# Supplementary material for: Top-down perceptual inference shaping the activity of early visual cortex
Source: Nat Commun. 2025 Nov 14;16:9998. doi: 10.1038/s41467-025-64967-x (PMC12618887; doi:10.1038/s41467-025-64967-x)
Supplement: Supplementary file 3 — Supplementary Software 1 [file 41467_2025_64967_MOESM3_ESM.zip]

Archive with 21 entries (18 files):
- tdvae_shallow-vae_models/
- tdvae_shallow-vae_models/requirements_gpu.txt
- tdvae_shallow-vae_models/shallow-VAE/
- tdvae_shallow-vae_models/shallow-VAE/training.py
- tdvae_shallow-vae_models/shallow-VAE/eval.py
- tdvae_shallow-vae_models/shallow-VAE/model.py
- tdvae_shallow-vae_models/shallow-VAE/utils.py
- tdvae_shallow-vae_models/shallow-VAE/layers.py
- tdvae_shallow-vae_models/Dockerfile
- tdvae_shallow-vae_models/LICENSE
- tdvae_shallow-vae_models/training.py
- tdvae_shallow-vae_models/README.md
- tdvae_shallow-vae_models/eval.py
- tdvae_shallow-vae_models/download_datasets_weights.sh
- tdvae_shallow-vae_models/requirements_cpu.txt
- tdvae_shallow-vae_models/model.py
- tdvae_shallow-vae_models/utils.py
- tdvae_shallow-vae_models/layers.py
- tdvae_shallow-vae_models/docker_scripts/
- tdvae_shallow-vae_models/docker_scripts/run_docker.sh
- tdvae_shallow-vae_models/docker_scripts/start_jupyter.sh
