# Supplementary material for: Top-down perceptual inference shaping the activity of early visual cortex
Source: Nat Commun. 2025 Nov 14;16:9998. doi: 10.1038/s41467-025-64967-x (PMC12618887; doi:10.1038/s41467-025-64967-x)
Supplement: Supplementary file 3 — Supplementary Software 1 [file 41467_2025_64967_MOESM3_ESM.zip › tdvae_shallow-vae_models/requirements_gpu.txt]

dm-sonnet==1.35
jupyterlab==2.3.1
matplotlib==3.4.3
numpy==1.17.3
pandas==0.25.3
openpyxl==2.4.8
Pillow==8.1.2
scikit-learn==0.24.1
scipy==1.7.0
scikit-image==0.18.2
statsmodels==0.12.2
tensorflow-datasets==1.2.0
tensorflow-probability==0.8.0
tqdm==4.60.0
