# Supplementary material for: Top-down perceptual inference shaping the activity of early visual cortex
Source: Nat Commun. 2025 Nov 14;16:9998. doi: 10.1038/s41467-025-64967-x (PMC12618887; doi:10.1038/s41467-025-64967-x)
Supplement: Supplementary file 3 — Supplementary Software 1 [file 41467_2025_64967_MOESM3_ESM.zip › tdvae_shallow-vae_models/shallow-VAE/training.py]

################################################################################
# Copyright 2019 DeepMind Technologies Limited
# Copyright 2020-2025 Ferenc Csikor
#
#     Licensed under the Apache License, Version 2.0 (the "License");
#     you may not use this file except in compliance with the License.
#     You may obtain a copy of the License at
#
#         https://www.apache.org/licenses/LICENSE-2.0
#
#     Unless required by applicable law or agreed to in writing, software
#     distributed under the License is distributed on an "AS IS" BASIS,
#     WITHOUT WARRANTIES OR CONDITIONS OF ANY KIND, either express or implied.
#     See the License for the specific language governing permissions and
#     limitations under the License.
################################################################################
"""Script to train CURL."""

import collections
import functools
import logging

import numpy as np
from sklearn import neighbors
import sonnet as snt
import tensorflow as tf
import tensorflow_datasets as tfds
import tensorflow_probability as tfp

import os
import pickle

import model
import utils

tfc = tf.compat.v1

# pylint: disable=g-long-lambda

MainOps = collections.namedtuple('MainOps', [
    'elbo', 'll', 'log_p_x', 'kl_y', 'kl_z', 'beta_y', 'beta_z',
    'elbo_supervised', 'll_supervised',
    'log_p_x_supervised', 'kl_y_supervised', 'kl_z_supervised',
    'cat_probs', 'confusion', 'purity', 'latents'
])

EvalOps = collections.namedtuple('EvalOps', [
    'x_in', 'z1_in', 'z2_in',
    'z2_prior_samples', 'z1_samples_from_z2_prior_samples',
    'x_mean_from_z1_in_z2_in', 'x_sample_from_z1_in_z2_in',
    'x_mean_from_x_in', 'x_sample_from_x_in',
    'z2_probs_from_x_in', 'z2_samples_from_x_in',
    'z1_sample_from_x_in', 'z1_mean_from_x_in',
    'z1_variance_from_x_in',
    'z1_mean_from_z2_in', 'z1_variance_from_z2_in',
    'x_mean_generated', 'x_sample_generated',
    'x_mean_generated_from_z2_in', 'x_sample_generated_from_z2_in',
    'log_p_x_from_x_in', 'kl_y_from_x_in', 'kl_z_from_x_in'
])

DatasetTuple = collections.namedtuple('DatasetTuple', [
    'train_data', 'train_iter_for_clf', 'train_data_for_clf',
    'valid_iter', 'valid_data', 'test_iter', 'test_data', 'ds_info'
])


def compute_purity(confusion):
  return np.sum(np.max(confusion, axis=0)).astype(float) / np.sum(confusion)


def process_dataset(iterator,
                    ops_to_run,
                    sess,
                    feed_dict=None,
                    aggregation_ops=np.stack,
                    processing_ops=None):
  """Process a dataset by computing ops and accumulating batch by batch.

  Args:
    iterator: iterator through the dataset.
    ops_to_run: dict, tf ops to run as part of dataset processing.
    sess: tf.Session to use.
    feed_dict: dict, required placeholders.
    aggregation_ops: fn or dict of fns, aggregation op to apply for each op.
    processing_ops: fn or dict of fns, extra processing op to apply for each op.

  Returns:
    Results accumulated over dataset.
  """

  if not isinstance(ops_to_run, dict):
    raise TypeError('ops_to_run must be specified as a dict')

  if not isinstance(aggregation_ops, dict):
    aggregation_ops = {k: aggregation_ops for k in ops_to_run}
  if not isinstance(processing_ops, dict):
    processing_ops = {k: processing_ops for k in ops_to_run}

  out_results = collections.OrderedDict()
  sess.run(iterator.initializer)
  while True:
    # Iterate over the whole dataset and append the results to a per-key list.
    try:
      outs = sess.run(ops_to_run, feed_dict=feed_dict)
      for key, value in outs.items():
        out_results.setdefault(key, []).append(value)

    except tf.errors.OutOfRangeError:  # end of dataset iterator
      break

  # Aggregate and process results.
  for key, value in out_results.items():
    if aggregation_ops[key]:
      out_results[key] = aggregation_ops[key](value)
    if processing_ops[key]:
      out_results[key] = processing_ops[key](out_results[key], axis=0)

  return out_results


def get_data_sources(dataset, dataset_params, dataset_kwargs,
                     batch_size, test_batch_size, training_data_type,
                     n_concurrent_classes, image_key, label_key,
                     random_seed):
  """Create and return data sources for training, validation, and testing.

  Args:
    dataset: str, name of dataset ('mnist', 'textures', 'natural', etc).
    dataset_params: None for tf DataSets or dict for own data,
       keys: 'batch_size', 'test_batch_size', 'train_every', 'test_every',
             'crop_dim', 'path', 'offset'
    dataset_kwargs: dict, kwargs used in tf dataset constructors.
    batch_size: int, batch size used for training.
    test_batch_size: int, batch size used for evaluation.
    training_data_type: str, how training data is seen ('iid', or 'sequential').
    n_concurrent_classes: int, # classes seen at a time (ignored for 'iid').
    image_key: str, name if image key in dataset.
    label_key: str, name of label key in dataset.
    random_seed: int or None, random seed for input data shuffling.

  Returns:
    A namedtuple containing all of the dataset iterators and batches.

  """

  if dataset_params is None:  # tf DataSet
    # Load training data sources
    ds_train, ds_info = tfds.load(
        name=dataset,
        split=tfds.Split.TRAIN,
        with_info=True,
        as_dataset_kwargs={'shuffle_files': False},
        **dataset_kwargs)

    # Validate assumption that data is in [0, 255]
    assert ds_info.features[image_key].dtype == tf.uint8

    n_classes = ds_info.features[label_key].num_classes
    num_train_examples = ds_info.splits['train'].num_examples

    def preprocess_data(x):
      """Convert images from uint8 in [0, 255] to float in [0, 1]."""
      x[image_key] = tf.image.convert_image_dtype(x[image_key], tf.float32)
      return x

    if training_data_type == 'sequential':
      c = None  # The index of the class number, None for now and updated later
      if n_concurrent_classes == 1:
        filter_fn = lambda v: tf.equal(v[label_key], c)
      else:
        # Define the lowest and highest class number at each data period.
        assert n_classes % n_concurrent_classes == 0, (
            'Number of total classes must be divisible by '
            'number of concurrent classes')
        cmin = []
        cmax = []
        for i in range(int(n_classes / n_concurrent_classes)):
          for _ in range(n_concurrent_classes):
            cmin.append(i * n_concurrent_classes)
            cmax.append((i + 1) * n_concurrent_classes)

        filter_fn = lambda v: tf.logical_and(
            tf.greater_equal(v[label_key], cmin[c]), tf.less(
                v[label_key], cmax[c]))

      # Set up data sources/queues (one for each class).
      train_datasets = []
      train_iterators = []
      train_data = []

      full_ds = ds_train.repeat().shuffle(num_train_examples, seed=random_seed)
      full_ds = full_ds.map(preprocess_data)
      for c in range(n_classes):
        filtered_ds = full_ds.filter(filter_fn).batch(
            batch_size, drop_remainder=True)
        train_datasets.append(filtered_ds)
        train_iterators.append(train_datasets[-1].make_one_shot_iterator())
        train_data.append(train_iterators[-1].get_next())

    else:  # not sequential
      full_ds = ds_train.repeat().shuffle(num_train_examples, seed=random_seed)
      full_ds = full_ds.map(preprocess_data)
      train_datasets = full_ds.batch(batch_size, drop_remainder=True)
      train_data = train_datasets.make_one_shot_iterator().get_next()

    # Set up data source to get full training set for classifier training
    full_ds = ds_train.repeat(1).shuffle(num_train_examples, seed=random_seed)
    full_ds = full_ds.map(preprocess_data)
    train_datasets_for_classifier = full_ds.batch(
        test_batch_size, drop_remainder=True)
    train_iter_for_classifier = (
        train_datasets_for_classifier.make_initializable_iterator())
    train_data_for_classifier = train_iter_for_classifier.get_next()

    # Load validation dataset.
    try:
      valid_dataset = tfds.load(
          name=dataset, split=tfds.Split.VALIDATION, **dataset_kwargs)
      num_valid_examples = ds_info.splits[tfds.Split.VALIDATION].num_examples
      assert (num_valid_examples %
              test_batch_size == 0), ('test_batch_size must be a divisor of %d' %
                                      num_valid_examples)
      valid_dataset = valid_dataset.repeat(1).batch(
          test_batch_size, drop_remainder=True)
      valid_dataset = valid_dataset.map(preprocess_data)
      valid_iter = valid_dataset.make_initializable_iterator()
      valid_data = valid_iter.get_next()
    except (KeyError, ValueError):
      logging.warning('No validation set!!')
      valid_iter = None
      valid_data = None

    # Load test dataset.
    test_dataset = tfds.load(
        name=dataset, split=tfds.Split.TEST, **dataset_kwargs)
    num_test_examples = ds_info.splits['test'].num_examples
    assert (num_test_examples %
            test_batch_size == 0), ('test_batch_size must be a divisor of %d' %
                                    num_test_examples)
    test_dataset = test_dataset.repeat(1).batch(
        test_batch_size, drop_remainder=True)
    test_dataset = test_dataset.map(preprocess_data)
    test_iter = test_dataset.make_initializable_iterator()
    test_data = test_iter.get_next()

  else:  # own data
    # Load training data sources.
    with open(dataset_params['path'], 'rb') as f:
      patches = pickle.load(f)

    assert np.sqrt(int(patches['train_images'].shape[1])).is_integer(), \
      'This model only works with image dimensions that are square numbers.'
    x_dim = np.sqrt(int(patches['train_images'].shape[1])).astype(int)
    crop_dim = dataset_params['crop_dim']
    train_every = dataset_params['train_every']
    test_every = dataset_params['test_every']

    patches['train_images'] = patches['train_images'].reshape(-1,
                                                              x_dim,
                                                              x_dim,
                                                              1)
    patches['train_images'] = patches['train_images'][::train_every, :crop_dim,
                                                      :crop_dim, :]
    patches['train_labels'] = patches['train_labels'][::train_every]
    patches_train = {image_key: patches['train_images'], label_key:
                     patches['train_labels']}

    patches['test_images'] = patches['test_images'].reshape(-1, x_dim,
                                                            x_dim, 1)
    patches['test_images'] = patches['test_images'][::test_every, :crop_dim,
                                                    :crop_dim, :]
    patches['test_labels'] = patches['test_labels'][::test_every]
    patches_test = {image_key: patches['test_images'], label_key:
                    patches['test_labels']}

    ds_train = tf.data.Dataset.from_tensor_slices(patches_train)

    # Construct ds_info.
    DsInfo = collections.namedtuple('DsInfo', ['features', 'splits'])
    ImageInfo = collections.namedtuple('ImageInfo', ['shape', 'dtype'])
    ClassLabelInfo = collections.namedtuple('ClassLabelInfo',
                                            ['shape', 'dtype', 'num_classes'])
    SplitInfo = collections.namedtuple('SplitInfo', ['num_examples'])
    ds_info = DsInfo({image_key: ImageInfo(patches_train[image_key].shape[1:],
                                           patches_train[image_key].dtype
                                           ),
                      label_key:
                      ClassLabelInfo(patches_train[label_key].shape[1:],
                                     patches_train[label_key].dtype,
                                     patches_train[label_key].max().astype(int)+1
                                     )
                      },
                     {'train': SplitInfo(patches_train[image_key].shape[0]),
                      'test': SplitInfo(patches_test[image_key].shape[0])
                      }
                     )

    n_classes = ds_info.features[label_key].num_classes
    num_train_examples = ds_info.splits['train'].num_examples

    def preprocess_data(x):
      """Add dataset_params['offset'] to all pixel values"""
      offset_tensor = tf.constant(dataset_params['offset'],
                                  dtype=tf.float32,
                                  shape=[1]
                                  )
      x[image_key] = tf.add(x[image_key], offset_tensor)

      return x

    if training_data_type == 'sequential':
      raise NotImplementedError

    else:  # training_data_type == 'iid'
      full_ds = ds_train.shuffle(num_train_examples, seed=random_seed,
                                 reshuffle_each_iteration=True)
      full_ds = full_ds.repeat()
      if dataset_params['offset']:
        full_ds = full_ds.map(preprocess_data)
      train_datasets = full_ds.batch(batch_size, drop_remainder=True)
      train_data = train_datasets.make_one_shot_iterator().get_next()

    # Set up data source to get full training set for classifier training
    full_ds = ds_train.repeat(1).shuffle(num_train_examples, seed=random_seed)
    if dataset_params['offset']:
      full_ds = full_ds.map(preprocess_data)
    train_datasets_for_classifier = full_ds.batch(
        test_batch_size, drop_remainder=True)
    train_iter_for_classifier = (
        train_datasets_for_classifier.make_initializable_iterator())
    train_data_for_classifier = train_iter_for_classifier.get_next()

    # No validation dataset.
    logging.warning('No validation set!!')
    valid_iter = None
    valid_data = None

    # Load test dataset.
    test_dataset = tf.data.Dataset.from_tensor_slices(patches_test)
    num_test_examples = ds_info.splits['test'].num_examples
    assert (num_test_examples %
            test_batch_size == 0), ('test_batch_size must be a divisor of %d' %
                                    num_test_examples)
    test_dataset = test_dataset.repeat(1).batch(
        test_batch_size, drop_remainder=True)
    if dataset_params['offset']:
      test_dataset = test_dataset.map(preprocess_data)
    test_iter = test_dataset.make_initializable_iterator()
    test_data = test_iter.get_next()

  logging.info('Loaded %s data', dataset)

  return DatasetTuple(train_data, train_iter_for_classifier,
                      train_data_for_classifier, valid_iter, valid_data,
                      test_iter, test_data, ds_info)


def setup_training_and_eval_graphs(x, label, y, beta_y, beta_z,
                                   n_y, curl_model,
                                   classify_with_samples, is_training, name,
                                   lambda_shared_encoder_bias,
                                   lambda_latent_encoder_bias):
  """Set up the graph and return ops for training or evaluation.

  Args:
    x: tf placeholder for image.
    label: tf placeholder for ground truth label.
    y: tf placeholder for some self-supervised label/prediction.
    beta_y: tf placeholder for the beta weight of kl_y.
    beta_z: tf placeholder for the beta weight of kl_z.
    n_y: int, dimensionality of discrete latent variable y.
    curl_model: snt.AbstractModule representing the CURL model.
    classify_with_samples: bool, whether to *sample* latents for classification.
    is_training: bool, whether this graph is the training graph.
    name: str, graph name.
    lambda_shared_encoder_bias: float, regularizer strength.
    lambda_latent_encoder_bias: float, regularizer strength.

  Returns:
    A tuple of two namedtuples: one with the required graph ops
    to perform training or evaluation, and another one
    with the required graph ops to perform analysis.

  """
  # kl_y_supervised is -log q(y=y_true | x)
  (log_p_x, kl_y, kl_z, log_p_x_supervised, kl_y_supervised,
   kl_z_supervised) = curl_model.log_prob_elbo_components(x, y)

  ll = log_p_x - beta_y * kl_y - beta_z * kl_z
  elbo = -tf.reduce_mean(ll)

  if lambda_shared_encoder_bias:
    elbo = elbo + lambda_shared_encoder_bias * \
        (tf.nn.l2_loss(curl_model._shared_encoder.trainable_variables[0],
                       'lambda_shared_encoder_bias') +
         tf.nn.l2_loss(curl_model._shared_encoder.trainable_variables[1],
                       'lambda_shared_encoder_weights'))

  if lambda_latent_encoder_bias:
    elbo = elbo + lambda_latent_encoder_bias * \
        (tf.nn.l2_loss(curl_model._latent_encoder.trainable_variables[0],
                       'lambda_latent_encoder_bias') +
         tf.nn.l2_loss(curl_model._latent_encoder.trainable_variables[1],
                       'lambda_latent_encoder_weights'))

  # Supervised loss, either for SMGR, or adaptation to supervised benchmark.
  ll_supervised = log_p_x_supervised - kl_y_supervised - kl_z_supervised
  elbo_supervised = -tf.reduce_mean(ll_supervised)

  # Summaries
  kl_y = tf.reduce_mean(kl_y)
  kl_z = tf.reduce_mean(kl_z)
  log_p_x_supervised = tf.reduce_mean(log_p_x_supervised)
  kl_y_supervised = tf.reduce_mean(kl_y_supervised)
  kl_z_supervised = tf.reduce_mean(kl_z_supervised)

  # Evaluation.
  hiddens = curl_model.get_shared_rep(x, is_training=is_training)
  cat = curl_model.infer_cluster(hiddens)
  cat_probs = cat.probs

  confusion = tf.confusion_matrix(label, tf.argmax(cat_probs, axis=1),
                                  num_classes=n_y, name=name + '_confusion')
  purity = (tf.reduce_sum(tf.reduce_max(confusion, axis=0))
            / tf.reduce_sum(confusion))

  if classify_with_samples:
    latents = curl_model.infer_latent(
        hiddens=hiddens, y=tf.to_float(cat.sample())).sample()
  else:
    latents = curl_model.infer_latent(
        hiddens=hiddens, y=tf.to_float(cat.mode())).mean()

  z2_prior_samples = curl_model.compute_prior().sample()
  z1_samples_from_z2_prior_samples = \
      curl_model.generate_latent(tf.cast(z2_prior_samples,
                                         tf.float32)).sample()
  x_shape = x.shape.as_list()
  x_in = tf.placeholder(tf.float32, shape=x_shape)
  z1_in = tf.placeholder(tf.float32,
                         shape=z1_samples_from_z2_prior_samples.shape)
  z2_in = tf.placeholder(tf.float32, shape=z2_prior_samples.shape)
  x_mean_from_z1_in_z2_in = curl_model.predict(z1_in, z2_in).mean()
  x_sample_from_z1_in_z2_in = curl_model.predict(z1_in, z2_in).sample()
  x_mean_from_x_in = curl_model.reconstruct(x_in, use_mean=True)
  x_sample_from_x_in = curl_model.reconstruct(x_in, use_mean=False)

  hiddens_from_x_in = curl_model.get_shared_rep(x_in, is_training=is_training)
  z2_from_x_in = curl_model.infer_cluster(hiddens_from_x_in)
  z2_probs_from_x_in = z2_from_x_in.probs
  z2_samples_from_x_in = tf.to_float(z2_from_x_in.sample())
  z1_from_x_in = curl_model.infer_latent(hiddens=hiddens_from_x_in,
                                         y=tf.to_float(z2_from_x_in.mode()))
  z1_sample_from_x_in = z1_from_x_in.sample()
  z1_mean_from_x_in = z1_from_x_in.mean()
  z1_variance_from_x_in = z1_from_x_in.variance()

  z1_from_z2_in = curl_model.generate_latent(z2_in)
  z1_mean_from_z2_in = z1_from_z2_in.mean()
  z1_variance_from_z2_in = z1_from_z2_in.variance()

  x_mean_generated = curl_model.sample(mean=True)
  x_sample_generated = curl_model.sample(mean=False)
  x_mean_generated_from_z2_in = curl_model.sample(y=z2_in, mean=True)
  x_sample_generated_from_z2_in = curl_model.sample(y=z2_in, mean=False)

  (log_p_x_from_x_in, kl_y_from_x_in, kl_z_from_x_in, _, _, _) = \
      curl_model.log_prob_elbo_components(x_in)

  return (MainOps(elbo, ll, log_p_x, kl_y, kl_z, beta_y, beta_z,
                  elbo_supervised, ll_supervised,
                  log_p_x_supervised, kl_y_supervised, kl_z_supervised,
                  cat_probs, confusion, purity, latents),
          EvalOps(x_in, z1_in, z2_in,
                  z2_prior_samples, z1_samples_from_z2_prior_samples,
                  x_mean_from_z1_in_z2_in, x_sample_from_z1_in_z2_in,
                  x_mean_from_x_in, x_sample_from_x_in,
                  z2_probs_from_x_in, z2_samples_from_x_in,
                  z1_sample_from_x_in, z1_mean_from_x_in,
                  z1_variance_from_x_in,
                  z1_mean_from_z2_in, z1_variance_from_z2_in,
                  x_mean_generated, x_sample_generated,
                  x_mean_generated_from_z2_in, x_sample_generated_from_z2_in,
                  log_p_x_from_x_in, kl_y_from_x_in, kl_z_from_x_in))


def get_generated_data(sess, gen_op, y_input, gen_buffer_size,
                       component_counts):
  """Get generated model data (in place of saving a model snapshot).

  Args:
    sess: tf.Session.
    gen_op: tf op representing a batch of generated data.
    y_input: tf placeholder for which mixture components to generate from.
    gen_buffer_size: int, number of data points to generate.
    component_counts: np.array, prior probabilities over components.

  Returns:
    A tuple of two numpy arrays
      The generated data
      The corresponding labels
  """

  batch_size, n_y = y_input.shape.as_list()

  # Sample based on the history of all components used.
  cluster_sample_probs = component_counts.astype(float)
  cluster_sample_probs = np.maximum(1e-12, cluster_sample_probs)
  cluster_sample_probs = cluster_sample_probs / np.sum(cluster_sample_probs)

  # Now generate the data based on the specified cluster prior.
  gen_buffer_images = []
  gen_buffer_labels = []
  for _ in range(gen_buffer_size):
    gen_label = np.random.choice(
        np.arange(n_y),
        size=(batch_size,),
        replace=True,
        p=cluster_sample_probs)
    y_gen_posterior_vals = np.zeros((batch_size, n_y))
    y_gen_posterior_vals[np.arange(batch_size), gen_label] = 1
    gen_image = sess.run(gen_op, feed_dict={y_input: y_gen_posterior_vals})
    gen_buffer_images.append(gen_image)
    gen_buffer_labels.append(gen_label)

  gen_buffer_images = np.vstack(gen_buffer_images)
  gen_buffer_labels = np.concatenate(gen_buffer_labels)

  return gen_buffer_images, gen_buffer_labels


def setup_dynamic_ops(n_y):
  """Set up ops to move / copy mixture component weights for dynamic expansion.

  Args:
    n_y: int, dimensionality of discrete latent variable y.

  Returns:
    A dict containing all of the ops required for dynamic updating.

  """
  # Set up graph ops to dynamically modify component params.
  graph = tf.get_default_graph()

  # 1) Ops to get and set latent encoder params (entire tensors)
  latent_enc_tensors = {}
  for k in range(n_y):
    latent_enc_tensors['latent_w_' + str(k)] = graph.get_tensor_by_name(
        'latent_encoder/mlp_latent_encoder_{}/w:0'.format(k))
    latent_enc_tensors['latent_b_' + str(k)] = graph.get_tensor_by_name(
        'latent_encoder/mlp_latent_encoder_{}/b:0'.format(k))

  latent_enc_assign_ops = {}
  latent_enc_phs = {}
  for key, tensor in latent_enc_tensors.items():
    latent_enc_phs[key] = tfc.placeholder(tensor.dtype, tensor.shape)
    latent_enc_assign_ops[key] = tf.assign(tensor, latent_enc_phs[key])

  # 2) Ops to get and set cluster encoder params (columns of a tensor)
  # We will be copying column ind_from to column ind_to.
  cluster_w = graph.get_tensor_by_name(
      'cluster_encoder/mlp_cluster_encoder_final/w:0')
  cluster_b = graph.get_tensor_by_name(
      'cluster_encoder/mlp_cluster_encoder_final/b:0')

  ind_from = tfc.placeholder(dtype=tf.int32)
  ind_to = tfc.placeholder(dtype=tf.int32)

  # Determine indices of cluster encoder weights and biases to be updated
  w_indices = tf.transpose(
      tf.stack([
          tf.range(cluster_w.shape[0], dtype=tf.int32),
          ind_to * tf.ones(shape=(cluster_w.shape[0],), dtype=tf.int32)
      ]))
  b_indices = ind_to
  # Determine updates themselves
  cluster_w_updates = tf.squeeze(
      tf.slice(cluster_w, begin=(0, ind_from), size=(cluster_w.shape[0], 1)))
  cluster_b_updates = cluster_b[ind_from]
  # Create update ops
  cluster_w_update_op = tf.scatter_nd_update(cluster_w, w_indices,
                                             cluster_w_updates)
  cluster_b_update_op = tf.scatter_update(cluster_b, b_indices,
                                          cluster_b_updates)

  # 3) Ops to get and set latent prior params (columns of a tensor)
  # We will be copying column ind_from to column ind_to.
  latent_prior_mu_w = graph.get_tensor_by_name(
      'latent_decoder/latent_prior_mu/w:0')
  latent_prior_sigma_w = graph.get_tensor_by_name(
      'latent_decoder/latent_prior_sigma/w:0')

  mu_indices = tf.transpose(
      tf.stack([
          ind_to * tf.ones(shape=(latent_prior_mu_w.shape[1],), dtype=tf.int32),
          tf.range(latent_prior_mu_w.shape[1], dtype=tf.int32)
      ]))
  mu_updates = tf.squeeze(
      tf.slice(
          latent_prior_mu_w,
          begin=(ind_from, 0),
          size=(1, latent_prior_mu_w.shape[1])))
  mu_update_op = tf.scatter_nd_update(latent_prior_mu_w, mu_indices, mu_updates)
  sigma_indices = tf.transpose(
      tf.stack([
          ind_to *
          tf.ones(shape=(latent_prior_sigma_w.shape[1],), dtype=tf.int32),
          tf.range(latent_prior_sigma_w.shape[1], dtype=tf.int32)
      ]))
  sigma_updates = tf.squeeze(
      tf.slice(
          latent_prior_sigma_w,
          begin=(ind_from, 0),
          size=(1, latent_prior_sigma_w.shape[1])))
  sigma_update_op = tf.scatter_nd_update(latent_prior_sigma_w, sigma_indices,
                                         sigma_updates)

  dynamic_ops = {
      'ind_from_ph': ind_from,
      'ind_to_ph': ind_to,
      'latent_enc_tensors': latent_enc_tensors,
      'latent_enc_assign_ops': latent_enc_assign_ops,
      'latent_enc_phs': latent_enc_phs,
      'cluster_w_update_op': cluster_w_update_op,
      'cluster_b_update_op': cluster_b_update_op,
      'mu_update_op': mu_update_op,
      'sigma_update_op': sigma_update_op
  }

  return dynamic_ops


def copy_component_params(ind_from, ind_to, sess, ind_from_ph, ind_to_ph,
                          latent_enc_tensors, latent_enc_assign_ops,
                          latent_enc_phs,
                          cluster_w_update_op, cluster_b_update_op,
                          mu_update_op, sigma_update_op):
  """Copy parameters from component i to component j.

  Args:
    ind_from: int, component index to copy from.
    ind_to: int, component index to copy to.
    sess: tf.Session.
    ind_from_ph: tf placeholder for component to copy from.
    ind_to_ph: tf placeholder for component to copy to.
    latent_enc_tensors: dict, tensors in the latent posterior encoder.
    latent_enc_assign_ops: dict, assignment ops for latent posterior encoder.
    latent_enc_phs: dict, placeholders for assignment ops.
    cluster_w_update_op: op for updating weights of cluster encoder.
    cluster_b_update_op: op for updating biased of cluster encoder.
    mu_update_op: op for updating mu weights of latent prior.
    sigma_update_op: op for updating sigma weights of latent prior.

  """
  update_ops = []
  feed_dict = {}
  # Copy for latent encoder.
  new_w_val, new_b_val = sess.run([
      latent_enc_tensors['latent_w_' + str(ind_from)],
      latent_enc_tensors['latent_b_' + str(ind_from)]
  ])
  update_ops.extend([
      latent_enc_assign_ops['latent_w_' + str(ind_to)],
      latent_enc_assign_ops['latent_b_' + str(ind_to)]
  ])
  feed_dict.update({
      latent_enc_phs['latent_w_' + str(ind_to)]: new_w_val,
      latent_enc_phs['latent_b_' + str(ind_to)]: new_b_val
  })

  # Copy for cluster encoder softmax.
  update_ops.extend([cluster_w_update_op, cluster_b_update_op])
  feed_dict.update({ind_from_ph: ind_from, ind_to_ph: ind_to})

  # Copy for latent prior.
  update_ops.extend([mu_update_op, sigma_update_op])
  feed_dict.update({ind_from_ph: ind_from, ind_to_ph: ind_to})
  sess.run(update_ops, feed_dict)


def run_training(
    dataset,
    dataset_params,
    training_data_type,
    n_concurrent_classes,
    blend_classes,
    train_supervised,
    n_steps,
    random_seed,
    lr_init,
    lr_factor,
    lr_schedule,
    output_type,
    output_sd,
    n_y,
    n_y_active,
    n_z,
    beta_y_evo,
    beta_z_evo,
    encoder_kwargs,
    lambda_shared_encoder_bias,
    lambda_latent_encoder_bias,
    decoder_kwargs,
    z1_distr_kwargs,
    dynamic_expansion,
    ll_thresh,
    classify_with_samples,
    report_interval,
    knn_values,
    gen_replay_type,
    use_supervised_replay,
    save_dir,
    restore_from,
    tb_dir
):
  """Run training script.

  Args:
    dataset: str, name of dataset ('mnist', 'textures', 'natural', etc).
    dataset_params: None for tf DataSets or dict for own data,
       keys: 'batch_size', 'test_batch_size', 'train_every', 'test_every',
             'crop_dim', 'path', 'offset'
    training_data_type: str, type of training run ('iid' or 'sequential').
    n_concurrent_classes: int, # of classes seen at a time (ignored for 'iid').
    blend_classes: bool, whether to blend in samples from the next class.
    train_supervised: bool, whether to use supervision during training.
    n_steps: int, number of total training steps.
    random_seed: int or None, seed for tf and numpy RNGs.
    lr_init: float, initial learning rate.
    lr_factor: float, learning rate decay factor.
    lr_schedule: float, epochs at which the decay should be applied.
    output_type: str, output distribution (currently: 'bernoulli' or 'normal').
    output_sd: float or None, std. dev. of the 'normal' output distribution
    n_y: int, maximum possible dimensionality of discrete latent variable y.
    n_y_active: int, starting dimensionality of discrete latent variable y.
    n_z: int, dimensionality of continuous latent variable z.
    beta_y_evo: float or array, beta_y for all steps or for each step.
    beta_z_evo: float or array, beta_z for all steps or for each step.
    encoder_kwargs: dict, parameters to specify encoder.
    lambda_shared_encoder_bias: float, regularizer strength.
    lambda_latent_encoder_bias: float, regularizer strength.
    decoder_kwargs: dict, parameters to specify decoder.
    z1_distr_kwargs: dict, parameters for generate_loc_scale_distr()
    dynamic_expansion: bool, whether to perform dynamic expansion.
    ll_thresh: float, log-likelihood threshold below which to keep poor samples.
    classify_with_samples: bool, whether to sample latents when classifying.
    report_interval: int, number of steps after which to evaluate and report.
    knn_values: list of ints, k values for different k-NN classifiers to run
    (values of 3, 5, and 10 were used in different parts of the paper).
    gen_replay_type: str, 'fixed', 'dynamic', or None.
    use_supervised_replay: str, whether to use supervised replay (aka 'SMGR').
    save_dir: str, save directory (is created if needed).
    restore_from: None or str, filename in save_dir to restore the model from.
    tb_dir: None or str, TensorBoard log directory (is created if needed).

  Returns:
    Tuple (train_eval_ops, test_eval_ops, sess, params, saver) of the training
    and test analysis operations, the session the model is defined in,
    the parameters run_training() was called with, and the saver.
  """

  # Params that change very rarely.
  tb_save_graph = False

  # Set up logging
  os.makedirs(save_dir, exist_ok=True)
  from imp import reload  # reinit logging so that logging.basicConfig works
  reload(logging)
  logging.basicConfig(format='%(asctime)s %(levelname)s: %(message)s',
                      level=logging.INFO,
                      filename=save_dir + '/run.log')
  f_train = open(save_dir + '/train_stats.csv', 'a')
  f_train.write('epoch,elbo,reconstr,kl_z1,kl_z2,beta_z1,beta_z2\n')
  f_test = open(save_dir + '/test_stats.csv', 'a')
  f_test.write('epoch,elbo,reconstr,kl_z1,kl_z2,beta_z1,beta_z2\n')

  # Log training params
  params = locals()
  logging.info('Training params: {}'.format(params))

  # Set tf and np random seeds.
  if isinstance(random_seed, int):
    logging.info('Seeding TensorFlow and NumPy RNGs with %d.', random_seed)
    tfc.set_random_seed(random_seed)
    np.random.seed(random_seed)
  else:
    logging.info('TensorFlow and NumPy RNGs use default seeds.')

  np.set_printoptions(precision=2, suppress=True)

  # First set up the data source(s) and get dataset info.
  if dataset == 'mnist':
    batch_size = 100
    test_batch_size = 1000
    dataset_kwargs = {}
    image_key = 'image'
    label_key = 'label'
  elif dataset == 'omniglot':
    batch_size = 15
    test_batch_size = 1318
    dataset_kwargs = {}
    image_key = 'image'
    label_key = 'alphabet'
  elif isinstance(dataset_params, dict):
    batch_size = dataset_params['batch_size']
    test_batch_size = dataset_params['test_batch_size']
    dataset_kwargs = {}
    image_key = 'image'
    label_key = 'label'
  else:
    raise NotImplementedError

  dataset_ops = get_data_sources(dataset, dataset_params,
                                 dataset_kwargs, batch_size,
                                 test_batch_size, training_data_type,
                                 n_concurrent_classes, image_key,
                                 label_key, random_seed)
  train_data = dataset_ops.train_data
  train_data_for_clf = dataset_ops.train_data_for_clf
  valid_data = dataset_ops.valid_data
  test_data = dataset_ops.test_data

  output_shape = dataset_ops.ds_info.features[image_key].shape
  n_x = np.prod(output_shape)
  n_classes = dataset_ops.ds_info.features[label_key].num_classes
  num_train_examples = dataset_ops.ds_info.splits['train'].num_examples

  # Check that the number of classes is compatible with the training scenario
  assert n_classes % n_concurrent_classes == 0
  assert n_steps % (n_classes / n_concurrent_classes) == 0

  # Set specific params depending on the type of gen replay
  if gen_replay_type == 'fixed':
    data_period = data_period = int(n_steps /
                                    (n_classes / n_concurrent_classes))
    gen_every_n = 2  # Blend in a gen replay batch every 2 steps
    gen_refresh_period = data_period  # How often to refresh the batches of
    # generated data (equivalent to snapshotting a generative model)
    gen_refresh_on_expansion = False  # Don't refresh on dyn expansion
  elif gen_replay_type == 'dynamic':
    gen_every_n = 2  # Blend in a gen replay batch every 2 steps
    gen_refresh_period = 1e8  # Never refresh generated data periodically
    gen_refresh_on_expansion = True  # Refresh on dyn expansion instead
  elif gen_replay_type is None:
    gen_every_n = 0  # Don't use any gen replay batches
    gen_refresh_period = 1e8  # Never refresh generated data periodically
    gen_refresh_on_expansion = False  # Don't refresh on dyn expansion
  else:
    raise NotImplementedError

  max_gen_batches = 5000  # Max num of gen batches (proxy for storing a model)

  # Set dynamic expansion parameters
  exp_wait_steps = 100  # Steps to wait after expansion before eligible again
  exp_burn_in = 100  # Steps to wait at start of learning before eligible
  exp_buffer_size = 100  # Size of the buffer of poorly explained data
  num_buffer_train_steps = 10  # Num steps to train component on buffer

  # Define a global tf variable for the number of active components.
  n_y_active_np = n_y_active
  n_y_active = tfc.get_variable(
      initializer=tf.constant(n_y_active_np, dtype=tf.int32),
      trainable=False,
      name='n_y_active',
      dtype=tf.int32)

  logging.info('Starting CURL script on %s data.', dataset)

  # Set up placeholders for training.

  x_train_raw = tfc.placeholder(
      dtype=tf.float32, shape=(batch_size,) + output_shape)
  label_train = tfc.placeholder(dtype=tf.int32, shape=(batch_size,))

  def binarize_fn(x, output_type):
    """Binarize if output_type == 'bernoulli' by rounding the probabilities.

    Args:
      x: tf tensor, input image.
      output_type: str, output distribution.

    Returns:
      A tf tensor with the binarized image
    """
    return tf.cast(tf.greater(x, 0.5 * tf.ones_like(x)), tf.float32) \
      if output_type == 'bernoulli' else tf.identity(x)

  if dataset == 'mnist' or dataset == 'textures' or dataset == 'natural':
    x_train = binarize_fn(x_train_raw, output_type)
    x_valid = binarize_fn(valid_data[image_key], output_type) \
      if valid_data else None
    x_test = binarize_fn(test_data[image_key], output_type)
    x_train_for_clf = binarize_fn(train_data_for_clf[image_key], output_type)
  elif 'cifar' in dataset or dataset == 'omniglot':
    x_train = x_train_raw
    x_valid = valid_data[image_key] if valid_data else None
    x_test = test_data[image_key]
    x_train_for_clf = train_data_for_clf[image_key]
  else:
    raise ValueError('Unknown dataset {}'.format(dataset))

  label_valid = valid_data[label_key] if valid_data else None
  label_test = test_data[label_key]

  # Set up CURL modules.
  shared_encoder = model.SharedEncoder(name='shared_encoder', **encoder_kwargs)
  latent_encoder = functools.partial(model.latent_encoder_fn, n_y=n_y, n_z=n_z,
                                     z1_distr_kwargs=z1_distr_kwargs)
  latent_encoder = snt.Module(latent_encoder, name='latent_encoder')
  latent_decoder = functools.partial(model.latent_decoder_fn, n_z=n_z,
                                     z1_distr_kwargs=z1_distr_kwargs)
  latent_decoder = snt.Module(latent_decoder, name='latent_decoder')
  cluster_encoder = functools.partial(
      model.cluster_encoder_fn, n_y_active=n_y_active, n_y=n_y)
  cluster_encoder = snt.Module(cluster_encoder, name='cluster_encoder')
  data_decoder = functools.partial(
      model.data_decoder_fn,
      output_type=output_type,
      output_sd=output_sd,
      output_shape=output_shape,
      n_x=n_x,
      n_y=n_y,
      **decoder_kwargs)
  data_decoder = snt.Module(data_decoder, name='data_decoder')

  # Uniform prior over y.
  prior_train_probs = utils.construct_prior_probs(batch_size, n_y, n_y_active)
  prior_train = snt.Module(
      lambda: tfp.distributions.OneHotCategorical(probs=prior_train_probs),
      name='prior_unconditional_train')
  prior_test_probs = utils.construct_prior_probs(test_batch_size, n_y,
                                                 n_y_active)
  prior_test = snt.Module(
      lambda: tfp.distributions.OneHotCategorical(probs=prior_test_probs),
      name='prior_unconditional_test')

  model_train = model.Curl(
      prior_train,
      latent_decoder,
      data_decoder,
      shared_encoder,
      cluster_encoder,
      latent_encoder,
      n_y_active,
      is_training=True,
      name='curl_train')
  model_eval = model.Curl(
      prior_test,
      latent_decoder,
      data_decoder,
      shared_encoder,
      cluster_encoder,
      latent_encoder,
      n_y_active,
      is_training=False,
      name='curl_test')

  # Set up training graph
  beta_y = tf.placeholder(tf.float32, shape=[], name='beta_y')
  beta_z = tf.placeholder(tf.float32, shape=[], name='beta_z')
  y_train = label_train if train_supervised else None
  y_valid = label_valid if train_supervised else None
  y_test = label_test if train_supervised else None

  train_ops, train_eval_ops = setup_training_and_eval_graphs(
      x_train,
      label_train,
      y_train,
      beta_y,
      beta_z,
      n_y,
      model_train,
      classify_with_samples,
      is_training=True,
      name='train',
      lambda_shared_encoder_bias=lambda_shared_encoder_bias,
      lambda_latent_encoder_bias=lambda_latent_encoder_bias)

  hiddens_for_clf = model_eval.get_shared_rep(x_train_for_clf,
                                              is_training=False)
  cat_for_clf = model_eval.infer_cluster(hiddens_for_clf)

  if classify_with_samples:
    latents_for_clf = model_eval.infer_latent(
        hiddens=hiddens_for_clf, y=tf.to_float(cat_for_clf.sample())).sample()
  else:
    latents_for_clf = model_eval.infer_latent(
        hiddens=hiddens_for_clf, y=tf.to_float(cat_for_clf.mode())).mean()

  # Set up validation graph
  if valid_data is not None:
    valid_ops, valid_analysis_ops = setup_training_and_eval_graphs(
        x_valid,
        label_valid,
        y_valid,
        beta_y,
        beta_z,
        n_y,
        model_eval,
        classify_with_samples,
        is_training=False,
        name='valid',
        lambda_shared_encoder_bias=lambda_shared_encoder_bias,
        lambda_latent_encoder_bias=lambda_latent_encoder_bias)

  # Set up test graph
  test_ops, test_eval_ops = setup_training_and_eval_graphs(
      x_test,
      label_test,
      y_test,
      beta_y,
      beta_z,
      n_y,
      model_eval,
      classify_with_samples,
      is_training=False,
      name='test',
      lambda_shared_encoder_bias=lambda_shared_encoder_bias,
      lambda_latent_encoder_bias=lambda_latent_encoder_bias)

  # Set up optimizer (with scheduler).
  global_step = tf.train.get_or_create_global_step()
  lr_schedule = [
      tf.cast(el * num_train_examples / batch_size, tf.int64)
      for el in lr_schedule
  ]
  num_schedule_steps = tf.reduce_sum(
      tf.cast(global_step >= lr_schedule, tf.float32))
  lr = float(lr_init) * float(lr_factor)**num_schedule_steps
  optimizer = tf.train.AdamOptimizer(learning_rate=lr)
  with tf.control_dependencies(tf.get_collection(tf.GraphKeys.UPDATE_OPS)):
    train_step = optimizer.minimize(train_ops.elbo)
    train_step_supervised = optimizer.minimize(train_ops.elbo_supervised)

    # For dynamic expansion, we want to train only new-component-related params
    cat_params = tf.get_collection(
        tf.GraphKeys.TRAINABLE_VARIABLES,
        'cluster_encoder/mlp_cluster_encoder_final')
    component_params = tf.get_collection(
        tf.GraphKeys.TRAINABLE_VARIABLES,
        'latent_encoder/mlp_latent_encoder_*')
    prior_params = tf.get_collection(
        tf.GraphKeys.TRAINABLE_VARIABLES,
        'latent_decoder/latent_prior*')

    train_step_expansion = optimizer.minimize(
        train_ops.elbo_supervised,
        var_list=cat_params+component_params+prior_params)

  # Set up ops for generative replay
  if gen_every_n > 0:
    # How many generative batches will we use each period?
    gen_buffer_size = min(
        int(gen_refresh_period / gen_every_n), max_gen_batches)

    # Class each sample should be drawn from (default to uniform prior)
    y_gen = tfp.distributions.OneHotCategorical(
        probs=np.ones((batch_size, n_y)) / n_y,
        dtype=tf.float32,
        name='extra_train_classes').sample()

    gen_samples = model_train.sample(y=y_gen, mean=True)
    if dataset == 'mnist' or dataset == 'omniglot':
      gen_samples = binarize_fn(gen_samples, output_type)

  # Set up ops to dynamically modify parameters (for dynamic expansion)
  dynamic_ops = setup_dynamic_ops(n_y)

  logging.info('Created computation graph.')

  n_steps_per_class = n_steps / n_classes  # pylint: disable=invalid-name

  cumulative_component_counts = np.array([0] * n_y).astype(float)
  recent_component_counts = np.array([0] * n_y).astype(float)

  gen_buffer_ind = 0

  # Buffer of poorly explained data (if we're doing dynamic expansion).
  poor_data_buffer = []
  poor_data_labels = []
  all_full_poor_data_buffers = []
  all_full_poor_data_labels = []
  has_expanded = False
  steps_since_expansion = 0
  gen_buffer_ind = 0
  eligible_for_expansion = False  # Flag to ensure we wait a bit after expansion

  # Set up basic ops to run and quantities to log.
  ops_to_run = {
      'train_ELBO': train_ops.elbo,
      'train_log_p_x': train_ops.log_p_x,
      'train_kl_y': train_ops.kl_y,
      'train_kl_z': train_ops.kl_z,
      'train_ll': train_ops.ll,
      'beta_y': train_ops.beta_y,
      'beta_z': train_ops.beta_z,
      'train_batch_purity': train_ops.purity,
      'train_probs': train_ops.cat_probs,
      'n_y_active': n_y_active
  }
  if valid_data is not None:
    valid_ops_to_run = {
        'valid_ELBO': valid_ops.elbo,
        'valid_kl_y': valid_ops.kl_y,
        'valid_kl_z': valid_ops.kl_z,
        'valid_confusion': valid_ops.confusion
    }
  else:
    valid_ops_to_run = {}
  test_ops_to_run = {
      'test_ELBO': test_ops.elbo,
      'test_kl_y': test_ops.kl_y,
      'test_kl_z': test_ops.kl_z,
      'test_confusion': test_ops.confusion
  }
  to_log = ['train_batch_purity']
  to_log_eval = ['test_purity', 'test_ELBO', 'test_kl_y', 'test_kl_z']
  if valid_data is not None:
    to_log_eval += ['valid_ELBO', 'valid_purity']

  if train_supervised:
    # Track supervised losses, train on supervised loss.
    ops_to_run.update({
        'train_ELBO_supervised': train_ops.elbo_supervised,
        'train_log_p_x_supervised': train_ops.log_p_x_supervised,
        'train_kl_y_supervised': train_ops.kl_y_supervised,
        'train_kl_z_supervised': train_ops.kl_z_supervised,
        'train_ll_supervised': train_ops.ll_supervised
    })
    default_train_step = train_step_supervised
    to_log += [
        'train_ELBO_supervised', 'train_log_p_x_supervised',
        'train_kl_y_supervised', 'train_kl_z_supervised'
    ]
  else:
    # Track unsupervised losses, train on unsupervised loss.
    ops_to_run.update({
        'train_ELBO': train_ops.elbo,
        'train_kl_y': train_ops.kl_y,
        'train_kl_z': train_ops.kl_z,
        'train_ll': train_ops.ll
    })
    default_train_step = train_step
    to_log += ['train_ELBO', 'train_kl_y', 'train_kl_z', 'beta_y', 'beta_z']

  saver = tf.train.Saver(max_to_keep=10000)

  if tb_dir is not None:
    for variable in tf.trainable_variables():
      tf.summary.histogram(variable.name.replace(':', '_'), variable)
    tb_summaries = tf.summary.merge_all()

  sess = tf.train.SingularMonitoredSession()

  if restore_from is not None:
    saver.restore(sess.raw_session(), save_dir + '/' + restore_from)

  if tb_dir is not None:
    tb_writer = tf.summary.FileWriter(tb_dir,
                                      sess.graph if tb_save_graph else None)

  for step in range(n_steps):
    if hasattr(beta_y_evo, '__len__'):
      beta_y_current = beta_y_evo[min(step, len(beta_y_evo) - 1)]
    else:
      beta_y_current = beta_y_evo

    if hasattr(beta_z_evo, '__len__'):
      beta_z_current = beta_z_evo[min(step, len(beta_z_evo) - 1)]
    else:
      beta_z_current = beta_z_evo

    feed_dict = {train_ops.beta_y: beta_y_current,
                 train_ops.beta_z: beta_z_current}

    # Use the default training loss, but vary it each step depending on the
    # training scenario (eg. for supervised gen replay, we alternate losses)
    ops_to_run['train_step'] = default_train_step

    ### 1) PERIODICALLY TAKE SNAPSHOTS FOR GENERATIVE REPLAY ###
    if (gen_refresh_period and step % gen_refresh_period == 0 and
        gen_every_n > 0):

      # First, increment cumulative count and reset recent probs count.
      cumulative_component_counts += recent_component_counts
      recent_component_counts = np.zeros(n_y)

      # Generate enough samples for the rest of the next period
      # (Functionally equivalent to storing and sampling from the model).
      gen_buffer_images, gen_buffer_labels = get_generated_data(
          sess=sess,
          gen_op=gen_samples,
          y_input=y_gen,
          gen_buffer_size=gen_buffer_size,
          component_counts=cumulative_component_counts)

    ### 2) DECIDE WHICH DATA SOURCE TO USE (GENERATIVE OR REAL DATA) ###
    periodic_refresh_started = (
        gen_refresh_period and step >= gen_refresh_period)
    refresh_on_expansion_started = (gen_refresh_on_expansion and has_expanded)
    if ((periodic_refresh_started or refresh_on_expansion_started) and
        gen_every_n > 0 and step % gen_every_n == 1):
      # Use generated data for the training batch
      used_real_data = False

      s = gen_buffer_ind * batch_size
      e = (gen_buffer_ind + 1) * batch_size

      gen_data_array = {
          'image': gen_buffer_images[s:e],
          'label': gen_buffer_labels[s:e]
      }
      gen_buffer_ind = (gen_buffer_ind + 1) % gen_buffer_size

      # Feed it as x_train because it's already reshaped and binarized.
      feed_dict.update({
          x_train: gen_data_array['image'],
          label_train: gen_data_array['label']
      })

      if use_supervised_replay:
        # Convert label to one-hot before feeding in.
        gen_label_onehot = np.eye(n_y)[gen_data_array['label']]
        feed_dict.update({model_train.y_label: gen_label_onehot})
        ops_to_run['train_step'] = train_step_supervised

    else:
      # Else use the standard training data sources.
      used_real_data = True

      # Select appropriate data source for iid or sequential setup.
      if training_data_type == 'sequential':
        current_data_period = int(
            min(step / n_steps_per_class, len(train_data) - 1))

        # If training supervised, set n_y_active directly based on how many
        # classes have been seen
        if train_supervised:
          assert not dynamic_expansion
          n_y_active_np = n_concurrent_classes * (
              current_data_period // n_concurrent_classes +1)
          n_y_active.load(n_y_active_np, sess)

        train_data_array = sess.run(train_data[current_data_period])

        # If we are blending classes, figure out where we are in the data
        # period and add some fraction of other samples.
        if blend_classes:
          # If in the first quarter, blend in examples from the previous class
          if (step % n_steps_per_class < n_steps_per_class / 4 and
              current_data_period > 0):
            other_train_data_array = sess.run(
                train_data[current_data_period - 1])

            num_other = int(
                (n_steps_per_class / 2 - 2 *
                 (step % n_steps_per_class)) * batch_size / n_steps_per_class)
            other_inds = np.random.permutation(batch_size)[:num_other]

            train_data_array[image_key][:num_other] = other_train_data_array[
                image_key][other_inds]
            train_data_array[label_key][:num_other] = other_train_data_array[
                label_key][other_inds]

          # If in the last quarter, blend in examples from the next class
          elif (step % n_steps_per_class > 3 * n_steps_per_class / 4 and
                current_data_period < n_classes - 1):
            other_train_data_array = sess.run(train_data[current_data_period +
                                                         1])

            num_other = int(
                (2 * (step % n_steps_per_class) - 3 * n_steps_per_class / 2) *
                batch_size / n_steps_per_class)
            other_inds = np.random.permutation(batch_size)[:num_other]

            train_data_array[image_key][:num_other] = other_train_data_array[
                image_key][other_inds]
            train_data_array['label'][:num_other] = other_train_data_array[
                label_key][other_inds]

          # Otherwise, just use the current class

      else:
        train_data_array = sess.run(train_data)

      feed_dict.update({
          x_train_raw: train_data_array[image_key],
          label_train: train_data_array[label_key]
      })

    ### 3) PERFORM A GRADIENT STEP ###
    results = sess.run(ops_to_run, feed_dict=feed_dict)
    del results['train_step']

    ### 4) COMPUTE ADDITIONAL DIAGNOSTIC OPS ON VALIDATION/TEST SETS. ###
    if (step+1) % report_interval == 0:
      if valid_data is not None:
        logging.info('Evaluating on validation and test set!')
        proc_ops = {
            k: (np.sum if 'confusion' in k
                else np.mean) for k in valid_ops_to_run
        }
        results.update(
            process_dataset(
                dataset_ops.valid_iter,
                valid_ops_to_run,
                sess,
                feed_dict=feed_dict,
                processing_ops=proc_ops))
        results['valid_purity'] = compute_purity(results['valid_confusion'])
      else:
        logging.info('Evaluating on test set!')
        proc_ops = {
            k: (np.sum if 'confusion' in k
                else np.mean) for k in test_ops_to_run
        }
      results.update(process_dataset(dataset_ops.test_iter,
                                     test_ops_to_run,
                                     sess,
                                     feed_dict=feed_dict,
                                     processing_ops=proc_ops))
      results['test_purity'] = compute_purity(results['test_confusion'])
      curr_to_log = to_log + to_log_eval
    else:
      curr_to_log = list(to_log)  # copy to prevent in-place modifications

    ### 5) DYNAMIC EXPANSION ###
    if dynamic_expansion and used_real_data:
      # If we're doing dynamic expansion and below max capacity then add
      # poorly defined data points to a buffer.

      # First check whether the model is eligible for expansion (the model
      # becomes ineligible for a fixed time after each expansion, and when
      # it has hit max capacity).
      if (steps_since_expansion >= exp_wait_steps and step >= exp_burn_in and
          n_y_active_np < n_y):
        eligible_for_expansion = True

      steps_since_expansion += 1

      if eligible_for_expansion:
        # Add poorly explained data samples to a buffer.
        poor_inds = results['train_ll'] < ll_thresh
        poor_data_buffer.extend(feed_dict[x_train_raw][poor_inds])
        poor_data_labels.extend(feed_dict[label_train][poor_inds])

        n_poor_data = len(poor_data_buffer)

        # If buffer is big enough, then add a new component and train just the
        # new component with several steps of gradient descent.
        # (We just feed in a onehot cluster vector to indicate which
        # component).
        if n_poor_data >= exp_buffer_size:
          # Dump the buffers so we can log them.
          all_full_poor_data_buffers.append(poor_data_buffer)
          all_full_poor_data_labels.append(poor_data_labels)

          # Take a new generative snapshot if specified.
          if gen_refresh_on_expansion and gen_every_n > 0:
            # Increment cumulative count and reset recent probs count.
            cumulative_component_counts += recent_component_counts
            recent_component_counts = np.zeros(n_y)

            gen_buffer_images, gen_buffer_labels = get_generated_data(
                sess=sess,
                gen_op=gen_samples,
                y_input=y_gen,
                gen_buffer_size=gen_buffer_size,
                component_counts=cumulative_component_counts)

          # Cull to a multiple of batch_size (keep the later data samples).
          n_poor_batches = int(n_poor_data / batch_size)
          poor_data_buffer = poor_data_buffer[-(n_poor_batches * batch_size):]
          poor_data_labels = poor_data_labels[-(n_poor_batches * batch_size):]

          # Find most probable component (on poor batch).
          poor_cprobs = []
          for bs in range(n_poor_batches):
            poor_cprobs.append(
                sess.run(
                    train_ops.cat_probs,
                    feed_dict={
                        x_train_raw:
                            poor_data_buffer[bs * batch_size:(bs + 1) *
                                             batch_size]
                    }))
          best_cluster = np.argmax(np.sum(np.vstack(poor_cprobs), axis=0))

          # Initialize parameters of the new component from most prob
          # existing.
          new_cluster = n_y_active_np

          copy_component_params(best_cluster, new_cluster, sess,
                                **dynamic_ops)

          # Increment mixture component count n_y_active.
          n_y_active_np += 1
          n_y_active.load(n_y_active_np, sess)

          # Perform a number of steps of gradient descent on the data buffer,
          # training only the new component (supervised loss).
          for _ in range(num_buffer_train_steps):
            for bs in range(n_poor_batches):
              x_batch = poor_data_buffer[bs * batch_size:(bs + 1) *
                                         batch_size]
              label_batch = [new_cluster] * batch_size
              label_onehot_batch = np.eye(n_y)[label_batch]
              _ = sess.run(
                  train_step_expansion,
                  feed_dict={
                      x_train_raw: x_batch,
                      model_train.y_label: label_onehot_batch
                  })

          # Empty the buffer.
          poor_data_buffer = []
          poor_data_labels = []

          # Reset the threshold flag so we have a burn in before the next
          # component.
          eligible_for_expansion = False
          has_expanded = True
          steps_since_expansion = 0

    # Accumulate counts.
    if used_real_data:
      train_cat_probs_vals = results['train_probs']
      recent_component_counts += np.sum(
          train_cat_probs_vals, axis=0).astype(float)

    ### 6) LOGGING AND EVALUATION ###
    cleanup_for_print = lambda x: ', {}: %.{}f'.format(
        x.capitalize().replace('_', ' '), 3)
    log_str = 'Iteration %d'
    log_str += ''.join([cleanup_for_print(el) for el in curr_to_log])
    log_str += ' n_active: %d'
    logging.info(
        log_str,
        *([step] + [results[el] for el in curr_to_log] + [n_y_active_np]))

    f_train.write('%g,%g,%g,%g,%g,%g,%g\n' % (step * batch_size / num_train_examples,
                                              results['train_ELBO'],
                                              results['train_ELBO']
                                              - results['train_kl_z']
                                              - results['train_kl_y'],
                                              results['train_kl_z'],
                                              results['train_kl_y'],
                                              results['beta_z'],
                                              results['beta_y']
                                              ))

    if output_type == 'normal' and output_sd is None:
      output_sd_var = next((var for var in
                            model_train._data_decoder.trainable_variables
                            if var.name.find('observ_sd') >= 0),
                           None)
      if output_sd_var is not None:
        logging.info('observ_sd train: %f',
                     output_sd_var.eval(session=sess)[0].item())

    # Periodically perform evaluation
    if (step + 1) % report_interval == 0:

      # Report test purity and related measures
      logging.info(
          'Iteration %d, Test purity: %.3f, Test ELBO: %.3f, Test '
          'KLy: %.3f, Test KLz: %.3f', step, results['test_purity'],
          results['test_ELBO'], results['test_kl_y'], results['test_kl_z'])
      # Flush data only once in a while to allow buffering of data for more
      # efficient writes.
      results['all_full_poor_data_buffers'] = all_full_poor_data_buffers
      results['all_full_poor_data_labels'] = all_full_poor_data_labels

      f_test.write('%g,%g,%g,%g,%g,%g,%g\n' % (step * batch_size / num_train_examples,
                                               results['test_ELBO'],
                                               results['test_ELBO']
                                               - results['test_kl_z']
                                               - results['test_kl_y'],
                                               results['test_kl_z'],
                                               results['test_kl_y'],
                                               results['beta_z'],
                                               results['beta_y']
                                               ))

      if output_type == 'normal' and output_sd is None:
        output_sd_var = next((var for var in
                              model_eval._data_decoder.trainable_variables
                              if var.name.find('observ_sd') >= 0),
                             None)
        if output_sd_var is not None:
          logging.info('observ_sd test: %f',
                       output_sd_var.eval(session=sess)[0].item())

      saver.save(sess.raw_session(),
                 save_dir + '/mycurl',
                 global_step=step + 1,
                 write_meta_graph=False)

      if tb_dir is not None:
        summ = sess.run(tb_summaries)
        tb_writer.add_summary(summ, global_step=step)

      logging.info('Also training a classifier in latent space')

      # Perform knn classification from latents, to evaluate discriminability.

      if knn_values:
        # Get and encode training and test datasets.
        clf_train_vals = process_dataset(
            dataset_ops.train_iter_for_clf, {
                'latents': latents_for_clf,
                'labels': train_data_for_clf[label_key]
            },
            sess,
            feed_dict,
            aggregation_ops=np.concatenate)
        clf_test_vals = process_dataset(
            dataset_ops.test_iter, {
                'latents': test_ops.latents,
                'labels': test_data[label_key]
            },
            sess,
            aggregation_ops=np.concatenate)

        # Perform knn classification.
        knn_models = []
        for nval in knn_values:
          # Fit training dataset.
          clf = neighbors.KNeighborsClassifier(n_neighbors=nval)
          clf.fit(clf_train_vals['latents'], clf_train_vals['labels'])
          knn_models.append(clf)

          results['train_' + str(nval) + 'nn_acc'] = clf.score(
              clf_train_vals['latents'], clf_train_vals['labels'])

          # Get test performance.
          results['test_' + str(nval) + 'nn_acc'] = clf.score(
              clf_test_vals['latents'], clf_test_vals['labels'])

          logging.info(
              'Iteration %d %d-NN classifier accuracies, Training: '
              '%.3f, Test: %.3f', step, nval,
              results['train_' + str(nval) + 'nn_acc'],
              results['test_' + str(nval) + 'nn_acc'])

  saver.save(sess.raw_session(),
             save_dir + '/mycurl',
             global_step=n_steps,
             write_meta_graph=False)

  f_train.flush()
  f_test.flush()

  return train_eval_ops, test_eval_ops, sess, params, saver
