# Supplementary material for: Top-down perceptual inference shaping the activity of early visual cortex
Source: Nat Commun. 2025 Nov 14;16:9998. doi: 10.1038/s41467-025-64967-x (PMC12618887; doi:10.1038/s41467-025-64967-x)
Supplement: Supplementary file 3 — Supplementary Software 1 [file 41467_2025_64967_MOESM3_ESM.zip › tdvae_shallow-vae_models/Dockerfile]

FROM nvcr.io/nvidia/tensorflow:21.04-tf1-py3
MAINTAINER Ferenc Csikor (csikor.ferenc@wigner.hun-ren.hu)

RUN apt-get update && apt-get install -y python3-pip

COPY . /workspace/tdvae/

RUN pip install -r /workspace/tdvae/requirements_gpu.txt

RUN chmod +x /workspace/tdvae/docker_scripts/start_jupyter.sh
