# Supplementary material for: Top-down perceptual inference shaping the activity of early visual cortex
Source: Nat Commun. 2025 Nov 14;16:9998. doi: 10.1038/s41467-025-64967-x (PMC12618887; doi:10.1038/s41467-025-64967-x)
Supplement: Supplementary file 3 — Supplementary Software 1 [file 41467_2025_64967_MOESM3_ESM.zip › tdvae_shallow-vae_models/training.py]

################################################################################
# Copyright 2019 DeepMind Technologies Limited
# Copyright 2020-2025 Ferenc Csikor
#
#     Licensed under the Apache License, Version 2.0 (the "License");
#     you may not use this file except in compliance with the License.
#     You may obtain a copy of the License at
#
#         https://www.apache.org/licenses/LICENSE-2.0
#
#     Unless required by applicable law or agreed to in writing, software
#     distributed under the License is distributed on an "AS IS" BASIS,
#     WITHOUT WARRANTIES OR CONDITIONS OF ANY KIND, either express or implied.
#     See the License for the specific language governing permissions and
#     limitations under the License.
################################################################################
"""Script to train CURL."""

import collections
import functools
import logging

import numpy as np
import sonnet as snt
import tensorflow as tf
import tensorflow_datasets as tfds
import tensorflow_probability as tfp

import os
import pickle

import model
import utils

tfc = tf.compat.v1

# Prevent TensorFlow from allocating all GPU memory upfront
physical_devices = tf.config.experimental.list_physical_devices('GPU')
if physical_devices:
  tf.config.experimental.set_memory_growth(physical_devices[0], True)

# pylint: disable=g-long-lambda

MainOps = collections.namedtuple('MainOps', [
    'elbo', 'll', 'log_p_x', 'kl_y', 'kl_z', 'beta_y', 'beta_z', 'output_sd'
])

EvalOps = collections.namedtuple('EvalOps', [
    'x_in', 'z1_in', 'z2_in', 'output_sd',
    'z2_prior_samples', 'z1_samples_from_z2_prior_samples',
    'z2_prior_prob_z2_in', 'z2_prior_log_prob_z2_in',
    'x_prob_from_z1_in_z2_in', 'x_log_prob_from_z1_in_z2_in',
    'x_mean_from_z1_in_z2_in', 'x_sample_from_z1_in_z2_in',
    'x_mean_from_x_in', 'x_sample_from_x_in', 'hiddens_from_x_in',
    'z2_prob_from_x_in', 'z2_log_prob_from_x_in',
    'z2_samples_from_x_in',
    'z2_mean_from_x_in', 'z2_variance_from_x_in',
    'z1_sample_from_x_in', 'z1_mean_from_x_in',
    'z1_variance_from_x_in', 'z1_mean_from_x_in_through_z2_mean',
    'z1_prob_from_x_in_z2_in', 'z1_log_prob_from_x_in_z2_in',
    'z1_sample_from_x_in_z2_in',
    'z1_mean_from_x_in_z2_in', 'z1_variance_from_x_in_z2_in',
    'z1_prob_from_z2_in', 'z1_log_prob_from_z2_in',
    'z1_mean_from_z2_in', 'z1_variance_from_z2_in',
    'x_mean_generated', 'x_sample_generated',
    'x_mean_generated_from_z2_in', 'x_sample_generated_from_z2_in',
    'log_p_x_from_x_in', 'kl_y_from_x_in', 'kl_z_from_x_in'
])

DatasetTuple = collections.namedtuple('DatasetTuple', [
    'train_data',
    'valid_iter', 'valid_data', 'test_iter', 'test_data', 'ds_info'
])


def process_dataset(iterator,
                    ops_to_run,
                    sess,
                    feed_dict=None,
                    aggregation_ops=np.stack,
                    processing_ops=None):
  """Process a dataset by computing ops and accumulating batch by batch.

  Args:
    iterator: iterator through the dataset.
    ops_to_run: dict, tf ops to run as part of dataset processing.
    sess: tf.Session to use.
    feed_dict: dict, required placeholders.
    aggregation_ops: fn or dict of fns, aggregation op to apply for each op.
    processing_ops: fn or dict of fns, extra processing op to apply for each op.

  Returns:
    Results accumulated over dataset.
  """

  if not isinstance(ops_to_run, dict):
    raise TypeError('ops_to_run must be specified as a dict')

  if not isinstance(aggregation_ops, dict):
    aggregation_ops = {k: aggregation_ops for k in ops_to_run}
  if not isinstance(processing_ops, dict):
    processing_ops = {k: processing_ops for k in ops_to_run}

  out_results = collections.OrderedDict()
  sess.run(iterator.initializer)
  while True:
    # Iterate over the whole dataset and append the results to a per-key list.
    try:
      outs = sess.run(ops_to_run, feed_dict=feed_dict)
      for key, value in outs.items():
        out_results.setdefault(key, []).append(value)

    except tf.errors.OutOfRangeError:  # end of dataset iterator
      break

  # Aggregate and process results.
  for key, value in out_results.items():
    if aggregation_ops[key]:
      out_results[key] = aggregation_ops[key](value)
    if processing_ops[key]:
      out_results[key] = processing_ops[key](out_results[key], axis=0)

  return out_results


def get_data_sources(dataset, dataset_params, dataset_kwargs,
                     batch_size, test_batch_size,
                     image_key, label_key,
                     random_seed):
  """Create and return data sources for training, validation, and testing.

  Args:
    dataset: str, name of dataset ('mnist', 'textures', 'natural', etc).
    dataset_params: None for tf DataSets or dict for own data,
       mandatory keys: 'batch_size', 'test_batch_size', 'train_every',
                       'test_every', 'crop_dim', 'path', 'offset'
       optional keys: 'train_shift', 'test_shift'
    dataset_kwargs: dict, kwargs used in tf dataset constructors.
    batch_size: int, batch size used for training.
    test_batch_size: int, batch size used for evaluation.
    image_key: str, name if image key in dataset.
    label_key: str, name of label key in dataset.
    random_seed: int or None, random seed for input data shuffling.

  Returns:
    A namedtuple containing all of the dataset iterators and batches.

  """

  if dataset_params is None:  # tf DataSet
    # Load training data sources
    ds_train, ds_info = tfds.load(
        name=dataset,
        split=tfds.Split.TRAIN,
        with_info=True,
        as_dataset_kwargs={'shuffle_files': False},
        **dataset_kwargs)

    # Validate assumption that data is in [0, 255]
    assert ds_info.features[image_key].dtype == tf.uint8

    num_train_examples = ds_info.splits['train'].num_examples

    def preprocess_data(x):
      """Convert images from uint8 in [0, 255] to float in [0, 1]."""
      x[image_key] = tf.image.convert_image_dtype(x[image_key], tf.float32)
      return x

    full_ds = ds_train.shuffle(num_train_examples, seed=random_seed,
                               reshuffle_each_iteration=True)
    full_ds = full_ds.repeat()
    full_ds = full_ds.map(preprocess_data)
    train_datasets = full_ds.batch(batch_size, drop_remainder=True)
    train_data = train_datasets.make_one_shot_iterator().get_next()

    # Load validation dataset.
    try:
      valid_dataset = tfds.load(
          name=dataset, split=tfds.Split.VALIDATION, **dataset_kwargs)
      num_valid_examples = ds_info.splits[tfds.Split.VALIDATION].num_examples
      assert (num_valid_examples %
              test_batch_size == 0), ('test_batch_size must be a divisor of %d' %
                                      num_valid_examples)
      valid_dataset = valid_dataset.repeat(1).batch(
          test_batch_size, drop_remainder=True)
      valid_dataset = valid_dataset.map(preprocess_data)
      valid_iter = valid_dataset.make_initializable_iterator()
      valid_data = valid_iter.get_next()
    except (KeyError, ValueError):
      logging.warning('No validation set!!')
      valid_iter = None
      valid_data = None

    # Load test dataset.
    test_dataset = tfds.load(
        name=dataset, split=tfds.Split.TEST, **dataset_kwargs)
    num_test_examples = ds_info.splits['test'].num_examples
    assert (num_test_examples %
            test_batch_size == 0), ('test_batch_size must be a divisor of %d' %
                                    num_test_examples)
    test_dataset = test_dataset.repeat(1).batch(
        test_batch_size, drop_remainder=True)
    test_dataset = test_dataset.map(preprocess_data)
    test_iter = test_dataset.make_initializable_iterator()
    test_data = test_iter.get_next()

  else:  # own data
    # Load training data sources.
    with open(dataset_params['path'], 'rb') as f:
      patches = pickle.load(f)

    assert np.sqrt(int(patches['train_images'].shape[1])).is_integer(), \
      'This model only works with image dimensions that are square numbers.'
    x_dim = np.sqrt(int(patches['train_images'].shape[1])).astype(int)
    crop_dim = dataset_params['crop_dim']
    train_every = dataset_params['train_every']
    train_shift = dataset_params.get('train_shift', 0)
    test_every = dataset_params['test_every']
    test_shift = dataset_params.get('test_shift', 0)

    patches['train_images'] = patches['train_images'].reshape(-1,
                                                              x_dim,
                                                              x_dim,
                                                              1)
    patches['train_images'] = patches['train_images'][train_shift::train_every,
                                                      :crop_dim, :crop_dim, :]
    patches['train_labels'] = patches['train_labels'][train_shift::train_every]
    patches_train = {image_key: patches['train_images'], label_key:
                     patches['train_labels']}

    patches['test_images'] = patches['test_images'].reshape(-1, x_dim,
                                                            x_dim, 1)
    patches['test_images'] = patches['test_images'][test_shift::test_every,
                                                    :crop_dim, :crop_dim, :]
    patches['test_labels'] = patches['test_labels'][test_shift::test_every]
    patches_test = {image_key: patches['test_images'], label_key:
                    patches['test_labels']}

    ds_train = tf.data.Dataset.from_tensor_slices(patches_train)

    # Construct ds_info.
    DsInfo = collections.namedtuple('DsInfo', ['features', 'splits'])
    ImageInfo = collections.namedtuple('ImageInfo', ['shape', 'dtype'])
    ClassLabelInfo = collections.namedtuple('ClassLabelInfo',
                                            ['shape', 'dtype', 'num_classes'])
    SplitInfo = collections.namedtuple('SplitInfo', ['num_examples'])
    ds_info = DsInfo({image_key: ImageInfo(patches_train[image_key].shape[1:],
                                           patches_train[image_key].dtype
                                           ),
                      label_key:
                      ClassLabelInfo(patches_train[label_key].shape[1:],
                                     patches_train[label_key].dtype,
                                     patches_train[label_key].max().astype(int)+1
                                     )
                      },
                     {'train': SplitInfo(patches_train[image_key].shape[0]),
                      'test': SplitInfo(patches_test[image_key].shape[0])
                      }
                     )

    num_train_examples = ds_info.splits['train'].num_examples

    def preprocess_data(x):
      """Add dataset_params['offset'] to all pixel values"""
      offset_tensor = tf.constant(dataset_params['offset'],
                                  dtype=tf.float32,
                                  shape=[1]
                                  )
      x[image_key] = tf.add(x[image_key], offset_tensor)

      return x

    full_ds = ds_train.shuffle(num_train_examples, seed=random_seed,
                               reshuffle_each_iteration=True)
    full_ds = full_ds.repeat()
    if dataset_params['offset']:
      full_ds = full_ds.map(preprocess_data)
    train_datasets = full_ds.batch(batch_size, drop_remainder=True)
    train_data = train_datasets.make_one_shot_iterator().get_next()

    # No validation dataset.
    logging.warning('No validation set!!')
    valid_iter = None
    valid_data = None

    # Load test dataset.
    test_dataset = tf.data.Dataset.from_tensor_slices(patches_test)
    num_test_examples = ds_info.splits['test'].num_examples
    assert (num_test_examples %
            test_batch_size == 0), ('test_batch_size must be a divisor of %d' %
                                    num_test_examples)
    test_dataset = test_dataset.repeat(1).batch(
        test_batch_size, drop_remainder=True)
    if dataset_params['offset']:
      test_dataset = test_dataset.map(preprocess_data)
    test_iter = test_dataset.make_initializable_iterator()
    test_data = test_iter.get_next()

  logging.info('Loaded %s data', dataset)

  return DatasetTuple(train_data, valid_iter, valid_data,
                      test_iter, test_data, ds_info)


def setup_training_and_eval_graphs(x, beta_y, beta_z, output_sd,
                                   n_y, curl_model,
                                   is_training, name,
                                   l2_lambda_w, l2_lambda_b):
  """Set up the graph and return ops for training or evaluation.

  Args:
    x: tf placeholder for image.
    beta_y: tf placeholder for the beta weight of kl_y.
    beta_z: tf placeholder for the beta weight of kl_z.
    output_sd: tf placeholder for std. dev. of the 'normal' output distribution
    n_y: int, dimensionality of discrete latent variable y.
    curl_model: snt.AbstractModule representing the CURL model.
    is_training: bool, whether this graph is the training graph.
    name: str, graph name.
    l2_lambda_w: float, weight of L2 regularizer on all model weights.
    l2_lambda_b: float, weight of L2 regularizer on all model biases.

  Returns:
    A tuple of two namedtuples: one with the required graph ops
    to perform training or evaluation, and another one
    with the required graph ops to perform analysis.

  """
  (log_p_x, kl_y, kl_z) = curl_model.log_prob_elbo_components(x)

  ll = log_p_x - beta_y * kl_y - beta_z * kl_z
  elbo = -tf.reduce_mean(ll)

  # L2 regularization for all model weights.
  if l2_lambda_w:
    elbo = elbo + l2_lambda_w * tf.add_n([tf.nn.l2_loss(v)
                                          for v in tf.trainable_variables()
                                          if 'w:0' in v.name])

  # L2 regularization for all model biases.
  if l2_lambda_b:
    elbo = elbo + l2_lambda_b * tf.add_n([tf.nn.l2_loss(v)
                                          for v in tf.trainable_variables()
                                          if 'b:0' in v.name])

  # Summaries
  kl_y = tf.reduce_mean(kl_y)
  kl_z = tf.reduce_mean(kl_z)

  # Evaluation.
  z2_prior_samples = curl_model.compute_prior().sample()
  z1_samples_from_z2_prior_samples = \
      curl_model.generate_latent(z2_prior_samples).sample()
  x_shape = x.shape.as_list()
  x_in = tfc.placeholder(tf.float32, shape=x_shape)
  z1_in = tfc.placeholder(tf.float32,
                          shape=z1_samples_from_z2_prior_samples.shape)
  z2_in = tfc.placeholder(tf.float32, shape=z2_prior_samples.shape)
  z2_prior_prob_z2_in = curl_model.compute_prior().prob(z2_in)
  z2_prior_log_prob_z2_in = curl_model.compute_prior().log_prob(z2_in)
  x_prob_from_z1_in_z2_in = curl_model.predict(z1_in).prob(x_in)
  x_log_prob_from_z1_in_z2_in = curl_model.predict(z1_in).log_prob(x_in)
  x_mean_from_z1_in_z2_in = curl_model.predict(z1_in).mean()
  x_sample_from_z1_in_z2_in = curl_model.predict(z1_in).sample()
  x_mean_from_x_in = curl_model.reconstruct(x_in, use_mean_x=True)
  x_sample_from_x_in = curl_model.reconstruct(x_in, use_mean_x=False)

  hiddens_from_x_in = curl_model.get_shared_rep(x_in, is_training=is_training)
  if curl_model._no_shared_encoder:
    z2_from_x_in = curl_model.infer_cluster(snt.BatchFlatten()(x_in))
  else:
    z2_from_x_in = curl_model.infer_cluster(hiddens_from_x_in)
  z2_prob_from_x_in = z2_from_x_in.prob(z2_in)
  z2_log_prob_from_x_in = z2_from_x_in.log_prob(z2_in)
  z2_samples_from_x_in = z2_from_x_in.sample()
  z2_mean_from_x_in = z2_from_x_in.mean()
  z2_variance_from_x_in = z2_from_x_in.variance()
  z1_from_x_in = curl_model.infer_latent(hiddens=hiddens_from_x_in,
                                         y=z2_from_x_in.sample())
  z1_sample_from_x_in = z1_from_x_in.sample()
  z1_mean_from_x_in = z1_from_x_in.mean()
  z1_variance_from_x_in = z1_from_x_in.variance()

  z1_from_x_in_through_z2_mean = curl_model.infer_latent(
      hiddens=hiddens_from_x_in, y=z2_mean_from_x_in)
  z1_mean_from_x_in_through_z2_mean = z1_from_x_in_through_z2_mean.mean()

  z1_from_x_in_z2_in = curl_model.infer_latent(hiddens=hiddens_from_x_in,
                                               y=z2_in)
  z1_prob_from_x_in_z2_in = z1_from_x_in_z2_in.prob(z1_in)
  z1_log_prob_from_x_in_z2_in = z1_from_x_in_z2_in.log_prob(z1_in)
  z1_sample_from_x_in_z2_in = z1_from_x_in_z2_in.sample()
  z1_mean_from_x_in_z2_in = z1_from_x_in_z2_in.mean()
  z1_variance_from_x_in_z2_in = z1_from_x_in_z2_in.variance()

  z1_from_z2_in = curl_model.generate_latent(z2_in)
  z1_prob_from_z2_in = z1_from_z2_in.prob(z1_in)
  z1_log_prob_from_z2_in = z1_from_z2_in.log_prob(z1_in)
  z1_mean_from_z2_in = z1_from_z2_in.mean()
  z1_variance_from_z2_in = z1_from_z2_in.variance()

  x_mean_generated = curl_model.sample(mean=True)
  x_sample_generated = curl_model.sample(mean=False)
  x_mean_generated_from_z2_in = curl_model.sample(y=z2_in, mean=True)
  x_sample_generated_from_z2_in = curl_model.sample(y=z2_in, mean=False)

  (log_p_x_from_x_in, kl_y_from_x_in, kl_z_from_x_in) = \
      curl_model.log_prob_elbo_components(x_in)

  return (MainOps(elbo, ll, log_p_x, kl_y, kl_z, beta_y, beta_z, output_sd),
          EvalOps(x_in, z1_in, z2_in, output_sd,
                  z2_prior_samples, z1_samples_from_z2_prior_samples,
                  z2_prior_prob_z2_in, z2_prior_log_prob_z2_in,
                  x_prob_from_z1_in_z2_in, x_log_prob_from_z1_in_z2_in,
                  x_mean_from_z1_in_z2_in, x_sample_from_z1_in_z2_in,
                  x_mean_from_x_in, x_sample_from_x_in, hiddens_from_x_in,
                  z2_prob_from_x_in, z2_log_prob_from_x_in,
                  z2_samples_from_x_in,
                  z2_mean_from_x_in, z2_variance_from_x_in,
                  z1_sample_from_x_in, z1_mean_from_x_in,
                  z1_variance_from_x_in, z1_mean_from_x_in_through_z2_mean,
                  z1_prob_from_x_in_z2_in, z1_log_prob_from_x_in_z2_in,
                  z1_sample_from_x_in_z2_in,
                  z1_mean_from_x_in_z2_in, z1_variance_from_x_in_z2_in,
                  z1_prob_from_z2_in, z1_log_prob_from_z2_in,
                  z1_mean_from_z2_in, z1_variance_from_z2_in,
                  x_mean_generated, x_sample_generated,
                  x_mean_generated_from_z2_in, x_sample_generated_from_z2_in,
                  log_p_x_from_x_in, kl_y_from_x_in, kl_z_from_x_in))


def run_training(
    dataset,
    dataset_params,
    n_steps,
    random_seed,
    lr_init,
    lr_factor,
    lr_schedule,
    output_type,
    output_sd,
    n_y,
    n_y_samples,
    n_y_samples_reconstr,
    n_z,
    beta_y_evo,
    beta_z_evo,
    encoder_kwargs,
    cluster_encoder_kwargs,
    latent_y_to_concat_encoder_kwargs,
    latent_concat_to_z_encoder_kwargs,
    l2_lambda_w,
    l2_lambda_b,
    gradskip_threshold,
    gradclip_threshold,
    decoder_kwargs,
    latent_decoder_kwargs,
    z1_distr_kwargs,
    z2_distr_kwargs,
    report_interval,
    save_dir,
    restore_from,
    tb_dir,
    activation=tf.nn.relu
):
  """Run training script.

  Args:
    dataset: str, name of dataset ('mnist', 'textures', 'natural', etc).
    dataset_params: None for tf DataSets or dict for own data,
       mandatory keys: 'batch_size', 'test_batch_size', 'train_every',
                       'test_every', 'crop_dim', 'path', 'offset'
       optional keys: 'train_shift', 'test_shift'
    n_steps: int, number of total training steps.
    random_seed: int or None, seed for tf and numpy RNGs.
    lr_init: float, initial learning rate.
    lr_factor: float, learning rate decay factor.
    lr_schedule: float, epochs at which the decay should be applied.
    output_type: str, output distribution (currently: 'bernoulli' or 'normal').
    output_sd: float or array, std. dev. of the 'normal' output distribution.
    n_y: int, dimensionality of continuous latent variable y.
    n_y_samples: int, number of y samples taken for calculating KL_z1.
    n_y_samples_reconstr: int, number of y samples taken for calculating
        the reconstruction term in the ELBO.
    n_z: int, dimensionality of continuous latent variable z.
    beta_y_evo: float or array, beta_y for all steps or for each step.
    beta_z_evo: float or array, beta_z for all steps or for each step.
    encoder_kwargs: dict, parameters to specify the shared encoder.
    cluster_encoder_kwargs: dict, parameters to specify the cluster encoder.
    latent_y_to_concat_encoder_kwargs: dict, parameters to specify
        the y-to-concat part of the the latent encoder.
    latent_concat_to_z_encoder_kwargs: dict, parameters to specify
        the concat-to-z part of the the latent encoder.
    l2_lambda_w: float, weight of L2 regularizer on all model weights.
    l2_lambda_b: float, weight of L2 regularizer on all model biases.
    gradskip_threshold: float, gradient norm threshold for gradient skipping.
    gradclip_threshold: float, gradient norm threshold for gradient clipping.
    decoder_kwargs: dict, parameters to specify decoder.
    latent_decoder_kwargs: dict, parameters to specify latent decoder.
    z1_distr_kwargs: dict, parameters for generate_loc_scale_distr().
    z2_distr_kwargs: dict, parameters for generate_loc_scale_distr().
    report_interval: int, number of steps after which to evaluate and report.
    save_dir: str, save directory (is created if needed).
    restore_from: None or str, filename in save_dir to restore the model from.
    tb_dir: None or str, TensorBoard log directory (is created if needed).
    activation: fn, activation.


  Returns:
    Tuple (train_eval_ops, test_eval_ops, sess, params, saver) of the training
    and test analysis operations, the session the model is defined in,
    the parameters run_training() was called with, and the saver that can
    be used to load snapshots into the model.
  """

  # Params that change very rarely.
  tb_save_graph = False

  # Set up logging
  os.makedirs(save_dir, exist_ok=True)
  from imp import reload  # reinit logging so that logging.basicConfig works
  reload(logging)
  logging.basicConfig(format='%(asctime)s %(levelname)s: %(message)s',
                      level=logging.INFO,
                      filename=save_dir + '/run.log')
  f_train = open(save_dir + '/train_stats.csv', 'a')
  f_train.write('epoch,elbo,reconstr,kl_z1,kl_z2,beta_z1,beta_z2,gr_norm,ch_norm,out_sd\n')
  f_test = open(save_dir + '/test_stats.csv', 'a')
  f_test.write('epoch,elbo,reconstr,kl_z1,kl_z2,beta_z1,beta_z2,out_sd\n')

  # Log training params
  params = locals()
  logging.info('Training params: {}'.format(params))

  # Set tf and np random seeds.
  if isinstance(random_seed, int):
    logging.info('Seeding TensorFlow and NumPy RNGs with %d.', random_seed)
    tfc.set_random_seed(random_seed)
    np.random.seed(random_seed)
  else:
    logging.info('TensorFlow and NumPy RNGs use default seeds.')

  np.set_printoptions(precision=2, suppress=True)

  # First set up the data source(s) and get dataset info.
  if dataset == 'mnist':
    batch_size = 100
    test_batch_size = 1000
    dataset_kwargs = {}
    image_key = 'image'
    label_key = 'label'
  elif dataset == 'omniglot':
    batch_size = 15
    test_batch_size = 1318
    dataset_kwargs = {}
    image_key = 'image'
    label_key = 'alphabet'
  elif isinstance(dataset_params, dict):
    batch_size = dataset_params['batch_size']
    test_batch_size = dataset_params['test_batch_size']
    dataset_kwargs = {}
    image_key = 'image'
    label_key = 'label'
  else:
    raise NotImplementedError

  dataset_ops = get_data_sources(dataset, dataset_params,
                                 dataset_kwargs, batch_size,
                                 test_batch_size,
                                 image_key,
                                 label_key, random_seed)
  train_data = dataset_ops.train_data
  valid_data = dataset_ops.valid_data
  test_data = dataset_ops.test_data

  output_shape = dataset_ops.ds_info.features[image_key].shape
  n_x = np.prod(output_shape)
  num_train_examples = dataset_ops.ds_info.splits['train'].num_examples

  logging.info('Starting CURL script on %s data.', dataset)

  # Set up placeholders for training.

  x_train_raw = tfc.placeholder(
      dtype=tf.float32, shape=(batch_size,) + output_shape)
  label_train = tfc.placeholder(dtype=tf.int32, shape=(batch_size,))

  def binarize_fn(x, output_type):
    """Binarize if output_type == 'bernoulli' by rounding the probabilities.

    Args:
      x: tf tensor, input image.
      output_type: str, output distribution.

    Returns:
      A tf tensor with the binarized image
    """
    return tf.cast(tf.greater(x, 0.5 * tf.ones_like(x)), tf.float32) \
      if output_type == 'bernoulli' else tf.identity(x)

  if dataset == 'mnist' or dataset == 'textures' or dataset == 'natural':
    x_train = binarize_fn(x_train_raw, output_type)
    x_valid = binarize_fn(valid_data[image_key], output_type) \
      if valid_data else None
    x_test = binarize_fn(test_data[image_key], output_type)
  elif 'cifar' in dataset or dataset == 'omniglot':
    x_train = x_train_raw
    x_valid = valid_data[image_key] if valid_data else None
    x_test = test_data[image_key]
  else:
    raise ValueError('Unknown dataset {}'.format(dataset))

  label_valid = valid_data[label_key] if valid_data else None
  label_test = test_data[label_key]

  # Set up CURL modules.
  shared_encoder = model.SharedEncoder(name='shared_encoder',
                                       activation=activation,
                                       **encoder_kwargs)
  latent_encoder = functools.partial(model.latent_encoder_fn, n_z=n_z,
                                     z1_distr_kwargs=z1_distr_kwargs,
                                     activation=activation,
                                     **latent_y_to_concat_encoder_kwargs,
                                     **latent_concat_to_z_encoder_kwargs)
  latent_encoder = snt.Module(latent_encoder, name='latent_encoder')
  latent_decoder = functools.partial(model.latent_decoder_fn, n_z=n_z,
                                     z1_distr_kwargs=z1_distr_kwargs,
                                     activation=activation,
                                     **latent_decoder_kwargs)
  latent_decoder = snt.Module(latent_decoder, name='latent_decoder')
  cluster_encoder = functools.partial(model.cluster_encoder_fn, n_y=n_y,
                                      z2_distr_kwargs=z2_distr_kwargs,
                                      activation=activation,
                                      **cluster_encoder_kwargs)
  cluster_encoder = snt.Module(cluster_encoder, name='cluster_encoder')
  output_sd_placeholder = tfc.placeholder(tf.float32, shape=[],
                                          name='output_sd')
  data_decoder = functools.partial(
      model.data_decoder_fn,
      output_type=output_type,
      output_sd=output_sd_placeholder,
      output_shape=output_shape,
      n_x=n_x,
      activation=activation,
      **decoder_kwargs)
  data_decoder = snt.Module(data_decoder, name='data_decoder')

  # Location-scale prior over y.
  prior_params = utils.construct_prior_params(batch_size, n_y)
  prior = utils.generate_loc_scale_distr(logits=prior_params,
                                         **z2_distr_kwargs)

  model_train = model.Curl(
      prior,
      latent_decoder,
      data_decoder,
      shared_encoder,
      cluster_encoder,
      latent_encoder,
      n_y_samples,
      n_y_samples_reconstr,
      is_training=True,
      no_shared_encoder=(encoder_kwargs['encoder_type'] == 'not_shared_mlp'),
      name='curl_train')
  model_eval = model.Curl(
      prior,
      latent_decoder,
      data_decoder,
      shared_encoder,
      cluster_encoder,
      latent_encoder,
      n_y_samples,
      n_y_samples_reconstr,
      is_training=False,
      no_shared_encoder=(encoder_kwargs['encoder_type'] == 'not_shared_mlp'),
      name='curl_test')

  # Set up training graph
  beta_y = tfc.placeholder(tf.float32, shape=[], name='beta_y')
  beta_z = tfc.placeholder(tf.float32, shape=[], name='beta_z')
  y_train = None
  y_valid = None
  y_test = None

  train_ops, train_eval_ops = setup_training_and_eval_graphs(
      x_train,
      beta_y,
      beta_z,
      output_sd_placeholder,
      n_y,
      model_train,
      is_training=True,
      name='train',
      l2_lambda_w=l2_lambda_w,
      l2_lambda_b=l2_lambda_b)

  # Set up validation graph
  if valid_data is not None:
    valid_ops, valid_analysis_ops = setup_training_and_eval_graphs(
        x_valid,
        beta_y,
        beta_z,
        output_sd_placeholder,
        n_y,
        model_eval,
        is_training=False,
        name='valid',
        l2_lambda_w=l2_lambda_w,
        l2_lambda_b=l2_lambda_b)

  # Set up test graph
  test_ops, test_eval_ops = setup_training_and_eval_graphs(
      x_test,
      beta_y,
      beta_z,
      output_sd_placeholder,
      n_y,
      model_eval,
      is_training=False,
      name='test',
      l2_lambda_w=l2_lambda_w,
      l2_lambda_b=l2_lambda_b)

  # Set up optimizer (with scheduler).
  global_step = tfc.train.get_or_create_global_step()
  lr_schedule = [
      tf.cast(el * num_train_examples / batch_size, tf.int64)
      for el in lr_schedule
  ]
  num_schedule_steps = tf.reduce_sum(
      tf.cast(global_step >= lr_schedule, tf.float32))
  lr = float(lr_init) * float(lr_factor)**num_schedule_steps
  optimizer = tfc.train.AdamOptimizer(learning_rate=lr)
  with tf.control_dependencies(tf.get_collection(tf.GraphKeys.UPDATE_OPS)):
    grads_vars = optimizer.compute_gradients(train_ops.elbo)
    varlist = [gv[1] for gv in grads_vars]
    grads = [gv[0] for gv in grads_vars]
    zerograds = [tf.zeros_like(g) for g in grads]
    clipped_grads, global_grad_norm = \
        tf.clip_by_global_norm(grads, gradclip_threshold)
    chosen_grads = tf.cond(
        tf.math.logical_or(
            tf.math.is_nan(global_grad_norm),
            tf.math.less(gradskip_threshold, global_grad_norm)),
        lambda: zerograds, lambda: clipped_grads)
    chosen_grad_norm = tf.linalg.global_norm(chosen_grads)
    chosen_grads_vars = zip(chosen_grads, varlist)
    train_step = optimizer.apply_gradients(chosen_grads_vars)
  num_skipped_updates = 0
  num_clipped_updates = 0

  logging.info('Created computation graph.')

  # Set up basic ops to run and quantities to log.
  ops_to_run = {
      'train_ELBO': train_ops.elbo,
      'train_log_p_x': train_ops.log_p_x,
      'train_kl_y': train_ops.kl_y,
      'train_kl_z': train_ops.kl_z,
      'train_ll': train_ops.ll,
      'beta_y': train_ops.beta_y,
      'beta_z': train_ops.beta_z,
      'global_grad_norm': global_grad_norm,
      'chosen_grad_norm': chosen_grad_norm,
      'output_sd': output_sd_placeholder
  }
  if valid_data is not None:
    valid_ops_to_run = {
        'valid_ELBO': valid_ops.elbo,
        'valid_kl_y': valid_ops.kl_y,
        'valid_kl_z': valid_ops.kl_z
    }
  else:
    valid_ops_to_run = {}
  test_ops_to_run = {
      'test_ELBO': test_ops.elbo,
      'test_kl_y': test_ops.kl_y,
      'test_kl_z': test_ops.kl_z
  }
  to_log = []
  to_log_eval = ['test_ELBO', 'test_kl_y', 'test_kl_z']
  if valid_data is not None:
    to_log_eval += ['valid_ELBO']

  # Track unsupervised losses, train on unsupervised loss.
  ops_to_run.update({
      'train_ELBO': train_ops.elbo,
      'train_kl_y': train_ops.kl_y,
      'train_kl_z': train_ops.kl_z,
      'train_ll': train_ops.ll
  })
  default_train_step = train_step
  to_log += ['train_ELBO', 'train_kl_y', 'train_kl_z', 'beta_y', 'beta_z',
             'global_grad_norm', 'chosen_grad_norm', 'output_sd']

  saver = tfc.train.Saver(max_to_keep=10000)

  if tb_dir is not None:
    for variable in tf.trainable_variables():
      tf.summary.histogram(variable.name.replace(':', '_'), variable)
    tb_summaries = tf.summary.merge_all()

  sess = tfc.train.SingularMonitoredSession()

  if restore_from is not None:
    saver.restore(sess.raw_session(), save_dir + '/' + restore_from)

  if tb_dir is not None:
    tb_writer = tf.summary.FileWriter(tb_dir,
                                      sess.graph if tb_save_graph else None)

  for step in range(n_steps):
    if hasattr(beta_y_evo, '__len__'):
      beta_y_current = beta_y_evo[min(step, len(beta_y_evo) - 1)]
    else:
      beta_y_current = beta_y_evo

    if hasattr(beta_z_evo, '__len__'):
      beta_z_current = beta_z_evo[min(step, len(beta_z_evo) - 1)]
    else:
      beta_z_current = beta_z_evo

    if hasattr(output_sd, '__len__'):
      output_sd_current = output_sd[min(step, len(output_sd) - 1)]
    else:
      output_sd_current = output_sd

    feed_dict = {train_ops.beta_y: beta_y_current,
                 train_ops.beta_z: beta_z_current,
                 output_sd_placeholder: output_sd_current}

    # Use the default training loss, but vary it each step depending on the
    # training scenario (eg. for supervised gen replay, we alternate losses)
    ops_to_run['train_step'] = default_train_step

    ### 1) PERIODICALLY TAKE SNAPSHOTS FOR GENERATIVE REPLAY: DELETED ###

    ### 2) DECIDE WHICH DATA SOURCE TO USE (GENERATIVE/REAL DATA): DELETED ###
    train_data_array = sess.run(train_data)  # TODO can this be simplified?

    feed_dict.update({
        x_train_raw: train_data_array[image_key],
        label_train: train_data_array[label_key]
    })

    ### 3) PERFORM A GRADIENT STEP ###
    results = sess.run(ops_to_run, feed_dict=feed_dict)
    del results['train_step']

    ### 4) COMPUTE ADDITIONAL DIAGNOSTIC OPS ON VALIDATION/TEST SETS. ###
    if (step+1) % report_interval == 0:
      if valid_data is not None:
        logging.info('Evaluating on validation and test set!')
        proc_ops = {
            k: np.mean for k in valid_ops_to_run
        }
        results.update(
            process_dataset(
                dataset_ops.valid_iter,
                valid_ops_to_run,
                sess,
                feed_dict=feed_dict,
                processing_ops=proc_ops))
      else:
        logging.info('Evaluating on test set!')
        proc_ops = {
            k: np.mean for k in test_ops_to_run
        }
        results.update(process_dataset(dataset_ops.test_iter,
                                       test_ops_to_run,
                                       sess,
                                       feed_dict=feed_dict,
                                       processing_ops=proc_ops))
      curr_to_log = to_log + to_log_eval
    else:
      curr_to_log = list(to_log)  # copy to prevent in-place modifications

    ### 5) DYNAMIC EXPANSION: DELETED ###

    ### 6) LOGGING AND EVALUATION ###
    cleanup_for_print = lambda x: ', {}: %.{}f'.format(
        x.capitalize().replace('_', ' '), 3)
    log_str = 'Iteration %d'
    log_str += ''.join([cleanup_for_print(el) for el in curr_to_log])
    logging.info(
        log_str,
        *([step] + [results[el] for el in curr_to_log]))

    f_train.write('%g,%g,%g,%g,%g,%g,%g,%g,%g,%g\n' % (step * batch_size / num_train_examples,
                                                       results['train_ELBO'],
                                                       results['train_ELBO']
                                                       - results['train_kl_z']
                                                       - results['train_kl_y'],
                                                       results['train_kl_z'],
                                                       results['train_kl_y'],
                                                       results['beta_z'],
                                                       results['beta_y'],
                                                       results['global_grad_norm'],
                                                       results['chosen_grad_norm'],
                                                       results['output_sd']
                                                       ))

    if gradskip_threshold < results['global_grad_norm']:
      num_skipped_updates += 1
    elif gradclip_threshold < results['global_grad_norm']:
      num_clipped_updates += 1

    # Periodically perform evaluation
    if (step + 1) % report_interval == 0:

      # Report test measures
      logging.info(
          'Iteration %d, Test ELBO: %.3f, Test '
          'KLy: %.3f, Test KLz: %.3f', step,
          results['test_ELBO'], results['test_kl_y'], results['test_kl_z'])

      f_test.write('%g,%g,%g,%g,%g,%g,%g,%g\n' % (step * batch_size / num_train_examples,
                                                  results['test_ELBO'],
                                                  results['test_ELBO']
                                                  - results['test_kl_z']
                                                  - results['test_kl_y'],
                                                  results['test_kl_z'],
                                                  results['test_kl_y'],
                                                  results['beta_z'],
                                                  results['beta_y'],
                                                  results['output_sd']
                                               ))

      saver.save(sess.raw_session(),
                 save_dir + '/mycurl',
                 global_step=step + 1,
                 write_meta_graph=False)

      if tb_dir is not None:
        summ = sess.run(tb_summaries)
        tb_writer.add_summary(summ, global_step=step)

  saver.save(sess.raw_session(),
             save_dir + '/mycurl',
             global_step=n_steps,
             write_meta_graph=False)

  f_train.flush()
  f_test.flush()

  if n_steps > 0:
    logging.info('Skipped updates: {}/{} = {}'.format(
        num_skipped_updates, n_steps, num_skipped_updates / n_steps))
    logging.info('Clipped updates: {}/{} = {}'.format(
        num_clipped_updates, n_steps, num_clipped_updates / n_steps))

  return train_eval_ops, test_eval_ops, sess, params, saver
