# Supplementary material for: Top-down perceptual inference shaping the activity of early visual cortex
Source: Nat Commun. 2025 Nov 14;16:9998. doi: 10.1038/s41467-025-64967-x (PMC12618887; doi:10.1038/s41467-025-64967-x)
Supplement: Supplementary file 3 — Supplementary Software 1 [file 41467_2025_64967_MOESM3_ESM.zip › tdvae_shallow-vae_models/README.md]

# Top-down perceptual inference shaping the activity of early visual cortex

This software package accompanies the Nature Communications paper
`Top-down perceptual inference shaping the activity of early visual
cortex' by Ferenc Csikor, Balázs Meszéna, Katalin Ócsai, and Gergő
Orbán.

The package contains
1. the source code of two main model families in the paper (TDVAE,
   shallow-VAE),
2. a script that downloads from
   [Zenodo](https://zenodo.org/records/16569824)
    1. the test datasets used for all Figures in the paper,
    2. the model weights for all models used to generate the results
       in the paper, except for the model ffVAE which is presented
       separately:
        1. 40x40-pixel non-hierarchical model: shallow-VAE,
        2. baseline 40x40-pixel model: TDVAE linear integration,
        3. baseline 40x40-pixel model: TDVAE shallow nonlinearity,
        4. main 40×40-pixel model: TDVAE deep nonlinearity,
        5. baseline 40×40-pixel model: TDVAE deep nonlinearity
           repeated,
        6. baseline 40×40-pixel model: untrained TDVAE deep
           nonlinearity,
        7. 50x50-pixel non-hierarchical model: shallow-VAE-50px,
        8. main 50×50-pixel model: TDVAE-50px shallow nonlinearity,
        9. baseline 20×20-pixel model: TDVAE-20px,
        10. baseline 20×20-pixel model: TDVAE-20px non-shared,
    3. some pre-computed intermediate results that take very long to
       compute,
    4. a Jupyter notebook for each of the 10 presented models that
       generate all results and Figures in the paper (again, except
       for the ffVAE model which is presented separately),
3. infrastructure for running the code,
    1. on the CPU,
    2. on an Nvidia GPU.

The model code was derived from Dushyant Rao, Francesco Visin, Andrei
A. Rusu, Yee Whye Teh, Razvan Pascanu, and Raia Hadsell, Continual
unsupervised representation learning. arXiv:1910.14481 [cs.LG], 2019.

Running this code requires a 64-bit CPU, 10 GB RAM, and optionally an
Nvidia GPU with 6 GB RAM. The run time is about 10 minutes for each
provided Jupyter notebook in a GPU environment. In a CPU environment
you can still load the models from the Jupyter notebooks but
generating the Figures takes several hours.

The code was tested on Ubuntu 20.04, 22.04 and macOS 15 (Intel).

The expected output of running the code in the Jupyter notebooks is
included in the Jupyter notebooks themselves.

## Instructions for running the code

### Step 1: download datasets, model weights, and intermediate results

In a shell, change directory to the location of this README file and
run the download script as
```console
$ /bin/sh ./download_datasets_weights.sh
```
Depending on your internet connection, download time is around 10
minutes.

### Step 2: create runtime environment and run code

#### Option 1: run on CPU

Running on the CPU is much slower than on a GPU but it does not
require an Nvidia GPU. It is also useful for debugging the code.

Steps:
1. Change directory to the location of this README file.
2. Install Python 3.7 into your environment. You can do this e.g.
   through Conda or with your favorite package manager. Commands for
   Conda look like this:
```console
conda create --name tdvae python=3.7
conda activate tdvae
```
   If you installed Python 3.7 through your package manager, you need
   to create and activate a virtual environment instead:
```console
python3.7 -m venv .venv
. ./.venv/bin/activate
```
3. Install the required Python packages with
```console
pip install --upgrade pip
pip install -r requirements_cpu.txt
```
4. Open and run the provided Jupyter notebooks within the environment
   created above, in the way you usually do. One possible way is
   running
```console
jupyter lab --allow-root --ip=0.0.0.0 --no-browser --NotebookApp.password='sha256:4dc47d00f89b:fa67e527515cd1429932d07516594ffa0cd87d1795d939ec46ff602316edbbd6'
```
   in the above console, connecting to the returned URL with a web
   browser, and opening the Jupyter notebooks in the Jupyter lab
   environment. For the command above, the Jupyter lab password is
   "abc123" (without the quotes).

Depending on your internet connection, installation in a CPU
environment takes about 5 minutes.

#### Option 2: run on the GPU

If you have a working Docker installation and a working CUDA
environment with an Nvidia GPU with at least 6 GB RAM, you can run the
model code much faster than with the CPU.

Steps:
1. Open a shell and change directory to the location of this README
   file.
2. Run the provided script with
```console
/bin/sh docker_scripts/run_docker.sh
```
   This creates a Docker image, installs all necessary software into
   it, and uses it to run a Jupyter lab environment on port 8888 with
   password "abc123" (without the quotes). Once you are done, pressing
   Ctrl-C in the console stops the Docker instance and deletes the
   Docker image for clean-up.

Depending on your internet connection, installation in a GPU
environment takes about 10 minutes.
