# Supplementary material for: Top-down perceptual inference shaping the activity of early visual cortex
Source: Nat Commun. 2025 Nov 14;16:9998. doi: 10.1038/s41467-025-64967-x (PMC12618887; doi:10.1038/s41467-025-64967-x)
Supplement: Supplementary file 3 — Supplementary Software 1 [file 41467_2025_64967_MOESM3_ESM.zip › tdvae_shallow-vae_models/download_datasets_weights.sh]

#!/bin/sh

curl -o datasets.tar.gz https://zenodo.org/records/16925745/files/datasets.tar.gz?download=1
tar xzf datasets.tar.gz && rm datasets.tar.gz

curl -o tdvae_shallow-vae_weights_precomp.tar.gz https://zenodo.org/records/16925745/files/tdvae_shallow-vae_weights_precomp.tar.gz?download=1
tar xzf tdvae_shallow-vae_weights_precomp.tar.gz && rm tdvae_shallow-vae_weights_precomp.tar.gz
