# Supplementary material for: Top-down perceptual inference shaping the activity of early visual cortex
Source: Nat Commun. 2025 Nov 14;16:9998. doi: 10.1038/s41467-025-64967-x (PMC12618887; doi:10.1038/s41467-025-64967-x)
Supplement: Supplementary file 3 — Supplementary Software 1 [file 41467_2025_64967_MOESM3_ESM.zip › tdvae_shallow-vae_models/docker_scripts/run_docker.sh]

#!/bin/sh
IMAGENAME='tdvae:tdvae'

docker build -t $IMAGENAME .
docker run --runtime=nvidia --rm=true -p 8888:8888 --shm-size=1g --ulimit memlock=-1 --ulimit stack=67108864 -it $IMAGENAME /workspace/tdvae/docker_scripts/start_jupyter.sh
docker image rm $IMAGENAME
