# Supplementary material for: Top-down perceptual inference shaping the activity of early visual cortex
Source: Nat Commun. 2025 Nov 14;16:9998. doi: 10.1038/s41467-025-64967-x (PMC12618887; doi:10.1038/s41467-025-64967-x)
Supplement: Supplementary file 3 — Supplementary Software 1 [file 41467_2025_64967_MOESM3_ESM.zip › tdvae_shallow-vae_models/docker_scripts/start_jupyter.sh]

#!/bin/sh
jupyter lab --allow-root --ip=0.0.0.0 --no-browser --NotebookApp.password='sha256:4dc47d00f89b:fa67e527515cd1429932d07516594ffa0cd87d1795d939ec46ff602316edbbd6'
