# Supplementary material for: Top-down perceptual inference shaping the activity of early visual cortex
Source: Nat Commun. 2025 Nov 14;16:9998. doi: 10.1038/s41467-025-64967-x (PMC12618887; doi:10.1038/s41467-025-64967-x)
Supplement: Supplementary file 6 — Source Data [file 41467_2025_64967_MOESM6_ESM.zip]

Archive with 10 entries (10 files):
- source_data/source_data_fig_2.xlsx
- source_data/source_data_fig_3.xlsx
- source_data/source_data_fig_4.xlsx
- source_data/source_data_fig_5.xlsx
- source_data/source_data_fig_6.xlsx
- source_data/source_data_suppl_fig_2.xlsx
- source_data/source_data_suppl_fig_3.xlsx
- source_data/source_data_suppl_fig_5.xlsx
- source_data/source_data_suppl_fig_6.xlsx
- source_data/source_data_suppl_fig_7.xlsx
