# Supplementary material for: Top-down perceptual inference shaping the activity of early visual cortex
Source: Nat Commun. 2025 Nov 14;16:9998. doi: 10.1038/s41467-025-64967-x (PMC12618887; doi:10.1038/s41467-025-64967-x)
Supplement: Supplementary file 6 — Source Data [file 41467_2025_64967_MOESM6_ESM.zip › source_data/source_data_fig_2.xlsx]

## Sheet: Fig. 2a
Fig. 2a
	model (40x40px)	ELBO
	shallow-VAE	-1916
	TDVAE linear integration	-1886
	ffVAE shallow nonlinearity	-1818
	TDVAE shallow nonlinearity	-1705
	TDVAE deep nonlinearity	-1699
	TDVAE deep nonlinearity, untrained	-17319

## Sheet: Fig. 2b
Fig. 2b orientation tuning
	grating orientation [radian]	posterior mean of selected Z2 unit
	0	0.65659
	0.0174533	0.72749
	0.0349066	0.624929
	0.0523599	0.506002
	0.0698132	0.594605
	0.0872665	0.557407
	0.10472	0.548925
	0.122173	0.63411
	0.139626	0.595253
	0.15708	0.516327
	0.174533	0.503283
	0.191986	0.569155
	0.20944	0.587407
	0.226893	0.548024
	0.244346	0.536231
	0.261799	0.611637
	0.279253	0.707953
	0.296706	0.827506
	0.314159	0.780153
	0.331613	0.64227
	0.349066	0.523216
	0.366519	0.536814
	0.383972	0.676586
	0.401426	0.773521
	0.418879	0.82849
	0.436332	0.796302
	0.453786	0.822828
	0.471239	0.820965
	0.488692	0.801167
	0.506145	0.806208
	0.523599	0.840842
	0.541052	0.834231
	0.558505	0.768135
	0.575959	0.629568
	0.593412	0.534983
	0.610865	0.556341
	0.628319	0.633305
	0.645772	0.547101
	0.663225	0.510411
	0.680678	0.612991
	0.698132	0.568065
	0.715585	0.552503
	0.733038	0.762146
	0.750492	0.960396
	0.767945	1.07249
	0.785398	0.963068
	0.802851	0.826276
	0.820305	0.697196
	0.837758	0.562221
	0.855211	0.564255
	0.872665	0.720417
	0.890118	0.891695
	0.907571	1.00331
	0.925025	0.939036
	0.942478	0.762387
	0.959931	0.793992
	0.977384	0.875998
	0.994838	0.706772
	1.01229	0.693052
	1.02974	0.714004
	1.0472	0.617823
	1.06465	0.443049
	1.0821	0.472846
	1.09956	0.648992
	1.11701	0.655522
	1.13446	0.465862
	1.15192	0.273063
	1.16937	0.2408
	1.18682	0.223651
	1.20428	0.272389
	1.22173	0.295412
	1.23918	0.270278
	1.25664	0.384354
	1.27409	0.421031
	1.29154	0.490528
	1.309	0.570663
	1.32645	0.499931
	1.3439	0.381036
	1.36136	0.362758
	1.37881	0.466559
	1.39626	0.530879
	1.41372	0.574128
	1.43117	0.536927
	1.44862	0.611932
	1.46608	0.657928
	1.48353	0.615961
	1.50098	0.520425
	1.51844	0.559777
	1.53589	0.783898
	1.55334	0.905527
	1.5708	0.88136
	1.58825	0.80984
	1.6057	0.741622
	1.62316	0.717099
	1.64061	0.669837
	1.65806	0.469651
	1.67552	0.441194
	1.69297	0.521339
	1.71042	0.696724
	1.72788	0.943408
	1.74533	1.09508
	1.76278	1.04485
	1.78024	0.895785
	1.79769	0.710141
	1.81514	0.63551
	1.8326	0.698447
	1.85005	0.892502
	1.8675	1.09722
	1.88496	1.10921
	1.90241	1.11188
	1.91986	1.25574
	1.93732	1.31503
	1.95477	1.20024
	1.97222	1.07836
	1.98968	1.13055
	2.00713	1.0815
	2.02458	1.18504
	2.04204	1.32048
	2.05949	1.49336
	2.07694	1.48198
	2.0944	1.21511
	2.11185	0.932568
	2.1293	0.781465
	2.14675	0.860508
	2.16421	0.818216
	2.18166	0.61007
	2.19911	0.89087
	2.21657	1.24581
	2.23402	1.3021
	2.25147	1.15228
	2.26893	1.01189
	2.28638	0.876927
	2.30383	0.75423
	2.32129	0.6965
	2.33874	0.75118
	2.35619	1.0402
	2.37365	1.11057
	2.3911	1.0429
	2.40855	0.972611
	2.42601	0.932147
	2.44346	0.776928
	2.46091	0.737325
	2.47837	1.07145
	2.49582	1.32387
	2.51327	1.33087
	2.53073	1.07765
	2.54818	0.734853
	2.56563	0.648595
	2.58309	0.581638
	2.60054	0.625765
	2.61799	0.744644
	2.63545	0.788785
	2.6529	0.703683
	2.67035	0.59352
	2.68781	0.653591
	2.70526	0.687857
	2.72271	0.565933
	2.74017	0.738423
	2.75762	0.849873
	2.77507	0.832696
	2.79253	0.559407
	2.80998	0.514274
	2.82743	0.883759
	2.84489	1.02847
	2.86234	0.94127
	2.87979	0.739889
	2.89725	0.569138
	2.9147	0.523649
	2.93215	0.585715
	2.94961	0.582123
	2.96706	0.597161
	2.98451	0.616101
	3.00197	0.642646
	3.01942	0.594378
	3.03687	0.535034
	3.05433	0.40992
	3.07178	0.35694
	3.08923	0.439908
	3.10669	0.430588
	3.12414	0.534717

## Sheet: Fig. 2d
Fig. 2d
	decoding space (dimensionality)	mean accuracy	accuracy std. dev.
	pixels (1600)	0.0967	0.0027
	Z1, shallow-VAE (1256 active)	0.1073	0.002
	Z1, TDVAE (1256 active)	0.1943	0.0012
	Z2, TDVAE (6 active)	0.8761	0.0001
	Z1, untrained TDVAE (1256, randomly selected)	0.285	0.0078
	Z2, untrained TDVAE (6, randomly selected)	0.082	0.0076
	Z1, ffVAE (1256 active)	0.093	0.0003
	Z2, ffVAE (25 active)	0.915	0.0002
	Z1, CORnet (25,600 central)	0.1303	0.0005
	Z2, CORnet (12,800 central)	0.977	0.0003

## Sheet: Fig. 2e
Fig. 2e
Z1 per-family mean responses	texture family	t-SNE dim 1	t-SNE dim 2		Z2 per-family mean responses	texture family	t-SNE dim 1	t-SNE dim 2
(mean calculated in t-SNE space)	0	-6.00291	5.32192		(mean calculated in t-SNE space)	0	8.54712	2.21651
	1	7.00125	-17.1519			1	0.940087	-13.723
	2	10.4552	-4.53055			2	-6.20478	-2.85185
	3	-9.79143	-14.2188			3	5.82576	1.73625
	4	1.85989	-2.48308			4	10.9122	3.90069
	5	-3.23742	30.28			5	0.831423	3.21055
	6	-1.8035	-10.3788			6	-8.91584	-0.677639
	7	3.12147	35.2676			7	5.58511	-7.46854
	8	0.30727	-0.635505			8	5.25559	-2.61062
	9	0.370819	13.1116			9	-0.72146	-1.07101
	10	-4.29035	-27.7427			10	-0.997928	-9.75906
	11	-0.657622	-4.04944			11	-5.51898	4.3402
	12	-4.05532	-19.7562			12	-0.358846	7.78848
	13	13.6052	0.184514			13	4.26862	5.23292
	14	-1.37956	3.23657			14	12.9582	2.46337
Z1 mean responses per stimulus	texture family	t-SNE dim 1	t-SNE dim 2		Z2 mean responses per stimulus	texture family	t-SNE dim 1	t-SNE dim 2
	0	44.163	-21.1089			0	11.1843	7.1004
	0	0.691259	-132.413			0	7.68034	1.69449
	0	-40.0172	35.6419			0	10.2978	6.70151
	0	-30.7708	12.6615			0	7.18313	3.34661
	0	-30.3748	50.0483			0	3.57679	-6.94653
	0	-29.4405	63.2692			0	9.74258	1.18667
	0	15.268	23.7157			0	9.64639	2.77665
	0	-13.6128	29.3824			0	10.1221	4.20345
	0	32.5547	66.2309			0	8.31568	3.84168
	0	79.2934	-3.39881			0	8.23283	2.80432
	0	13.6339	-5.05088			0	10.9121	4.53216
	0	-11.3324	-25.421			0	7.78938	0.57453
	0	-20.0558	-8.55201			0	7.04388	3.16392
	0	-54.9027	32.4919			0	8.88796	-4.1604
	0	-45.1409	-37.6682			0	7.59156	2.42812
	1	-30.037	-147.743			1	1.4422	-13.3207
	1	48.0892	-136.457			1	1.57002	-12.4349
	1	-36.4337	146.358			1	0.334726	-14.8768
	1	-60.3422	-140.693			1	1.87869	-14.0987
	1	-88.274	112.269			1	-0.236565	-15.8836
	1	20.6599	-52.2118			1	-1.14544	-15.3383
	1	117.327	-33.7349			1	-0.77059	-14.8645
	1	122.557	45.3654			1	1.00552	-13.9481
	1	63.9192	-102.956			1	2.13498	-13.7556
	1	29.3563	24.8479			1	-0.910345	-14.6941
	1	38.0238	107.554			1	2.47742	-13.1159
	1	-66.5874	-113.626			1	1.26087	-11.1457
	1	87.8879	-64.5973			1	2.61567	-13.7523
	1	-92.9573	6.34502			1	0.785789	-11.9433
	1	-48.1696	92.0045			1	1.65837	-12.6723
	2	74.8902	9.0289			2	-5.8535	-0.757203
	2	62.5307	86.2548			2	-7.12039	-4.36426
	2	-3.83885	43.248			2	-6.57299	-2.7416
	2	40.4641	-111.385			2	-8.0197	-3.65242
	2	-45.341	57.489			2	-7.31668	-3.93495
	2	43.8751	23.3152			2	-7.82858	-5.40908
	2	64.5312	138.143			2	-2.92332	6.18441
	2	68.4229	-81.032			2	-6.12436	-4.21904
	2	-129.873	-23.2917			2	-2.37441	-4.02072
	2	-44.4954	-54.0925			2	-9.15247	-6.22592
	2	-75.3472	-87.1283			2	-5.80928	0.0927347
	2	73.7771	28.7275			2	-5.20903	-4.80281
	2	63.9719	48.3304			2	-8.57422	-2.38475
	2	-92.4516	-121.859			2	-6.93964	-3.16414
	2	55.711	-23.7065			2	-3.25309	-3.37795
	3	-44.3115	-9.52138			3	5.38344	-0.680263
	3	42.6128	1.54807			3	9.21431	0.173562
	3	49.1323	-9.77293			3	0.287118	2.06616
	3	-2.65855	-46.9721			3	8.21688	-0.676544
	3	-71.4974	-23.4075			3	9.67597	-0.961168
	3	2.10401	-100.185			3	1.67583	8.37029
	3	25.8369	50.0122			3	4.24131	-6.53098
	3	-2.50541	28.3469			3	5.14268	0.220621
	3	-50.2338	47.4864			3	10.5851	-2.03995
	3	32.9624	-29.5488			3	8.22749	0.413338
	3	30.1577	-85.8651			3	1.57057	11.5199
	3	-60.1472	-53.7432			3	6.86034	-0.289965
	3	-26.8695	-32.4825			3	8.54972	2.19416
	3	-45.0697	16.6817			3	4.44642	-0.388772
	3	-26.3845	34.1417			3	3.30922	12.6534
	4	-2.1198	-18.2853			4	10.0451	3.6097
	4	5.90418	-9.45249			4	13.014	7.47511
	4	32.1925	-17.4216			4	9.65164	-4.96768
	4	-19.8292	5.55692			4	12.268	8.05694
	4	15.0094	-13.9058			4	15.4053	3.72223
	4	-9.21899	9.02097			4	13.0271	4.11264
	4	-8.63628	18.5976			4	12.9974	5.57386
	4	7.04652	1.14654			4	13.3218	6.35205
	4	-11.512	-0.808952			4	15.0881	8.08408
	4	22.29	14.5004			4	11.8462	7.08381
	4	16.2503	3.69305			4	11.9972	8.75865
	4	-2.74993	-7.56286			4	14.7195	7.89194
	4	-32.5084	-13.4894			4	1.85505	0.115
	4	12.7254	-28.8887			4	5.52661	-1.11814
	4	3.05466	20.0534			4	2.92032	-6.23983
	5	141.383	-22.1912			5	1.77446	7.21781
	5	130.854	12.5482			5	1.00691	-2.17456
	5	-16.7933	41.6903			5	1.28125	3.4806
	5	115.112	-8.33999			5	1.9878	-1.55003
	5	-110.338	19.1039			5	-0.362412	3.84028
	5	136.283	-53.682			5	1.53858	2.10203
	5	-114.02	95.7402			5	0.34416	7.73089
	5	-59.8471	18.1728			5	1.87241	2.81703
	5	100.564	41.6564			5	0.550771	5.67199
	5	-92.9715	81.8234			5	1.6654	4.34519
	5	-72.488	74.3038			5	-1.93335	6.34049
	5	-4.91915	140.895			5	-0.184963	4.68726
	5	-146.889	-46.9099			5	1.29439	-2.28374
	5	-145.125	33.9407			5	2.13348	3.22749
	5	90.6332	25.4473			5	-0.497556	2.70551
	6	-2.69006	111.119			6	-10.3632	-3.47993
	6	1.38894	-113.776			6	-8.10171	1.25177
	6	18.7301	-100.695			6	-10.6545	-3.70346
	6	-30.5595	-43.809			6	-7.32494	1.6464
	6	77.3506	-136.236			6	-7.47042	0.286252
	6	-38.7018	-24.7461			6	-5.96199	0.610577
	6	-1.03712	80.7677			6	-9.83575	-2.43681
	6	-94.8069	-48.252			6	-10.3245	-2.29544
	6	-34.8693	119.616			6	-8.44467	-1.13613
	6	75.0158	-109.207			6	-8.94739	1.62308
	6	73.8302	112.894			6	-8.88951	-1.19587
	6	-10.4318	66.6652			6	-9.67099	-1.2225
	6	-17.1954	-102.044			6	-9.34484	0.157255
	6	-79.21	-6.01498			6	-9.88299	-0.507621
	6	36.1338	38.0367			6	-8.52033	0.237826
	7	-56.8964	113.544			7	6.70284	-7.96792
	7	-6.77168	-64.5587			7	4.09252	-7.93119
	7	131.408	75.9402			7	7.38006	-7.65476
	7	16.7618	78.9498			7	9.07661	-6.41641
	7	65.9306	-14.1014			7	4.91822	-7.43219
	7	13.0095	117.099			7	4.28039	-9.09194
	7	-27.3995	-86.4595			7	5.97396	-7.71739
	7	-55.2799	69.5351			7	4.74585	-6.70444
	7	-90.4243	27.0356			7	4.69178	-7.84791
	7	-38.366	76.9865			7	2.76262	-8.95492
	7	85.8803	-4.80371			7	6.93584	-5.31187
	7	53.4555	35.9874			7	2.95832	-7.23497
	7	10.5014	48.8151			7	5.05518	-9.25316
	7	78.9818	46.2217			7	9.11887	-7.2313
	7	-133.969	8.82279			7	5.08361	-5.27769
	8	-76.5921	18.7549			8	7.00713	-7.01825
	8	34.6479	-44.6735			8	2.51915	-4.52171
	8	51.3991	12.7481			8	4.42662	-4.95621
	8	-79.3559	-50.0594			8	6.75193	1.55872
	8	-118.346	39.9362			8	8.279	-7.67545
	8	22.4022	35.924			8	9.61928	7.42425
	8	23.1989	-36.5482			8	10.6312	7.78984
	8	91.6942	-85.8382			8	3.49173	-3.76209
	8	6.49975	97.1115			8	5.78573	-6.37391
	8	-52.1038	4.47301			8	7.31329	-0.090011
	8	46.8848	-72.8691			8	1.83084	-6.17914
	8	120.795	-79.8049			8	2.32338	-2.79955
	8	-13.5494	56.4795			8	3.17631	-4.6898
	8	-24.6789	96.0149			8	2.09688	-5.18128
	8	-28.2876	-1.18133			8	3.58138	-2.68474
	9	-8.65067	-85.3065			9	3.04376	-0.114956
	9	62.412	109.089			9	0.782245	-1.15123
	9	-67.9563	-69.7575			9	3.37833	-0.482241
	9	-14.0623	-37.5734			9	-0.247746	-0.787737
	9	87.9221	86.8389			9	1.88235	-2.07106
	9	-82.7706	-29.6026			9	-3.51443	-1.66348
	9	-99.7891	-96.083			9	-4.0234	-2.80401
	9	66.2685	-62.587			9	-0.652435	-1.66482
	9	106.896	104.66			9	-1.3933	0.275629
	9	9.77262	-40.971			9	-0.59438	0.0351626
	9	38.0824	131.01			9	0.600079	-0.620199
	9	-53.1004	-21.7875			9	-2.45075	-1.12524
	9	99.2037	-22.1474			9	-1.22161	-0.741904
	9	-69.7515	94.3984			9	-4.0541	-1.34286
	9	-68.9145	136.494			9	-2.35651	-1.80625
	10	-96.0207	-14.0439			10	-1.64351	-10.9717
	10	-38.5201	-88.5285			10	-2.07593	-13.7419
	10	-113.908	-3.84536			10	0.419226	-9.38583
	10	22.7654	92.9857			10	-2.5081	-13.3255
	10	-0.419725	-31.3225			10	7.0117	11.3971
	10	5.68407	-55.06			10	-2.16766	-11.1109
	10	7.82331	35.6557			10	-0.559576	-10.1807
	10	73.3593	-50.2158			10	-2.08363	-9.91701
	10	-55.2024	-95.6887			10	-1.70595	-12.713
	10	23.7069	-126.044			10	-2.48939	-11.0701
	10	52.8827	-53.1681			10	-2.9722	-14.072
	10	60.3465	21.5904			10	-0.208916	-9.02865
	10	37.6451	-56.6138			10	0.204009	-9.74871
	10	-152.445	-5.54778			10	-1.049	-9.48573
	10	107.947	13.7058			10	-3.13999	-13.0315
	11	-62.1783	-37.5279			11	-6.68651	2.98714
	11	17.0466	63.771			11	-4.65665	5.0193
	11	107.156	-109.364			11	-5.08021	0.111064
	11	-66.039	6.82163			11	-4.4277	6.0968
	11	-62.4134	-9.26644			11	-4.05997	7.80348
	11	53.481	68.1204			11	-5.52582	4.47486
	11	157.274	3.56033			11	-6.05302	2.76101
	11	145.707	37.2214			11	-6.05512	6.10509
	11	-70.7088	35.1966			11	-8.3147	4.11235
	11	13.1362	148.191			11	-3.67304	3.56518
	11	-40.8931	-116.848			11	-7.28546	3.39573
	11	-118.317	-52.5368			11	-3.94152	3.05126
	11	48.2138	-92.5954			11	-2.58384	8.43825
	11	-109.649	64.213			11	-8.60157	3.54035
	11	-21.68	-69.6987			11	-5.8395	3.64105
	12	43.4567	52.9137			12	-1.16086	3.17247
	12	-107.62	-30.0883			12	2.23963	12.1721
	12	23.7203	-155.31			12	-1.95671	7.73673
	12	108.61	-56.6759			12	0.504398	10.6055
	12	10.8589	-84.0891			12	-0.82557	7.78832
	12	91.7818	-41.56			12	-2.10767	9.04005
	12	-46.9673	-72.5639			12	1.76487	6.31171
	12	-67.4756	52.348			12	0.288647	6.26825
	12	-92.7249	-71.3373			12	-0.671693	7.39625
	12	-95.7697	43.756			12	-4.20954	4.64464
	12	80.2647	-24.644			12	-3.31029	4.45888
	12	106.923	65.2276			12	-0.597017	9.81093
	12	-20.8375	-125.625			12	1.89858	10.8811
	12	41.4879	84.9184			12	1.08935	10.2123
	12	-136.537	66.3881			12	1.67119	6.32797
	13	34.8808	11.2421			13	3.33279	5.36399
	13	9.86911	-68.8622			13	4.54337	4.48005
	13	-30.1025	-60.4887			13	5.71787	6.05342
	13	-84.5076	58.3969			13	3.5137	8.49822
	13	84.721	63.5676			13	2.91013	8.12841
	13	-20.9319	79.2487			13	4.90366	6.48097
	13	47.9781	-37.0416			13	4.66571	8.01325
	13	-17.689	114.56			13	3.27635	5.22998
	13	97.4909	6.18497			13	4.43668	8.6463
	13	65.5657	-35.4694			13	4.27099	5.19064
	13	-18.9001	-50.7218			13	2.4817	10.2772
	13	26.5194	-68.2007			13	5.17599	4.88038
	13	59.7379	0.571947			13	8.26721	-3.21986
	13	-121.047	-76.597			13	-0.369355	-4.60715
	13	70.4942	66.3772			13	6.90249	5.07802
	14	26.2177	1.35608			14	12.6151	2.86251
	14	-11.1113	-14.3057			14	12.6597	0.576614
	14	-38.6814	2.0586			14	11.1786	2.3268
	14	10.4774	10.9709			14	12.9348	1.39179
	14	7.91774	-19.9918			14	14.0907	2.56552
	14	-1.61717	0.417366			14	11.6974	3.44131
	14	23.9254	-10.0457			14	11.8933	2.13347
	14	-22.1948	-21.148			14	11.6217	0.301566
	14	1.15025	57.9253			14	13.088	2.65443
	14	-17.1499	14.6348			14	14.2185	4.85419
	14	-22.7753	21.5667			14	14.5744	2.05463
	14	0.361287	10.5547			14	13.5367	1.36197
	14	-34.1879	23.6051			14	13.2927	3.45371
	14	22.3464	-22.0659			14	12.8679	1.8607
	14	34.6281	-6.98362			14	14.1032	5.11141
