# Supplementary material for: Top-down perceptual inference shaping the activity of early visual cortex
Source: Nat Commun. 2025 Nov 14;16:9998. doi: 10.1038/s41467-025-64967-x (PMC12618887; doi:10.1038/s41467-025-64967-x)
Supplement: Supplementary file 6 — Source Data [file 41467_2025_64967_MOESM6_ESM.zip › source_data/source_data_fig_3.xlsx]

## Sheet: Fig. 3a
Fig. 3a
posterior mean of selected Z1 unit	sample from texture family	texture family #1	texture family #2	texture family #3														posterior mean of selected Z2 unit	sample from texture family	texture family #1	texture family #2	texture family #3
	#1	-0.104974	0.640621	-1.74055															#1	0.359211	-0.172899	-0.758224
	#2	0.135476	3.32778	0.331743															#2	0.328805	-0.0225877	-0.930448
	#3	-1.0546	3.1838	3.2745															#3	0.121436	-0.277151	-1.10052
posterior mean of selected Z1 unit	sample from texture family	texture family #1	texture family #2	texture family #3	texture family #4	texture family #5	texture family #6	texture family #7	texture family #8	texture family #9	texture family #10	texture family #11	texture family #12	texture family #13	texture family #14	texture family #15		posterior mean of selected Z2 unit	sample from texture family	texture family #1	texture family #2	texture family #3	texture family #4	texture family #5	texture family #6	texture family #7	texture family #8	texture family #9	texture family #10	texture family #11	texture family #12	texture family #13	texture family #14	texture family #15
(violin plot)	0	-0.100773	0.641044	-1.70676	0.234937	-0.063623	1.48584	-3.30358	-1.06794	0.193308	0.510384	-4.01514	0.691071	-0.203346	0.661509	-0.120577		(violin plot)	0	0.359211	-0.172899	-0.758224	0.20589	0.549362	-0.659987	-1.51494	-0.0792154	0.0761431	-0.165223	-0.380991	-1.29103	-1.2145	-0.881126	0.322596
	1	0.14601	3.30343	0.337696	0.0746971	-0.0133863	0.235913	1.95352	-1.65305	-0.0133525	0.140677	-0.22563	0.492175	0.987546	-0.0334382	0.189797			1	0.328805	-0.0225877	-0.930448	-0.0119438	1.39112	-0.411639	-1.1491	0.462638	0.0667227	-0.118586	-0.317535	-1.16352	-0.6195	-0.477654	0.0863119
	2	-1.08504	3.15218	3.31419	-0.283898	-0.521402	1.64756	0.00601542	1.36373	0.125983	-0.496174	-1.28584	-0.244242	-2.06538	-1.24925	0.108395			2	0.121436	-0.277151	-1.10052	-0.278812	0.608034	-0.614382	-1.74388	0.213775	0.322343	0.135818	-0.0412192	-0.687629	-1.33275	-0.566337	0.0822613
	3	-2.17661	-0.667412	-0.390023	-0.154891	-0.00884989	-1.65711	-1.56946	-1.01146	-0.311847	0.0244671	1.00354	-0.260324	-0.0504793	-0.00078537	-0.0241915			3	0.268687	0.122453	-0.725501	-0.13827	0.842319	-0.207803	-1.22752	0.579317	0.228065	-0.31893	-0.558942	-1.47327	-1.13674	-0.725772	0.244796
	4	1.07331	1.32762	-0.763247	1.415	0.00719368	0.147075	2.71435	-0.701102	0.940753	0.385123	0.897823	-0.0960998	-0.334152	-3.17453	0.00517719			4	0.349209	0.0223303	-0.802096	0.0585113	0.713774	-0.783055	-0.897155	0.400423	0.623761	-0.265356	-0.58858	-1.4578	-0.891562	-0.539494	0.344375
	5	-1.20136	0.462043	3.623	-0.135741	-0.0112342	1.30621	0.389827	-0.110337	1.06225	-0.0243285	0.36025	-1.4115	-1.30363	-0.100742	0.161143			5	0.139223	0.0165023	-0.923956	-0.344431	0.672415	-0.420365	-0.995887	0.0962535	-0.0271144	-0.308077	-0.414096	-1.12739	-0.995953	-0.583612	0.0903445
	6	0.743275	1.51753	0.385198	0.562692	-0.0262345	-0.00725218	0.591412	1.51529	-0.26559	-1.90682	-0.583499	-1.00023	1.90462	0.245331	0.0349927			6	0.254921	0.00936055	-0.77125	0.344666	0.561419	-0.683419	-1.31784	0.0393847	0.243998	-0.415639	-0.143883	-1.18648	-0.797503	-0.394185	0.154657
	7	-0.573987	-3.55516	1.61329	-0.0984307	0.0333389	-0.385676	1.31884	-0.296205	-1.32207	0.559914	-4.4348	1.55651	1.13758	-0.650631	0.310845			7	0.495051	0.059941	-0.605508	-0.102972	0.851712	-0.489039	-1.61328	0.229792	-0.0276462	-0.198941	-0.808824	-0.894883	-0.904119	-0.603031	0.196641
	8	0.358677	0.904434	0.417557	0.140679	-0.156453	-1.03882	0.0856648	-1.54023	-1.26876	0.688372	1.15167	-0.521038	-0.410544	-0.139953	-0.132605			8	0.222199	0.283132	-0.191963	-0.181132	0.784121	-0.819515	-1.04667	0.315463	0.0844289	-0.563944	-0.358485	-1.79523	-0.672248	-0.567564	0.318523
	9	0.525698	-2.21687	0.397583	-0.0986721	0.128981	1.46005	0.00800536	-1.67427	0.1752	0.297283	0.2502	0.186889	-0.38625	0.0783212	0.0258699			9	0.0152072	0.0498544	-0.88522	0.191967	0.751958	-0.65248	-1.48281	0.112941	0.158916	-0.203914	-0.716885	-1.28197	-1.14769	-0.741633	0.157917
	10	0.213003	-0.0858611	-2.34755	0.638116	-0.216039	0.179179	-0.504935	0.426797	0.267825	-0.0611676	-2.24851	1.82051	-0.732589	-0.333176	0.00383737			10	0.614663	0.0383957	-0.697983	-0.541018	0.697744	-0.802154	-0.919102	-0.130285	0.275172	-0.234471	-0.179255	-1.6141	-1.03995	-0.5148	0.272391
	11	0.706541	1.64708	2.03079	1.54474	-0.0144016	-1.10029	0.393337	1.10633	-0.052974	0.371154	-1.58774	-0.251761	0.494491	0.431939	0.129839			11	0.449868	-0.197949	-0.200582	0.12855	0.611957	-0.595853	-0.966624	0.35004	-0.0610151	-0.100035	-0.312162	-1.58217	-0.584894	-0.237655	0.258875
	12	1.02333	0.341165	-2.0749	-1.03888	-0.0140887	0.844012	0.736953	1.95722	-0.634478	0.497568	0.908461	-0.885581	0.143191	-0.290875	0.00638169			12	0.228525	0.0878679	-0.857641	0.0219502	0.0165742	-0.339318	-1.48506	0.0037266	0.138698	-0.205703	-0.0414266	-1.14735	-0.800588	-0.174578	0.6324
	13	1.72483	-1.91152	-0.820499	-1.59975	0.0521978	0.240565	-0.591055	0.835367	0.894962	-0.0383457	0.505343	2.3301	-1.06101	0.852046	-0.0889982			13	0.166643	-0.61434	-0.797708	-0.133572	0.480451	-0.530398	-1.46206	0.267852	0.0274946	-0.518331	-0.108199	-1.6354	-0.825721	-0.655351	0.129165
	14	-0.50566	-1.61457	0.0980909	-0.567731	0.213176	-0.285092	-0.0584642	-1.1902	0.278223	0.322409	2.03961	0.362463	1.19078	0.416693	-0.0392396			14	0.277294	-0.123502	-0.6152	0.0806937	0.31562	-0.788969	-1.21646	0.364253	0.228814	-0.335553	-0.628921	-1.4124	-1.12891	-0.398118	0.189352
	15	-0.12078	1.25089	1.68115	0.878283	-0.00480541	-1.04276	0.343075	1.03661	0.27166	-0.335741	-0.978356	0.112926	1.18646	1.15288	0.0113582			15	0.0376191	-0.147259	-0.545595	-0.0589319	1.00445	-0.231764	-1.03047	0.140114	0.13826	-0.541883	-0.243694	-1.44146	-1.00181	-0.504005	0.197982
	16	-0.175664	-0.123306	-4.10568	-1.48469	0.978123	-0.880319	-0.491373	-0.0622233	-0.736925	-0.38056	-2.32059	0.724924	0.376038	0.0406777	-0.197527			16	0.17101	-0.14097	-0.600962	0.507538	0.657783	-0.789122	-1.13174	0.229633	0.267718	-0.767453	-0.647381	-1.2622	-0.537761	-0.513329	0.239166
	17	0.313936	0.858435	0.255333	0.350886	-0.00792247	0.25282	2.08523	1.03944	0.938903	-0.627599	-2.44845	-0.516359	-0.719658	1.38428	0.133938			17	0.242869	0.315416	-0.657874	-0.19772	1.36245	-0.461115	-1.18929	0.325653	0.127558	-0.296601	-0.2187	-1.28277	-0.742622	-0.671567	0.162603
	18	0.716323	1.40388	0.669579	0.47357	-0.0166956	1.03942	-0.336538	-0.435508	-0.0732151	0.346681	3.51702	-0.359887	-0.178313	0.125389	0.252588			18	0.181314	0.32573	-0.463404	-0.112513	0.918319	-0.48786	-1.26956	-0.117156	0.408529	-0.250506	0.027107	-1.36336	-0.867689	-0.884006	0.158504
	19	-0.224746	1.54455	1.05211	-0.0783755	0.0620133	-0.772277	1.41642	0.19592	1.04042	-0.178379	3.30904	-0.466134	-0.544968	-0.720613	-0.0136753			19	0.0435696	0.368013	-0.500508	0.00381747	0.366897	-0.757129	-1.16272	0.252732	0.148838	-0.218724	-0.238343	-1.43579	-1.13622	-0.79534	0.359125
	20	-0.374968	0.292977	-3.87214	-2.10191	0.0440937	-0.611991	0.348743	1.29102	-0.510043	-0.718983	-0.403045	0.384947	0.977532	-1.56458	0.199027			20	0.174199	0.0137823	-0.519602	-0.396615	0.510154	-0.511299	-1.28755	0.598482	0.178283	-0.328793	-0.39429	-1.71952	-0.83514	-0.784001	0.155839
	21	1.22399	4.29056	-1.64208	1.86798	-0.0194152	0.832912	1.80788	-0.624471	-0.3768	0.0616171	1.48809	1.27203	-0.155561	-0.568497	0.447938			21	0.206033	0.123545	-0.733587	0.234893	1.00226	-0.386105	-1.13594	0.0476966	0.155637	-0.187541	-0.150396	-1.22226	-0.851648	-0.487091	0.0975927
	22	1.36051	1.88779	1.31572	0.169119	-0.026937	2.22843	1.64041	0.261827	0.345102	-0.216394	-1.86214	-0.956551	0.388619	0.907629	0.0295047			22	0.361594	0.263943	-0.900507	0.110363	0.929451	-0.474757	-1.00303	-0.0345557	0.0187691	0.0496977	0.0911386	-1.53867	-0.913002	-0.481761	0.0920476
	23	0.49338	-3.34549	1.49882	1.85057	-0.019531	1.08045	-0.275305	0.0246404	-0.537239	-0.115338	2.34958	-0.366348	-0.38343	-0.515849	0.00737684			23	0.189468	-0.215351	-0.721075	0.057042	1.03756	-0.360683	-1.1502	0.236872	0.568941	-0.126984	-0.373395	-1.56793	-1.08041	-0.467048	0.122277
	24	-0.19127	1.51329	0.27867	0.140206	0.533245	-1.405	-4.02444	0.981031	1.80875	-0.488951	-1.73869	0.821668	0.90781	-1.04046	-0.0452303			24	0.290073	0.23905	-0.763592	0.205094	0.2506	-0.524514	-1.32974	0.0172175	-0.137988	-0.558525	-0.242099	-1.67846	-0.568307	-0.572723	0.310154
	25	-0.496199	3.31392	0.580784	-0.166352	-0.101402	-1.07634	-1.15284	0.382116	0.136371	-0.157883	-1.71214	1.70653	-3.03108	2.2185	0.0723606			25	0.240111	0.105477	-1.00994	0.150978	0.834722	-0.647009	-1.27262	0.262317	0.141208	0.0222905	-0.240422	-1.1577	-1.19254	-0.554341	0.234164
	26	0.413806	0.449235	0.0241855	-1.30649	-0.00705604	-0.532326	1.31212	1.01953	1.32432	1.18942	-2.55544	-0.59265	0.342122	0.647021	0.00608641			26	0.508691	0.311214	-0.806075	-0.547252	0.184785	-0.209092	-1.62303	-0.00986409	-0.233478	0.0124559	-0.517379	-1.59812	-0.651497	-0.610405	0.23773
	27	0.601933	3.42182	0.498769	-0.452641	0.0014708	-0.744869	0.114739	-0.391343	1.48534	1.39947	1.82729	1.05858	-1.0743	0.903755	0.118115			27	-0.299758	0.112004	-0.542639	0.384261	1.07686	-0.529627	-0.731163	0.045376	0.698013	-0.284729	0.0923185	-1.57944	-0.646026	-0.45987	0.0949031
	28	-0.82485	3.01434	0.519913	0.0464228	-0.0393902	1.29308	-0.0235492	-0.696764	-0.33328	-0.0841633	-3.13467	0.836982	0.744586	-0.218685	0.303188			28	0.117814	0.0311553	-0.738796	0.107414	0.475359	-0.598976	-1.13249	0.262467	-0.0663981	-0.202622	-0.301541	-1.42053	-1.3164	-0.335529	0.204252
	29	-0.130753	-1.93627	1.32359	-0.461997	0.280524	0.863202	3.40407	0.717747	-0.0506433	0.990533	-2.53332	3.07177	0.331755	1.01049	0.0424167			29	0.236294	0.345881	-0.743788	-0.081015	0.514935	-0.481691	-1.30142	0.329363	0.296786	-0.432099	-0.699892	-1.15737	-0.851322	-0.509817	0.136053
	30	-0.132879	-1.81397	1.23642	1.11386	0.598964	-0.700355	-1.05479	0.362248	1.08053	2.70433	-0.695083	-1.18771	0.450525	0.930633	0.381848			30	0.539003	0.336032	-0.818684	0.0187915	0.288946	-0.339476	-1.30759	0.279199	0.151457	-0.157747	-0.378682	-1.36975	-0.775356	-0.575563	0.227166
	31	0.426674	2.21066	-0.728916	-1.20311	0.0242676	-0.0649795	-0.278883	0.902496	-0.395403	-0.472295	2.21331	-0.470725	-1.37922	0.554169	-0.0380476			31	0.602281	0.246379	-0.807704	-0.362511	0.880936	-0.7439	-1.48955	0.364213	0.126172	0.153854	-0.365372	-1.63927	-0.994049	-0.479793	0.0478116
	32	0.541016	2.23149	-0.560075	0.708622	-0.0211417	1.17986	2.9557	-0.526419	0.650682	-0.698133	-2.36351	0.598165	-0.880235	0.902382	-0.0150419			32	-0.0860385	-0.481884	-0.301473	-0.109256	0.798523	-0.612965	-1.04298	0.557806	0.341069	-0.332234	-0.570235	-1.7588	-0.934132	-0.432003	0.294761
	33	0.356718	2.39241	0.654688	0.0473622	0.172482	-0.828873	-0.104859	0.9545	-0.0751642	-0.0553726	0.531513	-0.840075	-2.23753	0.154692	0.0757022			33	0.164363	0.243646	-1.2437	0.262629	0.495406	-0.643216	-1.77666	-0.203211	0.312248	-0.1083	0.125196	-1.31256	-0.920381	-0.390645	0.113436
	34	0.752296	0.134933	-0.536771	-0.365451	-0.0059537	1.44773	-0.325475	0.0188359	0.310871	0.36122	-1.61851	2.22326	1.18356	0.50036	0.13643			34	0.241339	0.330882	-0.340444	-0.155605	0.485863	-0.28527	-1.03317	0.489207	0.0921927	-0.56081	-0.412043	-1.37378	-0.989445	-0.26398	0.208598
	35	-0.0785646	-0.493184	-2.75628	0.336945	-0.0171145	-2.52928	-0.240992	-0.569103	-1.55728	0.174978	3.28207	-0.644576	-0.0409329	-1.34109	0.0597073			35	0.180959	0.131583	-0.989312	-0.09214	1.23939	-0.636186	-1.69422	0.152248	0.391977	-0.0342698	-0.213917	-1.58308	-1.10056	-0.668388	0.291645
	36	0.158366	-2.48921	0.691377	-1.49848	0.142281	2.18993	-0.308122	-0.958114	0.67575	-0.747565	4.44607	1.03792	-0.907295	-0.381424	-0.164124			36	0.0441183	-0.155506	-0.945356	0.0723132	0.662306	-0.399362	-1.36362	0.0845558	-0.0007011	-0.385902	-0.173245	-1.24863	-1.09556	-0.627936	0.248345
	37	-1.23808	1.17095	0.867246	0.293676	0.12432	-0.418945	0.63767	1.89144	0.610732	-0.758318	-1.13282	1.3746	0.715714	0.627849	-0.0244985			37	0.189009	0.144565	-0.35593	-0.0863956	1.24551	-0.682578	-1.00823	0.208103	0.242996	-0.223379	-0.628998	-1.05555	-0.999003	-0.212976	0.121338
	38	0.0907268	0.260924	-1.28736	-1.84114	-0.311145	-0.843792	-2.0894	1.21367	1.95021	0.671973	4.12196	2.26364	-1.40669	-0.787354	-0.0590009			38	0.060359	-0.0413801	-0.877169	0.294333	0.306502	-0.560845	-1.28444	0.472272	0.0941446	-0.192773	-0.339407	-1.62664	-0.797612	-0.768622	0.0798328
	39	-1.05838	-1.16199	-0.977113	0.467368	-0.0287873	0.944814	0.313432	1.8583	-1.12392	0.173448	-2.12788	1.80498	0.734519	1.36952	-0.0576621			39	0.252389	0.000766546	-0.698382	0.12978	0.831725	-0.672044	-1.22937	0.695621	0.26089	-0.0711766	-0.341273	-1.39344	-0.583205	-0.617995	0.244246
	40	0.349959	-0.56384	0.221885	0.106608	-0.10358	-0.311872	0.169429	-1.73619	0.559562	-0.201685	-0.518256	0.689861	-1.75165	0.754063	-0.0516769			40	0.0530784	-0.0477021	-0.955514	-0.239274	0.609871	-0.81491	-1.16937	0.430576	0.140573	-0.297631	-0.245624	-1.07947	-0.867031	-0.452537	0.363683
	41	0.178198	0.751272	-0.36581	-0.583351	0.0428024	-0.941629	0.918589	0.114111	-1.60436	-0.082081	-1.27076	-0.78223	0.54168	-0.762232	0.219901			41	0.128866	0.070666	-0.633469	-0.19585	0.402746	-0.5532	-1.09295	0.105786	-0.040123	-0.336264	-0.0356168	-1.65346	-0.851595	-0.543097	0.298718
	42	1.12743	1.00358	0.401107	-0.608144	0.466457	0.0547822	1.09826	-0.78698	1.2389	0.389683	2.60352	-1.17054	0.452096	0.230735	-0.0658871			42	0.100192	0.113442	-0.727853	0.235033	0.0159989	-0.866733	-1.27986	0.454914	0.108709	-0.338933	-0.434294	-1.41911	-0.761005	-0.686737	0.0378911
	43	-0.107496	-0.0298588	-0.202606	-0.367957	0.00126091	1.09676	1.59574	0.956386	0.0703255	0.685393	-3.28086	1.55546	-1.82616	1.40656	-0.00708848			43	0.401107	0.287821	-0.687393	-0.020134	0.0618137	-0.58332	-1.42135	0.452983	-0.14526	-0.254027	-0.186227	-1.67199	-0.817994	-0.942807	0.414443
	44	0.559008	0.850218	1.41012	-0.050911	-0.0543712	-0.616654	0.936193	0.259802	0.457078	0.0968832	-1.14523	-0.172011	-0.113636	3.38094	-0.0457144			44	0.0659812	-0.113933	-0.614753	-0.334448	0.687662	-0.471952	-1.31777	0.62602	0.271821	-0.311483	-0.311857	-1.36972	-1.0134	-0.63884	0.154093
	45	0.714671	-0.67191	3.9388	0.879851	-0.0679652	-0.591197	-1.90384	-0.0644201	-1.28308	0.190424	1.0721	-0.599213	2.0912	-0.831223	0.325652			45	0.430128	0.0240889	-0.798862	-0.00657621	0.693627	-0.562348	-1.48154	0.30389	0.342857	-0.0747923	-0.0939102	-1.47378	-0.990384	-0.665723	-0.0498353
	46	-0.315686	0.849931	0.165161	-1.01357	0.013291	1.02973	-0.129123	-0.799223	-1.39677	-0.282097	-0.8338	0.587143	-0.131767	-0.978884	-0.0734614			46	0.3908	0.472273	-0.575673	-0.2073	0.925111	-0.685543	-0.610733	0.0651667	0.137634	-0.0108647	-0.121528	-1.64285	-0.784291	-0.807818	0.173122
	47	-0.428031	0.949708	-1.58817	-0.0855518	3.63503	-0.972451	2.77763	0.462401	-0.577843	-0.494475	-2.15025	1.06345	0.642852	0.804398	0.00621286			47	0.199071	0.306959	-1.0299	0.175305	0.642508	-0.57164	-1.37758	0.242747	0.50372	-0.206234	-0.473772	-1.35384	-1.03247	-0.81192	0.193401
	48	0.384449	0.359876	1.00489	-0.643333	-0.154576	1.13968	-1.78568	-0.128323	-0.538435	0.62171	2.10606	-1.29508	0.872388	-0.133432	-0.22719			48	0.421787	0.272494	-0.733568	-0.122903	0.460277	-0.62454	-0.880265	0.420961	0.0504937	-0.0863351	-0.65669	-1.32974	-1.10654	-0.653336	0.217184
	49	0.146542	0.0345471	-0.260342	-1.58245	0.148452	-1.22294	0.430543	-1.58515	-0.863853	-0.0397072	1.77788	2.5062	2.43185	-2.41126	-0.00998955			49	0.576565	0.101075	-0.328029	-0.0603675	0.448233	-0.539172	-0.835017	0.317978	0.0204679	-0.209858	-0.980434	-1.87994	-1.04124	-0.349344	0.130478
	50	-0.251159	-0.853074	0.1406	0.590199	-0.00595342	0.18215	2.13353	-0.701601	-1.31366	0.100129	3.40231	-0.886473	-0.774118	0.531152	-0.0130482			50	0.12534	0.108461	-0.247064	0.115347	0.195612	-0.603335	-1.42201	0.392103	0.341258	-0.43083	-0.419195	-1.52834	-0.851278	-0.343793	0.233835
	51	0.625965	2.65852	1.88078	1.01044	0.638932	-0.47453	0.965217	-0.397029	-0.291863	0.670305	-3.28625	-0.797433	-3.60665	0.866482	-0.033267			51	0.429127	-0.122512	-0.415235	-0.164937	0.284335	-0.354477	-1.07876	0.259764	0.317505	-0.582899	-0.547768	-1.44958	-1.18986	-0.500759	0.302058
	52	-0.728981	-2.44199	-0.79234	0.802155	-0.137766	0.555882	-2.74568	-0.111654	0.159807	0.86911	0.37087	0.97005	0.667544	-1.38393	-0.012706			52	0.37632	0.836673	-0.794	0.248844	0.547194	-0.503277	-1.48836	0.142594	0.249951	-0.101858	-0.645236	-1.68408	-1.10597	-0.813858	0.31681
	53	-0.0720067	5.36817	0.0917892	-0.746135	-0.155195	0.354715	-0.656051	-0.538118	0.461341	0.465782	2.22478	-1.53238	-0.773925	-0.134792	-0.0606406			53	0.205553	0.27059	-0.450016	0.0545692	0.53426	-0.455954	-1.24398	0.358227	0.262664	0.0932886	-0.584727	-1.43726	-0.6208	-0.647838	0.355628
	54	1.58191	-2.66162	-0.287928	0.468832	-0.488228	1.3284	0.846461	-0.694772	0.298684	0.577032	2.07768	1.7946	-0.902275	0.652593	0.3322			54	0.405858	-0.367747	-1.20164	0.0229056	0.499042	-0.900373	-0.905721	0.476429	0.42816	-0.319626	-0.452875	-1.39673	-0.813502	-0.781386	0.23023
	55	0.173725	1.08592	0.681695	0.0877419	0.100401	1.26107	-0.0570312	0.309579	0.705619	-0.224619	2.08605	-0.627051	-0.27524	0.000393759	0.135871			55	0.248581	0.102898	-0.838786	0.0456035	0.356678	-0.495546	-1.13994	0.592354	0.193925	0.124409	-0.873516	-0.875616	-1.09555	-0.714303	0.35404
	56	0.887226	4.54682	-0.989373	-0.185252	0.0350785	1.12821	0.415694	-2.05409	-0.72937	-0.506722	0.918304	-0.684513	0.213265	-0.0321906	0.160997			56	0.584981	0.15644	-0.637492	-0.201508	0.0823711	-0.330729	-0.947583	0.208946	0.0246093	-0.365392	-0.235499	-1.15092	-0.683593	-0.486119	0.174757
	57	-0.532726	-0.0915395	-3.39616	0.468143	-0.0235191	-1.03036	-0.384064	0.928372	2.19753	-0.0126062	3.23041	-0.567787	-0.0558474	-0.103272	-0.293758			57	-0.129267	-0.589146	-0.546803	0.0430544	0.389396	-0.336212	-0.884116	0.181474	0.193586	-0.20702	-0.626246	-1.55038	-1.24601	-0.513324	0.0949832
	58	0.65712	-0.854642	1.05183	-0.226945	0.0723756	-0.520906	0.197905	3.07585	1.14272	0.409568	-2.0808	1.33634	-0.360167	-0.10551	-0.0602862			58	0.0710098	-0.123968	-0.834379	0.3394	0.307805	-0.43951	-0.517343	0.0786026	0.327478	-0.231776	-0.604594	-1.26464	-0.755149	-0.622432	0.109855
	59	0.235162	-3.42347	0.109814	0.0795811	-0.345289	0.183328	0.00850789	-0.469413	0.101477	0.0226567	2.59981	0.745831	0.251356	-2.6774	0.109841			59	0.014632	-0.0288323	-0.750332	-0.047634	0.990047	-0.604843	-1.54271	0.184128	0.363388	-0.388992	-0.348671	-1.12347	-1.05989	-0.547139	0.261705
	60	1.68073	-2.17239	0.797817	0.106607	0.0507118	-0.473756	0.296083	-0.992525	0.363478	0.0739367	1.31756	1.88745	-0.0134822	0.73384	0.0160303			60	0.437738	-0.244037	-0.798285	0.401608	0.3378	-0.477092	-1.20498	0.110379	0.236485	-0.570948	-0.596619	-1.30067	-0.674419	-0.497254	0.160431
	61	0.206001	0.710407	-0.933883	1.39298	0.704182	-0.494135	1.73554	-1.6717	0.681282	-0.12501	-1.98249	0.328843	2.11634	0.12957	-0.0176041			61	0.365965	0.221605	-0.423998	-0.0727824	0.840134	-0.412972	-1.02036	-0.067925	0.0640019	-0.342508	-0.13539	-1.34438	-0.976086	-0.352898	0.453524
	62	-0.795517	2.43515	-1.82452	0.86184	0.00233587	-0.0344389	-0.801484	1.04324	0.286855	-0.307168	-0.763496	0.966592	-0.0184428	0.422786	0.242782			62	0.179639	-0.325856	-0.962099	0.251285	1.15234	-0.451823	-1.37939	0.271166	0.0261684	-0.124523	-0.551974	-1.61883	-0.761152	-0.604904	0.452339
	63	0.666895	-5.45253	-3.78259	-0.340296	-0.0452307	0.391877	-4.01539	-1.53175	0.487801	0.0131413	-0.320289	-0.145364	1.43582	1.06497	-0.0105149			63	0.381046	-0.509863	-0.982977	-0.0676036	1.03824	-0.540474	-1.14113	0.468116	-0.116458	0.073462	-0.838876	-1.59771	-1.26356	-0.571654	0.14075
	64	-0.284302	3.55972	0.599981	-0.117849	1.76313	0.720679	-2.40612	1.88954	-0.482534	-0.0218391	-1.35556	-1.03751	1.8298	1.52958	-0.0913352			64	0.675323	0.364683	-0.548263	-0.0742114	0.480471	-0.557084	-1.21643	0.307301	0.35344	-0.00118941	-0.455025	-1.22878	-0.71527	-0.679295	0.192139
	65	0.289676	-0.630068	2.23367	1.02615	0.192371	-0.884399	0.666874	3.93018	1.01452	-0.099491	0.411064	-0.514947	1.97662	1.39302	-0.00799345			65	0.148264	0.254554	-0.694115	0.0376957	0.381502	-0.381681	-1.04372	-0.0327035	-0.0488426	-0.129606	-0.418978	-1.02851	-0.674709	-0.497398	0.183023
	66	2.1973	0.251052	1.39914	-0.0864319	-0.220235	2.5756	-1.81545	1.19596	0.821567	-0.26825	-4.64513	0.264581	-0.672156	-1.11966	0.0614007			66	0.440486	0.077555	-0.820541	0.364709	0.55367	-0.268059	-1.43881	0.0262493	0.0980307	0.0245111	-0.482089	-1.66886	-1.12257	-0.609313	0.279578
	67	1.72614	-1.9215	-0.135482	1.21256	0.0990237	-2.8811	1.94187	0.850228	-0.142097	0.173354	-0.324739	2.74528	1.6299	2.13246	-0.00651574			67	0.0382617	0.316749	-0.764639	-0.131949	0.968101	-0.984854	-1.47329	0.312703	0.0295979	-0.180853	-0.708588	-1.27824	-0.665888	-0.779067	0.366899
	68	0.264749	-2.5257	-1.63101	-0.393991	0.0063937	2.08687	-2.31216	-0.707988	0.0962214	0.458471	-0.928673	0.817908	-0.776204	1.175	0.127315			68	0.36572	0.0883104	-0.193636	0.0449506	0.858051	-0.740504	-1.2501	0.289281	-0.0590819	-0.35408	-0.330043	-1.41282	-0.716928	-0.757019	0.195154
	69	0.307179	-0.95771	-1.02837	0.250313	-0.222219	0.00957872	1.05906	-0.0378632	0.705937	-0.120996	0.881338	-1.16911	1.58854	-0.104535	-0.0931104			69	0.198659	0.0886518	-0.326151	0.0979094	0.805306	-0.611281	-1.42734	0.302668	-0.13273	-0.228045	-0.346834	-1.47372	-0.903795	-0.366305	-0.0469571
	70	-0.514473	0.017995	2.11853	-0.0809981	0.421736	-0.185964	0.821231	-0.166389	0.0116366	0.44536	1.48555	-0.681045	1.01148	0.892988	-0.127112			70	0.406361	0.672087	-0.53757	-0.110908	0.592639	-0.670777	-0.942223	0.0242348	-0.175204	-0.215928	-0.853255	-1.27153	-1.35484	-0.988493	0.148157
	71	-0.47592	-0.139679	-0.386597	0.286231	0.0368938	0.747839	-0.146472	0.751447	-1.08674	0.282333	0.257214	2.06161	2.92337	-1.15724	0.190828			71	0.432982	0.480311	-0.5263	-0.0150938	0.687476	-0.524643	-1.13694	-0.0323414	0.145723	-0.477788	-0.603423	-1.72084	-1.37166	-1.13361	0.32395
	72	0.907479	-4.66724	1.57294	-0.0882996	-0.150814	-2.50742	-1.11074	0.00246344	1.30804	-1.07585	-2.64447	1.13513	1.10634	0.215275	-0.126648			72	0.321552	-0.192005	-0.217074	-0.060637	0.550496	-0.629409	-0.909104	0.330141	0.0206121	-0.204276	-0.613607	-1.46088	-0.794664	-0.894987	0.391719
	73	0.666141	-3.07193	-0.0104449	-0.192459	-0.0452156	-2.16915	-0.0832879	-1.20496	-0.210602	0.278327	-0.52787	-1.14132	-1.94185	2.65267	-0.266304			73	-0.182039	0.136167	-0.531026	-0.120044	0.384386	-0.481989	-1.15162	0.120588	0.310529	-0.320592	-0.297077	-1.59498	-1.02764	-0.330811	0.107007
	74	1.64434	1.79467	2.77784	-0.363239	0.139507	-1.00758	0.567604	-0.218389	-1.86882	0.396427	-3.33616	-1.27981	0.179285	-0.932068	0.0402007			74	0.173584	-0.362697	-0.958225	-0.253185	0.484934	-0.250887	-0.731534	0.0399391	0.22405	-0.341644	-0.590699	-1.19157	-0.806899	-0.453834	0.0352759
	75	0.42464	1.20672	1.34075	0.47435	-0.00191244	2.42851	0.492295	-0.521131	-0.164597	0.256143	0.556213	-0.971162	-0.0616763	0.993639	0.0396545			75	0.0828537	-0.0598078	-0.579717	0.0606134	0.410901	-0.248851	-1.64547	0.0807485	0.211647	0.0164689	-0.358523	-1.33841	-0.684239	-0.507285	0.158904
	76	0.457671	4.05356	1.13878	0.290707	-0.41012	-1.76473	1.00638	0.558163	-1.57322	0.90975	3.04014	-1.77973	0.540038	2.26848	0.00113549			76	0.582565	-0.053835	-0.670251	0.0334339	0.188911	-0.611065	-0.919682	-0.0830925	0.275143	-0.177696	-0.304338	-0.633897	-0.7643	-0.504352	0.27674
	77	-0.846232	-2.18292	1.28178	0.428352	-0.0583229	-0.573653	0.233471	0.0298995	-1.13538	-0.179405	2.67735	1.33147	-0.511392	-0.291908	0.203135			77	0.118302	0.0999942	-0.458257	-0.00844908	0.505552	-0.465402	-1.7457	0.322693	0.308782	-0.216239	-0.394967	-1.29361	-1.37809	-0.912069	0.143041
	78	1.19503	2.35978	1.92933	-0.512709	0.00268841	-0.2036	-2.12862	-0.376949	0.659305	-0.150278	0.4358	1.36518	0.893415	0.159432	-0.0993214			78	0.0758021	0.0363548	-0.430369	-0.132519	0.582097	-0.139149	-0.85827	0.283642	-0.0435076	-0.372979	-0.197396	-1.70182	-0.83444	-0.418746	0.206898
	79	-0.375528	-2.03797	0.887232	0.280336	0.0485698	0.0939729	-0.530531	0.365146	0.279077	-0.0376047	3.18468	0.0726466	-0.0502896	-0.0090067	0.0132481			79	0.207393	-0.0178519	-0.601867	0.465415	0.684565	-0.4696	-1.51138	0.0801111	0.353456	-0.0249937	-0.868648	-0.932348	-1.01392	-0.402095	0.243245
	80	-0.649415	-0.32868	-0.115956	-0.288141	0.229882	-0.532218	4.04099	-0.147224	1.65711	-0.394243	-1.73276	-1.08368	-0.567212	-1.1737	0.0361391			80	0.332035	-0.629968	-0.873931	-0.149513	0.156589	-0.763964	-1.33536	0.336572	0.0243702	-0.39444	-0.453007	-1.72997	-1.07842	-0.579983	0.527433
	81	0.570529	-0.800705	-0.792545	1.05478	-0.0384323	-0.441991	-0.365477	0.628069	0.389016	-0.234449	1.02868	-0.15916	-0.245301	1.02352	-0.0420369			81	0.230254	-0.0441905	-0.250278	0.228574	0.724143	-0.42845	-1.27131	0.424635	-0.149199	-0.21165	-1.01369	-1.42793	-0.870825	-0.710044	0.255488
	82	0.72078	-0.861173	0.132513	0.296601	-0.0371626	-1.40669	1.97437	-1.91875	-1.06908	0.36564	7.23379	0.918426	0.692828	-0.782941	0.0407841			82	0.29859	-0.13388	-0.772079	-0.0819961	0.783736	0.0970593	-1.24844	0.070055	0.273981	-0.370762	-0.103874	-1.14425	-0.92238	-0.571741	0.223675
	83	2.41469	1.06631	0.915131	0.945914	0.0117987	1.41437	3.15565	-1.04828	-1.68394	0.162857	-0.183232	1.11665	0.322711	0.501676	-0.228781			83	0.195361	-0.0678733	-0.597885	0.307144	0.838428	-0.769286	-1.27124	0.218985	-0.13906	-0.056453	-0.337062	-1.2759	-0.822544	-0.702469	0.265576
	84	-0.242294	-2.84597	0.355043	0.340555	0.0936057	1.76268	0.154281	-0.546734	0.639513	-1.02309	2.56363	-1.21285	-0.00351571	1.49969	0.0171519			84	0.493161	-0.054511	-0.465353	0.0368674	1.015	-0.650385	-1.58655	0.185444	0.315334	0.0375251	-0.163135	-1.07314	-0.650651	-0.306685	0.220227
	85	0.148299	-1.92067	0.00957165	0.358516	0.341859	2.2547	1.26704	-0.899241	0.287602	-0.318029	1.75606	0.628893	0.437196	-1.11832	-0.0388555			85	0.466082	-0.0646246	-0.790443	-0.142402	0.4505	-0.474891	-1.49466	0.0154828	0.256464	-0.613165	-0.523002	-1.32373	-1.06293	-0.474793	0.135413
	86	0.416245	-1.9052	-0.816879	0.656822	0.152614	1.05164	-0.404709	-0.803178	-0.371636	0.915887	2.44289	0.963791	-2.60492	-1.25891	0.0625639			86	0.116019	-0.0440133	-1.05243	-0.168654	0.352092	-0.80827	-1.71577	-0.0561396	0.00992399	-0.225162	0.40289	-1.68104	-0.824681	-0.854679	0.525313
	87	1.09526	-1.53949	-0.853892	-0.536637	-0.335311	-1.37906	-3.29255	-1.04804	0.436278	0.180876	-0.194227	-0.370295	-1.03714	-0.0519667	-0.143184			87	0.0379997	-0.0743595	-0.685118	0.172047	0.374368	-0.690795	-1.66669	0.10097	-0.297545	-0.497766	-0.569609	-1.45877	-0.983825	-0.342284	0.388661
	88	0.210501	0.878955	1.3405	-0.00196515	0.0599971	-1.27655	-0.478638	0.190309	0.0073667	-0.0820504	0.688439	1.01867	1.59805	1.59087	-0.0575988			88	0.312106	-0.0218743	-0.990294	-0.124606	0.579586	-0.374318	-1.62774	0.197095	-0.200444	-0.363509	-0.468446	-1.52512	-0.587457	-0.67202	0.251713
	89	-0.438972	1.85777	0.96039	-0.165649	-0.0323001	-0.834159	-0.496056	0.942019	0.328056	-0.229674	-0.884091	-0.493009	0.236425	0.489182	-0.0132084			89	0.238312	-0.135229	-0.931221	-0.0999623	1.02989	-0.479337	-1.13118	0.345665	0.282096	-0.229161	-0.5065	-1.10906	-0.778224	-0.458456	0.498721
	90	-0.816716	-1.68773	0.882705	1.30978	0.0221478	2.03497	0.478564	0.487508	0.838947	-0.0331303	-1.41091	1.4043	3.73569	0.60605	-0.0211435			90	0.568053	-0.302321	-0.927314	-0.318796	1.02445	-0.589985	-1.7959	0.338858	0.0218725	-0.155666	-0.734384	-1.3136	-0.600675	-0.7485	0.345268
	91	1.77643	-2.96011	-1.55196	-0.522263	0.0323452	3.12036	0.374637	-1.41507	0.826469	0.764404	3.135	-1.41457	1.43316	0.0772661	-0.0019724			91	0.355419	0.0342166	-0.423819	0.523976	0.943078	-0.636201	-1.37344	0.0099462	0.0526189	-0.665859	-0.635472	-1.12046	-0.682119	-0.215307	0.48221
	92	-0.338302	4.54176	-0.185244	-0.17077	-0.0582304	-0.26869	-2.24481	-1.16828	-0.696911	-0.410859	-0.418888	-1.03167	2.41016	-0.882478	0.287471			92	0.328008	0.22412	-0.934363	0.104329	0.775869	-0.795125	-1.0534	0.210983	0.090225	-0.0984219	-0.663081	-1.39679	-1.39496	-0.685995	0.250139
	93	0.900637	-0.499796	1.26563	0.490579	0.0435769	-0.369306	-1.22266	0.821706	-1.99885	-0.176916	0.283057	-1.61623	0.00446109	-0.803031	0.214481			93	-0.117466	-0.00786904	-0.582544	0.235736	0.876115	-0.510258	-1.43107	0.408939	0.0529449	-0.517372	-1.36001	-1.05272	-1.13113	-0.43643	0.127615
	94	-1.08434	1.66452	0.302905	0.988804	0.2303	0.548156	-0.459729	-0.435972	-0.474289	0.613309	3.85045	1.14836	-1.36185	-0.958118	0.107543			94	0.349395	0.240054	-0.695913	-0.123674	0.794934	-0.568325	-1.19699	0.244294	0.473382	-0.532437	-0.22285	-1.10349	-1.06313	-0.674148	0.315616
	95	-0.0016835	-2.34423	-0.545547	0.883619	-0.667949	0.0492474	0.634426	-1.38424	1.18854	-0.123759	0.0731863	-1.91482	0.631016	0.653499	-0.0391881			95	1.05394	0.0509098	-0.398912	0.0268102	0.542809	-0.761015	-1.80388	0.328155	-0.402199	0.320501	-1.0086	-1.74265	-0.699888	-0.492746	0.437945
	96	0.296481	-0.949694	-0.355837	-0.785315	-0.631022	0.295665	0.855935	0.289888	-0.617204	0.594247	-0.691531	0.577836	-0.313453	0.459758	-0.437421			96	0.196706	0.285737	-0.87302	0.0293971	0.498436	-0.7347	-1.21922	0.177355	-0.285084	-0.0632265	-0.141986	-1.08243	-1.00603	-0.347191	0.341512
	97	0.0724228	2.98519	0.216368	0.537783	-0.00950489	-2.28335	0.980694	0.213849	-0.0673514	1.79685	5.61832	0.610945	0.875385	0.293078	0.214157			97	-0.0763066	0.0077495	-0.777712	0.414429	1.19738	-0.609069	-1.24975	0.358447	0.164665	-0.347003	-0.109779	-1.29789	-1.0112	-0.484274	0.120373
	98	-0.375412	0.101316	0.568525	-0.972465	0.0176233	2.56959	-0.271122	0.427513	0.798967	-0.739884	-1.20142	-0.156932	0.0398306	0.443963	-0.147389			98	0.457119	0.218684	-0.717046	-0.178567	0.928982	-0.868607	-0.79806	-0.122925	0.0107524	-0.403016	-0.0707081	-1.64013	-0.711085	-0.619428	0.15178
	99	0.379335	1.64961	-1.50262	0.594137	0.00242788	0.9208	-0.601583	-0.0628343	0.230124	-0.603554	0.108924	-0.301348	0.410085	0.665617	-0.00984629			99	0.142	0.106869	-0.918036	-0.0266491	1.18278	-0.503511	-1.95292	-0.146319	0.101785	-0.387851	0.0107253	-1.84297	-0.884957	-0.527381	0.422953
	100	-0.510835	2.2401	0.236128	-0.620554	0.180511	0.950229	1.62341	-1.13683	-0.385295	-0.5937	5.68184	-0.453285	-2.1068	0.565	0.0877666			100	0.245764	-0.0216141	-0.818006	0.054316	0.0912372	-0.385059	-0.636057	0.299699	0.100082	-0.363185	-0.471647	-1.1713	-0.818334	-0.578494	0.382758
	101	0.318063	-0.195014	0.874789	-0.110817	0.000498927	0.690882	1.88495	0.464731	1.51973	-0.456968	-0.796123	0.067214	0.0650219	2.7436	-0.0233683			101	0.386209	0.0290524	-0.454257	-0.214985	0.748076	-0.95144	-1.16692	0.581754	0.435056	-0.318936	-0.636583	-1.42641	-0.935973	-0.277653	0.276406
	102	-0.231554	-3.19488	0.0770488	-0.153991	-0.0863539	3.0869	1.39556	0.268534	-0.0149988	0.316615	-0.934426	0.133757	1.48756	0.612575	0.0119663			102	0.115176	0.0414582	-0.679394	0.149613	0.64361	-0.597615	-1.52219	0.127646	-0.040433	-0.312152	-0.281129	-1.35038	-0.954843	-0.386569	0.492225
	103	-0.48558	3.08457	-0.212384	0.300249	0.301328	-0.38641	-2.087	1.00943	0.333338	0.384239	2.32821	-0.909905	2.98646	0.450387	0.0394713			103	0.311251	0.463792	-0.403692	0.0237901	0.846162	-0.292051	-1.11173	-0.0319797	0.270645	-0.0504662	-0.625992	-1.18127	-1.12689	-0.185302	0.619412
	104	-0.324492	-0.790737	-1.03071	0.698693	-0.0268614	0.255339	0.877061	-1.67077	0.00471647	0.586139	0.460778	0.363645	-0.120114	-0.0998247	-0.16818			104	0.255705	0.13533	-1.10145	-0.181649	0.540242	-0.246191	-1.21706	0.0427378	0.174349	-0.106536	-0.568523	-1.33977	-0.816717	-0.304531	0.406077
	105	-0.135401	4.5361	0.682427	1.11159	-0.0527772	-0.353105	-1.19708	1.03791	-0.519097	0.184224	-2.67139	0.400163	0.5597	1.37258	0.399734			105	0.316885	-0.0670283	-0.551198	0.130434	0.622982	-0.817387	-1.46657	0.368997	0.102004	0.161179	-0.0922122	-1.10887	-0.955861	-0.486878	0.127107
	106	0.497884	0.818613	0.529948	0.274999	0.0271503	0.885177	0.417145	-0.235224	-0.610532	0.109385	3.49488	0.206978	0.595222	-0.586222	0.094049			106	0.419449	-0.154359	-0.675762	0.0442698	0.272886	-0.394332	-1.65291	0.516124	0.123039	-0.232242	-0.607908	-1.26055	-1.29446	-0.484165	0.138537
	107	-0.236942	1.17585	1.80222	0.472785	-0.0263301	-0.35075	-0.0346688	0.731393	-0.939271	0.108103	1.51092	-0.51844	3.74015	0.200153	0.133076			107	0.349039	0.209862	-0.505926	-0.231176	0.734774	-0.66342	-1.02094	0.196186	0.0980575	-0.134442	-0.29066	-1.41313	-0.821223	-0.307783	0.235301
	108	-0.29194	2.49991	-0.164877	0.862071	0.122566	-0.0394787	0.922952	1.94393	1.31065	-0.836172	0.123489	1.06485	-1.37691	0.0638074	-0.00795249			108	0.0932013	-0.0296184	-0.703239	-0.147227	0.251291	-0.602186	-1.60873	0.2221	0.0173979	-0.19697	-0.226809	-1.25026	-0.510483	-0.527816	0.0939233
	109	-0.78197	2.22411	1.33997	-0.714252	0.0547995	0.938276	-1.05696	-0.301443	-0.219448	-0.0213066	0.935618	-0.0201492	-0.568514	0.721378	-0.0248608			109	0.40195	0.176317	-0.429775	-0.111544	0.389509	-0.291391	-1.54527	0.0782274	0.28177	-0.269791	-0.270689	-1.75111	-0.871528	-0.542572	0.365959
	110	0.304995	1.20879	2.47048	-0.984848	0.363381	0.585021	0.876579	0.358092	-0.363206	0.273885	-0.496092	0.0893163	1.06447	0.351468	-0.0350727			110	0.208918	-0.0709406	-1.04745	0.202316	0.166369	-0.5702	-1.35488	0.214732	0.126211	-0.146332	-0.436611	-1.74488	-0.933447	-0.787129	0.325358
	111	0.268787	0.147616	-0.357257	0.295411	-0.37933	-1.10548	-1.27079	0.589869	-0.966904	0.529809	1.74455	1.51193	-0.83564	0.258778	0.0586125			111	-0.0321068	0.0919418	-0.786144	-0.249533	0.750774	-0.763034	-1.25554	0.507045	-0.0227683	-0.160248	-0.305528	-1.35093	-0.859603	-0.474372	0.54037
	112	3.78292	2.46766	1.26719	-1.25329	0.494861	0.275626	-0.372866	0.0827077	0.0623557	0.354872	-1.19388	1.34787	0.993295	-0.738156	-9.26992e-05			112	0.0481028	0.618099	-0.806474	-0.2844	1.1215	-0.448643	-1.11679	0.335865	0.153343	-0.061217	0.0356382	-1.4657	-0.68334	-0.354752	0.275088
	113	1.35103	0.112101	0.373184	1.84738	0.00214522	-0.439515	-3.57539	0.722391	-1.27251	0.369673	-0.925218	2.59695	1.42042	-1.06071	-0.136969			113	0.125022	-0.488083	-0.539116	-0.0354243	0.751261	-0.541184	-1.16325	0.198558	-0.0455129	-0.103797	-0.540685	-1.22739	-0.729465	-0.761626	0.0596886
	114	0.185829	-0.402935	-0.405349	-1.20583	0.0870643	0.787638	0.245992	-0.0692432	-0.483195	-0.536807	-0.0854682	2.0581	0.654199	0.596121	0.0675745			114	0.335499	0.412598	-0.462639	-0.0946725	0.582732	-1.06112	-1.30072	-0.103814	0.329245	-0.357374	-0.439825	-1.26719	-0.924906	-0.699606	0.353018
	115	-1.56089	0.709311	-0.482858	-0.0632038	-0.00678813	0.152706	-1.89492	-0.915479	0.994763	-0.165319	0.675139	0.0131997	-0.748632	-0.983429	0.0695489			115	0.336538	-0.0305808	-0.934504	0.162937	0.757154	-0.303172	-0.836296	0.217968	0.220114	-0.117507	-0.0669025	-1.0745	-1.10864	-0.504523	0.218835
	116	-0.410627	-1.47517	2.68087	1.01597	0.533464	-0.349055	-1.20991	0.583448	-0.182546	0.326711	-2.03025	0.738084	0.217179	0.388201	-0.075359			116	0.32866	0.152763	-0.817902	0.156388	0.205647	-0.810819	-0.658282	0.475806	0.0374998	-0.217566	-0.511067	-1.14935	-0.852769	-0.386616	0.0701742
	117	-0.310638	1.59919	2.31039	0.966509	0.0508524	0.734791	1.26918	0.0113118	-0.301668	0.157054	2.12216	-0.548081	-3.08927	0.835342	-0.0744779			117	0.652341	0.029496	-0.628907	0.190303	0.827954	-0.294752	-1.35356	0.427087	-0.158797	-0.228978	-0.275611	-1.07403	-0.904943	-0.758346	0.172707
	118	-1.00259	-0.732446	-1.25194	0.124071	-0.240444	-2.6689	-1.37333	1.68253	1.26026	-0.304726	0.532281	-0.921036	1.71288	0.172562	0.00710267			118	0.363598	0.391506	-0.517987	0.113367	0.280945	-0.345305	-0.765122	0.246196	0.154433	-0.185589	-0.15912	-1.55272	-0.712859	-0.574008	0.377334
	119	-0.152796	0.480253	0.998362	0.483192	-1.15386	-0.808696	-0.417674	-0.198961	0.706093	-1.61916	-0.491898	0.594346	1.1923	0.447572	0.0986383			119	0.0753159	-0.0994852	-0.55038	-0.0556973	0.252909	-0.484286	-1.44185	0.250641	-0.242795	-0.284973	0.173033	-1.25923	-0.710621	-0.40009	0.747666
	120	-0.0670965	-0.656825	-0.338477	-0.0732303	-0.0230264	1.28399	0.115898	1.80856	0.0196356	-0.811969	1.04497	1.34371	-0.176838	-0.933993	0.0421769			120	0.352017	0.296973	-0.743862	-0.0265617	0.631718	-0.652345	-1.007	0.247285	0.259423	-0.37362	-0.538237	-1.69086	-0.749299	-0.385916	0.610765
	121	-1.39485	2.1053	-2.63523	0.183265	-0.124156	1.68481	-0.161511	0.0833841	2.06181	-1.13884	-0.307141	0.294529	1.19072	-0.157516	0.377754			121	0.293298	0.130563	-0.818732	-0.263098	0.515647	-0.242359	-1.26174	0.446665	0.37678	-0.181431	-0.127535	-1.15922	-0.605253	-0.345726	-0.0193212
	122	0.003307	-0.130638	-1.37603	0.0234223	-0.106065	-0.278383	0.964071	-0.0706223	0.397209	-0.640386	2.96486	-2.28	1.97147	-0.306343	-0.0888967			122	0.350333	0.0578962	-0.554754	-0.0110448	0.492758	-0.48726	-1.28221	0.213744	0.0311963	-0.462465	-0.596213	-1.51857	-0.725579	-0.244366	0.334599
	123	-1.40102	-0.408673	-0.557889	1.16878	0.385243	-0.859492	2.62424	-0.361776	0.300171	0.918272	2.14857	0.213021	-0.389746	-0.0410705	-0.000987419			123	0.308903	-0.160075	-0.323036	0.103253	0.917506	-0.521966	-1.54314	0.30563	0.182811	-0.759427	-0.636581	-1.70528	-1.03549	-0.545318	0.300773
	124	-0.529252	-1.64699	0.524184	0.325391	0.00870184	1.2059	0.91024	0.31773	0.120997	0.196451	-0.622765	0.378751	0.228593	0.512683	-0.0296163			124	0.507912	0.0963971	-0.749778	-0.0775752	1.13421	-0.742881	-1.17927	0.130244	-0.226912	-0.198098	-0.193704	-1.49119	-1.27719	-0.720979	0.230604
	125	-0.211687	2.39452	-0.588305	0.0389052	0.00755379	-0.994993	0.0659597	1.37244	1.31282	0.0780555	-0.679422	-1.63541	0.371455	-1.32886	-0.00405826			125	0.372243	0.293677	-0.715495	0.20309	0.393832	-0.316923	-1.34756	0.647993	0.200101	-0.307135	-0.734693	-1.77505	-0.694354	-0.357308	0.509119
	126	-0.602119	-2.14293	3.84024	-0.597719	-0.356496	1.40965	1.02813	-0.353865	1.79036	-0.551345	-0.884345	0.465021	1.84666	0.145182	0.264518			126	0.530542	0.19159	-0.524424	-0.0179541	0.450385	-0.801744	-0.940779	0.311865	0.0107234	-0.474998	-0.233819	-1.41998	-0.928473	-0.715002	0.291745
	127	-0.651642	-3.94018	-0.314629	-0.108642	0.0807834	-2.81794	1.12441	0.441907	0.723059	-1.15561	2.04623	1.11986	-1.10845	1.45658	0.179357			127	0.0191066	-0.145452	-0.796473	-0.289942	0.717724	-0.744292	-1.00556	0.229614	0.156127	-0.16384	-0.435982	-1.57707	-0.917927	-0.469137	0.226427
	128	0.223691	-1.10087	-0.870277	-0.553726	-0.0240225	0.588292	-0.387159	1.1927	-0.00359841	-0.453629	-1.79196	-0.206477	1.52618	-0.229665	-0.0332763			128	0.515332	0.362992	-0.47159	-0.255195	1.26605	-0.656343	-1.44514	0.200532	0.167326	-0.169715	-0.268943	-1.41256	-0.915201	-0.388923	0.275497
	129	-0.99274	0.493654	1.05002	0.670855	0.020654	-0.0257576	-0.548622	-0.121742	1.3557	-0.481689	0.430377	-0.536399	-0.0457053	0.748926	0.302624			129	0.231829	0.312386	-0.825877	-0.0811564	0.774301	-0.786039	-1.05551	0.106969	0.499974	-0.299359	-0.0982896	-1.1736	-1.10263	-0.321122	0.247302
	130	0.444546	3.80807	-4.13124	0.659869	0.120228	1.27129	-0.396289	0.254549	0.365198	0.206348	-3.99729	-1.40218	0.772795	-0.905158	0.0145283			130	0.155246	-0.293658	-0.24763	-0.0301211	0.543664	-0.487459	-1.32963	0.0702088	0.491527	-0.465151	-0.175641	-1.16073	-0.893819	-0.266394	0.555115
	131	-1.09632	-0.658109	0.852238	-0.284742	-0.173099	0.531705	-0.133642	0.916057	0.133532	0.419482	-0.196048	0.955192	-0.522019	-0.846624	0.0623996			131	0.24656	0.194143	-0.525322	-0.24076	-0.114995	-0.925805	-1.17466	0.46779	0.0354367	-0.114271	-0.504788	-1.79295	-0.819223	-0.473146	0.435318
	132	1.22526	3.3535	-1.43378	-0.513331	-0.10966	1.19066	3.64604	0.429429	0.256417	-0.362176	-0.398733	0.231572	0.254031	-0.278842	0.362587			132	0.166444	0.381231	-0.73041	-0.52876	1.03723	-0.470784	-1.42857	0.0715677	0.0575417	-0.45551	-0.322035	-1.3559	-0.640733	-0.737074	0.0948837
	133	0.393241	0.463325	2.85747	0.537921	-0.0783233	0.186514	2.39437	-0.93026	0.0329969	2.04398	-1.14488	-0.1732	0.0239252	2.24781	0.065869			133	0.325744	0.414621	-1.03963	0.0315491	1.19028	-0.755047	-1.11986	0.62161	-0.0762189	-0.777255	-0.421445	-1.60199	-1.22169	-0.516957	0.0826091
	134	1.9234	-2.47045	0.753865	0.136966	0.0302168	0.279881	-1.50701	2.31755	-0.980017	0.179038	-0.0257546	-2.10819	1.96316	0.478419	0.0112841			134	0.0146337	-0.045079	-0.651288	0.180709	0.359037	-0.627553	-1.37287	0.297181	0.0677642	-0.405935	-0.878983	-1.19196	-1.03076	-0.755453	0.690044
	135	-0.140818	-1.62635	-0.75597	-1.08972	0.0223323	0.310668	0.364632	0.682464	0.803728	0.312247	3.21184	0.813328	-1.19857	-0.651496	0.241079			135	0.0878145	-0.253686	-0.75995	-0.074655	0.589447	-0.660932	-1.61865	0.278056	0.160881	-0.192141	-0.830917	-1.20311	-1.05097	-0.401798	0.311008
	136	0.525006	-1.02254	0.226838	-0.906692	0.628058	0.253294	-1.69584	0.82302	0.432791	-0.178923	3.30885	1.87167	0.499905	-0.656395	0.0432774			136	0.569683	0.29214	-0.606236	0.163552	0.451401	-0.462037	-1.11835	-0.173683	0.109499	-0.0539461	-0.155144	-1.65953	-1.38309	-0.534335	0.449842
	137	0.320303	3.54039	-1.19174	0.200017	0.136804	0.934946	0.603401	-0.767241	-0.46756	0.959868	-2.06276	1.3509	0.447822	-0.77058	-0.289965			137	0.0416348	-0.129905	-0.753737	-0.0801204	0.567812	-0.184163	-1.36143	0.374098	0.0835647	-0.348091	-0.529766	-1.45044	-1.14183	-0.786314	0.195001
	138	0.0304835	0.853936	-1.12732	-1.42431	0.100863	0.644499	1.60415	0.452843	1.68432	-0.400815	2.56987	-0.469723	2.25934	-1.15586	-0.05161			138	0.306799	-0.597716	-0.706193	0.316839	0.273872	-0.370344	-1.24029	-0.248176	0.175921	-0.0287138	-0.174553	-1.59059	-0.844344	-0.578972	0.260043
	139	0.139883	3.07805	-0.752382	-0.332053	-0.0261842	1.58484	-0.714483	1.53523	-0.438675	-0.0666252	-1.401	-0.417594	0.401789	0.249793	0.0681251			139	0.305987	-0.232044	-0.975307	0.036262	0.949007	-0.729506	-1.05879	0.0470226	-0.0827748	-0.270248	-0.643552	-1.43716	-1.17238	-0.683409	0.156381
	140	0.301346	-1.29333	0.282123	-0.663712	1.48406	-0.134043	-2.53869	-0.418138	0.987127	0.943156	-0.108128	-0.503838	-0.347267	1.12146	0.0446303			140	0.483948	0.271968	-0.746814	-0.299515	0.435229	-0.6181	-1.82846	0.123081	-0.0618188	-0.301747	-0.213381	-1.45177	-0.70559	-0.623533	0.460302
	141	1.14173	-1.56126	0.581185	2.3231	-0.00608483	-0.307508	0.556032	0.899196	0.892138	0.234525	3.35446	0.228955	1.95577	-0.307819	0.0632211			141	0.139473	0.171485	-0.260539	-0.146388	0.706959	-0.519469	-1.22349	0.0489922	0.134922	-0.390226	-0.402313	-0.802059	-0.83332	-0.474053	0.355202
	142	-0.806791	1.82418	-0.654928	-0.326403	0.0287455	1.43949	3.8396	1.30554	-0.862038	-0.372662	0.971074	1.98997	1.52503	0.918178	0.0177964			142	0.345342	-0.090738	-0.559627	0.325805	1.28319	-0.510976	-1.62794	0.188026	0.143977	-0.149707	-0.694436	-0.993165	-0.53745	-0.530657	0.567294
	143	-0.165686	2.51066	2.13768	-0.536256	0.618274	-0.548563	2.75691	-0.449427	-0.568821	-0.470766	1.01419	0.47355	2.75772	-0.50926	-0.0602596			143	0.330186	0.260977	-0.90749	-0.0883498	0.377105	-0.473367	-1.37209	0.0908317	0.15095	-0.257228	-1.02574	-1.08507	-1.14348	-0.399185	0.642542
	144	0.939261	1.76493	-1.31511	-0.560708	-0.0845836	0.364973	-1.65593	-1.79979	0.817946	0.682374	-0.104741	-2.26734	-0.310433	0.18342	0.133915			144	0.336305	0.0440576	-0.642095	0.207858	0.647266	-0.373917	-1.29548	0.0467236	0.33816	-0.390922	-0.699988	-1.34878	-1.13014	-0.584008	0.163349
	145	0.568365	0.909844	0.053569	-0.72506	-0.192407	0.583977	-0.126703	-0.752408	0.145158	-0.752821	-1.04102	-1.64487	-3.11919	1.08424	0.0914577			145	0.298456	-0.154368	-0.898402	-0.292589	0.14159	-0.409451	-1.60251	0.264094	0.213242	-0.848935	-0.17812	-1.34475	-0.993382	-0.922452	0.156049
	146	-0.540262	-1.83016	0.902467	0.427886	0.000423435	0.164852	1.55378	0.578559	-0.844504	-0.343413	1.10178	-0.593558	0.941137	0.421592	-0.141942			146	0.298244	0.133289	-0.487664	-0.0812752	1.44315	-0.630576	-0.773204	-0.142134	0.0570924	-0.613785	-0.386671	-1.6322	-0.858627	-0.521005	0.215942
	147	-0.290614	1.02719	0.677045	-1.10509	-0.178453	-0.385669	0.184516	0.156243	0.261285	0.165782	0.119834	1.04546	0.701746	-0.0232167	0.0229279			147	0.0958296	-0.165351	-0.761566	0.0526474	0.888911	-0.730787	-1.66504	0.131235	0.0388677	-0.0736569	-0.824113	-1.03817	-0.8861	-0.554739	0.242141
	148	0.0849554	0.189632	0.122172	0.337579	0.273658	0.338361	0.504522	-1.51148	-0.902231	-0.204724	3.23805	1.64527	-0.695408	0.51868	-0.0337644			148	0.495081	0.218942	-0.400722	-0.0102687	0.640789	-0.424791	-0.882115	0.155458	0.208571	-0.410189	-0.198183	-1.32313	-0.911638	-0.622712	0.147254
	149	1.03957	-1.08418	1.75191	-0.107629	-0.0756727	-1.31828	0.718855	2.29808	0.192474	0.199088	-0.36475	-1.10665	0.684982	0.301692	0.00652945			149	0.312807	-0.333535	-0.87198	-0.0352784	0.801342	-0.565706	-1.61093	0.511247	-0.0586195	-0.0325111	-0.0726048	-1.27205	-1.18204	-1.2808	0.231278
	150	0.216274	-0.331004	-0.25062	-0.0647001	0.272417	-0.502629	-0.0760674	0.167872	2.11415	0.141066	2.717	0.706861	0.649065	-0.885225	0.0373211			150	0.277577	-0.0912639	-0.40379	-0.354542	0.0330344	-0.451492	-1.89471	0.39435	0.0797088	-0.0957117	-0.531334	-1.30054	-0.678897	-0.522292	0.383275
	151	0.572303	2.12183	-2.4077	0.716907	0.078093	2.63548	0.481394	0.864676	-0.421662	0.130296	-1.18912	-0.670281	-3.19553	0.755934	-0.187695			151	0.281304	0.213908	-0.302803	-0.24205	0.724625	-0.484316	-1.67015	0.370183	0.292677	-0.917992	-0.354163	-1.00363	-0.928409	-0.531159	0.104043
	152	-0.359932	0.156904	0.790341	0.62468	-0.00160726	1.27924	0.305459	-0.008085	-1.27125	0.394485	4.45061	0.261282	-0.131651	2.15124	0.197958			152	0.360772	-0.0183756	-0.486343	0.117543	1.37577	-0.58422	-1.3519	0.414246	0.104871	-0.0795644	-0.956611	-1.2691	-0.860335	-0.912007	0.0559338
	153	1.23612	-1.15959	-0.220369	-0.260632	-0.194618	-2.24774	-0.0970664	0.476504	-0.113356	-0.0157481	-0.00171824	1.00477	-1.10402	-0.309895	0.025102			153	0.249568	0.0469336	-0.873643	-0.0045037	0.611977	-0.625225	-1.44498	0.0242129	0.0818889	-0.0421943	-0.548986	-1.47456	-0.834433	-0.548494	0.406403
	154	-1.12042	-0.633561	-1.23651	1.36574	-0.026476	0.574752	1.28163	-0.196402	0.47414	0.979175	1.28475	-0.571319	0.755141	-0.760905	0.218151			154	0.121453	-0.00555423	-0.878787	-0.0193038	0.247632	-0.481022	-1.48616	0.255657	-0.203418	-0.523187	-0.738939	-1.66373	-0.54479	-0.685309	-0.114468
	155	-1.02425	0.345549	-1.4465	0.0553827	0.00602713	0.89388	0.448461	0.941345	1.70325	0.133359	1.63827	-1.21805	1.0863	-1.53751	0.175144			155	0.156805	0.0297559	-0.966853	0.309074	0.903987	-0.5062	-1.46415	0.319037	-0.110296	-0.620542	-0.61979	-1.0899	-0.884311	-0.197095	0.266451
	156	-0.0350068	-3.86211	0.449969	0.0239248	0.0558409	0.00332872	2.34279	-0.896923	0.0142658	-0.0827253	4.81925	-0.712528	0.535575	-0.512178	-0.109537			156	0.364068	0.261153	-1.17231	-0.160708	0.670345	-0.597286	-0.771182	0.273134	0.155693	-0.28141	-0.669652	-1.25053	-0.521718	-0.085886	0.214449
	157	0.124575	0.809372	-0.405067	-0.187229	0.00592124	0.171261	0.0399232	1.54572	1.34837	0.0203078	-2.33678	0.813212	-1.39572	0.697247	0.0210141			157	0.0153258	-0.0163526	-0.702954	-0.0315564	0.357492	-0.822712	-1.56004	0.319762	0.152468	-0.545205	-0.0714253	-0.955433	-1.15263	-0.599352	0.163172
	158	-1.58885	3.421	-0.831133	0.136297	0.0280911	-0.360021	-0.646298	0.213362	-0.80024	0.562873	1.27319	0.802096	0.165382	-0.206666	0.0276237			158	0.46143	0.247076	-1.01936	-0.13652	0.242608	-0.533524	-1.14883	0.385807	-0.138766	0.180941	-0.512984	-1.23892	-1.04262	-0.766211	0.557116
	159	0.936826	2.71534	1.6866	1.34364	0.0866103	-0.650368	1.67181	-1.05088	-0.251524	-0.565467	0.343571	-1.06517	0.618847	0.543387	0.0037251			159	0.108441	0.412919	-0.180027	0.111795	1.16884	-0.712426	-1.21525	0.348091	0.256091	-0.0340157	-0.508704	-1.54871	-0.580421	-0.605966	0.513691
	160	0.000138536	-0.818584	-0.231721	-0.180458	0.283327	0.686543	-0.192986	-0.114003	0.638346	-0.108256	1.75078	1.1197	0.849789	0.668154	-0.00798349			160	0.469079	-0.40012	-0.512113	-0.00953671	0.217749	-0.722347	-1.28182	0.514308	0.0884944	-0.462056	-0.459704	-1.60786	-0.812544	-0.389511	0.420588
	161	0.204697	-3.50382	0.0604147	0.6644	0.00231055	1.37321	-1.82318	-0.325106	-0.194398	-0.66775	2.32386	-0.425999	1.2332	-0.449397	-0.0271311			161	-0.00510892	-0.120966	-0.766582	-0.113171	1.00539	-0.422773	-1.49292	0.32659	-0.211247	-0.181323	-0.781896	-1.67825	-0.805871	-0.471832	0.112476
	162	0.0576238	0.783085	2.35232	0.412388	-0.0143692	-0.123382	0.637428	-0.195178	0.211977	0.722171	-2.52394	1.402	0.694446	-0.561385	0.677808			162	0.0168865	0.28875	-0.554102	-0.0397785	0.200467	-0.752719	-1.00006	0.290466	0.0507105	-0.212388	-0.788541	-1.47591	-1.26158	-0.498227	0.204852
	163	1.83449	4.46213	-0.342414	0.123216	-0.00298271	2.04878	-2.3043	-0.341883	0.176979	0.885502	-2.50793	-0.577872	-0.0927901	0.868862	0.00298355			163	0.303019	0.159708	-0.809386	-0.364649	0.637423	-0.542968	-0.883202	0.473117	0.354272	-0.27492	-0.733091	-1.86645	-1.23787	-0.711634	0.190918
	164	0.04563	-3.38711	0.964552	1.43634	-0.154328	0.90687	3.05306	1.28627	0.157736	-0.109633	-1.2099	-0.173408	0.964167	-1.08268	0.0753659			164	0.323388	0.162893	-0.674778	-0.0955957	0.20295	-0.446635	-1.18368	0.0343505	0.0703947	-0.188677	-0.31144	-1.18709	-0.833982	-0.786499	0.274859
	165	1.06877	-0.857636	-0.103591	0.725466	0.471015	-1.20583	-0.681303	1.91248	-0.257929	1.45163	0.198257	0.723765	0.945683	0.799477	-0.00176335			165	0.473165	0.196624	-0.561879	-0.190778	0.222077	-0.339515	-1.4536	0.16696	0.408636	-0.39978	-0.348897	-1.24724	-0.991814	-0.569302	0.455438
	166	-1.3825	0.305124	-0.0686317	-0.767517	-0.0546056	0.131685	0.677128	-0.104744	0.789359	-0.301997	3.63621	1.1456	2.03848	0.11718	0.0273877			166	-0.0120966	-0.0993235	-1.23033	-0.322773	0.781911	-0.512521	-1.14025	0.118309	0.261738	-0.135846	-0.268058	-0.867058	-0.767913	-0.876747	0.245135
	167	0.569944	-2.67649	1.26549	0.312776	0.172985	-0.44276	-0.230955	-0.570474	0.417139	0.655662	0.531666	0.481246	-1.05675	-0.584031	0.111168			167	-0.101309	-0.129401	-0.617544	0.0847386	0.890545	-0.680698	-1.10911	0.183199	0.160908	-0.00554585	-0.0235465	-1.68968	-1.12519	-0.609575	0.773542
	168	1.09714	1.99427	-0.388964	0.168143	-0.0326904	0.577084	-0.295706	-0.524255	-0.196765	0.0361133	0.0859293	0.86837	0.744484	-0.249847	0.168256			168	0.143218	-0.0268424	-0.953548	-0.0500588	0.906194	-0.543754	-1.05992	0.750212	0.328362	-0.10189	-0.814142	-1.26178	-0.720848	-0.185515	0.199391
	169	0.0232542	-1.32323	4.0561	0.115546	0.0123629	0.649967	1.70627	0.991511	-0.0549672	-0.800736	3.03661	0.816105	-0.145139	-0.0870575	-0.0305146			169	0.181337	0.120249	-0.573617	0.216057	0.23701	-0.65766	-1.41901	0.627568	0.231092	-0.43432	-0.639309	-0.860387	-0.852132	-0.558649	0.304548
	170	-0.818308	4.54516	-1.15009	0.394128	-0.397353	1.91881	-0.797362	-0.185456	0.0783688	0.180807	-2.25287	1.20767	0.382297	0.249787	0.167518			170	0.0843837	-0.127521	-0.89924	-0.501187	0.168041	-0.627645	-1.56265	0.361772	0.0889303	0.1248	-0.694237	-1.46565	-0.958162	-0.472216	0.291025
	171	-0.22669	3.05259	-0.55563	-0.891645	-0.00519086	0.256804	1.06883	2.00723	0.385832	-0.536146	1.45489	-0.559113	1.73515	-0.452052	0.0651374			171	0.206204	0.107495	-0.484817	-0.0488165	0.391501	-0.349604	-1.77735	0.0478102	0.0598418	-0.400984	-0.905557	-1.24748	-0.537297	-0.389708	0.355793
	172	1.39731	3.95077	3.50044	0.187768	-0.0384702	0.515353	-0.647991	-1.42213	-0.586674	-0.722582	0.273016	0.462509	0.275642	-0.0299158	-0.0636452			172	0.338504	0.182903	-0.569957	-0.058082	1.08775	-0.354165	-1.11654	0.19519	0.0705195	-0.218428	-0.83493	-1.51365	-0.627329	-0.677122	0.194009
	173	0.111874	0.0392224	-1.13838	0.523667	-0.00270869	-0.366661	0.0943503	-0.138279	1.40267	-0.273305	-0.435913	0.0432033	0.135142	0.153474	0.0681883			173	0.934219	0.195165	-0.655275	-0.719698	0.551332	-0.641897	-1.9313	0.176075	-0.334357	-0.0621258	-0.749405	-1.0879	-1.04643	-0.579269	0.222578
	174	-0.346023	5.44638	-0.957408	0.710689	0.0799914	1.55565	-0.134393	0.434751	-0.279594	-0.0649909	-0.127844	1.03364	0.37313	-0.269723	0.00378185			174	0.290656	-0.774965	-1.27301	-0.126685	0.814445	-0.329073	-1.15839	0.24911	0.244172	-0.221897	-0.86809	-1.3595	-0.857732	-0.873835	0.414743
	175	-0.481081	2.23661	1.71547	0.448476	0.413828	-0.177456	2.10239	0.365738	-1.09072	0.0547033	-2.25917	2.45784	0.875208	-0.725028	-0.0241238			175	0.525161	-0.0643598	-1.00565	-0.122038	0.577927	-0.408982	-1.39526	0.430009	0.0791998	-0.506395	-0.236907	-1.57231	-0.734449	-0.647971	0.15188
	176	-0.817174	-2.87345	-0.5049	-0.266552	-0.0368964	-1.39696	-0.740589	-0.82554	0.814098	-0.331757	2.95961	-1.74516	0.508045	0.362747	0.00178651			176	0.350037	0.0112455	-0.395458	0.102396	0.625186	-0.510866	-1.31419	0.0608028	-0.318762	-0.434191	-0.34449	-1.30996	-1.14762	-0.295813	0.221917
	177	-0.0893203	-1.34799	-0.94456	0.436238	-0.409971	1.39128	-1.82839	1.25121	-0.233066	0.0855281	-0.504506	-0.399181	-0.653347	-0.613571	-0.0224866			177	0.590021	0.183637	-0.707512	-0.166721	0.0185075	-1.0574	-1.50311	0.0451138	-0.0229039	-0.749735	-0.333347	-1.4826	-1.04443	-0.768225	0.222235
	178	-0.743538	2.17312	-0.526016	-0.317458	0.169957	1.9967	1.86575	0.622605	-0.123016	0.368563	-1.55963	1.07356	2.03869	0.500657	-0.0228794			178	0.506186	-0.0327967	-0.62261	0.0434961	0.583349	-0.51416	-1.30566	0.176604	0.0853206	-0.220441	-0.0742888	-1.14131	-0.730699	-0.803187	0.362556
	179	-0.171092	-0.81442	1.87354	-0.936511	-0.0445611	1.03016	1.21348	1.72762	0.785991	-0.31206	1.62921	-0.684957	1.35869	0.143244	-0.0447044			179	0.185621	0.235798	-0.625363	0.0924615	0.511108	-0.53995	-1.25186	0.157876	-0.0353127	-0.47022	-0.286138	-0.788209	-1.29267	-0.491675	0.189206
	180	0.913183	4.71606	2.36029	0.462776	-0.000358042	-0.768369	-0.766877	-0.855556	1.44486	0.675706	0.343059	-0.145074	0.10465	-2.0882	-0.108541			180	0.227052	0.00674629	-0.92634	0.0457076	0.451895	-0.624742	-0.960351	0.439237	0.1434	-0.545354	-0.510525	-1.97452	-0.996636	-0.650364	0.320276
	181	1.8651	2.17857	-1.53866	-0.104623	0.0199047	0.0549465	-0.282243	-0.964919	0.0645933	0.865353	1.42741	-1.6501	-1.35028	-0.180504	0.151918			181	0.0652649	0.232252	-0.484326	0.177616	0.935712	-1.06121	-1.2897	0.506235	0.336491	-0.588248	-1.21741	-1.53083	-1.13845	-0.424493	0.257447
	182	0.249714	-2.25176	1.36127	1.31274	0.154264	-0.487846	0.589522	1.15399	0.818674	0.4261	2.95039	0.140645	1.67975	-1.09846	0.0226453			182	0.112602	-0.206479	-0.894795	-0.296339	0.877071	-0.683236	-0.618883	0.231435	0.110378	-0.0859914	-0.265191	-1.46446	-1.16845	-0.425655	0.217911
	183	-0.102168	-0.442331	-0.300725	1.38965	0.0432745	1.27196	0.141948	0.703458	-0.871519	-0.367473	-0.957225	1.18137	-0.587983	0.928583	-0.0138529			183	0.228768	0.437639	-0.665448	-0.146966	0.754923	-0.755467	-1.02921	0.721068	-0.138629	-0.365482	-0.210164	-1.33911	-1.02672	-0.891508	0.115534
	184	-0.26146	0.485025	3.12721	1.26055	0.135853	1.09776	2.18477	0.112452	-1.60246	0.0345925	-1.3714	1.35157	2.26592	-1.19601	0.260479			184	0.284935	-0.0974292	-0.966305	-0.0711771	1.01057	-0.436344	-1.12955	0.182106	-0.0572573	-0.37547	-0.213643	-1.09038	-1.00248	-0.510656	0.231334
	185	0.151665	1.5761	0.512695	-0.592971	0.153316	1.11362	1.03795	-1.32057	0.137971	0.420895	-0.899155	0.860301	-0.224775	-1.31831	-0.00720533			185	0.448758	-0.131873	-0.541379	0.108736	0.454643	-0.47927	-1.80409	-0.114454	0.275402	-0.241287	-0.666478	-1.4992	-1.01823	-0.34058	0.258095
	186	1.20781	-1.0253	2.98764	0.199872	-0.0867929	-0.106827	-1.23382	0.22291	1.42007	-1.1601	-3.24686	-0.282821	-0.0976462	0.415132	0.202714			186	0.351243	-0.275514	-0.535692	-0.256652	0.378201	-0.0979685	-1.34166	0.306845	0.171213	-0.245294	0.0837125	-1.32528	-0.696275	-0.519621	0.25855
	187	0.333646	1.78096	-1.5178	-0.692425	-0.258216	-2.7617	3.56104	0.286387	-0.553261	1.65154	1.38497	0.75827	0.962246	0.627158	0.0349159			187	0.26391	-0.112453	-0.98118	-0.0812169	0.707525	-0.731981	-1.1092	-0.319082	0.0330138	-0.352685	-0.0315217	-1.29774	-0.677031	-0.335049	0.24982
	188	-0.163358	-0.186571	0.0249296	0.930317	0.0719839	-0.0216721	0.242695	1.2035	-1.3956	-0.285615	2.09804	1.50896	-0.308583	0.201322	0.214202			188	0.0665312	0.284039	-0.608704	0.0387061	0.86218	-0.794558	-1.74148	0.272565	0.191104	-0.173467	-0.183902	-1.90855	-0.92558	-0.590649	-0.0236894
	189	-0.679904	-1.20542	-0.0766023	-1.93703	0.818668	1.78024	0.960202	-0.383091	0.443972	-0.12394	-0.389451	-0.851496	1.82085	0.801088	-0.340817			189	0.191647	-0.809802	-0.491335	-0.125151	0.661735	-0.621147	-0.797011	0.542372	0.196756	-0.15624	0.00576577	-1.09009	-1.05899	-0.50209	0.147458
	190	-0.573735	0.196348	0.0884822	0.119411	0.039491	-0.564058	-2.09722	0.148521	-0.437074	-1.22065	-2.86369	-0.247822	-0.0870385	1.51109	-0.10277			190	0.142346	0.34627	-0.613009	-0.273725	1.10997	-0.760164	-1.56736	0.383173	0.194014	-0.033584	-0.497	-1.47137	-0.463839	-0.907369	0.154904
	191	0.254966	1.20006	-0.995461	-0.657616	0.189898	-1.33477	-0.266648	-0.870604	1.17357	0.930319	-1.56166	-0.597958	-0.802775	-0.953655	0.0977039			191	0.0537908	-0.0275713	-0.459579	-0.113617	0.567427	-0.586819	-0.965215	0.228058	0.0663063	-0.220607	-0.0474678	-1.51556	-1.01789	-0.456997	0.245682
	192	-0.536903	-0.364666	0.825089	-0.547412	0.11326	-0.102546	1.07297	-0.803564	2.16158	0.0354898	-0.720671	0.7067	-0.554271	-0.361334	0.00759199			192	0.118954	0.391925	-0.644349	0.0151539	0.898563	-0.672165	-1.64293	0.420706	0.169848	-0.331142	-0.262193	-1.52076	-0.745301	-0.537431	0.481968
	193	0.176114	2.13214	2.47682	-0.0628875	0.0948749	0.286449	2.02967	0.340261	1.45087	-0.0519137	-1.19387	0.689105	1.71366	0.687757	0.0415964			193	0.296412	0.0923162	-0.728013	0.099448	0.448706	-0.508114	-1.1683	0.409039	-0.120716	-0.179256	-0.486267	-1.6613	-0.765475	-0.152253	0.176473
	194	0.510252	1.1073	0.360125	0.173144	-0.0653467	1.36044	0.462586	0.123463	-0.310807	-0.332365	-0.485202	0.982408	0.25395	-0.00073867	-0.0077045			194	0.26712	0.0908728	-0.822561	-0.298038	1.15136	-0.360483	-0.738808	0.433875	-0.150978	-0.263765	-0.290881	-1.33865	-1.16808	-0.66078	0.216989
	195	-1.05598	2.68665	-2.29556	-1.31014	-0.00863141	3.6635	0.470065	-2.28718	0.391461	2.03145	-0.303666	1.06635	0.492017	-1.26097	-0.112784			195	0.700397	-0.0777234	-0.677185	-0.238239	-0.0713756	-0.885217	-1.00919	0.444739	0.196447	-0.0158006	-0.642799	-1.56791	-0.945375	-0.762465	0.444256
	196	-0.35749	1.53289	0.224408	-0.191728	-0.152532	-1.86176	-0.470992	0.259768	-1.026	0.359208	2.21249	-0.7926	-3.20714	0.549987	0.0323177			196	0.0312284	-0.0981249	-0.754716	-0.0149027	0.640878	-0.682647	-1.06763	0.163299	0.0841753	-0.0115987	-0.0902784	-1.57853	-0.759167	-0.8325	0.307937
	197	0.505838	-2.12056	2.54083	-0.668524	0.0343881	0.81521	-0.412402	1.05968	0.821633	-1.73072	-0.930316	0.44647	0.148338	0.244264	-0.0519285			197	0.255382	-0.0967839	-0.752862	-0.263739	0.864634	-0.41294	-0.903891	0.388202	-0.0744098	-0.71443	-0.847877	-1.50176	-0.97369	-0.548762	0.143837
	198	-0.201551	-1.14926	-0.711694	-0.00103374	-0.0230836	-1.80836	-0.221397	-0.521467	-0.534639	-0.231111	0.396283	1.05964	-1.1904	-0.339233	-0.349303			198	0.477431	-0.0265991	-0.680022	-0.14266	1.05191	-0.662108	-1.24777	0.284948	0.435348	-0.208253	-0.278604	-1.55676	-0.991585	-0.712141	0.425732
	199	0.957165	2.13544	-1.34922	0.366154	0.146358	-1.32539	-0.478106	-1.44493	-0.72299	1.07066	-3.82616	0.00421159	0.22298	-0.0718646	0.00275222			199	0.478588	0.0976593	-0.846742	-0.401182	0.454712	-0.602839	-1.00818	0.158961	0.032172	-0.099885	-0.505962	-1.67101	-0.921018	-0.195279	0.27573
	200	0.0795235	-1.28607	0.524624	-0.351833	0.0258625	-0.692954	-0.264705	0.266417	1.77902	1.12916	3.67687	-1.71474	-2.94739	0.177493	0.274431			200	0.378408	-0.0876997	-0.593129	-0.295832	1.22389	-0.55958	-1.20992	0.120674	0.021356	-0.280947	-0.391762	-1.56639	-1.00223	-0.399607	0.113262
	201	-0.774625	-0.0170059	0.669837	0.31536	0.00341828	-2.22284	0.284042	-0.765476	0.723958	-0.118424	-0.214729	-0.411434	1.50602	0.299218	0.0268323			201	0.246046	0.0220765	-0.615833	-0.358831	0.683319	-0.854461	-1.42445	-0.189832	0.0905655	0.098203	-0.179394	-1.56598	-0.782081	-0.390448	0.217707
	202	0.38992	-1.50463	-0.726979	0.865071	-0.00272293	-0.534465	0.68468	0.992179	0.454597	0.489888	-3.26569	0.796559	0.864835	-0.164492	-0.0669503			202	0.294458	0.0817736	-0.811007	-0.125172	0.842447	-0.505858	-0.879418	0.126499	0.110338	-0.00223643	-0.0848543	-1.58005	-1.0446	-0.32207	0.470167
	203	0.284273	0.935576	-0.923305	-0.211059	-0.00956983	0.309504	0.258674	0.0392965	-0.946567	-0.847274	1.14077	0.0707424	0.67938	-0.178416	0.0059171			203	0.175187	-0.0138936	-0.738309	0.333531	1.0813	-0.326779	-1.78421	0.146161	0.0697407	-0.270949	-0.465884	-1.44174	-0.882925	-0.856355	0.419598
	204	-0.162469	0.462595	-0.330364	0.401801	0.0416815	-0.690601	0.523234	-0.449619	0.0811172	-0.286214	-2.68641	1.25152	0.285876	1.65457	0.0046794			204	0.34329	0.141948	-0.373147	-0.233566	0.835109	-0.376106	-0.588996	0.434682	0.0200906	-0.221855	-0.16655	-1.18095	-0.745966	-0.625226	0.385376
	205	1.67426	0.418923	0.751194	0.391376	-0.0170025	-0.519591	0.603964	-0.270564	0.0138573	0.594489	1.09672	-0.542756	-0.718426	0.854983	-0.126647			205	0.455366	-0.0220734	-0.873603	0.0933821	0.645198	-0.553458	-1.5628	0.239568	-0.00789604	0.118385	-0.339464	-1.16758	-0.890319	-0.378599	0.350728
	206	0.0555694	0.272475	0.146587	-0.0372914	-0.334267	-0.339015	2.41593	0.823388	-0.373852	0.451557	2.01294	0.471756	-0.310803	-0.620853	0.0736765			206	-0.0861308	-0.246705	-0.745949	0.124499	1.14565	-0.516414	-1.18972	-0.162584	0.309713	-0.345951	-0.874582	-1.09487	-0.790677	-0.402734	0.21086
	207	0.744721	3.87247	-0.552307	1.06564	0.16732	-0.245292	-0.226535	-0.295804	-0.578006	1.49477	-2.8495	-0.175085	-0.223301	-1.02174	0.168808			207	0.237482	0.18781	-0.605246	0.0308331	0.48533	-0.418337	-1.5241	0.206398	0.209571	-0.252361	-0.624274	-1.30805	-0.985242	-0.404031	0.39055
	208	-0.88638	2.24279	0.270036	-2.60647	-0.0134207	0.46546	-0.254713	0.383909	-0.46274	0.484867	2.33747	-3.09343	2.24005	-1.12376	0.0661057			208	0.259518	0.0289462	-0.934922	0.158321	0.767235	-0.46843	-1.23565	0.0654997	-0.112078	-0.250357	-0.548333	-2.01852	-1.24619	-0.588022	0.355794
	209	0.814169	-0.914539	-1.49127	-0.571193	-0.012988	-0.679594	0.234299	-1.20208	-0.00309502	-0.217986	-2.05475	-0.680064	-0.345121	-0.168491	0.143831			209	0.428945	0.141901	-0.796409	-0.509732	1.30249	-0.686986	-1.40774	0.0471089	0.102481	-0.00878745	-0.206857	-1.09999	-0.7224	-0.322591	0.0947463
	210	-0.519168	-1.67441	-1.97507	1.12218	0.142914	-0.295503	-0.319851	0.224262	0.0427961	-0.590403	4.14358	1.43195	-0.301598	0.361617	0.103673			210	0.213638	0.157332	-0.529601	-0.144073	0.422869	-0.506592	-1.16873	0.344127	-0.0506783	-0.176842	-0.149573	-1.28581	-1.45226	-0.586952	0.205225
	211	0.536307	0.111406	1.43483	3.58107	0.00761843	-0.410069	2.47301	-0.716641	-0.117672	-0.433253	0.863715	0.907296	0.426666	0.268786	0.131717			211	0.39226	0.18896	-0.786988	-0.0732151	0.451489	-0.680892	-1.18009	0.0376071	-0.0081372	-0.30664	0.225259	-1.48779	-1.19755	-0.366936	0.119561
	212	0.970642	-1.4658	-1.73088	-1.28145	0.101041	1.46145	1.16977	1.47472	-0.560813	-0.487518	0.626056	-0.473256	0.133657	0.0583544	-0.00141469			212	0.381124	0.133549	-0.477313	-0.118698	0.558802	-0.664419	-1.18511	0.377171	-0.0415758	-0.639562	-0.402826	-1.57452	-1.20233	-0.375178	0.29109
	213	0.318886	0.382279	-1.74961	1.77639	0.0467503	0.0996336	-0.255016	0.167947	0.919949	-0.561179	2.35447	0.0442143	-0.517823	-1.51652	0.270913			213	0.482814	0.189966	-0.510887	-0.203499	0.437583	-0.442866	-0.933111	0.335626	-0.00193784	-0.435608	-0.195502	-1.63775	-1.05393	-0.392047	0.123631
	214	0.621034	-4.16033	-0.720653	-0.121246	-0.035543	0.960092	-1.08017	0.254825	-0.470577	0.327721	-0.83393	0.356372	0.799406	0.308031	-0.00804741			214	0.495682	0.224947	-0.640457	0.257268	0.514841	-0.564443	-1.47209	0.327884	0.205072	0.0240642	-0.749955	-1.33535	-0.656333	-0.53666	0.236917
	215	1.8244	2.92006	1.35432	-0.241116	0.00811825	1.35835	-4.22304	0.785558	1.08729	0.73728	3.84839	0.864758	1.69238	1.23048	-0.121161			215	0.269597	-0.359391	-0.57069	-0.129783	0.316914	-0.357854	-1.14162	0.331037	0.280632	-0.520194	-0.449305	-1.25147	-0.745324	-0.4122	0.388169
	216	0.777262	-0.836181	0.921245	0.0754674	0.186809	0.254416	-1.05123	-0.88435	-1.62569	0.561009	-0.927975	0.031685	0.986352	1.09257	0.0337305			216	0.418602	-0.327147	-0.527456	0.452303	0.387462	-0.882129	-1.70842	0.344552	0.286542	0.00694358	-0.0248825	-1.02991	-1.13007	-0.535888	0.105463
	217	1.31639	0.242179	1.04268	1.02855	-0.0165257	0.75536	0.0744366	0.593332	-1.31076	-0.0959726	-3.55011	3.20185	0.558545	0.0255011	-0.0378642			217	0.581737	0.321862	-0.806066	-0.0920779	0.852596	-0.585074	-1.2086	0.142122	0.124567	-0.147082	-0.277966	-1.45135	-0.901261	-0.468982	0.262266
	218	-2.95089	-0.613966	1.13277	0.609276	0.0410011	-0.772938	3.1012	-0.500432	-0.668213	0.461468	-2.5876	1.72607	-1.22688	1.11892	-0.00510398			218	0.209399	0.314738	-0.569895	0.152699	0.594843	-0.586386	-1.06811	0.441655	-0.22641	-0.00963584	-0.276749	-1.35148	-1.06455	-0.26914	0.286261
	219	-0.0526645	1.37441	-0.509948	0.184576	0.0107694	1.04843	0.48168	0.177999	0.331112	-0.100759	-1.617	-0.893441	-0.372419	-0.568264	0.0721156			219	-0.0430336	-0.0396838	-0.949756	-0.202749	0.64505	-0.331203	-0.873526	0.439112	0.24964	-0.267861	-0.241368	-1.37773	-0.830951	-0.505445	0.344687
	220	0.963761	-1.24349	1.22435	-0.782769	0.0839243	0.398697	0.539632	0.348372	-1.18933	-0.0683715	-3.29019	0.344201	0.0468128	-1.42366	-0.0290666			220	0.174379	-0.10306	-0.828841	0.0456642	0.764969	-0.40998	-1.4286	0.169196	0.0375001	-0.372526	-0.40099	-1.27994	-0.1453	-0.549078	0.186761
	221	0.342792	-1.19467	2.39191	1.90901	-0.428131	0.352567	-1.94753	0.795562	0.461412	0.991692	-0.761815	0.305636	0.14834	-0.177142	-0.0444024			221	0.192782	-0.147297	-0.694283	-0.242848	0.32662	-0.375421	-1.58593	0.493418	-0.0551123	-1.03048	-0.653221	-1.38972	-1.2924	-0.434672	0.364333
	222	0.905677	-1.05632	-2.1332	0.921102	0.072416	-0.795499	-3.12611	0.981408	-0.483312	-0.326872	6.47334	-0.00582059	2.02891	0.365235	0.00840301			222	0.421008	0.195082	-0.81905	-0.0761507	0.117148	-0.673748	-1.25521	0.0854335	0.376454	-0.185713	-0.214436	-1.31878	-0.823759	-0.472113	0.368832
	223	0.363304	1.56882	0.473899	0.0104997	-0.0259045	-1.13255	0.620977	-0.547907	0.359301	0.0832358	-1.28478	0.452284	0.0461673	0.0299061	-0.00387587			223	0.269018	0.209177	-0.285275	-0.268156	1.13021	-0.493676	-1.38067	0.527866	-0.0951024	-0.487655	-0.612533	-1.17438	-0.735941	-0.55809	0.428546
	224	-0.556784	-2.08554	-0.480326	-2.57367	-1.07365	1.05011	0.489601	-0.677782	0.866811	-0.342865	-0.611062	2.48139	2.29092	-0.107923	0.012954			224	0.0521284	0.0848214	-0.520587	0.104264	0.610411	-0.56045	-0.883834	0.176608	-0.24464	-0.304651	-0.120077	-2.03058	-0.887082	-0.367914	0.480756
	225	0.218668	2.02327	-0.890245	-1.29764	0.00285014	0.464076	2.07577	-0.666914	1.48535	0.232886	1.69457	1.24211	1.78703	-0.615441	-0.0372016			225	0.256218	-0.238151	-0.664629	0.0950523	1.02813	-0.452286	-1.49635	0.220819	-0.266411	0.025187	-0.6132	-1.35312	-0.733713	-0.867349	0.495916
	226	-0.473085	0.612796	0.331518	-1.31726	-0.0797547	-0.394696	0.274846	1.81418	2.46678	-0.695999	-2.62681	-3.6195	1.46713	0.519044	0.106732			226	0.229113	0.0216123	-0.251221	0.05356	1.09804	-0.58339	-1.10202	0.299241	0.436651	-0.169023	-0.205402	-0.995509	-0.598158	-0.698173	0.192849
	227	0.370829	0.489717	-2.07494	-0.133502	0.42818	-0.480348	1.08332	-0.800538	-0.625978	-0.478101	-0.873003	1.35067	0.363074	-0.926872	-0.0243449			227	0.0465695	0.103142	-1.09611	-0.217132	0.0236161	-0.705091	-1.57939	0.320331	0.00105712	-0.142387	-0.327688	-1.44756	-0.922503	-0.42334	0.397778
	228	-0.258612	1.17784	-0.833642	-0.615791	0.610719	-0.614694	-1.49481	-0.33712	1.23335	0.365276	-1.34027	1.07444	-1.19749	0.918933	-0.340227			228	0.12594	0.181472	-0.454666	-0.108747	0.501084	-0.338509	-1.20665	0.00424275	-0.0604141	-0.332196	-0.48806	-1.45056	-1.15886	-0.614715	0.178211
	229	-1.13244	2.67283	0.708493	1.93087	0.289884	-0.254444	-2.4781	-0.531344	0.928538	0.220485	4.36955	0.286289	0.646276	-0.520328	0.058039			229	0.144527	-0.184167	-0.829327	0.26827	0.844138	-0.788288	-0.650729	0.254608	0.23569	0.0235722	-0.684316	-1.38296	-0.84769	-0.461537	0.119231
	230	-0.305059	1.04429	0.39056	0.0295054	0.117068	2.0819	0.451156	1.12365	-0.440817	1.10668	-4.53713	0.69173	-1.08942	2.12756	0.0327178			230	0.470319	-0.124563	-0.655746	0.171664	0.776593	-0.472841	-1.60042	0.267817	0.162786	-0.140701	-0.291981	-1.43142	-0.945366	-0.737464	0.0490479
	231	1.11342	2.1518	2.01079	0.0907477	-0.892611	2.72227	0.580603	0.238952	0.536125	-0.303923	-0.800882	-0.00205421	2.58041	-0.825236	-0.0287822			231	0.481938	0.0715312	-0.760785	0.141646	-0.0871217	-0.500857	-0.792835	0.243948	-0.0508819	-0.0327778	-0.1504	-1.52398	-0.732668	-0.564939	0.268111
	232	0.555708	-2.18132	1.63002	1.34164	0.144182	-0.130293	0.43273	0.52543	0.19079	0.434622	2.40579	0.714287	-0.151722	-0.184456	-0.0390122			232	0.382231	-0.190389	-1.15734	-0.077383	0.632783	-0.456325	-1.60291	0.150955	0.208019	-0.160604	-0.30483	-1.41416	-1.20183	-0.751699	0.233245
	233	0.264114	0.233038	0.708733	-0.906817	0.262977	-0.317615	0.0331867	2.05934	-0.447186	0.0757936	0.498483	-1.01413	1.39209	0.0836583	-0.0221833			233	0.194283	0.148974	-1.36621	0.343487	0.338382	-0.816439	-1.59542	0.174588	0.0238446	-0.283286	-0.991711	-1.02635	-0.758672	-0.672339	0.147345
	234	0.295004	0.319122	-1.30112	0.196469	0.0130634	0.282405	-0.733449	-0.168344	0.270121	0.564931	1.84288	-0.27656	2.12064	0.137865	0.00136174			234	-0.22248	-0.0815633	-0.62966	-0.203309	1.14037	-0.630965	-1.43325	0.290773	0.000535965	-0.184559	-0.493461	-1.25141	-1.1488	-0.654308	0.356624
	235	0.274433	0.759995	-0.911345	-1.40302	-0.0162556	0.0104801	0.286644	-0.294452	-0.923587	-0.624723	0.334778	1.73354	-0.125213	0.1203	-0.021138			235	0.273416	0.31931	-0.583065	-0.281332	0.808744	-0.784609	-0.67695	0.187333	-0.119666	-0.471718	0.0380168	-1.08632	-0.696432	-0.466745	0.25499
	236	2.02969	0.212214	0.256923	-1.66855	-0.00736336	1.47161	2.63742	-1.56962	0.368116	-0.532962	-0.201461	-0.127454	0.484692	-0.276877	-0.0215577			236	0.472528	0.265874	-0.95191	0.245028	0.808518	-0.84965	-1.51687	0.27217	0.0395618	-0.197556	-0.689688	-1.46083	-0.87691	-0.545553	0.233473
	237	-0.686952	-0.934342	1.32209	0.679463	1.03851	0.248433	0.399963	0.412202	-0.0784269	-0.507945	0.0477953	0.87205	-0.0611205	-0.212685	0.0314345			237	0.5459	-0.0518866	-0.876825	-0.327588	0.433943	-0.513579	-0.873024	0.390073	0.0190733	-0.225274	-0.166411	-1.40653	-0.837669	-0.655707	0.39308
	238	0.743239	0.206688	-1.89062	0.547066	-0.343152	0.755302	2.56298	-1.6882	-0.368713	0.532487	-0.798864	0.895142	-1.17449	0.310807	-0.0321192			238	0.455053	-0.156161	-0.319777	-0.257266	0.826059	-0.700429	-0.863248	0.239379	0.336132	-0.238309	-0.16857	-1.25615	-0.933838	-0.797532	0.504251
	239	1.01564	-0.27399	-0.517872	1.01917	0.0849916	1.97386	2.71197	0.0125046	1.38065	0.0952771	-1.18884	-0.358209	-0.00597237	1.2146	0.0863791			239	0.313388	0.382061	-0.283008	-0.0443656	0.112909	-0.505204	-1.14482	0.428024	0.225315	-0.276847	-0.801739	-1.04271	-0.787934	-0.622979	0.139158
	240	-1.07104	1.88554	-0.761673	-0.368131	-0.00868684	-0.77092	3.78776	-0.183999	1.00492	1.11175	-0.204333	-0.479323	0.802823	-0.427488	0.113545			240	-0.0584519	-0.146286	-0.757116	-0.0793429	0.996093	-0.668303	-1.3833	0.416592	0.293843	-0.205943	-0.295981	-1.13312	-1.03193	-0.898782	0.259028
	241	0.963343	-0.0842202	-0.0377073	0.469731	-0.0535467	-0.826642	1.97157	1.60468	0.802649	0.4652	-2.00547	1.92534	-0.188969	1.1121	-0.165171			241	0.223182	0.0122664	-0.759199	-0.337735	1.10703	-0.67172	-1.02933	0.333675	-0.00471458	-0.298982	-0.601503	-1.16469	-1.09121	-0.471997	0.299879
	242	-0.0944846	-2.88149	0.534122	-0.562253	0.0261676	-0.130123	0.733885	0.161927	-0.114619	-0.830181	0.412916	-0.280863	0.731463	0.709359	0.550367			242	0.507613	-0.0432011	-0.742833	-0.00163502	0.804185	-0.57213	-1.35667	0.308071	0.316367	-0.407181	-0.780806	-1.72225	-1.05265	-0.540344	0.0452382
	243	-0.654861	-1.63719	0.253274	-1.12201	0.402593	1.25094	-0.757996	-1.60146	0.388476	1.82804	2.42107	-0.271567	1.52738	-0.724752	-0.0716701			243	0.105937	0.0206863	-0.365477	-0.213708	-0.160135	-0.583394	-1.76587	0.220246	0.340474	-0.176185	-0.822221	-1.09662	-1.26662	-0.430431	0.174656
	244	0.0488694	2.57026	-2.68646	1.5579	-0.152482	0.19852	0.417663	0.902545	-0.845276	-0.580776	1.10265	1.74928	1.25185	-0.469782	0.0377638			244	0.204172	-0.156459	-0.257866	-0.487195	0.158567	-0.726927	-0.927586	0.139481	0.0687452	-0.679985	-0.413453	-1.54615	-0.61838	-0.630734	0.203581
	245	-0.116027	-2.24764	0.622168	-0.386368	-0.011102	1.19241	-0.727524	-0.23763	0.297782	-0.0339651	3.02769	-1.34265	-1.80292	-0.198758	-0.0348379			245	0.643826	0.0678811	-0.561405	0.081495	1.38682	-0.356356	-1.67003	0.13168	0.161929	-0.346782	-0.716774	-1.57046	-0.641914	-0.407422	0.13074
	246	1.90317	0.224266	0.134786	-0.155133	-0.0624262	-0.610159	2.27316	0.843394	-0.915683	0.688976	-2.31831	1.7307	-0.772979	0.0995283	-0.119683			246	0.174458	0.129702	-0.666055	0.0592534	0.815496	-0.693323	-1.61259	0.0949718	-0.0741852	-0.353727	-0.0802148	-1.22781	-0.832215	-0.341001	0.167487
	247	0.59261	-1.44629	-1.8598	2.29867	0.255038	-1.01536	-0.780314	1.78146	1.14947	-0.264024	0.872699	-0.663054	0.0493899	0.627476	-0.398991			247	0.255315	0.0647821	-0.377997	0.0697071	0.251135	-0.289879	-1.34996	-0.0332725	0.175464	-0.219246	-0.0525595	-1.64264	-0.460802	-0.560167	0.261466
	248	1.21171	0.427882	4.02342	1.81485	0.0569765	1.42037	-1.36943	1.42788	-0.622897	-0.37949	2.42005	1.55251	0.455008	-1.03508	0.00224625			248	0.517453	-0.149435	-0.187083	0.0180971	0.990201	-0.759358	-1.18922	0.473047	-0.019807	-0.120699	0.157776	-1.20399	-1.12342	-0.307544	0.282745
	249	-0.494997	1.84206	-2.02322	1.27417	-0.0860313	0.208802	1.94356	1.60546	-0.636064	0.956316	-3.36302	0.357381	1.38919	1.66654	0.0429082			249	0.086875	-0.0146863	-0.757962	-0.264278	0.57761	-0.455554	-1.06734	0.0411684	0.19396	-0.26355	-0.11744	-1.69796	-0.900078	-0.658477	0.0246616
	250	-0.439801	1.09539	0.991346	0.729813	0.13693	-1.12734	0.465816	1.57272	-0.0906791	0.225535	-1.65665	1.45155	-0.867178	0.427138	-0.353961			250	0.0620878	0.279879	-0.706611	-0.232336	0.551074	-0.747702	-1.30494	-0.20891	0.347923	-0.276961	-0.816081	-1.30431	-1.06995	-0.757536	0.230325
	251	-1.71843	0.75795	-0.433558	-1.30897	0.485719	0.815176	0.549613	2.14554	0.760785	-0.229073	-0.0490393	-0.626226	1.05832	0.759808	-0.0373278			251	0.481586	0.015872	-0.680457	0.0243112	-0.316445	-0.493959	-1.01915	0.209437	0.0815488	-0.42222	-0.240725	-1.22144	-1.05331	-0.497782	0.0899626
	252	-0.00507407	-0.0656368	-0.651576	0.179821	-0.029025	-0.00410517	-1.05651	-0.593655	-0.440131	2.53539	-0.256129	-0.640918	1.2071	0.160819	0.307476			252	0.0792089	0.0353826	-0.754321	-0.326191	1.17864	-0.455488	-1.23569	0.116719	0.146724	-0.309004	-0.30195	-1.23401	-1.08679	-0.552361	0.350288
	253	-0.821116	-0.397175	-0.0333965	0.655582	0.353998	0.403078	-0.384997	-0.0479579	-0.0708694	0.536804	1.11012	0.891007	-0.327603	-1.48593	0.0610911			253	0.164876	-0.393955	-0.771788	-0.161913	0.251661	-0.3874	-1.17032	0.160802	0.0402845	-0.113982	-0.463826	-1.20209	-0.775114	-1.02905	0.301735
	254	3.14482	1.91485	-0.654561	0.0511986	-0.162181	-1.43452	-0.32733	-1.47523	0.311516	0.29696	-0.376492	-0.71116	0.347137	-0.450491	-0.478235			254	-0.227951	-0.0431397	-0.50749	-0.250471	0.619047	-1.02275	-1.01958	0.240474	0.301509	-0.337214	-0.280493	-1.52971	-1.02178	-0.393042	0.401656
	255	-0.184211	0.51481	1.0133	-0.604059	-0.00552027	1.87666	2.01665	2.26876	0.775629	-0.297816	1.34608	-0.623851	2.14287	0.985305	0.341492			255	0.298937	0.0305099	-0.966698	-0.0213566	0.837858	-0.653928	-1.43125	0.256143	0.155158	-0.213382	-0.705938	-1.44612	-0.712805	-0.414192	0.203744
	256	-0.139944	-0.307444	-0.820332	1.30512	0.12712	1.70951	0.989388	3.26338	-0.231118	-0.836817	1.58285	-0.618782	0.0235901	0.0687148	0.0582143			256	-0.0200342	0.170695	-0.821308	-0.0565057	0.478688	-0.522022	-0.817634	0.507566	0.0852173	-0.260457	-0.0694062	-1.56341	-1.19299	-0.467983	0.405605
	257	-0.251937	-0.528618	1.44524	1.01812	-0.00763078	-0.713718	1.51797	0.682259	-0.574955	0.130594	-2.50121	-0.212796	1.40364	1.71508	0.0614973			257	0.398963	0.0747052	-0.700195	-0.033561	0.966453	-0.526054	-0.782201	0.141869	-0.108104	0.00684735	-0.785867	-1.31896	-0.898056	-0.693497	0.307646
	258	-1.86526	-1.34625	0.120584	0.0970319	-5.8368	0.203268	-1.14797	-0.309786	0.584273	-0.128848	0.634354	-0.163613	0.51351	0.487066	0.302117			258	0.139758	0.23155	-0.862057	0.0928891	0.494557	-0.599486	-1.55359	0.144498	0.202622	-0.475354	-0.901635	-1.78262	-1.12925	-0.241583	-0.147168
	259	-3.27959	0.386495	0.0545878	0.0348879	-0.215298	0.382449	-0.860439	-0.835773	0.634552	0.605772	-1.38748	1.05862	-0.48435	-0.231776	-0.0792975			259	0.254576	0.360125	-1.30805	0.0832052	0.412598	-0.352091	-1.06726	0.106995	0.0327589	-0.0787616	-0.355334	-1.29942	-0.795114	-0.847288	0.109574
	260	-0.1519	0.975834	-1.4775	-0.779115	-0.276839	0.639455	0.783871	-0.0453363	-1.11403	-0.528224	-0.639987	2.62631	-0.314618	-0.592813	0.000323348			260	0.498733	0.178483	-0.531721	-0.0580961	1.15495	-0.722215	-1.15305	-0.141638	0.091792	-0.137756	-0.610231	-1.7016	-0.808125	-0.258606	0.115453
	261	0.213964	-0.565011	-0.108102	0.914987	-0.0544155	-0.453907	2.61273	-0.425878	-0.221611	-0.787787	2.25571	-0.192261	0.257346	0.117488	-0.196646			261	0.0918999	0.0174382	-0.490491	-0.243698	0.943402	-0.338518	-1.58622	0.305939	0.0313548	-0.12425	-0.415239	-1.88552	-0.8862	-0.37695	0.291727
	262	1.08264	0.239268	-1.03447	-0.691422	0.566659	-0.7104	1.47471	-0.490393	-0.871169	0.140753	1.01371	-1.29559	0.483219	1.17184	-0.0367196			262	-0.130521	-0.179837	-0.536164	-0.0374937	0.716103	-0.637143	-0.879288	0.151612	0.0116675	-0.290653	-0.529995	-1.0928	-0.772223	-0.585684	0.09935
	263	0.956419	-5.59956	0.726296	0.787549	-0.0188343	0.12675	1.51067	0.472819	-0.167805	0.480776	3.34225	0.691036	1.24694	0.26104	-0.00291439			263	0.230415	0.115625	-0.812115	0.0934128	0.825358	-0.454255	-1.32996	0.358122	-0.10899	-0.118544	-0.348009	-0.73527	-1.1501	-0.207444	0.334711
	264	-0.619846	-0.0664855	-3.07046	0.322519	0.161671	-0.566151	-0.151022	-0.754788	0.350802	-0.301933	0.561274	-1.36431	-0.646556	0.293956	-0.0922101			264	0.372828	0.318366	-1.04117	-0.0117581	0.638014	-0.615324	-1.50246	0.217207	-0.0969685	-0.273468	-0.262386	-1.62031	-1.1456	-0.390517	0.162005
	265	1.81367	-1.97226	-0.490333	0.377104	0.00494188	-0.858155	-0.519294	-0.159596	0.659684	-1.25019	1.70909	0.908254	2.3558	-0.445987	0.0163355			265	0.545757	-0.0361595	-1.10516	0.189444	0.736701	-0.607262	-1.66139	0.165682	-0.0582877	-0.29814	-0.23272	-1.82871	-0.659148	-0.610244	0.317885
	266	0.0260539	-1.58138	2.14486	1.06344	0.0746875	-0.0760112	-0.197985	-2.1131	0.783728	-0.15767	0.303412	-1.53146	0.541608	-0.630788	-0.0238772			266	0.206538	-0.0426438	-0.83837	-0.266432	0.214691	-0.679587	-0.970594	0.189365	0.255966	-0.188995	-0.10997	-1.16876	-1.06423	-0.819489	0.147497
	267	-0.0676595	0.0282382	-2.4394	0.562359	-0.203302	-1.92918	-1.64728	-0.934427	0.806085	1.99365	-0.864813	-0.152097	-1.17558	-0.211103	0.0592353			267	0.149024	-0.0253399	-0.873714	-0.228644	0.427423	-0.30885	-1.63976	0.63235	0.205344	-0.624235	-0.555082	-1.55053	-1.08894	-0.62278	0.177773
	268	0.00781844	-1.89268	-0.914685	-0.550479	-0.0127207	-1.6073	-1.05702	-0.0571799	-0.636707	0.00148212	1.03048	-1.34255	-0.159141	-0.0990189	0.16037			268	0.0860482	0.0922183	-0.612687	0.209411	0.950872	-0.785809	-1.0143	0.301528	0.213432	-0.196417	-0.233737	-1.20427	-0.603532	-0.470766	0.3451
	269	-0.172983	1.14125	-0.721823	-1.33617	-0.311093	0.413021	-2.90807	1.15848	-0.066068	0.112432	0.720684	-0.726708	-0.47773	0.588392	-0.0342364			269	0.242061	0.0791981	-0.309312	-0.00679404	1.23843	-0.327506	-1.74323	0.212993	0.225151	-0.455256	-0.243039	-1.40097	-0.816106	-0.658307	0.225455
	270	0.411189	0.452817	1.4169	1.34333	-0.703088	-0.379979	2.61804	-0.0685132	-0.686197	0.0944537	1.00395	0.347858	0.573077	1.36396	0.0577675			270	0.063138	0.0343212	-0.629668	0.208993	0.708573	-0.519036	-1.46421	0.516188	-0.0530443	-0.145953	-0.46557	-1.27472	-0.912922	-0.694338	0.203495
	271	0.142393	-0.566085	1.03964	-1.21214	-0.113644	0.200726	0.682636	-1.65227	-0.00754182	0.743481	-1.95913	-0.977782	-0.473618	2.37102	-0.00139456			271	-0.135845	-0.0576576	-0.949034	0.0657355	1.02396	-0.354082	-1.47712	0.295328	-0.0515358	-0.0935725	-1.06468	-0.93805	-1.44064	-0.633599	0.376908
	272	-0.738095	1.96016	1.03003	0.633257	0.166404	0.677822	-0.864157	2.33707	2.51671	-0.205066	1.70276	-0.471929	0.0605754	-0.407886	-0.277335			272	-0.0408996	0.630648	-0.473007	-0.293527	0.0683779	-0.543262	-1.15484	0.299336	-0.221414	-0.258971	-0.511161	-0.927373	-1.06443	-0.244749	0.173961
	273	-0.0374849	3.38671	-0.975167	0.38166	-0.304727	2.27731	-4.67162	0.448996	-0.218592	0.681332	-3.39604	1.63079	1.7888	1.58541	0.213877			273	0.486831	0.531773	-0.845696	0.014944	0.198959	-0.597319	-1.18336	0.168727	0.231348	-0.144526	-0.771731	-1.3892	-0.933473	-0.719619	0.403231
	274	-0.275101	4.53704	0.027403	0.472402	-0.116547	3.64709	2.56556	-0.865247	1.29492	0.536782	3.61366	-0.351325	-1.59978	-0.622034	0.0195496			274	0.0893203	-0.186231	-0.688583	-0.248415	0.338846	-0.47532	-0.8351	0.221156	0.498653	-0.323086	-0.424175	-1.542	-0.993608	-0.462361	0.446787
	275	-0.484634	1.58939	1.09773	0.562688	-1.70147	0.60747	0.0904535	1.22086	0.470162	0.814378	3.85225	-1.48275	-1.68001	-0.604622	0.0261637			275	0.447134	-0.104667	-0.601981	0.0234589	0.189115	-0.441596	-1.35009	0.21835	0.453514	-0.690743	-0.318864	-0.983008	-1.25439	-0.37656	0.0357848
	276	0.247103	1.59353	-1.39335	0.829848	-0.00584085	1.3231	-0.230629	-0.0856285	0.409491	0.234439	2.36969	-0.747059	-0.958671	-0.961875	0.0691228			276	-0.17974	0.220799	-0.565091	-0.281388	1.25075	-0.52052	-1.13225	0.886597	-0.0160878	-0.0737407	0.0556135	-1.45505	-1.56501	-0.445399	0.354829
	277	0.0720881	-1.96598	-0.296165	1.12435	0.00410466	-0.531717	2.67812	1.20571	0.854125	-0.248021	0.28563	0.37577	-0.182257	1.5137	-0.161053			277	-0.124305	-0.0502937	-0.439667	0.128878	0.987996	-0.325854	-1.472	0.174382	0.488048	-0.510983	-0.370264	-1.24038	-0.812319	-0.341207	0.0555516
	278	0.931223	1.74873	0.00323771	0.0395941	0.481865	0.967526	0.585995	-0.157442	0.616184	-0.00108056	-0.194245	-0.383544	0.270687	0.297774	0.111752			278	0.0860249	0.361604	-0.710667	-0.111013	0.619498	-0.657013	-1.27955	0.512122	-0.136134	0.143662	-0.464313	-1.3538	-0.86402	-0.518501	0.248989
	279	1.17098	0.0150274	4.34817	0.881047	-0.0461777	-0.14591	0.0197278	1.47387	0.285375	0.238958	-1.99212	1.26233	2.03926	0.839799	-0.00896482			279	0.380012	-0.184334	-0.418759	-0.0407324	0.750317	-0.909903	-1.30582	0.234083	0.159683	-0.342278	-0.545969	-1.28958	-0.836252	-0.542805	0.231584
	280	0.224781	2.97078	0.128333	0.465033	0.0574886	-0.870662	-2.4597	0.69286	-0.2675	0.564854	1.82267	-0.679496	-0.667428	-0.594273	-0.329026			280	-0.0178335	0.0909826	-0.683815	-0.100587	1.14458	-0.606882	-1.07634	0.11327	0.290836	-0.407922	-0.344245	-1.14164	-0.921627	-0.322244	0.166909
	281	1.86584	3.94601	0.197231	0.149695	0.278132	-1.11062	-0.420372	-2.02974	1.13313	-0.186162	0.700825	-0.172502	-0.878583	2.28247	0.185013			281	-0.0861424	-0.0731639	-0.333718	-0.207009	0.677055	-0.575406	-1.03645	0.298068	0.00450176	-0.70628	-0.251271	-1.46737	-0.698994	-0.824977	0.443925
	282	0.047379	-1.05528	-4.03504	0.337936	0.0132625	-2.20351	-0.226993	1.23999	-0.222186	0.131082	-2.44672	-1.14479	-1.69775	-0.0800672	0.0445224			282	0.472514	0.158822	-0.368624	0.382123	0.332177	-0.809903	-1.67102	0.0204842	0.0614575	-0.411961	-0.31415	-1.16588	-1.00935	-0.559709	0.105856
	283	0.259603	-0.770618	1.37922	-0.508118	0.0373751	0.469808	-1.01791	0.283591	-0.76276	-0.207394	0.981316	-1.16649	-0.100189	-0.300071	-0.00655322			283	0.383752	0.0105274	-0.831219	-0.279357	0.941725	-0.450574	-0.937612	0.522027	-0.00633401	-0.190512	-0.399718	-1.24197	-0.699803	-0.555843	0.218396
	284	0.0414755	1.55702	-2.6388	-0.553	1.1859	0.0911403	-1.54816	-0.692986	-2.03001	0.175186	2.80242	-0.144648	-1.5454	0.0956194	-0.567584			284	0.147432	-0.385643	-0.647709	-0.0808434	0.230982	-0.551306	-1.23903	-0.0153916	-0.0218602	-0.576765	-0.199244	-1.59571	-0.642626	-0.836921	0.134259
	285	0.0994314	-0.630232	0.567183	0.112965	-0.529928	2.21295	1.5795	-0.106367	-1.11441	0.463817	-0.722032	0.710917	0.481548	-0.659154	0.50101			285	0.366483	0.146404	-1.10096	-0.276916	0.724433	-0.696479	-1.13323	0.166904	-0.0099732	-0.369808	-0.528489	-1.19786	-1.39732	-0.510292	0.0796572
	286	0.208275	-0.683964	1.13619	0.253251	-0.703024	2.81938	-1.22854	1.00892	-0.272511	0.314522	-1.42249	1.37319	-0.105482	0.0288361	-0.0338425			286	0.0103422	-0.176888	-0.575327	-0.00153694	0.358352	-0.781748	-1.49026	0.273262	0.495609	-0.341673	-0.710465	-1.60374	-1.00468	-0.796607	0.764263
	287	0.337425	-1.36411	1.83198	1.11822	0.779528	1.75946	-0.589953	2.51141	0.361631	-0.63964	-1.6529	-1.03657	-0.550342	0.757203	0.0429288			287	0.408548	0.0985384	-1.12318	-0.211671	0.158605	-0.806761	-1.16541	0.296859	0.036785	0.0637555	-0.405532	-1.15944	-0.675812	-0.514425	0.51571
	288	0.574199	3.33588	1.63313	-0.193655	0.00597526	-0.88336	1.45198	0.0282153	0.0796008	-0.817825	4.45267	0.273771	0.854471	-0.556217	-0.017839			288	0.380782	0.152037	-0.831311	0.0399645	0.998492	-0.857209	-0.982595	0.413607	-0.0664432	-0.824437	-0.62523	-1.06986	-0.929167	-0.601972	0.35621
	289	1.07897	-0.809579	2.34972	-0.10331	-0.0145769	0.233913	0.020842	1.39415	0.663534	-0.467376	2.59549	-1.11428	-0.235298	0.66689	0.0195981			289	0.177228	-0.037349	-0.808712	0.0235064	0.278153	-0.518717	-0.766204	0.0498165	0.371085	-0.391901	-0.484663	-1.2321	-0.753221	-0.436173	-0.00512081
	290	0.161891	-1.13157	0.360238	0.0209841	-0.136318	-2.03499	1.67379	0.190108	-2.04718	0.942698	2.42241	0.548194	0.350155	0.854449	-0.184188			290	0.184595	0.137932	-0.457092	-0.167612	0.0772501	-0.339777	-1.54027	-0.129685	0.144169	-0.125264	-0.492209	-1.53548	-0.729904	-0.562166	0.406262
	291	-0.220894	2.20451	2.66803	-2.31659	-0.0390954	-0.13824	-0.404415	0.0140286	0.234453	0.507443	-1.55251	0.37709	-3.99644	-0.693577	-0.068434			291	0.27004	-0.0290009	-0.219138	0.215674	1.15232	-0.539722	-1.61043	0.466808	-0.015216	-0.0975316	-0.202869	-1.09944	-0.900208	-0.645547	0.0210458
	292	-0.873786	0.425547	1.85805	0.160238	0.157676	2.81888	2.07196	-0.192564	0.936363	0.420845	-2.60448	1.10333	-0.15281	-0.319397	-0.00218159			292	0.422263	-0.154253	-0.897669	0.0727568	0.125303	-0.850684	-1.22246	0.658296	0.386044	-0.106847	-0.743179	-1.30235	-1.28152	-0.652745	0.299463
	293	-0.188552	-2.43683	-0.434699	-0.324769	-0.0712126	-0.16427	0.127347	0.524913	-0.414652	0.0674837	-1.27167	0.900158	-1.92844	-0.697803	-0.0164309			293	0.279603	0.170114	-0.573243	-0.0358537	0.569497	-0.637115	-1.82696	0.507001	-0.0144885	-0.118308	-1.04541	-1.57154	-0.638153	-0.450074	0.276579
	294	0.912301	3.20215	1.6344	0.364491	0.0449315	1.37107	-0.750329	-1.89417	0.675596	-0.489071	1.15395	0.578346	1.26052	0.375802	0.0545274			294	0.327956	-0.155042	-0.79736	-0.163256	0.860355	-0.71769	-1.01217	0.214657	0.0790889	-0.064798	-0.153463	-1.48023	-0.824868	-0.261037	0.360895
	295	0.121438	2.9985	-0.211463	0.141335	-0.150671	1.66885	-2.04737	0.278783	0.906349	-0.540637	0.79391	-0.367195	-0.696374	0.369091	-0.0782614			295	0.197402	-0.0321911	-0.921526	-0.0157063	0.802579	-0.56319	-1.05625	0.0181378	0.211515	-0.446834	-0.503765	-1.97121	-1.1589	-0.383862	0.426162
	296	0.348615	1.06486	0.726816	0.665209	0.033603	0.841441	0.270847	0.84975	0.469853	0.111522	-0.341142	1.34547	2.25628	0.160504	-0.0289167			296	0.341998	0.0721481	-0.791986	0.0574905	0.557566	-0.461266	-1.18442	0.115545	0.252121	-0.215402	-0.763148	-1.64803	-0.980328	-0.171749	0.109195
	297	-0.25941	-2.1558	-0.793115	-0.974481	0.0645825	1.33063	-0.670863	-1.50869	-1.0968	-0.0484567	0.480647	1.30106	0.527348	0.42488	0.327977			297	0.223726	-0.297865	-0.572457	-0.312293	0.351966	-0.317896	-1.38071	0.182807	-0.00374469	-0.274416	-0.358781	-1.36028	-1.06151	-0.652804	-0.0310855
	298	1.00873	-2.61202	0.676839	0.20582	0.0244529	-0.794381	-0.268398	1.10896	1.26118	0.643199	1.47804	0.478187	0.193482	-0.215643	0.255603			298	0.266883	0.0328108	-0.737682	0.0439615	0.798899	-0.528031	-1.43299	0.32506	0.0015839	-0.0154187	-0.0294834	-1.92136	-0.822711	-0.450884	0.144176
	299	-1.43711	0.23931	-1.8517	-0.106755	-0.0146667	-0.69068	-0.211488	-0.0492155	1.3636	0.694715	2.32114	0.488354	0.994811	0.75148	-0.224857			299	-0.167624	-0.104327	-0.591738	-0.250459	0.719076	-0.255755	-1.11442	0.206744	-0.0874577	-0.0662362	-0.41208	-1.63948	-0.702497	-0.323547	0.221328
	300	-0.912528	-1.07575	-1.6922	0.373879	-0.0813468	2.00412	0.842291	-0.0335379	0.794643	-0.10952	-0.826317	0.480306	2.07601	-1.09051	0.00333826			300	0.415224	-0.155992	-0.63915	-0.173794	0.772908	-0.254639	-1.20573	0.262982	-0.11883	-0.332074	-0.495676	-1.42176	-0.9516	-0.668181	0.274761
	301	-0.885371	-3.1081	-0.855228	-0.302143	0.0622958	1.56945	3.04135	-2.25734	1.28392	-0.163197	-3.17073	-0.657744	3.70087	2.11055	-0.101666			301	0.207313	-0.132227	-0.721721	-0.28936	1.1821	-0.837758	-1.32584	0.176128	0.0841857	-0.107688	-0.541216	-1.96738	-0.918551	-0.360521	0.129982
	302	-0.433075	-1.0593	1.3056	-0.302411	0.0148511	1.95216	0.319232	2.04948	0.368192	0.202067	1.12234	0.39228	2.4206	-0.403752	-0.0143854			302	0.15539	0.174575	-1.01512	-0.0363436	0.499966	-0.552713	-1.39733	0.370218	0.479446	0.169093	-1.04607	-0.914704	-1.17253	-0.498756	0.365332
	303	-0.917378	1.48886	-1.31032	0.840407	-0.798512	0.221714	2.16835	0.604286	-0.496882	1.55496	1.87888	1.29305	-0.206929	-0.339224	0.0555246			303	0.253562	0.380212	-1.01245	0.00534233	0.606213	-0.611436	-1.32235	0.194032	0.208673	-0.474134	-0.581066	-1.6281	-0.928916	-0.748318	0.260136
	304	-1.06234	-3.50041	-1.67896	-1.78241	-0.136282	-0.600471	-0.671313	-0.108555	-0.697521	0.211819	1.37085	1.32548	0.327062	-0.159031	0.152029			304	0.598558	0.00814924	-0.621474	-0.0259679	0.821326	-0.881754	-1.46975	0.0672686	-0.0505879	-0.065861	-0.346853	-0.890205	-0.80786	-0.445918	0.461074
	305	-0.353384	-2.12174	0.562082	1.0926	-0.708003	1.33169	0.312199	0.393129	0.156326	1.84994	-0.934894	-1.01795	0.464687	-0.649003	0.00379919			305	0.482216	0.032536	-0.699992	-0.00166103	0.28599	-0.542794	-1.41459	0.732784	-0.104838	-0.376609	-0.625082	-1.20176	-0.894687	-0.38448	0.238122
	306	-0.693052	1.65487	1.54026	-1.65914	0.178761	0.831862	-0.137474	1.71078	-1.60375	-0.78244	3.09169	-0.480332	0.462702	-0.970317	0.105361			306	0.123228	0.0621763	-0.774772	-0.31549	0.731906	-0.582746	-1.58238	0.360152	0.0550176	-0.23289	-0.162745	-1.24589	-0.586194	-0.320988	0.790525
	307	0.561833	-2.10666	1.56509	-0.00299474	-0.24757	-0.281353	0.14282	0.794833	0.489673	1.02489	-1.03217	3.09531	3.45154	-1.81094	-0.0599394			307	0.27862	-0.559528	-0.384806	0.341391	0.499029	-0.509045	-1.15824	-0.0815918	0.19401	-0.304239	-0.160906	-1.32919	-0.977935	-0.605522	0.284824
	308	0.676824	0.976988	-1.13562	-1.05167	-1.13317	-1.15441	-2.89201	-0.376968	0.706403	1.20295	-1.47135	1.95912	-1.30478	-0.155162	0.0323737			308	0.0931174	0.0283371	-0.5214	0.240267	0.0479522	-0.588684	-1.48342	0.143734	0.0745997	-0.195487	-0.515295	-1.30942	-0.852465	-0.746161	0.309515
	309	-0.666089	1.77673	0.336259	1.22745	-0.0013218	-0.0580089	-0.521552	1.01994	-1.0413	-0.211175	-3.08594	2.40563	-0.241867	-1.66044	0.0279666			309	0.0278966	0.172319	-0.534092	-0.132896	0.675323	-0.295524	-0.683339	0.516661	0.224246	-0.234446	-0.30233	-1.40919	-1.11284	-0.660601	0.242968
	310	1.58325	-1.98456	0.142526	-0.307225	0.928292	-0.0435942	0.679457	-0.212983	-1.30353	1.15519	-3.64425	-0.731336	1.53903	0.21648	-0.0591315			310	0.0298301	-0.0155445	-0.485365	-0.0916379	0.944686	-0.610954	-1.75551	0.457221	0.061967	-0.391967	-0.560657	-1.57915	-0.848249	-0.45256	0.276746
	311	0.269491	0.531194	1.48129	-0.287326	0.373462	-0.131891	0.080556	-0.712544	0.434229	0.0448465	1.52424	0.898035	-1.09671	0.22329	0.0578854			311	0.701226	0.00706944	-0.778179	0.100533	0.70626	-0.842056	-1.18492	0.139695	0.0842048	-0.441866	-0.884864	-1.86412	-0.764125	-0.71932	0.357826
	312	-0.0855742	-2.39381	0.489183	-1.81846	-0.0354259	-1.55725	1.03486	-0.579468	1.33199	0.384708	2.28875	-1.56526	-1.03784	-0.225729	0.0277263			312	0.552057	-0.0248816	-1.35285	-0.228325	1.18189	-0.870369	-1.39429	0.389784	0.105724	-0.292311	-0.518615	-1.72287	-0.875665	-0.424958	0.611943
	313	0.389361	1.19059	-0.0778238	-0.389184	0.205314	0.478477	1.08847	0.186106	0.528018	0.852805	-0.60479	-1.07923	0.372233	0.383097	0.291816			313	0.256649	0.161624	-0.556279	-0.245526	0.594114	-0.53396	-1.39824	0.287039	-0.235944	-0.225335	-0.63379	-1.73773	-1.33478	-0.627845	0.243519
	314	0.873207	0.24541	1.54541	-0.199938	-0.277063	0.0506018	-0.512336	0.355946	0.0785142	0.198841	-2.71286	1.2174	-0.331282	0.306178	-0.123933			314	0.362067	0.158695	-0.910088	0.0283912	0.553989	-0.702239	-1.38962	-0.177391	0.0292354	-0.309294	-0.452124	-1.53311	-0.710241	-0.469145	0.431083
	315	2.51453	0.345893	-0.947866	0.0155279	0.323493	-2.35963	-0.180365	0.485556	0.0291896	1.09032	-4.19969	0.733511	1.8122	0.673432	0.0678321			315	0.221585	0.220654	-0.329356	0.0927226	0.167381	-0.891808	-1.36979	0.512449	0.0279389	-0.273808	-0.300502	-1.18124	-0.849959	-0.614743	0.341648
	316	-1.01553	0.551566	0.95839	-0.00130104	0.566399	-2.35257	-1.45107	0.271266	0.021027	-0.0922114	4.60779	0.360295	0.850855	0.108697	0.0200995			316	0.16573	-0.0676467	-0.834419	0.160184	0.745192	-0.428141	-1.18749	-0.125486	0.130271	-0.217948	-0.438919	-1.0163	-0.730839	-0.564458	0.523225
	317	0.013917	0.657897	0.0154881	1.02147	-2.07727	-0.167108	-0.994128	1.98231	0.089957	-0.741304	2.62229	0.103437	0.281268	1.35137	0.226112			317	0.464218	0.190981	-0.664592	0.0945892	0.561429	-0.741071	-0.835415	-0.00901192	0.113223	-0.144932	-0.426788	-1.13852	-0.787801	-0.304068	0.0287737
	318	1.14813	-0.754359	0.893278	-0.906318	-0.0478273	-1.43128	2.52982	0.844831	0.764509	1.41686	1.05482	2.07053	-1.13385	-0.0774631	-0.0311028			318	0.188939	-0.000509083	-0.612173	-0.326328	1.05417	-0.601088	-0.903074	0.315297	0.0768322	-0.421217	-0.539843	-1.22829	-0.714171	-0.708866	0.444996
	319	-0.0948232	0.919507	0.789996	-0.786075	-0.0224716	0.118713	1.23284	-0.0372592	0.308476	-0.375806	0.239468	-0.573299	1.5615	1.19295	0.179317			319	0.243512	-0.376204	-0.729338	0.0603966	1.49181	-0.85929	-1.48218	0.258239	0.337519	-0.277706	-0.168616	-1.01675	-0.903308	-0.48626	0.231099
	320	1.20696	2.89985	-1.54271	1.40232	0.0652944	0.437191	-1.51774	1.33346	0.233549	0.448642	0.967005	-0.486939	0.636249	1.40813	0.12468			320	0.207551	0.100646	-0.84286	-0.29878	-0.0838083	-0.530358	-1.94476	0.310241	0.0463833	-0.200982	-0.157727	-1.62831	-0.663153	-0.27215	0.406022
	321	0.755774	-0.691284	-1.0346	-0.231892	0.726403	0.267908	1.26764	0.0739268	0.544491	1.24099	-2.03423	1.00855	1.53638	-0.304328	0.0317111			321	0.304391	0.165318	-0.902502	0.146749	0.954016	-0.570412	-1.06037	-0.168023	-0.241505	-0.240403	-0.517946	-1.42782	-1.24028	-0.672745	0.167423
	322	0.715527	-2.20932	0.358091	-1.26373	-0.0606034	-1.24355	-0.0758834	0.173823	-0.131061	-0.122706	-0.374424	-0.8412	-0.469389	-0.779059	-0.133227			322	0.187465	-0.10932	-0.978769	-0.232257	0.237532	-0.642666	-0.843115	-0.0101641	-0.0148228	-0.284283	-0.576199	-0.90675	-0.687297	-0.397991	0.572072
	323	0.317555	1.54214	-0.442978	-0.410013	0.449717	-0.256492	-1.07198	0.21048	0.472762	0.111299	0.380862	0.367617	0.145212	-0.952137	-0.158781			323	0.351705	0.113428	-0.730475	-0.172871	0.854797	-0.665508	-1.31116	0.191373	0.326673	-0.190685	-0.08217	-1.00559	-0.708683	-0.372388	-0.0798486
	324	0.469225	2.55924	-1.29579	-0.958774	0.024396	-0.705145	2.49796	0.204788	0.54021	0.665705	0.142841	1.12109	0.176012	0.0251888	0.0925141			324	0.106133	-0.136752	-0.52509	-0.027059	0.604341	-0.664075	-1.29345	0.241187	0.125753	-0.234997	-0.757211	-1.69228	-1.05222	-0.607948	0.0309587
	325	0.0131544	0.172979	0.71313	0.27759	-0.0272235	1.54248	0.757449	0.145844	-0.535383	1.30992	-1.97453	-0.0216119	0.0678835	0.935838	-0.0739965			325	0.4053	0.076421	-0.363668	0.117139	0.85172	-0.347265	-1.17169	0.31841	0.173596	-0.172723	-0.306449	-1.20689	-0.766221	-0.664946	0.16498
	326	-0.147118	-2.03448	-0.140656	0.695401	0.0475002	0.610372	2.82558	-0.144445	-1.02216	0.207661	3.83954	-2.28858	1.94763	0.327113	0.210543			326	0.0774662	-0.0194009	-0.496117	0.291102	0.62359	-0.814326	-0.868946	0.261122	0.156541	-0.281215	-0.498774	-1.4376	-0.631966	-0.48303	0.610329
	327	-0.176512	-3.72684	1.64097	-0.311474	-0.050013	0.177349	2.19421	1.16388	0.213367	0.186048	-0.997732	-0.858478	0.565254	0.954736	-0.0256238			327	0.541058	0.109778	-0.688902	-0.00159478	0.813909	-0.735845	-0.847156	-0.786506	-0.0494261	-0.0857889	-0.120669	-1.07593	-1.0051	-0.683914	0.297235
	328	0.0415034	0.0241805	0.835778	2.07955	-0.00568259	0.212151	1.27834	0.330251	-0.8483	0.378389	-0.430438	1.86425	-0.0508941	0.175929	-0.803126			328	0.111567	-0.00648728	-0.744813	0.217331	0.501334	-0.644727	-0.892018	-0.0265131	0.382053	-0.0359183	0.144134	-1.60883	-0.636133	-0.825369	-0.0101677
	329	-0.692104	-0.541657	3.47465	-0.86233	-0.00172082	-0.0175992	0.30026	0.212842	-0.217216	0.00582227	-1.53185	-1.33265	1.09027	0.446323	0.0891669			329	0.0701212	0.0850636	-0.744419	0.0826838	0.97149	-0.726616	-0.948515	0.367327	0.400379	-0.20086	-0.710409	-1.10024	-0.7154	-0.333682	0.406405
	330	0.934375	-1.03706	-1.42019	-0.00279947	0.038632	-1.17885	0.0838479	1.05978	-1.49917	0.34882	-0.594276	-0.0839741	2.5203	0.819641	-0.047294			330	0.213476	0.283609	-0.419333	-0.241916	0.340291	-0.190296	-1.18619	0.023872	-0.01545	-0.0250622	0.0646882	-1.45164	-0.649584	-0.41775	0.237876
	331	-0.0367064	1.60442	-1.40141	2.31733	0.0077183	-0.631645	1.47154	0.825062	0.243711	-0.215447	0.675574	0.0635597	-0.392965	0.903771	-0.000305344			331	0.0626138	0.201605	-1.03043	0.0896703	1.07224	-0.605501	-1.48569	0.17069	0.0368358	-0.103422	-0.225308	-1.38526	-0.679664	-0.380787	0.259459
	332	-0.330404	1.44933	0.932388	0.573519	0.119963	-1.22034	1.60502	-0.153994	0.208087	1.34228	-1.11127	1.96718	0.837125	0.800611	-0.0269542			332	0.353929	0.11895	-0.839461	-0.331092	0.598211	-0.290253	-1.64952	0.198013	0.235869	0.119304	-0.283647	-1.29521	-1.02548	-0.512107	0.171613
	333	0.672944	0.581093	-0.0399921	1.26807	-0.286081	0.467323	3.45423	0.574134	0.463806	-1.30569	3.91218	2.02809	-0.500592	0.114468	0.010879			333	0.0496161	-0.0524137	-0.815191	0.0756183	0.522779	-0.615124	-1.13369	-0.0865622	0.0264734	-0.439868	-0.391784	-1.20938	-1.28327	-0.590654	0.349732
	334	0.531611	-0.596524	-0.413322	1.20238	-0.0213373	0.824217	-0.253849	1.95904	-0.438315	0.236099	-4.94451	-0.103195	0.977057	1.01456	-0.0397151			334	0.0556062	-0.177472	-0.904912	0.0923214	0.330416	-0.449566	-1.28057	-0.0941573	-0.0622674	-0.431246	-0.498964	-1.467	-0.812591	-0.148368	0.217994
	335	-0.373265	0.0656267	-0.137683	0.151569	0.285082	-0.222859	-0.597538	1.39179	0.000118892	1.17726	-2.53083	1.90107	1.62492	0.0242914	-0.0346192			335	0.327427	0.0354811	-0.735286	-0.314284	0.306847	-0.434675	-1.27003	0.0446423	0.0666002	-0.105517	-0.33297	-1.51256	-0.977265	-0.488284	0.287977
	336	1.45951	0.736544	0.920709	-0.521451	0.0114609	0.0340871	1.88361	0.384848	-0.511632	-0.285665	-1.17687	-0.123115	0.623936	0.764416	0.0367654			336	0.130806	-0.308843	-0.56625	0.120841	1.02751	-0.400525	-0.953712	0.378124	0.102488	-0.523666	-0.886152	-1.30563	-0.715629	-0.545901	0.463494
	337	0.659063	-2.90721	-1.06229	0.277951	0.0484256	-1.02477	4.75734	-0.148041	-0.122751	0.65775	0.289165	-0.0467085	-0.764981	2.80416	0.212684			337	0.00602624	-0.154762	-0.573578	-0.288338	0.416923	-0.287131	-1.36891	0.35707	-0.209334	-0.142859	-0.15548	-1.1083	-0.831485	-0.282927	0.277269
	338	-1.01493	0.869444	-0.904121	2.14043	0.00181671	1.03407	-0.798088	0.473571	1.4125	0.399369	2.60279	1.68818	0.743227	0.955027	0.139578			338	0.185352	-0.00510484	-0.737778	-0.0385427	0.658229	-0.343574	-1.30939	0.527966	0.00909078	-0.183208	-0.362139	-1.32122	-0.71058	-0.616336	0.325493
	339	1.13584	-1.29527	1.74372	-0.538934	0.00293517	1.26103	-0.215644	1.70583	0.345725	1.42116	0.199358	1.05451	2.02504	0.213748	0.0133641			339	0.209808	-0.00016439	-0.796232	-0.0914429	1.43599	-0.790801	-1.4895	0.35495	-0.0286407	-0.222313	-0.378582	-1.53918	-1.04656	-0.612997	0.412354
	340	-1.21901	-1.00195	-0.729907	0.388792	0.0603844	1.20297	-0.850704	0.510703	0.838095	0.00620684	-2.75526	1.22155	0.0852896	0.426782	0.0742817			340	0.402512	-0.0904257	-0.683461	0.622008	0.656691	-0.318181	-1.81413	0.295119	0.474103	-0.0393237	-0.766487	-1.62539	-1.0333	-0.96037	0.340027
	341	0.10116	-0.955954	1.65933	0.223188	0.00842461	-0.420101	1.99036	-0.724924	-2.32305	0.257105	1.21052	-1.28258	0.250655	2.84169	-0.00820126			341	0.418264	0.292875	-0.786592	-0.323217	0.0173182	-0.00964725	-1.51801	0.12342	0.066867	-0.097373	-0.0912315	-1.36426	-1.02134	-0.379984	0.653209
	342	-0.954165	0.922179	-0.168394	-1.23004	0.023538	1.68255	1.32208	-0.167208	0.364504	0.22448	-0.349374	-0.954346	-0.883306	0.0673197	0.0711751			342	0.337285	-0.0981817	-0.588458	-0.0537786	0.863283	-0.499003	-1.58768	-0.147227	0.261703	0.126966	-0.31475	-1.20925	-0.608431	-0.780094	0.00390366
	343	0.0532217	1.82839	0.0873346	-1.31429	-0.0409055	1.05446	-2.7631	-0.0258584	0.841618	0.0842933	-1.47894	-3.92338	2.64534	-1.18558	-0.00302838			343	0.309038	0.0960407	-0.974367	0.0549065	0.533981	-0.693925	-1.09728	0.0881603	0.159463	-0.139128	-0.606588	-1.71619	-0.785931	-0.633563	0.598029
	344	1.31933	3.17309	2.93652	1.66451	0.0114979	-1.29449	1.14302	-1.37591	0.584226	-0.332586	-2.56867	-0.709213	-1.03998	-0.0239078	-0.140521			344	0.15714	0.00746512	-0.398766	0.233541	0.958067	-0.455939	-1.07471	0.387879	0.160427	-0.440909	-0.756335	-1.68987	-0.825989	-0.389331	0.214293
	345	-0.0871957	-1.17651	-0.808092	0.689248	-0.154524	0.301457	-0.152787	1.07998	1.84385	-0.496772	-0.982508	-1.07091	1.37123	1.59463	0.110118			345	0.446787	-0.110991	-0.739381	-0.215024	0.542433	-0.407207	-1.14616	0.0512483	0.0180081	-0.141228	-0.222119	-1.12825	-0.818978	-0.715162	0.242847
	346	1.29196	1.28434	-1.05365	1.01068	0.0164264	1.053	-2.15142	-0.639634	0.293482	0.442213	-0.0123043	1.57921	-0.111806	-0.440701	0.0805396			346	0.0229174	-0.193285	-0.940932	0.0663701	0.850785	-0.111464	-1.128	0.272364	-0.091942	-0.286533	-0.184965	-1.07289	-0.468244	-0.528556	0.154856
	347	-0.172617	3.54723	0.498153	-0.391841	0.979993	-0.929785	0.67002	2.56369	-0.56673	-0.326121	-1.08148	-0.469799	-1.34777	1.55993	-0.135613			347	0.283715	-0.0454778	-0.669735	-0.349833	0.0286811	-0.359662	-1.04775	0.379786	0.290198	-0.499861	-0.523461	-1.47207	-0.890159	-0.458513	0.247809
	348	0.919634	3.58997	4.0276	0.584959	0.642198	1.35395	-1.59705	1.59086	0.174612	1.07844	-0.192193	-0.594294	-1.13251	0.768558	-0.028971			348	0.131779	-0.0333461	-0.954316	-0.0604203	0.315311	-0.518724	-1.24989	-0.0362302	0.36853	-0.482085	-0.688408	-1.35771	-1.1296	-0.498275	0.224039
	349	0.626577	2.9021	1.15296	1.13704	0.228653	-0.760924	1.38189	0.227726	-0.0967102	0.58915	-0.486074	1.90689	0.902232	-0.367122	0.030733			349	0.45033	0.126649	-0.932391	-0.138542	0.461787	-0.363517	-1.38749	0.398618	-0.193349	-0.206063	-0.179974	-1.38941	-0.956652	-0.555441	0.414892
	350	-0.420491	0.470047	-1.02393	0.80642	-0.0291012	0.910623	-0.277627	0.776901	0.178042	-0.544345	-0.111131	0.974866	-1.06699	-0.576457	0.148696			350	0.468365	-0.141943	-0.770361	-0.0721808	0.651557	-0.659036	-1.19458	0.214518	0.128486	-0.4701	-0.67931	-1.72282	-0.815143	-0.433688	0.277694
	351	0.13773	1.39804	2.02212	-0.0169199	-0.526457	0.368659	1.21359	0.320349	-1.55632	-0.0479149	-1.13288	2.54805	0.25906	-0.65057	0.263623			351	0.394235	0.161172	-1.36639	-0.0879165	0.59109	-0.459267	-1.62576	0.561019	0.00910488	-0.18551	-0.113571	-1.32288	-0.645284	-0.427	0.162995
	352	-0.718216	-1.54653	1.53764	1.61227	-2.38579	0.253535	3.62469	0.0481612	-0.132209	-0.537998	3.27927	2.11264	-0.682445	0.821391	-0.0807283			352	0.161467	0.228387	-0.697559	-0.206547	0.602504	-0.858738	-1.43679	0.417585	0.0175561	-0.182456	-0.185768	-1.57075	-0.930066	-0.570778	0.257249
	353	0.258556	-1.28481	0.869965	1.11988	-0.435078	-0.906053	1.39456	-0.094728	0.470004	0.404791	4.77648	-0.979533	-0.883227	0.322253	-0.0170242			353	0.253271	-0.213345	-0.353546	0.142149	0.506162	-0.703527	-1.40153	0.721167	-0.0362506	0.220234	-0.231665	-1.18145	-1.17781	-0.421538	0.0696491
	354	0.196997	-0.242753	-0.178253	0.302806	0.158151	1.54989	-1.18775	0.301504	-0.66022	1.10096	-1.85345	-1.29014	0.232846	0.186611	0.0578807			354	0.0370507	0.420724	-0.388718	0.134506	0.403097	-0.485204	-1.6687	0.343452	-0.0612326	-0.0861478	-0.510332	-1.26232	-1.29951	-0.515489	0.26036
	355	0.528577	2.53239	0.540859	0.630973	-0.00648844	-0.0546791	-0.89102	-0.962812	-2.32287	0.231456	4.41239	1.41926	-0.677401	1.40041	0.0147603			355	0.12589	0.188043	-0.950675	-0.0715476	0.988487	-0.766585	-1.35009	0.108814	-0.109522	-0.375874	-0.889803	-1.27155	-0.83053	-0.580288	0.103665
	356	0.569215	-1.1163	-2.44785	0.376559	-0.0178975	0.618919	0.254741	1.01536	0.448695	0.914588	-3.87608	0.10743	-1.08078	0.64564	0.0294113			356	0.0849321	0.0998345	-0.825149	-0.0963083	1.22962	-0.197957	-1.44965	0.388691	0.226056	-0.270197	0.0687519	-1.45475	-0.836164	-0.7137	0.0117782
	357	-0.25951	1.06881	-0.84076	0.922197	-0.0528427	-1.2911	1.0971	-0.0434816	1.85358	-0.130595	-1.41109	-2.72849	-0.670738	0.738745	0.0230497			357	0.0387895	0.329327	-1.02877	0.112361	0.881814	-0.7007	-1.56551	0.141829	0.117358	-0.142935	0.0578541	-1.18551	-0.603747	-0.67922	0.00750431
	358	0.109243	0.469982	2.10877	-2.39772	-1.46811	2.02902	-0.393001	0.516298	-0.367535	0.379486	-1.39686	-0.289463	0.823614	-0.737604	0.196305			358	0.0914503	0.00427836	-0.853638	0.286566	0.772535	-0.542705	-1.28724	0.12659	0.114798	-0.197604	-0.112489	-1.42803	-0.926408	-0.514555	0.124008
	359	0.372415	0.00226849	-0.910606	1.01264	0.176946	1.39073	-1.14341	0.490031	0.509149	-0.90171	0.279718	1.00318	1.17043	-1.46655	0.163988			359	0.527516	-0.147075	-0.85733	0.255876	0.603535	-0.322555	-1.02036	0.3248	0.214	-0.405969	-0.291115	-1.2293	-0.6016	-0.413524	0.253608
	360	-1.17243	0.200304	1.52168	0.900066	0.0154073	0.204214	1.17084	1.50604	-0.0672084	-0.69462	3.07864	2.12437	1.02277	-0.540782	0.0834742			360	-0.0115933	-0.296763	-0.312465	0.247372	0.321852	-0.248428	-1.27942	0.369655	0.193147	0.0998822	-0.493952	-0.949625	-0.771409	-0.362103	0.31319
	361	0.316772	1.14082	-0.780972	-0.242326	-0.0142103	0.428179	0.0415959	0.9202	-0.00611583	1.05647	-0.750548	1.74377	0.0569878	-1.69069	0.276032			361	0.326215	-0.353913	-0.587787	0.137723	0.614813	-0.549201	-1.73603	0.397427	0.291685	-0.548362	-0.433612	-1.17488	-1.04691	-0.648986	0.164492
	362	-0.103866	1.52388	0.97259	1.84861	-1.12515	1.92717	2.53942	1.31109	-0.463892	0.646049	0.046273	2.43972	3.1552	-0.854664	0.0338333			362	0.142538	0.490218	-0.530212	-0.171153	0.659652	-0.360831	-1.53308	0.229144	0.160347	-0.279841	-0.336597	-1.52874	-1.00237	-0.673371	0.306005
	363	-0.436995	-2.61955	-2.49448	-0.596143	1.02361	1.59361	-1.97601	0.356228	-0.58941	-0.0452319	3.32101	0.744342	-1.42783	-1.05295	0.188339			363	0.0943288	-0.109464	-0.647236	-0.253532	0.538379	-0.74308	-1.51869	0.112546	-0.00971615	-0.318145	-0.796353	-1.735	-1.11497	-0.384125	0.301437
	364	-0.309973	-0.677821	-0.903021	0.671516	-0.0530895	2.60981	0.789527	-0.20208	-1.49857	0.486479	0.278075	0.529983	2.47442	-2.42027	0.0799269			364	-0.0215626	-0.0672419	-0.75343	0.236806	0.631521	-0.912723	-1.17016	-0.0752912	-0.0454368	-0.162732	-0.672346	-1.06326	-0.769969	-0.605435	0.294402
	365	-0.284061	-0.216903	5.21611	-1.44913	0.0223944	-1.81094	-2.33641	2.40608	-0.0149743	0.437342	-0.782187	1.42774	2.08153	0.191803	0.105175			365	-0.149523	-0.158654	-1.12757	-0.0760379	0.854526	-0.857262	-1.3083	0.471821	0.034932	-0.155562	-0.784257	-1.58128	-0.960519	-0.728144	0.285651
	366	0.526387	-1.29446	1.77762	-0.116251	0.256023	2.42065	-0.613651	0.87624	0.0758472	0.870904	-0.59179	-2.28415	0.295946	-0.779233	0.0173587			366	0.282385	-0.00552574	-0.472379	0.0209519	0.167995	-0.883633	-0.994831	0.31449	0.0972472	-0.365566	-0.123382	-1.27183	-1.27782	-0.412407	0.27523
	367	-2.30556	-0.249699	-1.65787	0.478805	-0.032347	0.653213	0.649736	0.38586	-0.90286	-0.913784	2.56855	0.220231	0.382596	-0.501605	-0.0102802			367	-0.170256	0.0668135	0.0300373	0.0478477	1.01479	-0.347545	-0.827891	-0.120522	-0.0504711	-0.405221	-0.641596	-1.12482	-0.692741	-0.616107	0.241412
	368	-1.44895	-5.72712	0.216767	0.0188683	0.0400018	-0.290639	1.13664	1.23243	0.493587	0.208803	-0.546652	-0.554202	-0.0571437	1.18982	0.0638892			368	0.113974	0.165755	-0.881013	0.0492987	0.519753	-0.809442	-1.39629	0.196814	0.0528723	-0.16429	-0.23828	-1.5268	-1.2584	-0.532194	0.279943
	369	0.568754	0.581319	-0.893873	0.000253956	0.404766	-0.837908	-2.82052	0.350199	-0.358701	-0.451119	2.38624	1.94852	1.31575	-0.22352	0.0562775			369	0.0866832	0.117941	-0.707782	-0.0965601	-0.537321	-0.683225	-1.24157	-0.0575334	-0.15109	-0.26087	-0.25814	-1.86015	-1.18131	-0.268601	0.356262
	370	0.619934	-1.06606	0.146516	-0.465173	-0.00100405	1.2131	-0.607956	-0.602131	-0.743095	0.95726	2.34321	1.33897	1.3026	0.247827	-0.00161696			370	0.546557	-0.00304252	-0.953604	0.0654649	1.01845	-0.536272	-0.819052	0.241793	0.143665	-0.0595538	-0.592169	-1.21202	-0.608692	-0.262667	0.143861
	371	-0.44429	2.47049	1.51822	-0.641488	0.00088978	-1.07542	-1.563	-0.770953	-2.08071	-0.175009	-3.54392	0.443901	-0.329907	-0.550788	0.133062			371	0.0777138	0.00732893	-0.488937	-0.146924	0.624707	-0.592435	-1.69364	0.228519	0.0482168	-0.288421	0.0489077	-1.32282	-0.879717	-0.58556	0.161037
	372	0.630803	1.73158	1.01966	1.29996	0.269927	0.226114	0.512999	1.3781	-0.72114	0.50603	3.15323	1.4424	1.99423	-0.0131002	-0.0675015			372	0.243536	0.0856443	-0.850257	-0.17781	0.597604	-0.451279	-1.31564	0.345123	0.104592	-0.452497	-0.373326	-1.09772	-1.23185	-0.791913	0.194957
	373	-1.44706	-2.89959	-1.05543	0.977737	-0.118672	0.536721	0.501362	0.966809	-0.996305	-0.689119	0.980926	-1.53194	0.193103	0.374977	-0.0338872			373	0.545486	-0.239443	-1.02722	-0.159217	0.460119	-0.694783	-1.61624	-0.0957143	0.491509	-0.0341575	0.068107	-1.09956	-0.682246	-0.278552	0.362746
	374	-0.115908	1.37954	0.743946	0.00639323	0.0141911	-1.06456	0.318623	0.984396	1.11597	0.0253375	-0.0610207	1.60333	-0.845648	0.549459	-0.0188386			374	0.311789	0.0769349	-0.736493	-0.335002	0.720786	-0.659503	-1.27871	0.280097	0.020056	-0.161567	-0.632398	-1.21045	-0.971026	-0.677293	0.0236261
	375	1.73832	-0.857144	1.55619	1.04551	-0.271555	0.00922583	0.562959	0.0475822	0.319405	0.282675	0.377445	0.10723	-0.144124	-0.287771	0.0149828			375	0.193898	-0.161961	-0.918487	-0.0889824	0.808451	-0.413293	-0.918206	0.356691	0.0673321	-0.194932	-0.165496	-0.8891	-0.947289	-0.471251	0.412254
	376	0.914822	1.34225	-2.00997	-0.404566	0.00914671	-0.236435	1.22607	-0.290801	1.18099	0.0326819	1.02839	-0.103473	-4.00928	-0.567821	-0.201115			376	0.290595	0.191823	-0.555725	0.271519	0.796347	-0.430171	-1.48453	0.00825772	0.0978577	-0.201755	0.016187	-1.46315	-0.808265	-0.472887	0.185193
	377	-0.828491	-0.645219	-0.318044	-0.00462516	0.20987	1.6452	0.157435	0.0380549	1.53277	0.824502	1.21388	-0.17872	-0.338588	-0.585478	0.239968			377	0.499327	-0.161247	-0.607349	-0.106426	0.678419	-0.315556	-0.949367	0.14923	0.0483631	-0.76174	-0.350218	-1.63377	-0.730295	-0.499258	0.223981
	378	-0.486978	3.9548	0.215072	0.350362	0.0187152	-0.309055	-0.881067	-0.204634	0.71639	0.202227	-2.1074	0.890357	1.17676	0.156874	0.144262			378	0.187244	0.0362498	-0.878502	0.0304365	1.02154	-0.679788	-1.10936	0.277706	0.302816	-0.47769	-0.377791	-1.4001	-1.05793	-0.31869	0.334138
	379	0.763378	3.01877	-1.09394	-0.706774	0.0562892	0.96589	0.209259	0.125429	0.433063	-0.56316	0.800791	-0.0686281	1.6084	0.21904	-0.322064			379	0.0856037	0.042242	-0.623923	-0.368575	0.650885	-0.247918	-1.49085	0.51251	-0.0633528	-0.491342	-0.647035	-1.40212	-0.698341	-0.408093	0.288296
	380	-0.0533423	-0.52578	0.353694	1.04456	-0.0160228	-0.321654	1.64791	2.26705	1.20333	-0.581032	-1.14596	2.32579	-1.03635	-2.53389	0.0685497			380	0.391331	0.698882	-0.675058	-0.228202	1.05568	-0.585869	-1.07427	0.122253	0.146629	-0.190457	-0.954935	-2.01759	-0.675228	-0.857981	0.440189
	381	2.19213	-2.83913	0.0238161	-0.202786	0.019658	1.64856	0.732887	-0.562664	-1.1519	0.158322	2.93199	0.536132	-0.745701	-0.226984	0.0273212			381	0.390476	0.0258518	-1.08103	-0.0640682	1.31462	-0.63861	-1.39844	0.105572	-0.257944	-0.245933	-0.768935	-1.23912	-0.953608	-0.863407	0.325769
	382	-0.83134	-1.19996	0.944882	0.612269	0.614769	-0.260211	1.00391	-1.94274	0.249022	-0.294832	-0.0917432	2.21146	-0.436678	-0.504835	-0.128046			382	0.252404	0.238039	-0.706765	-0.0376276	0.374063	-0.628919	-1.25962	0.539908	0.273233	-0.473475	0.112499	-1.48548	-0.732232	-0.64889	0.207107
	383	0.370595	-0.829812	0.138421	-0.769481	0.0611679	-0.239438	0.712606	-2.59672	0.467257	1.19663	2.10644	0.648507	0.693771	-1.80614	-0.0451198			383	0.317057	-0.0089269	-0.568067	-0.138983	0.783253	-0.13822	-0.896087	0.496582	-0.137319	-0.605709	-0.76956	-1.9052	-0.798752	-0.194677	0.133925
	384	-0.159052	0.603167	0.725824	-0.31074	0.931721	-0.110873	-2.4158	1.91946	0.0017398	-0.239927	-0.180307	1.18055	1.2157	-0.237251	-0.0147986			384	0.294013	-0.222629	-0.598509	0.140502	0.207712	-0.782629	-1.4261	0.23136	0.150872	-0.140247	-0.297029	-1.72679	-0.89569	-0.532008	0.213519
	385	-0.289825	3.31939	0.21833	-0.185053	0.0273136	1.20141	-0.185653	0.807347	0.689027	0.38948	-2.94839	0.839786	1.39403	-1.43712	-0.0964466			385	0.398518	0.099372	-0.667106	0.164844	0.639607	-0.529293	-0.812301	0.15563	0.114904	-0.17991	-0.188024	-1.60482	-1.20459	-0.448096	0.362751
	386	0.14056	-2.25459	1.55987	-0.746391	0.470937	-0.770472	2.31654	1.70111	0.578121	1.63694	3.62719	0.915943	-0.835506	0.682519	0.105359			386	0.42905	0.297419	-0.472048	-0.524646	0.586667	-0.792004	-1.18107	0.121587	0.0822166	-0.309874	-0.355389	-1.2464	-1.02974	-0.657969	0.338785
	387	-0.198429	-1.58226	-3.91209	-2.72344	0.0484711	1.79981	-0.0536971	-1.41203	0.160995	1.4532	-1.06343	1.24587	0.760423	0.62989	-0.266368			387	0.197975	0.0518679	-0.734203	-0.0842589	0.996433	-0.279706	-1.04502	0.196963	0.0499414	-1.01046	-0.728648	-1.54504	-0.817608	-0.378671	0.168413
	388	-0.017621	-1.96097	-0.4122	-0.412732	0.138504	0.400428	0.499295	0.541463	0.728427	-0.899435	-3.56619	1.26263	0.639543	-1.3557	-0.029774			388	0.222064	0.0951981	-0.487109	-0.360024	0.614234	-0.370283	-1.34777	0.189714	0.345392	-0.32205	-0.680188	-1.32324	-1.07914	-0.695992	0.189647
	389	-0.336786	0.303659	0.446491	0.473259	-0.132447	-0.00728591	1.36388	-0.0700589	1.72598	-0.311225	0.215517	-0.304869	0.0877704	0.619575	-0.0597396			389	0.273549	0.17246	-0.300987	-0.184988	0.214448	-0.814803	-1.22413	0.413312	-0.24669	-0.420819	-0.315673	-0.726923	-0.731802	-0.616546	0.258737
	390	0.220516	0.966615	0.0318101	0.353402	-0.0456725	1.66262	-0.43997	0.0638304	-0.389886	-0.416414	-2.58012	0.940538	1.14103	0.0315954	-0.253529			390	0.240258	0.274821	-1.26519	-0.00384408	0.602009	-0.412221	-1.84336	0.342997	0.281698	-0.289379	-0.820383	-0.802772	-1.06962	-0.556798	0.0724259
	391	0.251761	0.655101	1.01942	2.40037	-0.220713	0.577975	-2.01547	0.606649	0.0879084	1.05725	-1.44147	0.353757	-1.04151	-0.984149	-0.273984			391	0.318638	-0.16353	-0.526486	0.0497569	0.682289	-0.349455	-1.24953	0.256199	0.311408	-0.502107	0.134315	-1.26596	-0.706851	-0.671679	0.129445
	392	-0.436695	-0.394617	-0.249772	-0.227783	-0.19657	-0.724949	0.510204	0.394872	0.211121	-0.0591983	1.83252	1.37529	0.106725	-2.84617	0.017189			392	0.0578885	0.0608053	-0.607919	0.152283	0.106031	-0.663662	-0.998263	-0.0347647	0.172973	-0.255226	-0.873165	-1.24555	-0.73281	-0.761305	0.365841
	393	-0.551577	-1.19927	1.35015	-0.168136	-0.00772392	-2.07772	0.379723	-0.0567393	0.803292	0.18529	1.40414	-1.35066	1.58029	-0.0955424	-0.0258597			393	0.15017	0.285884	-1.05505	-0.0977675	0.450903	-0.790455	-1.41682	0.0207578	-0.0196683	0.143562	-0.402491	-0.603852	-0.960919	-0.394914	0.35725
	394	0.572496	0.37637	3.13786	0.354129	-2.17356	0.543331	1.43701	0.234598	-0.482513	0.104449	1.56859	1.07611	0.0250872	-0.509831	-0.00728629			394	0.177034	-0.178012	-0.90267	-0.26482	0.126674	-0.631938	-1.57696	0.456984	0.0729299	-0.137079	-0.456532	-1.81618	-1.32149	-0.579667	0.219473
	395	0.135034	-1.12389	2.50555	0.186384	0.425484	-0.814403	2.53517	0.210119	0.56942	-0.373458	-1.13319	-1.38745	2.57234	-1.79401	-0.056815			395	0.114283	-0.0669978	-0.671737	-0.164932	0.777965	-0.570295	-1.02213	0.225279	0.379354	0.0106381	-0.371119	-1.38979	-0.821909	-0.410925	0.356015
	396	0.545523	-0.263713	0.664437	-0.271682	0.703081	-0.143409	2.63742	-0.205203	1.91741	-0.228701	-3.89881	-2.2741	-3.30788	-1.46513	0.109555			396	0.482717	0.0722475	-0.675457	0.288122	0.592306	-0.824712	-1.56416	0.189254	0.195631	-0.455388	-0.239736	-1.70056	-0.899355	-0.409403	0.311539
	397	-0.502612	1.51004	-2.36322	-0.603294	0.041608	-2.82051e-06	1.50659	0.0142774	0.602681	-0.391743	-0.890125	-1.16925	3.36574	1.37642	-0.0462689			397	0.271015	0.115551	-1.15482	0.0542129	0.943295	-0.422706	-0.783598	0.329872	0.0800638	-0.29249	-0.647353	-1.6966	-0.832936	-0.548815	0.300168
	398	1.13297	-1.33568	4.38605	-0.0942124	-1.75336	1.81939	0.337487	1.85867	1.1876	-0.053568	1.86509	-0.781903	0.476722	-1.18145	-0.0334771			398	0.327293	0.0262994	-1.0343	-0.658758	0.951374	-0.419969	-1.28673	0.539416	0.545008	-0.361992	-0.340867	-1.80034	-0.306376	-0.653504	0.233787
	399	-0.285179	-1.11648	-0.867393	1.02284	0.0129586	-0.0646725	1.94741	-0.525315	-0.175943	0.508627	2.18854	-0.176	0.735326	1.5514	-0.18496			399	0.321711	0.204841	-0.759927	0.0353335	0.863062	-0.618505	-1.24644	0.38306	0.170536	0.0191305	-0.385735	-1.05801	-0.722589	-0.630689	0.31716
	400	0.807598	1.25415	0.375327	0.170542	-0.00980428	-0.604011	1.74109	-0.38583	0.771054	0.482455	1.23089	-0.241759	-0.0717886	-1.54148	-0.0338633			400	0.373824	0.0204674	-0.901724	0.0681998	0.991407	-0.599478	-1.18155	0.242095	0.181235	-0.367664	-0.251866	-1.57101	-0.924624	-0.419596	0.311038
	401	-0.573612	0.855945	1.43786	0.162456	0.655158	1.2438	-1.44721	0.855541	0.084005	1.01246	-1.44271	-0.716468	1.12211	-0.380577	-0.0902687			401	0.326046	-0.149531	-0.927882	0.321272	0.604088	-0.764499	-1.34608	0.178471	-0.0703979	-0.21702	-0.240611	-1.31424	-0.972325	-0.612032	0.233702
	402	3.08352	0.686036	0.17665	-0.66841	0.25865	-0.655848	1.26263	-0.0736392	-1.46436	0.485759	-2.89839	0.779443	-0.118789	0.389103	-0.360343			402	0.108082	-0.178465	-0.838795	0.0316329	0.178749	-0.400345	-1.43169	0.416538	0.287383	-0.0225452	-0.320507	-1.30259	-0.800194	-0.813936	0.106475
	403	0.500626	4.46271	0.444343	0.451244	-0.00525694	0.15734	2.58838	1.20042	1.32235	-0.0213955	-0.323684	-0.576188	-0.238219	0.21109	-0.0259511			403	0.420412	0.0680051	-0.467296	0.165717	1.12995	-0.601447	-1.21375	0.272419	0.33914	-0.19743	-0.435473	-1.47003	-0.94296	-0.668225	0.282331
	404	0.512444	-0.213937	2.15746	1.43171	-0.0487474	0.704758	1.02253	0.400328	-1.70257	-0.593552	0.0268386	0.548853	-0.877924	0.00663127	-0.00451387			404	0.174806	-0.109439	-0.565081	0.0601447	0.590912	-0.309166	-1.0537	0.109853	0.162381	-0.562441	-0.43631	-1.01923	-1.15859	-0.461534	0.264057
	405	-0.700672	1.31336	1.4	-0.532835	0.194884	-1.45465	3.84543	-0.145684	-0.0869321	0.278552	2.12049	-0.182746	0.267101	-0.1516	0.17017			405	0.122194	0.178435	-0.809363	0.131254	0.438911	-0.593899	-0.904186	0.264285	0.140691	-0.666856	-0.460194	-1.38609	-1.16108	-0.958337	0.211329
	406	0.649478	-0.654612	0.495461	0.829221	0.278477	1.81868	-0.21987	-0.0764218	-0.428012	-0.498183	-7.47141	0.088017	0.0701781	-1.02222	-0.0567503			406	0.0261812	-0.112521	-0.570447	0.271392	0.184102	-0.892593	-1.50416	0.0737936	0.427633	-0.370918	-0.588439	-1.39707	-0.916747	-0.526944	0.280994
	407	0.12743	1.13371	-2.03413	-0.173788	-0.190575	0.35601	3.05744	0.180996	-0.444233	1.01573	-0.983377	0.636374	0.773022	1.19819	0.121647			407	0.333201	-0.169044	-0.736758	0.00403145	0.41307	-0.610107	-0.952561	0.209625	0.0475583	-0.208878	-0.770828	-1.86957	-0.736337	-0.655985	0.0311981
	408	0.214418	-0.70824	0.784093	-0.956064	0.139875	0.10015	-2.50777	0.643846	1.15049	-0.839871	-3.11345	1.67816	2.07996	2.25547	0.166429			408	0.467114	0.368517	-0.999947	-0.0638387	0.984672	-0.759376	-1.04876	0.319849	-0.190181	0.00851947	-0.248193	-1.42058	-0.68057	-0.32877	0.561765
	409	0.141022	1.39558	2.42745	-1.22902	0.238837	-0.661561	1.9137	1.23287	0.868086	-0.244576	-0.422097	-1.73936	-1.12389	-0.0509548	0.0652698			409	0.294023	0.297885	-0.752808	-0.0196129	0.63484	-0.52767	-1.41423	0.332521	0.173943	-0.138718	-0.230995	-1.03079	-1.04307	-0.733586	0.56956
	410	0.438792	1.77905	-0.0610404	1.33055	-0.00980801	-0.747006	0.267721	-0.142685	0.143085	0.215957	1.83045	2.15148	-1.65166	-0.754706	0.115098			410	0.182166	0.102006	-0.638532	0.16838	0.98015	-0.638446	-1.11052	-0.0180749	0.124518	-0.164459	-0.251961	-1.60208	-1.07018	-0.694841	0.482633
	411	-0.215682	-2.6874	1.62527	0.569029	0.039109	0.877234	1.81483	1.5541	-0.0184651	-0.688204	-0.926061	1.05575	-1.46965	-0.156338	0.0939484			411	0.515641	-0.0961327	-0.533867	0.0724436	0.551959	-1.36503	-1.71155	0.0125706	0.283052	-0.89305	-0.842728	-1.40467	-0.822356	-0.699369	0.278289
	412	0.540158	-2.54251	-0.226214	-1.16903	-0.414818	-0.762887	1.14885	0.232378	0.071058	1.35968	1.65692	0.249681	0.315025	0.339506	0.0268473			412	-0.153725	0.206588	-0.285527	0.193471	0.74235	-0.925332	-1.15216	0.340721	-0.267635	-0.506792	-0.503615	-1.34491	-1.06299	-0.512709	0.178615
	413	-1.64647	1.33682	-0.021899	0.279373	-0.00728827	1.63719	-0.893891	0.720716	0.105333	0.379349	-0.677436	-2.12462	1.41703	0.959114	0.0995413			413	0.374941	-0.0116981	-0.450285	-0.0603157	0.92727	-0.252696	-1.36913	0.150945	0.152099	0.0333746	-0.220261	-1.09896	-0.817293	-0.697774	0.221674
	414	-1.03884	-0.535659	0.683567	-2.18051	0.129494	3.08253	0.49731	-1.78629	1.58957	-0.117903	0.292864	-0.801846	-0.787582	0.0336178	0.0128467			414	0.146486	0.398266	-0.387019	-0.246859	0.569571	-0.479873	-1.09155	-0.0192702	0.0610317	-0.400762	-0.14783	-1.55275	-1.07859	-0.604735	0.283138
	415	1.16758	-0.0469114	-0.474941	0.566159	1.84971	0.66867	0.32991	-1.02097	0.865065	0.531524	3.41505	1.17126	0.372032	-1.82873	0.0676943			415	0.180463	0.210799	-0.751411	-0.435715	0.857395	-0.631387	-1.381	0.167509	0.641319	-0.142868	-0.533177	-1.54177	-0.70372	-0.775373	0.180684
	416	1.0727	-0.704843	-1.0035	0.0382702	0.680227	0.323854	-0.593902	0.492322	0.307946	0.575328	-0.482262	1.18156	1.35385	1.66147	-0.107754			416	0.309443	-0.175088	-0.677258	-0.0752867	0.804466	-0.492971	-1.38673	0.352596	0.458241	-0.124215	-0.335012	-1.50155	-0.933704	-0.505876	0.425925
	417	-0.289133	-1.57014	0.889298	-0.797779	0.448977	0.729395	-0.665657	0.103915	-0.55156	-0.587809	0.526758	-0.0393484	0.669681	0.0551472	-0.0138678			417	0.425421	-0.0516938	-0.658622	0.139362	0.398103	-0.786602	-0.957416	0.34028	0.176784	-0.317211	-0.355572	-1.50829	-0.875993	-0.699615	0.270444
	418	-0.071126	1.38631	1.1619	1.43788	0.267778	0.953673	2.00752	-2.32125	0.505198	-0.586744	1.16644	-2.21413	0.0842442	0.162475	-0.037213			418	0.158836	0.202209	-0.600496	-0.33336	0.758643	-0.68495	-1.3971	0.218395	0.0986123	-0.579155	-0.567459	-1.39556	-0.692717	-0.51476	0.300161
	419	-0.859013	-1.84926	0.0759886	1.84568	-0.114327	-0.664993	0.843076	1.67112	0.344558	-0.138738	0.446612	-1.35817	-0.341439	-0.326003	0.153213			419	0.273415	0.151857	-0.727868	0.22398	-0.030184	-0.50241	-1.66317	0.198027	-0.134991	-0.0216204	-0.661883	-1.48285	-1.01158	-0.899704	0.152103
	420	1.13396	-1.63749	-2.00861	0.682007	0.215054	-1.30567	2.64473	0.620846	0.293183	-0.168098	3.60285	0.00524117	-0.11703	0.188419	-0.158663			420	0.300569	-0.259651	-0.744365	-0.277092	0.460515	-0.564767	-0.927133	0.0851528	0.173041	-0.0811864	-0.620958	-1.73904	-1.03776	-0.715024	0.190304
	421	0.101341	1.39329	-1.47628	0.39609	0.107997	0.513784	2.54241	-0.10792	-0.447259	1.34053	0.756804	0.48725	-0.0112408	-0.180019	0.0813333			421	0.543188	0.0212408	-0.683966	-0.144896	0.744384	-0.623481	-1.54237	0.249693	0.227648	-0.112925	-0.296955	-1.59165	-1.08198	-0.796841	0.264054
	422	-0.291346	1.58675	-2.6143	0.191374	0.788105	-1.61308	0.877322	1.24704	0.659256	0.554242	-0.850655	-0.961934	0.46334	-0.29195	-0.0713819			422	-0.0297393	0.219181	-0.993033	-0.312593	0.75034	-0.677187	-1.4668	0.521448	0.152123	-1.11123	-0.171358	-1.31518	-1.09027	-0.408663	0.0219113
	423	0.845793	-4.86866	-0.0657137	0.618949	-0.0115161	-0.243225	0.786429	0.493058	0.308939	0.116855	-3.36066	0.129485	-0.163168	0.38389	-0.0877964			423	0.0701092	0.0937684	-0.425964	0.0936578	0.977849	-0.495186	-1.01543	0.321221	0.406962	-0.238354	-0.744408	-1.32398	-0.992564	-0.599388	0.345475
	424	-1.25873	-1.00962	1.37441	-1.05609	-0.0160458	-2.06952	2.43434	0.0489454	-0.920893	0.23795	1.15069	1.42751	0.749387	0.531835	-0.0688696			424	-0.125889	-0.127395	-0.764006	0.605774	0.895481	-0.557859	-1.4913	0.372374	0.185894	-0.422542	-0.404907	-1.68831	-0.835384	-0.471023	0.0859198
	425	-0.366167	-2.0855	2.20126	-0.316782	0.27509	-0.752262	1.08617	0.844954	-1.18296	-0.202216	-2.65812	1.01474	0.0844397	0.208203	0.0203636			425	0.174148	0.271152	-0.652024	0.11559	0.713081	-0.46369	-1.44939	0.155183	0.250131	-0.523298	-0.306911	-1.06624	-1.02515	-0.321144	0.335976
	426	0.128393	2.45238	-0.880583	2.28374	0.12055	-0.0673821	-0.590059	0.481939	0.224698	-0.293249	-1.53028	1.17944	-0.750128	1.25832	0.122497			426	0.229393	-0.218156	-0.193866	0.0790074	0.925142	-0.487602	-0.600345	0.597674	-0.106433	0.0118357	-0.897673	-1.46629	-0.765742	-0.142367	0.170405
	427	-0.955543	1.42397	-3.23415	1.1317	0.0286833	-0.119914	-0.00644021	0.665339	0.143516	-1.20143	-1.55183	0.00684745	0.747885	0.0377766	-0.126978			427	0.0946739	-0.0918595	-0.307238	0.246164	0.31929	-0.369139	-0.724065	-0.191307	0.130888	-0.386866	-0.234226	-1.41289	-0.842587	-0.464448	0.143985
	428	1.4327	-1.59868	-0.382838	0.904986	0.00124675	0.00996814	-0.262045	1.13997	0.405739	0.449493	0.307173	1.44925	-0.163355	1.66462	-0.124772			428	0.126478	-0.670339	-0.15654	-0.0567528	1.04812	-0.43349	-1.42013	0.268232	0.339421	-0.242086	-0.885469	-1.78437	-0.656339	-0.266643	0.359142
	429	-0.0311184	3.56609	-0.793363	0.274152	-0.123914	1.85134	2.58932	0.679364	0.703889	-0.729073	-1.54847	2.59875	0.410955	0.767051	0.0145578			429	0.722316	0.209196	-0.474228	0.127539	0.727572	-0.859459	-1.2153	0.169425	0.169905	-0.501145	-0.738111	-1.34351	-1.12434	-0.251523	0.232625
	430	-0.0400214	2.07545	0.319675	-0.975494	0.0178567	-0.0163367	0.728216	1.50951	-0.0385825	0.0481098	-2.24438	1.68505	0.758978	0.659512	-0.0654808			430	0.374338	-0.133421	-0.683725	0.253817	0.938694	-0.429509	-1.13725	0.0660313	0.397409	0.00129595	-0.506591	-1.29154	-0.836149	-0.423738	0.179819
	431	-1.96074	-0.956927	-0.580128	0.784145	0.319532	0.776027	2.1093	-0.56544	0.915625	-0.508282	0.932877	-0.487993	0.827602	-0.814789	0.170749			431	0.163232	0.367316	-0.665256	-0.270684	0.49183	-0.561408	-1.32426	0.122428	0.0696355	-0.431263	-0.158985	-1.15778	-0.691082	-0.599019	0.235149
	432	-1.08495	1.65303	-0.802485	1.32079	0.0309466	-1.16073	0.81529	-0.0610111	0.24911	-0.0303901	0.0530159	-0.94371	-1.49494	0.156892	-0.0822012			432	0.243996	-0.179131	-0.558266	0.109104	0.700411	-0.724754	-1.56512	0.174428	0.189475	-0.421869	-0.430535	-1.39894	-0.817753	-0.540613	-0.0672841
	433	-1.39957	-0.758518	3.44206	0.383875	-0.159711	1.36479	-2.38168	0.107977	0.251793	-0.215794	-0.224226	-0.251328	-1.1446	-0.109309	0.056323			433	0.0858809	-0.148062	-0.798403	-0.146262	0.407414	-0.595487	-1.41728	0.357087	0.101874	-0.00494018	-0.603726	-1.64737	-0.791541	-0.489522	0.141316
	434	0.0363909	-0.823734	-0.492599	-0.599121	0.202672	0.448836	-0.705746	-0.17026	0.94564	-1.63289	0.66779	1.12749	0.197488	1.496	-0.109273			434	0.393526	-0.219079	-0.683492	0.15332	0.761208	-0.722179	-0.781571	0.16766	0.134551	-0.322783	-0.529753	-1.67151	-0.887822	-0.429671	0.139523
	435	-0.0411175	3.16623	0.0988128	1.30721	0.100059	0.489713	-0.2745	-0.996662	-0.239821	-0.516397	0.92939	0.432993	-0.0665109	1.34851	-0.04194			435	0.225709	-0.143392	-0.391343	-0.0396203	0.953637	-0.641866	-1.05245	-0.107821	0.336105	-0.304478	-0.419387	-1.17351	-0.823717	-0.240476	0.0111927
	436	0.325435	-1.38451	0.101744	-0.873017	-0.0867203	2.39518	0.709399	0.525822	1.2917	0.722651	0.87118	-0.854611	1.05082	-0.0630558	0.129046			436	0.397712	-0.469076	-0.390495	-0.0267552	0.484601	-0.499484	-1.57941	0.432273	0.328601	-0.193298	-0.156771	-1.11232	-0.717274	-0.507804	0.0692911
	437	0.459832	0.813073	-0.661785	0.506388	-0.67647	0.655315	0.595758	0.942488	0.13398	-0.0401692	-1.6019	-1.68012	-0.0935791	1.23908	0.0224118			437	0.363103	0.409937	-0.93285	-0.231409	0.593298	-0.382483	-1.24957	0.199923	0.248948	-0.50998	-0.371912	-1.29556	-0.627634	-0.422881	0.340542
	438	-0.431884	2.16689	-1.00055	0.269208	-0.06526	2.04904	0.76296	-0.635535	-0.150954	0.61546	1.45283	3.35435	-0.250955	0.930366	0.000179366			438	0.603516	0.419856	-0.877557	-0.145674	0.826716	-0.484136	-1.33591	0.192919	0.0102836	-0.488141	-0.227808	-0.862424	-0.600585	-0.0175019	0.375328
	439	-0.211765	1.71905	1.63335	-0.971437	-0.729311	-0.623102	-1.14472	0.753728	0.517077	0.586917	-1.08549	-0.893385	-1.45104	1.18968	0.0880296			439	0.125339	0.175315	-0.898954	-0.0326916	0.427954	-0.356358	-1.44302	0.423816	0.0744945	0.106475	-0.0764545	-1.46546	-1.14509	-0.806081	0.337137
	440	1.10969	-2.14087	0.112982	0.323847	-0.683554	0.402844	-1.89525	1.8735	0.789342	0.916576	2.73144	-1.76723	-0.51754	-1.03538	-0.233558			440	0.229614	0.154656	-0.771248	-0.168139	1.01254	-0.528982	-0.676463	-0.126828	-0.126279	-0.649216	-0.294734	-1.69064	-0.839574	-0.614268	0.133397
	441	0.072095	1.37101	-0.141396	-0.914831	-0.0786565	-0.218744	2.7149	0.0506601	2.05218	-0.169464	2.69408	0.421683	0.545732	0.374647	-0.00203217			441	0.00732556	0.395941	-0.528588	-0.216928	0.847714	-0.608603	-1.64806	0.0129139	-0.0678179	-0.274021	-0.240545	-0.923973	-0.964263	-0.417129	0.311003
	442	0.481891	1.96187	2.15041	-0.0602566	-0.0414467	0.88068	1.21571	-0.756008	1.28267	0.0396	-1.66199	-1.41532	0.514532	0.307234	0.161852			442	0.215972	0.163092	-0.813108	-0.229797	0.509581	-0.612298	-1.64521	0.15268	0.260851	-0.127637	-0.0196073	-1.37466	-1.00629	-0.454809	0.191928
	443	1.00992	0.963097	-0.506444	-1.33472	0.000497765	1.32191	-1.22185	-0.413647	-1.27395	0.600333	-0.673335	-2.7378	0.330436	0.967134	-0.0107264			443	0.345221	0.233905	-0.677155	-0.190105	0.721572	-0.280179	-1.30766	0.110942	-0.129427	-0.329358	-0.396649	-1.11101	-0.962961	-0.610276	0.283206
	444	-0.343468	-1.30366	-0.987375	0.196548	2.11727	1.49038	-1.88119	-0.544499	-0.305123	0.170156	2.12935	2.97304	0.741128	0.235567	0.00425153			444	0.357096	0.114227	-0.750654	-0.0107139	0.280586	-0.378606	-1.64445	0.175809	0.159453	-0.574392	-0.314027	-1.1362	-0.673236	-0.864413	0.183802
	445	-0.680977	1.84223	0.0811798	-1.13744	0.0317106	1.92607	-0.514941	0.79331	0.285994	0.0124571	-2.53567	-0.357141	-1.93597	1.05364	0.0271045			445	0.579668	0.578042	-0.889006	-0.544317	0.464438	-0.419267	-1.07005	0.163922	0.293178	-0.192462	-0.154527	-1.56723	-0.84056	-0.50188	0.0596854
	446	0.392662	1.73612	-1.56606	-0.419188	2.15995	2.06141	0.728827	0.131844	-0.147077	-0.0478284	-0.50393	1.42171	-0.824038	0.178376	0.135626			446	0.307036	-0.18892	-0.562837	0.086037	0.555346	-0.351044	-0.946645	0.0369225	0.0916025	-0.068722	-1.0758	-1.12316	-0.919878	-0.805235	0.304045
	447	-0.227662	-1.98578	0.300841	0.882251	0.0851845	-0.248425	0.416994	-0.707083	0.243434	-0.391792	-2.45536	2.02711	0.0569585	-0.443142	0.379392			447	0.0641713	0.00499225	-0.802472	0.0474234	0.758947	-0.652206	-0.964484	-0.016218	0.165451	-0.0338695	-0.858912	-1.20278	-0.953011	-0.623342	0.351519
	448	0.44357	-0.503417	-1.02375	0.716877	0.14663	-1.6843	1.32721	0.0877588	0.785735	1.85218	0.947117	2.59523	0.813245	-0.230207	0.0350244			448	0.135961	0.112647	-0.383519	0.0927896	0.493497	-0.798604	-1.45074	0.375469	0.329686	-0.708669	-0.304471	-1.34846	-0.97894	-0.465438	0.389229
	449	0.0537165	-2.06286	-0.79952	-1.17331	-0.0184305	2.08158	1.73203	0.68214	1.99558	-0.729759	-1.18302	0.652785	-2.02032	0.0429148	0.0837736			449	0.532958	-0.505067	-0.365592	0.0922927	1.09673	-0.28312	-1.40436	0.56046	-0.173737	-0.0394734	-0.477244	-1.1293	-0.688564	-0.631875	0.196158
	450	-0.608397	0.18934	0.0163409	0.282348	0.0798227	1.84083	0.285222	0.997425	0.322519	0.511607	0.0313486	-0.715485	1.47553	-0.640665	0.0153674			450	0.238398	-0.626997	-0.432275	0.263087	0.7641	-0.804153	-0.866828	0.254044	0.0952468	-0.328833	-0.720469	-1.29097	-0.591899	-0.536982	0.246787
	451	1.40955	-0.159346	-0.955228	0.395952	0.804715	-0.322092	0.603846	1.49904	-0.254643	0.696246	0.340339	-1.47412	0.0529063	-1.11859	0.0079963			451	0.240249	0.274046	-0.412422	-0.0480905	0.053728	-0.576686	-1.30077	-0.013916	0.125687	0.0783989	-0.621739	-1.27626	-0.799014	-0.586721	0.201118
	452	-0.219232	-0.973672	1.1591	0.341091	0.0167162	-0.170677	3.11369	0.450271	2.76544	0.103089	2.25315	0.0435192	-0.184899	-1.53413	-0.179814			452	0.560299	0.0432842	-0.999188	-0.169182	1.08616	-0.881588	-1.84934	0.371889	0.170509	-0.222146	-0.0575131	-1.50443	-1.15127	-0.420559	0.291008
	453	1.87915	2.08647	-1.52787	-0.882004	0.0059975	-0.660611	-0.611345	-0.486632	-0.873269	0.00875833	1.25991	0.405386	0.588791	-1.10198	0.579432			453	0.131108	-0.372555	-0.70857	0.204233	0.854116	-0.615937	-1.35807	0.0507943	0.168488	-0.152215	-0.150631	-1.015	-0.360207	-0.685109	0.230373
	454	-0.154336	-1.40932	0.794569	0.196331	-0.361926	-0.547666	0.876919	0.870115	2.2263	-0.337924	-3.88533	0.841129	1.5663	-0.669451	-0.0672694			454	0.105859	-0.0263814	-0.465443	-0.174125	0.226022	-0.240157	-1.31539	0.545881	0.445608	-0.391115	-0.404761	-1.30591	-1.00451	-0.600126	0.0758889
	455	-0.354226	0.103558	-0.311208	0.135305	0.100029	-1.36075	0.833578	-0.172772	-0.175617	-0.608148	1.12381	-0.449058	-0.157528	0.0374836	0.00588549			455	0.00834072	0.164339	-0.772622	-0.0267574	0.428334	-0.421938	-1.2362	0.642293	0.327614	-0.119212	-0.356211	-0.824729	-1.03863	-0.443536	0.822759
	456	0.686002	-1.90806	-2.90071	-0.583965	-0.15769	0.35102	0.204717	-0.311277	0.611096	-0.289601	2.85911	-1.47024	-1.03946	1.89791	0.0755925			456	0.262717	-0.00211424	-0.556502	0.0730809	0.967441	-0.71784	-1.75756	0.219885	0.200079	-0.507038	-0.0646164	-1.37992	-0.766121	-0.469561	0.407594
	457	0.544743	-3.44853	-0.192577	0.481889	-0.103823	1.80477	1.16791	0.577551	-0.536876	0.654556	-0.300422	-1.42041	0.868511	2.12997	0.255784			457	-0.0144028	0.0874352	-0.415034	0.354873	0.75861	-0.629568	-1.16268	0.142869	0.025104	-0.0531048	-0.158445	-1.97564	-1.09491	-0.600043	0.20193
	458	0.162521	-0.750557	1.43545	0.34679	0.080542	-0.237033	0.510787	-0.140691	0.0394265	0.187402	-0.420602	0.879622	-0.494968	1.84212	-0.00154509			458	0.291816	0.0610066	-0.856437	0.136877	0.405414	-0.258246	-0.943782	0.156883	0.582397	-0.0944926	-0.631438	-1.09507	-0.998437	-0.538451	0.627044
	459	-1.04561	-0.396566	0.865605	-0.504112	0.128747	0.254516	0.437706	-2.35765	-0.364965	0.389706	1.30049	1.03979	-0.787069	0.192583	0.0261068			459	0.410064	0.294644	-0.596453	-0.100932	0.387923	-0.613568	-1.2511	0.186037	0.512945	-0.261658	-0.135958	-1.44586	-0.900167	-0.759807	0.0290756
	460	-0.579359	1.69603	0.940943	0.617864	0.0323499	-0.357594	-0.812389	0.354165	-0.0055175	0.300718	-6.05735	-0.926234	-0.0523218	0.844999	0.0315102			460	0.315688	0.0527116	-0.515334	0.179259	0.37983	-0.493684	-1.24176	0.222035	0.13882	-0.0232754	-0.623921	-1.38065	-1.23951	-0.619884	0.296463
	461	-0.200493	2.00842	-3.77612	0.764368	-0.00850501	-0.616484	-0.592791	-1.21388	-0.625438	-0.586479	-1.74429	3.01348	2.18849	0.890451	-0.041612			461	0.162677	0.297022	-0.665139	0.102036	0.719924	-0.573614	-1.05683	-0.140806	-0.00285956	0.0586263	-0.170694	-1.48489	-0.913887	-0.671705	0.236317
	462	1.63037	1.33556	-1.71321	-0.546548	0.22378	-1.79763	-0.153876	0.109468	0.754777	-1.69682	1.16638	1.11146	1.28235	0.891913	0.0117266			462	0.0817523	-0.136957	-0.824022	-0.207727	0.783892	-0.357695	-1.03233	0.207971	0.547898	-1.00608	-0.419727	-0.920246	-1.07035	-0.594629	0.639301
	463	-0.174874	-1.00367	0.816363	-0.472212	0.00633637	0.594629	-0.221496	0.353214	0.0908597	0.179599	-2.02117	0.255344	0.130575	1.39435	0.263119			463	0.176037	0.128096	-0.307679	-0.0590955	0.793097	-0.159138	-1.75772	-0.108745	0.167229	-0.167497	-0.475094	-1.27619	-0.906903	-0.627021	-0.0347049
	464	-0.083685	0.277897	-0.110046	0.376256	0.16362	0.703523	-0.579864	-0.297875	1.26737	-0.161176	-3.46944	2.14015	-0.369249	-0.259207	0.141166			464	0.325654	0.046707	-0.93517	-0.0527887	0.551352	-0.606014	-1.129	-0.270234	0.0388402	-0.00805923	-0.448736	-2.00264	-0.685463	-0.889291	0.0158273
	465	-0.769099	0.356737	-1.86883	0.169297	-0.340264	0.380008	0.423382	-1.32917	1.46904	-0.337221	0.116736	0.767998	-1.54703	1.73788	0.0389241			465	0.185006	-0.163582	-0.508114	0.058332	0.889104	-0.744943	-1.34239	0.199455	0.261772	-0.745835	-0.215843	-1.0479	-1.01038	-0.949938	0.564034
	466	0.561229	0.198955	0.467192	-0.126406	-0.00465119	0.840898	0.809301	1.5669	-0.053336	-0.432288	-0.123171	-0.371961	1.20449	0.619023	-0.292486			466	0.357385	-0.0337439	-0.764251	-0.166019	0.381295	-0.529531	-1.25116	-0.28519	0.210584	-0.205844	-0.144346	-1.55946	-0.831859	-0.262876	0.0838415
	467	0.891026	-2.43123	0.431622	-0.722213	1.93271	-1.16443	0.730276	0.13384	-0.12354	0.450088	0.665736	1.31166	-5.32415	-0.168418	0.00313488			467	0.0581218	0.204463	-0.533484	-0.239776	0.297831	-0.857975	-1.02009	-0.167262	0.0965289	-0.0374865	-0.577822	-1.67032	-1.04421	-0.376197	0.249447
	468	0.615524	0.493165	1.05412	-0.0841375	-0.25303	-0.174237	0.0811517	2.48987	-0.676029	0.381079	-3.58114	1.28267	-2.25201	0.986682	0.339624			468	0.269181	0.0266379	-0.487373	-0.226704	0.362266	-0.481495	-1.25364	0.609298	0.0436091	-0.128266	-0.92278	-0.923007	-0.653553	-0.562106	-0.15807
	469	0.0583516	3.52719	1.11028	0.180296	-0.0116619	1.15	0.32992	-0.156013	-0.7986	0.680761	4.11016	0.0823065	-0.0598112	0.632434	-0.0221782			469	-0.0363643	0.111115	-0.754955	0.360919	0.643535	-0.764819	-1.4838	0.167883	0.292509	-0.197685	-0.412689	-1.39702	-1.27559	-0.507067	0.63822
	470	-0.293878	0.565523	0.344623	0.891374	-0.542915	0.674208	-0.463955	-0.00276534	0.615176	0.948508	2.60362	-2.17015	0.256714	1.38842	0.0513085			470	0.307798	0.213782	-0.919849	-0.274639	0.358538	-0.613626	-1.28252	0.364969	0.0641914	-0.239719	0.12046	-1.38706	-0.521009	-0.527548	0.427443
	471	1.11757	-3.7624	1.02401	-1.8711	0.0945258	-0.107996	-0.161794	0.152767	0.557005	-0.887597	1.33931	-0.385611	0.836429	-0.97437	0.00286232			471	-0.12657	-0.0434168	-0.715418	0.155229	0.278982	-0.858962	-1.57481	0.022522	-0.0224761	0.00986221	-0.222701	-1.09825	-1.16795	-0.889975	0.142242
	472	0.556797	-0.865142	0.673477	0.575285	0.0197107	0.257866	-0.689797	-0.873896	-1.44956	0.478679	-0.291216	1.62119	0.294248	-1.49928	-0.0464265			472	0.336853	0.0597095	-0.915206	-0.267831	0.624011	-0.941691	-1.05149	0.0908816	0.188028	-0.0531324	-0.231412	-1.55386	-0.946825	-0.411749	0.0114119
	473	0.976888	-1.77349	0.232485	-0.0975061	0.420368	-0.122535	0.283533	-0.865866	0.234563	0.392388	2.22027	0.974953	-0.603797	0.0539995	0.0912516			473	0.482061	-0.0967093	-0.910868	-0.0854619	0.924061	-0.617151	-1.35686	0.916337	0.0232778	-0.0833585	-0.397237	-1.65561	-0.93192	-0.371738	0.0931044
	474	-0.514791	1.27602	-1.49982	0.749456	-0.0447312	-0.303758	0.14162	2.15857	-0.546667	0.330033	0.375901	-0.595927	0.528004	-0.887982	0.136505			474	0.315335	0.104449	-0.69652	-0.202202	0.669809	-0.496848	-1.0137	0.516678	0.337757	-0.0100313	-0.413563	-1.27213	-0.828525	-0.470388	0.194291
	475	-0.394127	0.308999	1.83306	2.42296	0.29688	1.27582	0.316115	-0.225952	-0.127494	-0.277764	-0.0730723	0.114239	2.41803	2.86088	-0.000593406			475	0.337823	0.0304135	-0.512815	-0.31616	0.212041	-0.415926	-1.42729	0.143686	0.0754136	-0.123498	0.074926	-2.17986	-0.953889	-0.346573	0.5095
	476	0.0395234	1.55465	3.28263	-0.377437	-0.0292165	1.2478	-3.2324	-0.514556	-0.0783167	-0.401718	-0.682827	0.85001	0.888716	-0.0586879	-0.0357373			476	0.121246	-0.0330488	-0.973449	-0.310818	0.891059	-0.334308	-1.26016	0.0552939	0.0308743	-0.189785	-0.692235	-1.2914	-1.23876	-0.544282	0.309636
	477	2.04764	1.19393	0.819241	0.0191351	0.237515	-1.83108	-1.05414	0.250553	0.0570831	0.669327	-0.496798	-0.758196	1.25241	-1.32862	0.0471672			477	0.279107	0.476151	-0.732044	-0.392679	0.501893	-0.580297	-1.68001	0.647531	0.252422	-0.30655	-0.236202	-1.52334	-0.982998	-0.490588	0.297047
	478	0.500769	-1.06512	0.905582	-0.470868	-0.0998099	0.975222	-0.124689	-0.95854	-0.519748	0.0222303	-1.79531	-0.265266	0.686672	0.602646	0.0348314			478	0.0620453	-0.254343	-0.437047	0.124676	0.500193	-0.475501	-1.45701	0.210136	0.204982	-0.140208	-0.61402	-1.6479	-0.825804	-0.499242	0.127048
	479	-0.114849	-0.481156	6.38239	0.303734	0.143479	-0.294596	0.950624	-1.45636	1.35305	0.917154	1.64643	-0.930751	-1.18401	-0.65976	0.210637			479	0.466143	0.00856784	-1.06169	-0.21159	0.508395	-0.647448	-1.99262	0.527037	-0.0823502	-0.293119	0.355999	-1.44084	-0.940552	-0.485336	0.25651
	480	-0.617487	1.17663	-0.100738	-0.446273	0.0247463	-1.37509	-1.04207	0.257949	-1.08642	-0.547606	0.641169	-0.963011	2.70239	-0.52569	0.0130448			480	0.305706	0.17657	-1.06007	-0.221504	0.521994	-0.731957	-1.18182	0.51197	-0.172006	-0.486269	-0.0487235	-1.07358	-1.03161	-0.353724	0.0847272
	481	-0.360404	0.828548	1.52987	0.21833	0.256307	-0.660614	-0.516477	-0.0886889	0.50345	-0.0469739	-4.23231	-1.33857	2.11877	0.586658	0.47616			481	0.218172	0.206916	-0.540289	0.15904	0.2975	-0.481068	-1.22888	0.544333	0.0363021	-0.273154	-0.391761	-1.17228	-0.886563	-0.479662	0.177976
	482	-1.42805	1.30575	-0.488601	-0.621372	0.132017	-1.54681	-0.470207	-0.664926	-0.361696	0.600054	-0.0898252	0.985469	0.216094	0.918009	-0.0610911			482	0.114388	0.0755066	-0.23353	-0.113604	0.430108	-0.58521	-1.8029	0.0596032	0.351776	-0.514498	-0.639268	-1.25133	-1.13987	-0.639727	0.164468
	483	0.0764195	3.22497	0.305917	-0.390066	0.22746	2.0176	-2.39251	-0.592919	-0.734088	0.40096	1.39498	-0.599819	0.240569	-1.81666	0.0390525			483	0.248187	0.00674081	-0.578542	-0.149681	0.16323	-0.315065	-0.82772	0.492662	-0.211166	-0.360708	-0.265007	-0.940341	-1.11199	-0.839434	0.385717
	484	0.683371	0.560338	4.42684	0.849539	0.880895	1.80874	1.26193	0.765569	2.16306	1.20281	1.73486	-0.458673	-0.156725	-0.997097	0.0128635			484	0.0139046	0.128879	-0.832037	-0.11761	-0.0679182	-0.878981	-1.49898	0.247262	0.0609127	-0.316493	-0.302448	-1.60047	-0.856777	-0.505494	0.233168
	485	-0.14145	0.140139	0.804197	0.739215	0.0961969	0.0454961	2.48867	-0.230265	-1.2674	0.181537	-0.858308	0.273909	-0.489291	0.460627	-0.0851123			485	0.209198	-0.0687089	-0.895014	0.0387264	0.458261	-0.717	-1.33945	0.0286449	-0.0748054	-0.263821	-0.138578	-1.6261	-0.964513	-0.392654	-0.024078
	486	-0.040674	-0.118121	1.05872	-0.490363	0.0108209	0.207527	-3.32796	1.06078	-0.304623	-0.326821	0.0582692	-0.216481	-1.79719	1.18863	-0.147063			486	0.208978	-0.299507	-0.594473	-0.0862555	0.982784	-0.793295	-1.06038	-0.2367	0.195435	-0.160882	-0.499625	-1.76305	-0.935056	-0.564943	0.313936
	487	-0.119247	-0.573201	1.534	-0.74805	-0.00332225	-0.0597095	-0.318694	-1.28597	0.231509	0.127685	-3.22138	0.862837	-1.28862	0.368905	-0.0492163			487	0.451646	0.137435	-1.06665	-0.150475	0.266171	-0.54432	-1.43889	0.310287	0.372891	-0.381991	-0.524817	-0.974724	-1.20076	-0.85714	0.213169
	488	0.0554866	0.77853	0.9342	0.494572	-0.217428	0.513946	0.575467	0.137781	-1.47865	0.716779	1.23396	0.324856	-0.0656007	0.432119	0.10776			488	0.380095	-0.0130112	-0.460597	0.197582	0.570373	-0.393038	-1.24263	0.326905	0.00202489	-0.407537	-0.194918	-1.52423	-0.896772	-0.761856	0.378969
	489	0.101397	0.664768	1.2671	-0.0170926	0.0202466	0.542206	3.91118	0.265264	1.80307	0.30889	-2.19115	1.2769	0.83602	-0.118802	-0.0855901			489	0.529902	-0.0537984	-0.413392	-0.0915788	0.628673	-0.275051	-1.6384	0.137856	0.0891952	-0.163496	-0.391889	-1.57569	-0.840743	-0.638729	0.180499
	490	-1.96969	0.860194	1.2557	0.0663318	-0.0115297	1.25287	0.102741	0.331941	-1.34892	0.437704	1.0624	0.941771	1.37634	0.792737	0.0812465			490	0.153486	-0.417989	-0.352861	0.400302	0.310778	-0.747433	-1.17255	0.0187854	-0.0026727	-0.344041	-0.882878	-0.718357	-0.729837	-0.472824	0.411092
	491	-0.096047	3.04366	-0.854539	1.59776	-0.00870985	0.595949	1.68795	-0.190126	0.0352488	0.526484	-1.35322	1.01456	-2.74352	-0.118195	0.17225			491	0.250909	-0.354462	-0.97044	-0.0544816	1.02713	-0.701352	-1.30628	0.229499	-0.270909	-0.266641	-0.503845	-1.69311	-0.901884	-0.571852	0.16302
	492	1.17403	-0.346867	0.0555981	-0.396493	0.0657989	-1.77819	0.77177	-1.2402	0.807744	-1.32246	-0.531531	0.249304	0.22689	-0.252291	0.160633			492	0.461357	0.560297	-0.685772	0.390953	0.872883	-0.565343	-1.27266	0.183564	0.174534	-0.249675	-0.246697	-1.42392	-0.900103	-0.454242	-0.0702676
	493	0.854433	-1.55104	0.346126	1.20896	-0.0719323	-1.09956	-0.197394	-0.366034	0.151781	-0.254575	3.45605	-0.0516244	0.86539	-1.86691	-0.0723282			493	0.351433	0.252502	-0.213088	-0.651026	0.787429	-0.491969	-0.970569	0.135771	0.0793615	-0.0474624	-0.413599	-1.371	-0.72132	-0.749367	0.200531
	494	-0.278773	1.89024	0.0895487	-1.03203	-0.10117	0.946904	1.37911	0.777162	-0.972406	0.618839	0.0737363	0.153478	1.21583	-1.48433	0.121845			494	0.123392	-0.0628152	-0.882882	-0.143926	0.287043	-0.988288	-1.34819	0.17585	0.00240892	-0.189048	0.0552346	-1.81237	-0.565939	-0.29715	0.14099
	495	-0.0570234	0.796083	-0.772537	0.575501	-0.023305	0.844677	-0.552607	0.754227	-2.14275	0.256489	1.88138	0.0527528	-1.88682	0.331202	0.0311984			495	0.0887822	-0.158324	-0.999729	0.107734	0.42683	-0.663778	-1.40402	-0.00421157	0.0311327	-0.0541538	-0.422235	-1.45795	-0.665083	-0.6471	0.145613
	496	-0.324525	1.15865	0.000498872	0.12828	0.0946836	0.657469	-0.0508949	-0.190996	0.241453	0.353511	-0.00669904	0.79715	0.377864	0.456736	-0.0443557			496	0.0919594	0.159493	-0.547307	-0.0120481	0.283582	-0.520328	-1.82034	0.397441	-0.0201037	-0.115549	-0.469313	-1.62277	-0.572585	-0.311485	0.274059
	497	-0.232074	0.244981	2.97919	0.508412	-0.00640565	0.692873	-0.974512	-1.33071	-0.554673	-0.424769	0.0617575	-0.906993	-0.678641	0.669346	-0.329602			497	0.43122	0.0382174	-0.831118	-0.188719	0.279209	-0.399827	-0.7164	0.240994	0.0272535	-0.138813	-0.836936	-1.56461	-0.961936	-0.418192	0.0764965
	498	-0.464086	-0.400644	0.217125	0.20025	-0.230399	2.30606	0.775704	-0.643319	-0.859178	-0.210884	-0.831034	-0.969322	-1.00611	-0.40096	0.0441147			498	0.141696	0.554721	-0.407044	0.0587271	0.937271	-0.70465	-1.05858	0.353134	0.229043	-0.346594	-0.72472	-1.31109	-0.66963	-0.635842	0.149354
	499	0.612065	4.21658	-2.10427	-1.33052	0.165489	-0.239603	0.25297	0.255207	-0.848281	0.145439	1.59548	1.48531	-0.667116	1.6531	0.0256444			499	0.18743	-0.318284	-0.534312	-0.274938	0.987012	-0.301859	-1.2009	0.341443	0.240926	0.0828205	-0.29786	-1.37929	-1.11102	-0.46273	0.151612
	500	0.463827	-3.3981	-0.104232	-0.207659	-0.0473756	-1.90926	1.53397	-0.152743	0.42143	-0.247655	-0.154517	1.6295	-0.0916074	-0.646783	-0.0408771			500	0.0677103	-0.0945745	-0.40459	0.211008	0.745325	-0.742182	-1.21234	0.0678181	-0.0928355	-0.139963	-0.034233	-1.71912	-0.652504	-0.360853	0.263149
	501	0.519707	2.06915	2.27229	0.29107	-0.0385552	0.247639	1.83514	1.22679	1.39897	1.00436	0.745698	-0.321895	-1.23967	1.45033	-0.0206727			501	0.143981	-0.307566	-0.613441	0.100453	0.957722	-0.68649	-1.23773	-0.115532	0.362221	-0.225505	-0.532399	-1.20732	-1.02053	-0.37611	0.511068
	502	1.15246	-0.910213	-4.52335	-0.139014	-0.021369	-1.10635	0.415691	1.61527	-1.99796	-0.671185	-3.63995	-0.932726	-0.313296	1.44577	0.110024			502	0.198371	0.174195	-0.497287	-0.105409	0.117255	-0.551268	-1.41927	0.0971076	0.527806	-0.467886	-0.837582	-1.24413	-0.890964	-0.468175	0.245422
	503	-0.526629	1.42835	0.0374693	-0.326254	-0.169694	-0.947734	1.28493	-0.524712	0.54737	-0.474071	2.83446	-1.78078	1.00986	0.737253	0.0320696			503	0.100702	0.313337	-0.595084	0.0500893	0.695508	-0.613838	-0.976773	0.482272	0.147663	-0.376676	-0.551891	-1.13492	-1.07345	-0.204733	0.119843
	504	1.12195	-0.398187	1.2211	1.79967	0.284176	0.968775	-2.77944	-0.267723	-0.137241	0.867784	-0.0966034	1.31473	-1.14774	-0.38104	-0.0452713			504	0.223006	0.456005	-0.900512	-0.193229	1.10234	-0.365912	-1.42464	-0.127707	0.0579493	-0.457392	-0.0327157	-1.502	-0.997458	-0.459025	0.249212
	505	1.15587	2.45892	-0.651652	0.539573	0.0118184	0.999287	-1.11189	1.61456	-1.29819	0.203351	2.60792	2.58009	-1.34603	-0.705061	-0.0431937			505	0.0448291	0.0822252	-0.65179	-0.0188893	0.567689	-0.704988	-1.67612	-0.0382683	0.125756	-0.000471532	-0.120607	-1.31778	-1.00726	-0.487276	0.151864
	506	1.39675	-1.48842	-0.0530597	-0.659929	-0.0765015	0.190749	1.22763	0.196656	0.61233	0.236957	-1.50843	0.367919	0.534079	-0.00890983	0.554197			506	0.185038	0.0993305	-0.548087	0.122946	0.562258	-0.50678	-1.59564	0.182454	0.164106	-0.128146	-0.597824	-1.19797	-0.750078	-0.725877	0.156647
	507	1.1277	0.238777	0.600472	1.49163	-0.0176026	1.07277	1.7674	-0.878771	-0.179469	0.164533	-3.10219	1.4106	1.17045	0.315289	0.0133942			507	0.125062	-0.134489	-0.525022	0.0179672	1.07603	-0.717508	-1.77046	0.186668	0.27737	-0.263945	-0.652515	-1.23633	-0.622213	-0.280551	0.212525
	508	0.25472	0.905798	-0.468249	0.990883	0.0970107	2.67555	-0.669361	0.801042	0.073394	0.20598	2.08214	1.13186	-0.339486	0.758741	-0.0091935			508	0.194496	-0.0751011	-0.567484	-0.0722114	0.225539	-0.479383	-1.38688	0.228638	0.691352	-0.319888	-0.321029	-1.18429	-0.886206	-0.677478	0.260568
	509	0.529087	-0.055353	-0.201858	-0.516418	0.0969821	-0.169892	1.2499	2.06669	0.865517	-1.45435	2.86092	1.01302	0.933607	-0.0718938	0.00708187			509	0.303075	0.117511	-0.970591	0.166168	0.525148	-0.394078	-1.02868	0.321572	-0.27779	-0.459612	-0.306428	-1.78401	-0.618952	-0.306457	0.12691
	510	0.638379	1.5838	-0.0407953	-0.114618	-0.0137348	1.36466	0.120432	-1.40928	-1.01601	-0.135402	1.89575	-0.241149	1.95312	-1.02426	-0.0371708			510	0.330701	0.157355	-0.498658	-0.354631	0.597175	-0.458646	-0.817801	0.20545	0.240992	-0.360369	-0.194056	-1.37631	-1.31547	-0.494976	0.413809
	511	-0.33915	0.850509	0.719238	-0.0217699	-0.0049192	-0.0336446	0.27499	-1.93311	0.136284	0.581011	0.849178	0.270616	1.41047	0.654673	0.35872			511	0.286416	0.208478	-0.613621	-0.265587	0.562223	-0.532548	-1.66864	0.249816	-0.103697	-0.54211	0.0713955	-1.4938	-1.02336	-0.486545	0.0694318
	512	0.391629	0.423484	-0.266751	-1.35641	-0.0568723	0.00186689	1.10568	0.514691	-0.529921	-0.083561	0.227189	2.91177	0.725489	1.02388	0.0181657			512	-0.0364901	0.301311	-0.939619	0.262978	0.862254	-0.535794	-0.937577	0.212498	-0.121649	-0.127571	-0.358617	-1.68672	-0.89431	-0.616799	0.364697
	513	0.543656	-0.844207	1.13717	0.256054	-0.00577582	-0.0254265	-1.90163	-1.17932	-0.381747	0.52722	2.31536	1.53544	2.40115	0.331897	-0.146958			513	0.475946	-0.00619832	-0.818076	0.0990033	0.901133	-0.643958	-1.124	0.274709	0.230033	0.130454	-0.925092	-1.02308	-0.730922	-0.540426	0.307355
	514	0.0108115	-1.33699	0.0351045	1.0936	-0.021593	0.760905	-0.69349	1.18176	0.19406	0.0233907	-1.47309	1.06626	0.0593768	-0.175386	-0.0609106			514	0.135755	-0.487133	-0.603457	-0.302743	0.873768	-0.668427	-0.901127	0.47106	0.166696	-0.00915632	-0.236576	-1.47612	-0.469062	-0.31479	0.312521
	515	0.35986	-1.6193	0.0850611	0.408598	0.0477181	1.72045	-0.12446	-0.503869	-0.699341	-0.44075	4.3492	0.287177	-0.0654552	-1.33423	0.0148292			515	0.0265973	0.00202632	-0.663367	0.0531528	0.638292	-0.300212	-0.919519	-0.226326	0.284548	-0.199457	-0.742907	-1.19955	-0.688754	-1.04547	0.336429
	516	0.116772	-1.03547	-0.0504055	-0.000184104	0.31628	0.784109	1.6988	-0.296032	1.6883	-0.941994	-4.49859	1.4972	0.454536	0.16915	0.0334091			516	0.131926	0.0233862	-0.363545	-0.23251	0.52446	-0.528027	-1.20726	0.120357	0.407608	-0.170074	-0.634501	-1.61123	-1.03899	-0.472305	0.181122
	517	-0.188178	-1.12482	-1.2062	-0.610692	-0.0298146	0.72022	-0.22472	1.67381	1.86736	-0.441356	2.91198	-0.840165	0.77659	1.13931	-0.0286759			517	0.20554	-0.0585372	-0.587942	0.218253	0.684832	-0.486128	-1.54957	-0.0245617	-0.00984532	-0.384215	-0.18285	-1.20579	-1.19656	-0.426916	0.239843
	518	0.549304	0.569822	-3.35356	0.352033	0.0153468	-0.327854	1.66738	-1.07716	0.298741	0.848483	-0.0143858	1.02739	0.829703	0.364791	-0.372046			518	0.365084	0.143696	-0.809275	0.0574073	1.27179	-0.461498	-1.52736	0.127077	0.39375	-0.276578	-0.33422	-1.48156	-0.89845	-0.596125	-0.0364311
	519	0.157923	-3.44321	-0.957759	0.759642	-0.0460358	1.52976	0.641548	0.812138	-0.350413	0.251438	2.13301	-0.155249	0.826481	0.364825	-0.00144967			519	0.083035	0.079693	-0.917593	-0.264637	1.55114	-0.398586	-0.708835	0.456143	0.0348455	-0.513334	-0.255917	-1.13169	-0.754837	-0.416872	0.552279
	520	0.780677	-0.499998	2.63407	-1.03235	0.0155385	-0.221109	-2.01054	-0.0353848	-0.35882	-0.301636	0.457832	-1.23375	1.75966	1.46702	0.125947			520	0.220375	-0.408065	-0.609979	0.228446	0.718053	-0.831831	-1.47791	0.391702	0.238572	-0.263355	-0.294576	-0.752352	-1.27303	-0.427029	0.257623
	521	0.0486071	-1.07176	2.57944	-0.380427	0.0282872	-0.163463	-0.0586119	-0.319689	0.23714	-0.0125964	1.14779	0.475981	-0.964239	0.688104	-0.088471			521	0.195648	0.245616	-0.954216	-0.0669597	0.656447	-0.508477	-1.59726	0.250101	0.0855812	-0.160826	-0.27804	-1.30089	-1.09744	-0.635522	0.299045
	522	0.0701948	1.71029	-0.491739	-0.484388	0.0295408	-0.225237	-1.33582	-0.183116	-0.127679	0.471319	2.49776	-1.05573	-0.267468	0.549718	-0.226163			522	0.327104	0.0441514	-0.711723	0.0947007	0.493441	-0.491606	-1.47358	0.168865	-0.0220864	-0.449868	-0.697257	-1.31536	-0.914796	-0.819773	0.197725
	523	-0.480415	-1.2394	-0.205494	-0.136112	0.127708	-0.401725	0.985175	-0.459057	0.791627	-0.51167	2.16459	1.54392	2.30942	-0.79574	-0.00891623			523	0.352135	-0.00626066	-0.500937	-0.248322	0.779705	-0.325634	-1.287	0.187552	0.311659	0.0662295	-0.534598	-1.71547	-1.06024	-0.725241	0.351497
	524	1.64195	0.405487	-1.03878	1.50038	0.177759	0.113122	2.51454	-0.667532	1.64883	0.2905	4.88659	0.700206	0.243765	-0.620186	-0.0416157			524	0.266847	0.0612372	-0.882788	0.0552814	0.903481	-0.625184	-0.985936	0.434535	0.0518623	-0.369529	-0.983604	-1.2923	-1.02685	-0.684872	-0.00659961
	525	0.338765	-2.1803	-2.44033	0.432027	-0.012644	0.259606	0.453841	1.0204	-0.374022	0.473119	1.70584	1.05853	0.300357	-0.543236	0.3607			525	0.113424	0.284198	-0.444016	-0.0645805	0.839217	-0.417485	-1.03674	0.221576	0.571895	-0.0369963	-0.0895115	-1.52928	-0.856403	-0.901581	0.548655
	526	0.414784	1.34583	1.56718	-1.52191	-0.012257	-1.25428	-0.265272	0.421271	-0.593174	0.374775	2.4157	-1.00795	-0.228167	1.26944	0.00774191			526	0.437395	0.298311	-0.89486	-0.149713	1.46665	-0.489708	-1.34002	0.470864	0.248336	-0.255753	-0.536264	-1.54411	-0.868186	-0.591741	0.398588
	527	-1.18634	-0.205289	-3.06731	-0.42643	0.0140357	1.05119	-1.42763	-0.177316	0.938661	-0.152029	0.160573	-0.431803	-0.171691	-1.19155	0.0389818			527	0.327902	0.0411514	-0.602515	-0.124652	0.394635	-0.512844	-1.15598	0.0276902	0.356032	-0.0701885	-0.475551	-1.3571	-0.953136	-0.322248	0.174697
	528	0.748265	1.76893	0.871457	0.970653	0.0636129	0.985446	2.98238	0.120693	0.0665428	2.10438	1.90839	0.612167	-0.393553	0.000640671	-0.147402			528	0.276041	0.00194049	-0.64789	-0.285717	0.754179	-0.225995	-1.64945	0.0829208	-0.145465	-0.59859	-0.195532	-1.30997	-0.879474	-0.930612	0.238859
	529	0.0474044	2.21074	0.407395	-0.610614	0.152378	0.722265	2.49919	0.624903	-0.0122129	-0.893744	-1.13702	0.676132	-0.830279	0.565654	0.136212			529	0.384663	0.0986434	-0.855338	-0.216385	0.575939	-0.406628	-1.37511	0.276583	-0.13444	-0.20708	-0.0665406	-1.62006	-0.992339	-0.503701	0.256996
	530	0.483013	-0.648826	1.96443	-0.518332	-0.41893	-1.02577	2.29155	0.498127	0.13235	1.84307	0.943719	-0.96749	0.530728	-0.14605	-0.015647			530	0.519403	-0.0706251	-0.410688	-0.463145	0.198028	-0.451073	-1.69544	0.39824	0.169683	-0.405519	-0.63988	-1.17237	-1.11781	-0.704667	0.173151
	531	0.450543	0.550681	-1.49328	0.605555	0.0872492	-0.396923	0.452063	1.85195	1.24136	-0.0550496	0.090478	0.563077	3.22585	1.56476	0.0112554			531	-0.0234694	0.436099	-0.614605	-0.089175	0.675386	-0.993413	-1.35662	0.112289	0.415735	-0.350968	-0.0791407	-1.11781	-1.11051	-0.294686	0.360043
	532	-0.196957	-0.433435	0.806026	-0.242222	-0.242522	-0.299157	-1.20445	1.03422	0.918926	0.159095	0.734331	1.74493	-0.0770991	0.684292	0.192692			532	0.0908808	-0.323442	-0.762402	0.215099	0.755527	-0.513692	-1.12462	0.635376	0.279963	-0.329043	-0.410977	-1.25568	-0.829426	-0.490049	0.358659
	533	0.427406	-0.762128	-1.08631	0.727844	0.0263531	0.161043	-0.0601027	0.778847	-1.60829	1.23111	0.544389	0.657801	-1.24068	-0.231146	0.281494			533	0.176488	0.272147	-0.61686	0.0464559	0.741678	-0.193825	-1.18785	0.516994	0.161645	-0.102593	-0.170715	-1.34221	-0.853047	-0.351071	0.156199
	534	-0.166766	-2.43254	-0.321813	-1.26263	-0.0303683	0.248177	-1.47557	-0.208458	0.266547	-0.210476	1.30241	1.45416	0.375963	0.0377006	-0.0290152			534	0.24384	-0.182875	-1.20553	0.121091	0.765936	-0.112781	-1.12164	0.22	0.0303735	-0.126629	-0.368731	-1.28973	-0.65879	-0.680901	0.379234
	535	-0.309067	-0.934285	-0.719494	0.220379	-0.678254	-0.0797382	-0.686738	-1.06297	1.10285	-0.881618	-1.33219	-0.294443	0.992098	0.209351	0.0285103			535	0.200433	-0.0473833	-0.829609	-0.363032	0.10222	-0.819853	-0.89539	0.159716	-0.0757168	-0.309658	-0.823027	-1.10299	-0.823347	-0.797422	0.347126
	536	-0.144106	0.277149	1.65146	-1.01833	-0.00501406	-0.694184	0.72569	-1.46717	-1.35331	-0.00465972	2.45577	0.58947	0.569855	0.16674	-0.0801386			536	-0.0934128	0.497186	-0.456744	-0.214148	0.551359	-0.552794	-1.36823	-0.323442	0.0179197	-0.386846	-0.32132	-1.50474	-0.754637	-0.364809	0.330947
	537	-1.31133	0.922663	-0.026624	-0.405959	-0.914633	0.97109	-2.63864	0.320471	-0.205797	-0.888579	-0.550408	-1.64295	1.34036	-0.293207	0.0109563			537	0.0436034	-0.0415829	-0.614308	-0.316524	0.353671	-0.744691	-1.74318	0.154601	0.0265786	-0.530116	-0.252812	-1.97028	-0.523531	-0.473418	0.333842
	538	1.02512	1.98976	-0.304171	0.647585	-0.0763223	1.5117	0.910625	0.352802	-1.8283	0.961959	-1.9557	2.45156	3.05829	-0.988483	0.153703			538	0.218124	0.0198892	-0.965043	-0.261102	0.699716	-0.940302	-1.27698	0.186534	-0.00408748	-0.358703	-0.414021	-1.30016	-1.049	-0.483319	0.233161
	539	0.633494	1.94245	0.338151	3.50013	0.184495	-0.472501	0.132159	-0.510143	0.85038	0.511007	4.21415	-0.246342	-0.2906	0.173385	0.13637			539	0.210315	0.169259	-0.916406	0.107597	0.742628	-0.496595	-1.08861	0.206734	0.134032	-0.268595	-0.19117	-0.966943	-1.22561	-0.551551	0.306954
	540	0.107474	0.898386	-1.60675	3.14691	0.0932196	0.216043	1.19067	0.293401	0.788036	0.691821	-0.67785	-1.34206	-1.23226	0.257701	0.0244927			540	0.836198	-0.553721	-1.1415	-0.140854	0.903688	-0.784473	-1.43806	-0.0153038	0.088209	-0.479901	-0.558177	-1.2172	-0.561515	-0.488844	0.402623
	541	0.0210086	0.647441	0.438906	0.553494	-0.0115323	0.758052	-1.67621	-0.12633	1.24436	-0.0244368	2.53094	0.286409	0.25034	0.503273	-0.146155			541	0.601945	-0.0532491	-0.627834	0.113421	1.1792	-0.440139	-1.87329	0.225648	0.097722	-0.0438904	-0.741379	-1.56071	-1.0341	-0.495028	0.329693
	542	-0.331512	-1.69706	-0.312899	-0.282143	-0.0137193	0.982214	-0.323404	0.154046	1.73407	-0.37048	0.473161	-0.0627963	0.137296	-0.386982	0.167245			542	0.0125264	0.0899965	-0.781735	-0.0730402	0.746661	-0.712563	-1.1041	0.170671	0.017401	-0.251434	-0.357404	-1.26111	-0.791234	-0.570937	0.445432
	543	0.859407	0.0192116	-0.00648295	-0.91082	0.641894	-0.0198509	-1.87306	0.0352951	-0.70659	-0.0721933	-2.57506	-1.01748	1.34292	2.18425	0.024946			543	0.162393	0.082792	-1.04096	0.130788	0.482138	-0.509868	-0.873059	0.619678	0.104607	-0.057191	-0.472442	-1.37774	-1.16484	-0.378155	0.141098
	544	-1.44997	0.849753	0.480066	-0.49615	0.167496	0.53831	-0.25798	0.692188	0.647588	-0.524739	-1.93511	-0.883013	0.618057	1.38938	0.127809			544	0.413319	-0.207761	-0.445384	0.238805	0.959462	-0.660319	-1.09045	0.187539	0.209037	-0.282786	-0.724548	-1.41242	-0.840854	-0.461264	0.470018
	545	-0.326284	-3.05722	2.9404	0.3956	-0.0106477	-0.598037	-0.614308	0.598242	0.807795	0.0931178	-0.86192	1.13223	-0.0260774	0.130737	-0.0143329			545	0.234703	0.0840482	-0.704951	-0.21486	1.09157	-0.377986	-1.05293	0.249936	-0.129115	-0.181398	-0.449793	-1.91928	-0.852742	-0.569427	0.468367
	546	1.54718	-0.427455	7.33351	0.486821	0.0659844	0.216003	0.27481	0.383395	1.52816	0.458888	0.627225	-0.238635	-0.517707	-1.55208	0.0714742			546	0.352899	0.265064	-0.675382	-0.176681	0.103637	-0.483934	-1.39484	0.173587	0.189235	0.00868922	-0.323277	-1.67161	-0.576517	-0.583534	0.316745
	547	0.155532	0.978267	-1.18531	0.098284	0.0940808	1.09742	-0.263169	-1.36989	0.351973	0.273054	0.928155	-0.610614	0.496824	0.296607	0.0364086			547	0.0261799	0.0362743	-0.692498	0.195698	0.208148	-0.355301	-1.77194	0.136491	0.229855	-0.490282	-0.684619	-1.91436	-0.860146	-0.513927	0.440143
	548	0.0324812	1.52615	-1.26028	-1.61376	-0.013769	0.81955	2.77733	0.231498	-1.80367	0.599676	-5.2844	-1.71829	2.08313	1.33826	0.0271525			548	-0.177253	0.0639512	-1.3004	-0.0161165	0.884974	-0.829978	-1.28864	0.0427184	0.0612738	-0.231486	-0.687245	-1.25303	-1.01553	-0.388444	0.394187
	549	-1.47055	0.439328	-0.0437753	-0.398525	0.0321857	0.568122	-0.577973	-0.155268	-0.930016	0.604855	-1.98212	-1.92099	1.5684	0.292893	0.0166988			549	0.0978145	-0.182414	-0.730697	0.0389787	0.421452	-0.237742	-1.13745	0.131804	-0.00113869	-0.206395	-0.0148141	-1.66865	-0.882155	-0.438583	0.281587
	550	1.00735	1.67341	-1.31088	0.353681	0.0242832	0.692029	2.42535	-1.03265	1.25388	0.0194202	2.06587	-0.297044	-1.11507	-0.442895	0.0452112			550	0.140016	-0.025993	-0.759525	0.246229	0.288548	-0.780296	-1.51034	0.31257	0.320262	0.132787	-0.431989	-1.44738	-0.806193	-0.481986	0.290441
	551	0.375483	0.359688	-1.41191	-1.65293	0.0503374	-0.0824303	-1.52497	-0.30484	-0.771367	0.460132	-0.184355	0.0461944	0.183587	1.4404	-0.0707514			551	0.167123	-0.142198	-0.532443	-0.199787	0.923069	-0.504298	-0.880258	0.185111	0.0576912	0.106523	-0.147602	-1.12514	-0.86124	-0.594588	0.0467881
	552	0.416145	0.780261	1.84196	-1.06755	1.02801	2.10816	1.62098	-0.303614	0.600649	0.150553	-0.68019	2.34927	1.72794	-0.699179	-0.0195819			552	0.515444	0.570722	-0.547058	0.044574	0.403436	-0.634417	-1.30278	0.271029	0.407197	-0.417618	-0.262326	-0.957381	-0.985701	-0.395343	0.147527
	553	-0.260326	-2.01546	0.0853314	0.617017	0.0464362	0.515374	0.809775	-0.829781	-0.131117	0.256671	0.120376	0.791074	-0.00213542	1.08277	-0.194041			553	-0.0838328	0.452267	-0.469762	-0.0147043	0.698775	-0.489322	-1.0765	0.0188198	0.0857121	-0.0867799	0.125226	-1.44521	-0.833644	-0.586102	-0.0145009
	554	-1.12495	0.738636	-0.895133	0.0591793	-0.0246777	0.8059	-3.20599	-0.0557792	-1.81279	0.289532	-0.0382764	-0.579301	0.67921	0.293394	0.0353156			554	0.201221	-0.304789	-0.853161	0.108513	0.743365	-0.705325	-0.798619	-0.307013	0.191537	-0.598489	-0.0769362	-0.976028	-0.905522	-0.591781	0.37633
	555	0.00122313	0.465685	-0.218485	0.233648	0.0427622	0.761344	0.556187	1.55673	0.361739	-0.57189	1.44762	1.00941	-0.250629	0.170703	0.12769			555	0.414141	0.0396934	-0.481874	0.170267	0.302926	-0.540813	-1.39755	-0.0828846	0.241487	-0.403466	-0.480039	-1.22168	-1.11017	-0.523213	-0.119914
	556	1.1227	2.79473	-0.322062	0.386702	-0.353787	-3.25625	0.342182	0.534345	1.74396	-1.2664	-4.58585	-0.112649	-0.651416	0.0220547	0.00795172			556	-0.033478	-0.326132	-0.812971	0.0280063	0.273574	-0.491489	-1.40411	-0.00265503	0.402157	-0.942781	-0.568733	-1.68065	-0.500836	-0.223921	0.263767
	557	-0.24556	0.911138	-1.20204	0.511939	0.00531964	-0.318875	0.709967	-0.764118	-0.980777	0.157854	0.525662	0.365631	-0.18329	-0.390071	-0.0936966			557	0.529156	-0.177901	-1.24992	-0.0107943	1.07503	-0.523616	-1.20789	0.12221	0.269593	0.143603	-0.8394	-1.85646	-0.721969	-0.539911	0.122043
	558	-0.0893533	-0.274188	0.536158	-1.04256	-0.096249	-0.12497	0.141187	1.31164	-0.640248	0.314707	-5.05804	2.5346	2.4593	0.869694	-0.0917473			558	0.491423	-0.134409	-0.747307	0.13365	0.711206	-0.496694	-1.36987	0.130278	0.345536	-0.16677	-0.651525	-1.35786	-1.33068	-0.577418	-0.0255101
	559	0.135129	2.97749	1.44093	0.862172	-0.0111594	2.03317	0.392581	-1.66467	0.360793	0.716117	0.831614	-0.154166	0.571094	0.585597	-0.0264074			559	-0.148486	-0.0359677	-0.782935	0.3104	0.62026	-0.330863	-1.96248	0.318191	0.274547	-0.236641	-0.314066	-1.41677	-0.767196	-0.512246	0.38842
	560	0.209516	-1.51349	0.625482	-0.377573	0.210582	1.05614	0.530002	-0.959332	-1.02963	0.972964	0.136926	0.163733	1.74812	0.223365	-0.013895			560	0.161696	0.0650213	-0.560137	-0.0244908	0.81691	-0.61391	-1.88718	0.503948	0.0975163	-0.188014	-0.406116	-1.79549	-0.498437	-0.748592	0.365809
	561	-0.43048	0.297063	3.2321	0.435653	0.00376502	-0.162113	-0.730633	0.0869996	0.0233836	0.21143	1.96007	-0.839873	0.584602	-0.466339	0.0528738			561	0.195114	0.30651	-0.865635	-0.223418	0.736279	-0.172595	-0.774468	0.395353	-0.0360793	-0.256135	-0.535907	-1.41282	-0.979288	-0.560637	0.652701
	562	0.429879	1.79119	-0.282287	-0.856561	0.0815618	0.00852631	-3.06083	0.697116	-0.551581	-1.24874	1.15935	-0.73612	0.68169	0.174996	-0.175554			562	0.399497	-0.364771	-0.71428	-0.43007	0.538397	-0.48078	-1.42253	0.0654973	0.0938962	-0.282838	-0.389104	-1.36226	-0.970087	-0.544078	0.215322
	563	-0.0475621	1.05822	2.45076	2.46681	-0.00708821	0.823324	1.03958	1.70109	0.0349443	0.700194	1.11449	2.57547	-0.440548	0.179983	0.121038			563	0.156352	0.0154764	-0.240814	-0.135165	0.924831	-0.81861	-0.945724	0.357437	0.0605824	-0.297215	-0.386469	-1.1573	-1.05091	-0.348037	0.168856
	564	-1.44828	-0.703722	-1.28774	-0.426118	-0.0560164	-0.563001	-2.16069	0.916237	-2.06143	0.493652	1.99693	-1.46128	-0.72482	-0.484821	0.00654639			564	0.647572	0.0725024	-0.443681	-0.203965	0.473436	-0.357745	-1.27644	0.0267625	0.174573	-0.46029	-0.368646	-1.32397	-1.36024	-0.463669	0.20329
	565	-0.209702	-1.61109	3.05305	0.738019	-0.109623	-1.24045	0.328364	0.620852	0.140847	-0.10292	0.302349	0.13852	1.84592	1.78647	-0.00180357			565	0.204884	-0.0247477	-0.569769	-0.183646	0.587563	-0.989179	-1.4416	-0.16478	0.178595	-0.441316	0.0235727	-1.34808	-1.00074	-0.711532	0.346161
	566	0.499769	-0.340146	0.75267	-1.18667	-0.0521114	1.16532	-0.924522	0.674444	0.210712	0.539815	1.46389	-1.08033	3.50069	1.33821	-0.0941248			566	0.203851	-0.247101	-0.716803	-0.0549575	0.531957	-0.519688	-1.51576	0.393915	0.248827	-0.377908	-0.663925	-1.37877	-0.818007	-0.20326	-0.0168558
	567	0.00204534	0.82255	0.0807659	-0.812573	0.22979	-0.266631	-0.712307	-0.107994	0.414412	-0.115713	2.13663	1.75973	-0.519896	-0.302305	-0.0379923			567	0.19185	-0.126368	-0.763352	0.0506677	0.51257	-0.550025	-1.32592	0.220968	0.0800887	-0.3876	-0.0758076	-1.78253	-0.40706	-0.613085	0.274682
	568	-0.565128	-0.321163	0.800889	0.976605	-0.0161204	-0.71327	0.893065	0.779557	-0.150322	-0.692389	1.96327	0.237206	-0.147615	0.0964224	0.0615677			568	0.14354	0.14512	-0.379002	-0.164242	1.05115	-0.381094	-1.36684	0.503269	-0.164047	-0.491184	-0.401435	-1.29742	-1.25374	-0.375863	0.346071
	569	0.650179	0.109948	-1.345	1.79239	-0.234004	0.598807	4.00748	-0.683402	-0.302708	-0.314392	0.0160208	-0.175222	0.760109	0.289631	0.142165			569	0.179408	0.13507	-0.642545	0.0779905	0.420999	-0.492262	-1.45537	0.403958	-0.224544	-0.391131	-0.549558	-1.41114	-0.614419	-0.559991	0.308062
	570	1.35526	-1.13668	1.38974	0.295501	0.0126607	-0.366115	-0.540951	-0.896076	-1.35176	0.554021	3.09421	-0.991048	0.853818	-1.0014	0.699925			570	-0.124642	0.391926	-0.675846	-0.331278	0.892896	-0.625408	-1.08199	0.228765	0.545153	-0.4474	-0.486974	-1.39136	-0.856583	-0.512708	0.212049
	571	0.670712	1.19301	-0.128219	-0.268953	0.0829838	0.0616096	1.91001	0.657437	0.872128	-0.152172	4.15018	1.53143	1.75834	-0.439025	-0.0419808			571	0.0676301	0.171175	-1.0919	-0.366529	0.589468	-0.61444	-1.43591	0.255503	0.16275	-0.55639	-0.160507	-1.3607	-0.73735	-0.540134	0.360387
	572	0.436822	-1.20545	-0.866466	0.599997	0.131551	0.452869	2.19993	-0.938117	0.407312	0.375486	-2.12904	-0.624861	-0.431534	0.798736	0.248038			572	0.09356	0.180554	-0.993153	0.058365	0.0103993	-0.674395	-1.28906	0.182702	0.385966	-0.129517	-0.0950167	-1.05766	-0.985074	-0.790085	-0.00459245
	573	-0.00907179	1.78899	0.660542	0.363412	0.0302856	1.18052	0.943371	0.430408	1.36509	-0.0259276	5.15315	1.17904	0.331588	-0.625058	0.00361378			573	0.424267	0.264461	-0.690565	-0.433724	0.520535	-0.780172	-1.08513	0.423466	0.135208	-0.148079	-0.24306	-1.3513	-0.592558	-0.279453	0.360914
	574	-0.852622	-0.666271	-0.803381	0.650413	-1.00029	1.7649	-0.23418	0.428468	-0.808076	0.340921	0.421227	-0.593993	-0.785693	1.41194	0.460035			574	0.415627	-0.158819	-0.708033	0.0346117	0.74107	-0.239596	-1.32558	-0.0234989	-0.00428778	-0.273101	-0.885455	-1.11798	-0.792893	-0.83991	0.239755
	575	-0.341775	-0.748414	0.378296	0.535951	-0.655398	-0.901763	-0.838453	0.658952	0.0950159	0.012216	-0.248245	0.18766	0.986827	-1.24411	0.0747218			575	0.0147035	0.156967	-0.891197	0.00159365	0.351751	-0.717741	-1.18149	0.551878	0.184516	-0.271303	-0.546388	-1.33082	-0.863684	-0.374097	0.0696175
	576	2.05906	-1.01951	2.18473	0.15999	0.216048	0.00694803	-0.924539	-1.36854	0.607349	0.0155852	-1.53916	1.07838	1.6846	-0.31821	0.0673857			576	0.14995	0.230099	-0.803743	0.218714	0.700659	-0.360797	-1.46458	0.373417	0.146116	-0.337959	-0.569792	-1.39493	-0.588856	-0.353995	0.369008
	577	-0.301554	2.61521	3.5518	-0.507007	-0.00836121	0.503542	-0.053319	0.736448	-0.868551	-0.11123	0.45443	-1.55647	-0.525406	-0.053018	-0.0025069			577	0.082426	-0.0348731	-1.06655	-0.115975	1.30861	-0.662536	-1.21448	0.177148	0.0742222	-0.230059	-0.247324	-1.56803	-0.565233	-0.569299	0.359124
	578	-0.194462	-0.00798591	0.082654	0.495809	0.0431137	0.693436	-1.38182	-0.409289	-0.31739	-1.3698	-5.70727	0.868467	2.04707	0.147109	0.174073			578	0.121983	0.204108	-1.27767	0.0384889	0.545568	-0.501552	-1.05504	0.449773	0.163271	-0.230358	-0.0805222	-1.28395	-0.828373	-0.412967	0.149849
	579	0.994883	-0.79528	-4.22051	-0.520796	0.490001	1.44124	0.85349	0.785789	-1.75628	-0.220905	0.619765	-0.888325	0.422883	-0.0337835	0.0172485			579	0.449992	0.0343983	-0.608737	0.267552	0.573229	-0.810806	-1.39691	0.265456	0.44854	-0.0456842	-0.0901708	-1.21433	-1.05062	-0.382174	-0.0379367
	580	-1.12014	-0.328105	-3.0751	1.91223	-0.0262492	-0.816473	0.368177	-0.150327	0.293996	0.733933	-0.696856	0.964341	1.68626	-0.955299	-0.00223607			580	0.342894	0.0181803	-0.747191	-0.207003	1.12789	-0.382593	-0.835428	0.512512	0.332245	-0.250247	-0.439462	-1.43335	-1.02392	-0.782966	0.479612
	581	0.902127	1.49257	0.306285	0.512212	0.00413937	-0.331235	-0.739202	0.479969	-1.06609	-0.550813	3.21991	0.977107	0.369952	0.0733824	0.422001			581	0.524052	0.0260135	-0.701827	0.123013	0.536129	-0.538926	-1.4939	0.471425	0.412642	0.208806	-0.498506	-1.40688	-0.685732	-0.27046	0.108793
	582	0.304293	0.764203	0.0639827	1.16606	0.0281218	0.0831771	-1.05974	-0.211103	-0.595564	0.813073	4.0565	0.603341	-3.08081	-1.45105	-0.183396			582	0.0452019	0.110825	-0.635547	-0.00519085	0.69238	-0.506763	-1.26491	0.358548	0.119213	-0.117152	-0.707688	-1.2765	-0.650859	-0.841728	0.0610279
	583	0.527543	-2.88931	0.348071	-1.38007	-0.0283706	0.581488	1.30251	-0.907378	-0.519162	0.183955	-2.43819	-0.679067	1.12844	-0.17413	0.0585884			583	0.271778	-0.523724	-1.06632	0.0790215	0.60757	-0.557741	-1.45554	0.739117	0.171015	-0.130807	-0.0627747	-1.7641	-0.744917	-0.614004	0.491231
	584	-0.864637	0.602801	-0.137091	-0.653395	-0.0354169	1.06199	-0.071138	0.867032	0.504246	0.0639401	-2.50969	-0.00526037	-0.961864	1.88992	0.0130339			584	0.0549463	0.200109	-1.1369	-0.0357319	0.117505	-0.44627	-1.65179	0.0784638	0.147195	-0.237535	-0.269038	-1.15429	-0.866249	-0.50538	0.300599
	585	1.8985	-1.43782	-1.24148	1.71646	0.00225436	0.759647	-0.375955	-0.127759	-0.848301	0.406053	-2.32859	0.46103	1.12207	0.395684	-0.0401552			585	0.25896	-0.622862	-0.668169	0.036671	0.906281	-0.695556	-0.723342	0.535557	-0.189502	-0.143663	-0.244982	-1.34085	-1.1521	-0.392782	0.258225
	586	0.172549	-0.84547	-0.0980855	-0.115974	0.0917901	0.853689	-1.34548	-1.3111	-0.506432	0.20655	0.58754	1.38383	0.273829	0.0869833	0.0728901			586	0.0999461	-0.166177	-0.284719	0.210581	0.849522	-0.559004	-1.46487	0.128624	0.0654166	-0.177635	0.101081	-1.49055	-0.487474	-0.363122	0.181731
	587	-0.07463	0.284551	0.775509	1.07112	-0.0145969	-0.464588	1.16757	0.764329	0.740038	0.483287	-0.57603	0.056707	-0.00732743	-0.539169	0.169243			587	0.0454753	0.121223	-0.725129	0.0647134	1.11271	-0.844402	-1.20089	0.305326	0.162947	-0.167272	-0.733734	-0.871698	-0.761071	-0.450743	0.107508
	588	0.32598	-1.11409	3.51335	1.30232	0.00606281	-0.167996	0.319477	-0.406867	-0.258165	0.526731	2.31034	1.0467	1.38051	1.04278	0.0159015			588	0.257746	0.247816	-0.585363	0.143894	1.34904	-0.850042	-1.42591	0.389554	-0.245227	-0.415771	-0.114696	-1.42759	-0.836192	-0.709566	0.297256
	589	-2.49582	-1.81272	-0.359271	0.854173	-0.0322688	-0.0610902	-0.913725	1.60709	0.731156	1.1963	0.608136	0.0229322	-2.01777	-0.610265	0.0254288			589	-0.22986	0.137556	-0.658162	-0.264819	1.01884	-0.2132	-1.73015	0.263847	0.247744	-0.414377	-0.190989	-1.06642	-0.796769	-0.533067	0.426287
	590	-0.242282	-3.41283	2.58588	-0.35243	0.041188	0.171213	-0.938727	-0.0893044	-0.375167	0.158483	0.321007	-0.345408	0.739536	-1.04901	-0.682212			590	0.140607	0.0454503	-1.20139	0.141134	0.796769	-0.730966	-1.00111	0.312728	0.153264	-0.259851	-0.379921	-1.68094	-0.524486	-0.50104	0.10544
	591	-0.141171	1.48822	-0.394662	-0.454599	0.000863887	-2.44164	1.36872	1.61852	-1.21464	1.58192	2.48281	-0.337229	1.45366	-0.528229	0.0582475			591	0.188844	0.185412	-0.981395	-0.0129203	0.554491	-0.936756	-1.33754	-0.0869053	-0.22614	-0.0531058	-0.436729	-1.28588	-0.87052	-0.175515	0.212624
	592	0.625694	-0.333602	-0.730521	-0.586443	-0.0605639	2.47509	3.03126	-0.27238	0.149315	-0.496242	-0.452278	2.36268	0.0170462	-0.403704	0.0926533			592	0.151548	-0.0601957	-0.384547	0.200166	0.488463	-0.601615	-1.24777	0.146781	0.173195	-0.0861406	-0.32198	-0.971025	-0.830193	-0.468839	0.29693
	593	0.328611	-2.35315	-0.809493	0.0246444	-0.0100731	-0.967893	0.325817	0.855822	-0.0944602	1.4308	0.441598	-1.55384	0.657505	-0.473859	-0.00432751			593	0.335531	-0.218464	-0.623189	-0.548693	0.723496	-0.675837	-1.1109	0.231609	0.0341812	-0.293842	-0.0985363	-1.64661	-1.06185	-0.409646	0.309015
	594	-0.0977565	-1.76978	1.12231	0.343482	1.77995	0.525668	-1.4867	-0.113572	0.781249	1.38434	-0.120694	0.362649	0.160646	-1.26301	0.0295453			594	0.156581	-0.0497635	-0.619525	-0.0158441	0.750231	-0.656583	-1.22824	0.166469	0.105746	-0.294988	-0.741467	-1.51843	-0.895598	-0.570884	0.298958
	595	0.441845	-0.935713	-0.17748	-1.68561	-0.0249145	-1.14883	-0.865233	0.352365	-1.23326	-0.269847	1.78737	1.20415	0.482427	-0.987349	0.222655			595	0.0402306	0.0818903	-0.878978	-0.101266	0.568104	-0.775704	-1.00485	0.317347	-0.0144414	0.0727507	-0.763129	-1.06565	-0.850421	-0.515118	0.292252
	596	0.272245	0.785194	1.09495	-0.816041	0.244034	0.301713	-2.00736	1.33821	-0.925647	-0.0207031	1.14687	-1.28953	-1.46221	-0.122717	-0.336235			596	0.217997	-0.0563737	-0.506352	-0.450788	0.422485	-0.231311	-1.54422	0.196871	-0.0989355	-0.0574815	-0.207914	-1.16555	-1.07207	-0.145659	0.178478
	597	0.0154494	1.71644	-0.0571222	-0.382412	-0.188326	-0.0472286	2.05311	-0.545568	0.164235	-0.0346191	0.69226	0.563349	1.44393	-0.11941	0.0141763			597	0.150388	-0.0809499	-1.14813	0.0288555	0.221009	-0.387768	-0.804653	0.0815588	-0.134921	-0.248886	-0.529966	-1.629	-0.666041	-0.585606	0.460808
	598	-0.643679	3.01621	-0.849572	-0.61816	0.00438041	-1.2659	-0.220828	-1.09767	0.724194	-0.13192	-1.51432	-0.880078	-1.95381	-1.1747	-0.00548402			598	0.367992	-0.25403	-0.80217	0.172721	1.17439	-0.793586	-1.20556	0.420033	0.188001	-0.335315	0.0522552	-1.62184	-0.835496	-0.327752	0.383602
	599	-1.68573	-3.16573	2.00046	1.00491	-0.209443	0.824424	-0.35656	-1.01922	1.59199	-0.572103	-0.728602	-0.906336	-0.924902	0.271886	0.287246			599	0.226228	-0.460321	-0.186236	-0.112719	0.745787	-0.694689	-1.4742	0.285092	0.0534874	-0.382027	-0.628898	-1.43825	-0.902806	-0.5971	0.169406
	600	2.30529	-0.297056	-0.527574	0.00756985	0.103156	0.846271	0.854066	0.0510394	2.90142	0.385548	2.67331	0.60414	0.635907	-1.9952	-0.191724			600	0.283375	0.104565	-0.848542	-0.0567203	0.958983	-0.478262	-1.38223	0.201284	0.111601	-0.215553	-0.368197	-1.44052	-0.683708	-0.518754	0.274964
	601	-0.62009	-0.469206	-0.668995	0.947342	-0.0145476	-1.30872	0.518011	1.42353	1.14619	-0.219511	1.30732	-0.961241	-1.2467	-1.02334	-0.056123			601	0.269145	0.156893	-0.753084	-0.17768	1.1719	-0.695825	-1.25029	0.0405689	-0.0771442	-0.181374	-0.523398	-0.861627	-0.56167	-0.395258	0.305624
	602	-0.574974	-0.549482	1.56373	0.603769	-0.0582543	0.194752	1.47369	-0.326454	0.0249786	-0.84085	0.518063	0.363766	3.41494	0.392735	-0.0593985			602	0.402867	0.195797	-0.260414	0.229693	0.49067	-0.550765	-1.62911	0.695117	0.043362	-0.174591	-0.229089	-1.61548	-0.947449	-0.469051	0.290747
	603	-0.491809	-0.620364	-3.87184	1.36542	0.373735	1.04213	-0.572106	0.643541	-0.199711	-0.769936	-0.577978	2.36034	-1.89594	-0.421561	0.497409			603	0.0755227	-0.28219	-1.23784	-0.0459841	0.886993	-0.513309	-1.48742	0.352666	0.195562	-0.549787	-0.321088	-1.09829	-0.909032	-0.582498	0.323123
	604	0.233981	-0.454332	-0.228279	-1.0233	-0.0108217	0.626669	0.894897	0.174333	1.88557	-1.15679	-1.36971	0.886386	0.634141	0.16232	0.0644228			604	0.265979	0.0954748	-0.574278	-0.176784	0.424386	-0.805111	-1.29396	0.338108	0.0965932	-0.102601	-0.505902	-1.35269	-0.99179	-0.389491	0.516597
	605	-1.14341	-2.16199	2.06006	0.634823	0.0179018	-0.572241	0.859681	-0.704846	0.177928	-0.768212	0.0583673	-2.78844	-0.713358	-0.972932	0.103381			605	-0.133242	0.381238	-0.827045	-0.141192	0.975073	-0.459502	-1.83345	0.0807123	0.0518235	-0.426181	-0.388554	-1.41447	-0.624802	-0.609439	0.688708
	606	2.66748	-2.60401	0.954769	-0.0834011	-0.00224822	0.207006	1.08834	-0.114011	0.469119	-0.60909	4.80839	0.030532	-3.11062	0.201537	-0.048346			606	0.244829	0.373827	-0.664864	-0.0972545	1.24587	-0.620781	-1.42749	-0.0710827	0.0089756	-0.0502275	-0.572906	-1.37934	-0.873722	-0.472216	0.162409
	607	-0.64858	0.745218	0.461243	2.08705	-0.382818	0.648818	-1.70412	1.26284	-0.499039	-0.0827299	0.230446	1.45569	0.0922593	0.781847	-0.04481			607	0.401676	0.393759	-0.794906	0.28635	-0.0770024	-0.455717	-0.833521	0.281411	0.0821011	-0.294558	-0.646163	-1.46861	-0.868619	-0.655482	0.143665
	608	0.37951	1.43056	-2.42904	1.69481	-0.00583326	0.893864	-1.22996	0.505615	2.51795	0.475478	-0.710893	0.322968	0.533758	0.19907	0.00685387			608	0.0531455	0.0870722	-0.777576	-0.0430783	0.781137	-0.657956	-1.30734	0.023674	-0.0171277	-0.416888	-0.302399	-1.15083	-0.961491	-0.560019	0.163004
	609	0.511597	0.490949	-1.06383	-1.5118	-0.122941	0.172029	4.22367	0.0739144	1.9766	1.12195	0.92391	-0.391257	-0.432493	0.840508	0.183957			609	0.622786	0.106526	-0.820645	0.00138596	-0.328276	-0.612916	-0.843729	0.0134234	-0.181868	-0.167591	-0.312564	-1.23546	-0.865039	-1.1027	0.311765
	610	-0.521736	-3.62133	3.3402	-0.788901	0.106879	2.24804	1.44801	0.724489	-0.147903	0.104242	2.66216	-2.81001	0.443155	-2.45976	-0.0825691			610	0.108948	-0.500265	-0.937955	0.021117	0.0773609	-0.766713	-1.37203	0.25392	0.058485	-0.156297	-0.626976	-1.21445	-1.074	-0.228276	-0.14235
	611	-1.0484	0.376692	0.576293	-0.871982	0.489373	1.24246	-0.324827	1.02254	1.19363	-0.420644	0.639261	-0.624363	0.148006	0.44724	0.0125382			611	0.280708	0.0870201	-0.416856	0.0972415	0.285781	-0.218726	-1.3057	0.000479192	0.23555	-0.397753	-0.566514	-0.979254	-1.10463	-0.820147	0.45602
	612	0.710123	1.56527	0.962488	0.638684	0.015563	-0.499574	0.326148	0.568855	-0.416024	0.431765	-1.44985	1.05742	0.959271	-0.839756	0.200611			612	0.26616	0.215148	-0.736156	0.139772	0.850807	-0.335521	-0.912202	0.458969	0.0610061	-0.193575	-0.757256	-1.53296	-0.960145	-0.0970645	0.432276
	613	-0.14963	-1.09497	-1.74088	0.615402	0.16126	0.367653	1.50676	-0.57615	-1.53432	-1.77556	-2.1253	-1.88286	0.0514103	0.267394	-0.130224			613	0.292234	0.0234516	-0.534929	-0.363762	0.344292	-0.817826	-0.708261	0.0888181	-0.236366	-0.521012	-0.170423	-1.70176	-0.958119	-0.781528	0.280997
	614	0.125904	-0.404794	0.445623	-0.0911362	-0.0118224	1.53899	2.04394	1.14784	0.0583329	-0.200102	4.40482	1.09376	0.371047	0.0387638	0.0277415			614	0.286926	-0.036557	-0.845041	-0.112067	0.565937	-0.396156	-0.956244	0.403799	0.26564	-0.0025689	-0.424691	-1.25478	-0.684288	-0.208202	0.291376
	615	-0.195167	0.11714	1.94087	2.36898	0.260473	0.803684	0.584688	2.55025	0.335926	0.429163	-0.47443	-2.52924	0.0989941	1.69793	0.0375675			615	0.252764	0.0303566	-0.554365	-0.257573	0.441495	-0.605988	-1.23947	0.264274	-0.0253946	0.00219074	-0.263939	-1.58571	-0.860762	-0.662162	0.579097
	616	-0.635762	0.440615	0.757447	0.636805	-0.00629714	-0.0910442	0.557364	-0.266033	-0.63985	0.149789	-0.401173	2.78682	1.66995	-0.396164	0.0532245			616	0.252363	0.128779	-1.23818	0.227037	1.18787	-0.913188	-1.29648	0.0837992	0.0851098	0.181488	-0.736224	-1.08427	-0.968574	-0.504063	0.417573
	617	0.22987	-0.848963	-0.784415	-0.832484	-0.00702213	1.40971	1.68205	-1.55223	0.476642	0.402045	2.47275	2.62378	2.33806	0.200706	-0.0178464			617	0.147895	-0.0141144	-1.0618	-0.202514	0.570777	-0.545705	-1.09757	0.330461	0.208887	-0.36673	-0.786007	-1.45436	-0.801128	-0.808938	0.268367
	618	-1.01994	0.357301	1.13652	0.0531426	-0.0105076	0.715344	-1.34406	0.112326	0.868732	-0.185672	1.41443	-0.767899	-1.79789	0.809665	0.0517737			618	0.544109	0.445726	-0.83281	-0.24338	1.38481	-0.502611	-1.81458	0.404246	-0.0398382	-0.279797	-0.0323897	-1.51814	-0.870851	-0.136666	0.185377
	619	1.28797	-1.27374	0.309634	0.255855	-0.449226	-1.45352	0.468823	1.42142	0.80935	-0.13881	0.373502	-0.896853	1.28025	-1.26082	0.0197092			619	0.281648	-0.0338659	-0.504317	0.0163075	-0.010288	-0.395785	-1.61271	0.285481	-0.207997	-0.44473	-0.927509	-0.965373	-0.791392	-0.751617	0.498979
	620	-0.0521555	3.28174	-1.75182	-0.680955	-0.0259788	-1.64616	3.07483	0.501277	0.439953	-0.037992	-1.49507	-0.344911	1.06363	2.18558	0.0051236			620	0.42911	0.0720965	-1.04347	-0.147481	1.28644	-0.579507	-1.16277	-0.043834	0.282095	-0.256836	-0.386086	-1.11861	-0.73697	-0.367876	0.508408
	621	0.380629	-2.20107	0.883292	-0.600944	-0.200011	1.80071	-0.0670832	-0.182876	0.281351	0.85932	-0.856393	-1.57265	0.389469	-1.31942	0.111967			621	0.304366	-0.426431	-0.996482	0.285865	0.438332	-0.111571	-1.0319	0.280383	0.16439	-0.103232	-1.20101	-1.15671	-1.06198	-0.432673	0.154648
	622	1.52512	-2.91017	0.649575	-0.181328	-0.0938544	0.281159	0.459425	-0.508985	-1.809	0.818451	0.901698	2.38162	1.87779	0.009769	0.0641172			622	0.374179	-0.115555	-1.12448	-0.176163	0.702165	-0.47349	-1.1112	0.272325	0.424848	-0.0321067	-0.338514	-2.00045	-1.17321	-0.655341	0.204025
	623	-0.746068	4.10646	1.47252	-0.0696476	-0.247131	-0.817462	1.20604	0.0696074	-0.387223	0.280397	0.63864	0.00460814	0.191333	0.701369	-0.00987851			623	0.358238	-0.0352834	-1.06617	0.020923	0.82765	-0.440263	-1.56515	0.350465	0.0666908	-0.195695	-0.273905	-1.5909	-1.30088	-0.80079	0.636711
	624	-0.5355	5.11278	-0.787775	1.74243	0.00309198	-0.854252	0.45916	-0.593886	-1.52054	0.84855	-5.5932	-0.0653457	0.35222	-1.19203	-0.0061103			624	0.0814632	-0.00475445	-0.691267	-0.0238678	0.776017	-0.328484	-1.28922	-0.0549054	0.141503	-0.531845	-0.262744	-1.5295	-0.542085	-0.545522	0.20571
	625	0.0967495	0.216863	1.02017	-1.31572	0.107496	-0.782632	-3.94643	1.06632	1.5967	-0.49483	2.27392	-0.0432971	0.567689	0.0993603	0.0369148			625	0.0155706	-0.409297	-0.618342	0.00201038	0.764012	-0.66704	-1.56074	0.222491	0.356389	-0.328313	-0.370406	-1.73116	-0.900468	-0.357959	0.439976
	626	-0.143177	-0.674565	3.62667	1.17195	1.04634	1.84439	-0.120895	1.30938	-0.441181	0.408008	0.748115	-2.22177	0.104175	0.173107	0.0302973			626	0.005171	-0.068878	-0.962392	0.14676	0.963224	-0.656134	-1.4276	0.0525883	0.289699	-0.163635	-0.335128	-1.1664	-0.954946	-0.771188	0.292065
	627	-0.259584	0.126962	1.0096	1.42386	-0.12835	0.673816	-0.874549	-0.842825	-0.250248	-0.483553	-2.91571	-1.28937	2.44032	1.32398	-0.0352786			627	0.283134	-0.150295	-0.69067	-0.148791	0.470131	-1.01517	-0.876335	0.454499	0.376694	-0.148496	-0.26175	-1.89582	-0.850306	-0.455652	0.267637
	628	-0.195163	-0.0286287	0.907247	-0.00248404	-0.00555975	0.629052	0.215299	0.828288	-0.559025	-0.270566	-0.410608	-0.65379	1.79444	0.876194	0.0529413			628	0.4591	0.115429	-0.288548	-0.284921	0.914374	-0.43602	-1.26935	-0.0388043	-0.0602117	-0.239631	-0.198305	-1.28266	-1.11729	-0.607187	0.379736
	629	-0.709637	0.674156	-1.3836	1.1465	0.48117	1.56963	-0.66761	0.0489717	-2.12735	0.367691	1.57684	-0.626416	2.30048	-0.119704	0.253232			629	0.252618	0.137684	-0.532703	-0.311365	0.860339	-0.688309	-1.45976	0.408844	0.204357	-0.387027	-0.55684	-1.33962	-1.30989	-0.625539	0.239239
	630	-1.13243	2.52325	0.785682	-0.271738	0.275884	1.17064	0.234308	1.12376	0.725445	0.593726	-1.07431	-2.00403	1.94387	-1.01245	0.000657841			630	0.488878	-0.0583495	-0.644892	0.0369826	0.519667	-0.83453	-0.950792	-0.044652	-0.0306971	-0.335227	-0.682319	-0.931605	-1.10449	-0.937939	0.249333
	631	-0.0336546	-0.159558	0.608886	-0.618147	0.0966628	0.138947	0.846578	-1.35899	0.171331	0.561265	-1.74149	0.189341	2.63385	0.225435	-0.0129899			631	0.451085	-0.030935	-0.625319	0.0325749	0.776154	-0.455892	-1.71828	-0.0116546	-0.0247156	-0.248772	-0.994778	-2.02928	-1.0085	-0.664526	0.159413
	632	-0.280688	-0.725687	1.16191	-0.179975	0.115819	-0.593308	1.08096	-1.44765	-0.273553	1.73742	-2.09049	-0.411263	0.682198	1.46581	0.00932949			632	0.991104	0.0721413	-0.406066	-0.0717189	0.536078	-0.295375	-1.79663	0.27133	0.184496	-0.4192	-0.208817	-1.34012	-0.777205	-0.250716	0.247906
	633	1.11615	3.34518	-1.97903	0.250807	-0.0389672	-1.37861	-2.73653	-1.75713	-0.395136	0.190656	-2.51565	0.163696	0.621694	-1.78807	-0.0440516			633	0.101844	-0.121232	-0.813293	0.0350089	0.487622	-0.654463	-1.34724	0.636215	0.109715	-0.279189	-0.447157	-1.46102	-0.493308	-0.714178	0.277115
	634	0.0546848	-0.937035	-0.485281	-0.361288	-0.047796	-0.853306	-0.266829	-1.33787	0.280608	0.555354	-3.25957	-2.41487	1.91864	-2.01126	0.325055			634	0.322329	0.0602961	-0.967597	-0.000583559	0.847333	-0.0848528	-1.43229	0.198778	0.0993975	-0.385313	-0.448194	-1.6211	-0.910394	-0.936277	0.304104
	635	0.923704	-1.05619	0.733852	0.278562	-0.226152	0.189558	0.737983	0.533344	1.20713	-0.480178	-2.16399	2.82411	0.515953	1.62132	0.0639456			635	0.0927347	0.0811723	-0.777958	0.404178	0.575842	-0.336115	-0.978655	0.103071	0.208517	-0.328197	-0.749919	-1.20033	-0.911842	-0.629701	0.336084
	636	0.472338	-1.46714	2.5062	1.97204	-0.0302253	0.584544	0.286323	1.61336	-1.36838	0.685865	-6.67062	1.6705	-3.93774	-0.915691	0.0588768			636	0.0161752	0.60035	-0.413006	0.0542552	0.843634	-0.643382	-1.06683	0.291802	-0.0960875	-0.613427	-0.498839	-1.78325	-0.910498	-0.542348	0.565824
	637	-0.0253872	-1.05869	0.206174	0.307559	0.028035	-2.22317	0.336498	0.367715	-0.0737562	0.725894	3.17281	1.0907	1.96972	-0.258023	0.1556			637	0.366692	0.525775	-0.82906	-0.150434	1.19232	-0.676841	-1.10039	0.0620262	0.245509	-0.124031	-0.362057	-1.42178	-0.788057	-0.411769	0.342076
	638	-0.449511	3.39684	0.0787905	-0.463081	0.172506	-1.67952	0.764222	0.751247	1.65984	-1.17652	-3.2238	-0.339836	-0.419887	-0.31201	-0.0602394			638	0.587912	0.133311	-0.387512	0.277088	0.430793	-0.520744	-1.22161	0.149194	0.0946388	-0.36301	-0.776533	-1.21358	-0.947657	-0.29004	0.110133
	639	-0.457019	0.772396	0.941989	-0.894584	-0.148338	-3.04838	0.429606	-0.100112	-0.196586	2.71805	-2.39289	-1.28896	1.76983	-0.186764	0.0743387			639	0.451154	-0.0315772	-0.473618	0.0679742	0.398869	-0.500943	-1.4646	0.103668	-0.233091	-0.238075	-0.344062	-1.44937	-0.99268	-0.620787	0.328686
	640	0.130045	-2.47339	0.647278	-0.877025	-0.0749349	0.72188	2.34587	0.73567	0.0385043	-1.262	-1.54075	-0.294465	1.83959	0.691769	-0.0105878			640	0.0174244	0.234191	0.0922745	-0.100779	0.66634	-0.390417	-1.24263	0.360734	0.194666	-0.309316	-0.487644	-1.4967	-0.71862	-0.70476	0.174169
	641	-0.805152	-0.799941	0.144317	-0.255968	0.172049	-0.50814	-1.28129	1.75254	-0.0511669	0.014489	-1.39616	-0.832203	-1.69239	0.794515	0.343354			641	0.567212	0.389568	-0.267228	-0.0115843	0.515173	-0.816322	-1.65602	0.12635	0.0929573	-0.716529	-0.993718	-1.47288	-0.93066	-0.669843	0.219755
	642	1.72807	-0.268746	0.645964	-1.03575	0.0151637	-0.231651	0.712604	0.29904	0.585311	1.64945	-2.6038	0.943587	0.867423	0.109054	0.184798			642	0.187924	-0.0975783	-0.608606	-0.00802737	0.521016	-0.893666	-1.55066	0.336704	0.229931	-0.0374889	-0.380888	-1.38722	-0.85585	-0.775279	0.256484
	643	0.496966	-0.137896	0.362527	0.859961	0.0333221	0.328281	-1.29727	1.30259	-1.40945	0.915931	-0.818543	-0.801414	0.998123	0.30668	0.104038			643	0.162331	0.208568	-0.594783	-0.023212	0.370254	-0.623433	-1.5932	0.266102	-0.144743	-0.205588	-0.940346	-1.32942	-0.683315	-0.730261	0.162777
	644	0.578221	-1.19006	-0.732437	-0.0131443	-0.143421	-0.106946	1.0358	1.87473	0.340398	-0.447788	2.2114	0.172082	0.55429	0.590132	0.0303206			644	0.299521	0.498803	-0.734416	-0.121027	0.243254	-0.534243	-1.39914	0.110772	0.230363	-0.470993	-0.658734	-1.48192	-0.455937	-0.80815	0.232869
	645	0.856121	-0.867671	0.143529	0.710299	0.000808522	0.570821	-0.721925	0.227585	-0.0274034	0.413203	2.41879	0.603377	0.656836	-1.88282	0.144382			645	0.653205	0.245202	-0.861568	-0.0430771	0.458233	-0.578384	-0.941678	0.404582	0.044909	0.00457716	-0.347909	-1.57885	-0.775748	-0.493572	0.314677
	646	-0.468757	0.897938	0.0496397	0.476499	-0.070274	-0.667826	-1.44978	-1.85944	-0.0940286	0.134632	0.0156179	0.142753	-2.85	0.237098	0.356789			646	0.417868	0.0406608	-0.889771	0.0673995	0.517114	-0.279546	-0.982587	0.475599	0.453425	-0.348049	0.0894438	-1.15304	-0.918958	-0.529274	0.0665169
	647	-1.43284	3.00955	0.354347	-0.323057	0.0155143	-0.360187	1.01499	-0.36435	1.40678	0.612725	1.07455	0.22814	1.54436	-0.549766	-0.199159			647	-0.202073	-0.0971993	-1.0919	0.444346	0.702387	-0.163457	-0.528112	0.560282	0.125508	-0.289352	-0.976103	-1.08932	-0.647972	-0.637738	-0.126312
	648	-0.137539	-1.21426	0.0142144	0.427042	-0.507349	-0.115437	0.374845	0.063867	-1.62124	-0.820017	-0.523849	0.00486953	0.00108735	-0.225046	-0.0806793			648	0.373865	0.28868	-0.13716	-0.313306	1.14849	-0.786078	-1.35758	0.209226	0.161034	-0.300456	-0.793302	-1.03775	-0.471143	-0.657313	0.324785
	649	0.923882	0.421402	2.03577	-0.811171	0.673944	0.298401	1.78863	1.05165	0.548768	0.562792	-2.84391	-0.0946948	0.374366	2.52858	0.548511			649	0.153883	-0.0671066	-0.644347	-0.348286	0.937175	-0.573054	-1.07802	0.145336	-0.0969914	-0.0873836	-0.692594	-0.937958	-0.92302	-0.648115	0.125959
	650	0.0998221	2.71948	3.22636	0.687986	0.296211	-0.630546	0.738422	0.315621	-1.11258	0.28119	2.56124	0.140725	1.31017	-1.14163	-0.0365738			650	0.305907	-0.539991	-0.358583	0.200824	0.366099	-0.468181	-0.952982	0.141987	0.245717	-0.238115	-0.782983	-0.825321	-0.569292	-0.580401	0.218531
	651	0.868981	1.51266	0.930086	0.917756	0.118699	-0.00213261	0.352745	-1.19312	-0.802476	-0.33068	-0.676822	1.98108	-1.12866	0.0894401	-0.0312851			651	0.197414	0.309576	-0.721199	-0.0127949	0.594385	-0.435603	-0.730205	0.124183	0.37385	-0.20901	-0.207503	-1.04638	-0.959451	-0.421097	0.160132
	652	-0.559809	1.36261	1.09748	1.20797	0.0397512	1.28754	1.2752	-0.990743	1.04341	-0.0237817	-0.110619	0.0204512	0.844359	-0.811021	0.0557201			652	0.158547	-0.0549715	-1.03744	-0.143604	1.29313	-0.579316	-1.21246	0.14263	0.08896	-0.16008	-0.603448	-1.08653	-0.88393	-0.448313	0.428106
	653	0.0626471	2.32829	-0.445477	0.668598	0.145204	1.32069	2.49381	-1.05515	-0.592128	0.305389	-1.94268	-0.579483	-0.657964	0.00162923	0.0447289			653	0.136054	0.0185133	-0.545574	-0.525932	0.494561	-0.257845	-1.23619	-0.431608	0.0460918	-0.129477	-0.862787	-1.2978	-0.712168	-0.609563	0.539845
	654	0.0510963	-1.0203	-0.540682	-0.194961	0.196113	-0.274731	1.71039	0.256669	-0.766349	-0.269844	1.73392	-0.771813	0.856675	-0.524855	0.116866			654	0.132303	-0.184054	-0.476776	-0.0516867	0.478629	-0.2282	-0.990131	0.295633	0.173749	-0.2981	-0.565717	-1.24384	-0.802179	-0.776107	0.121866
	655	-0.0792436	-2.28421	1.39031	-0.0737138	-0.265843	0.365485	-1.83372	2.80197	-0.118752	0.526688	0.167412	-1.96732	-0.769373	0.162844	-0.188966			655	0.135597	-0.00552243	-0.509537	-0.056027	0.831947	-0.645986	-1.34384	0.0187896	0.293438	-0.242574	-0.686333	-1.17625	-0.856199	-0.399604	0.183554
	656	-0.337774	-1.19364	-0.310256	-0.872534	0.0382163	-1.10422	-1.00137	0.671372	0.548595	0.392175	1.26299	0.882776	-0.460393	1.18538	0.155028			656	0.348787	-0.323665	-0.882377	0.137751	0.733426	-0.524432	-0.927079	0.289935	0.685482	-0.30709	-0.747024	-1.37965	-0.895779	-0.559341	0.0855155
	657	0.550377	-0.806024	-2.17505	-0.768519	0.112612	0.500045	-1.66087	1.18198	0.485447	0.138521	-2.07711	1.09477	0.958001	1.26567	0.356981			657	-0.0339786	0.137981	-0.634309	-0.179725	1.11197	-0.73747	-0.959585	0.11268	0.152287	-0.301619	-0.383066	-1.02015	-1.02196	-0.457424	0.150336
	658	0.526177	-1.90868	-0.396265	1.20998	-0.238414	1.51943	-2.40776	-0.782685	0.581024	0.0580674	0.690912	0.277759	-0.394761	-0.00119667	0.0139085			658	0.0479533	-0.0448458	-0.610227	0.0025667	0.216371	-0.510683	-0.744784	0.202321	-0.0821083	-0.0462815	0.00417975	-0.823341	-0.834442	-0.448691	0.151449
	659	-1.14998	-0.659836	0.907798	0.0161019	-0.414951	0.215066	-0.387942	0.0986691	0.0736554	1.4575	-3.03309	-0.954246	1.10396	-0.85108	0.167293			659	0.197809	-0.266034	-0.356785	-0.0329182	0.823448	-0.518236	-1.37271	0.498806	0.401296	-0.464896	-0.509925	-1.37588	-0.93925	-0.484448	0.191335
	660	0.473477	0.479971	1.18176	-0.0823144	-0.0283742	0.332199	-1.08619	1.49052	1.18063	-0.340774	2.43499	-1.07627	0.307618	1.97802	0.166087			660	0.209341	0.464618	-0.787802	-0.221564	0.604985	-0.551327	-1.57212	0.236463	-0.0511183	-0.0989285	-0.587998	-1.45809	-1.1504	-0.563794	0.114961
	661	-0.15334	-0.857113	-0.902166	0.728808	-0.0230759	-1.0316	0.0210691	1.15145	-0.288953	0.682542	3.19856	0.348416	-0.874324	1.17598	-0.209745			661	0.337685	0.132485	-0.562055	0.263759	0.361052	-0.638337	-1.27275	0.338416	0.194736	-0.283664	-0.497684	-1.55634	-0.595927	-0.608095	0.253346
	662	0.418474	-2.08076	-0.181798	0.0251864	-0.0593585	0.431186	-0.290875	-1.0096	0.0300349	0.943974	-1.93707	0.296496	0.875663	-0.303939	0.0698928			662	-0.00473344	0.346792	-0.504499	0.0938327	0.946807	-0.874139	-1.09737	0.0101078	-0.0677476	-0.157213	-0.233588	-1.4722	-1.11727	-0.487208	0.20591
	663	1.22189	-0.914833	-5.25468	0.198431	0.679138	-0.478129	1.80787	-0.659932	0.290664	0.232367	-1.75509	0.308216	-0.403268	1.08156	-0.0218974			663	0.340694	-0.0915436	-1.50184	-0.313536	0.267734	-0.788627	-1.29999	0.300525	0.0201677	-0.0626882	-0.652149	-1.12125	-0.846033	-0.48655	0.0697857
	664	-0.706872	0.370949	-0.422378	-0.013296	-0.183137	-0.241969	-0.13397	-1.42326	-0.243645	-0.194492	-0.420325	0.501017	-1.99184	-0.152641	0.16148			664	0.249449	0.178466	-0.674798	-0.106204	0.658946	-0.734186	-1.32141	0.17838	0.287191	-0.247275	0.137969	-1.13229	-0.719259	-0.279226	0.18584
	665	-0.368308	2.25871	4.56416	-0.035916	-0.121763	-0.608883	-0.148741	-0.992462	2.51059	-0.299516	-2.34809	-0.908991	-0.446105	1.26116	0.00462116			665	0.485663	0.171757	-0.719138	-0.0987186	0.336613	-0.738025	-1.52355	0.307278	-0.0734542	-0.342568	-0.634656	-1.45559	-1.28347	-0.641104	0.544833
	666	0.132898	0.490005	-0.00761857	-0.214011	-0.0504073	0.297737	2.01881	0.289051	0.899414	-0.618244	0.65908	0.681558	0.113458	0.785006	0.208161			666	0.499057	-0.232648	-0.586552	0.00961897	0.722615	-0.719825	-0.92533	0.131453	0.278146	-0.102288	0.0530948	-1.47889	-0.717584	-0.456527	0.368391
	667	-0.511467	0.82733	-0.771077	1.35653	0.17281	-0.210949	0.654275	-0.371419	-0.590576	-0.491703	-0.772264	0.0197499	-1.13011	-0.125898	0.0796811			667	0.362515	-0.0634014	-0.840009	0.183864	0.713738	-0.306587	-1.60354	0.581775	0.311299	-0.394207	-0.62471	-1.01054	-1.16494	-0.405886	0.186749
	668	1.21769	-0.948256	0.982059	0.194621	-0.0994813	0.0611953	1.02693	-0.710515	-0.632844	-0.251281	6.13927	1.91619	-0.877836	0.427816	-0.0355408			668	0.368396	-0.14723	-0.862964	-0.0855487	0.746572	-0.796196	-0.816632	-0.0946516	0.331431	0.0656028	0.0552429	-1.37315	-1.06388	-0.545293	0.123706
	669	1.28961	-2.27057	-0.762421	1.17658	-1.16752	0.060025	-0.000574846	-1.87052	0.456435	-0.78516	4.23749	0.838298	0.711938	-0.630689	0.0330477			669	0.034258	0.254599	-0.385468	-0.145934	0.752941	-0.565421	-0.881217	0.287654	0.0321541	-0.153029	-0.338041	-1.3016	-1.19272	-0.371532	0.117116
	670	-1.18958	1.48166	2.32891	0.815793	-0.0161828	-1.50911	3.54406	0.204182	-0.372089	1.20358	-0.614465	-0.024089	1.18687	0.736804	-0.00406434			670	0.198841	0.0368315	-0.449378	-0.143086	1.03369	-0.537245	-1.80144	0.751308	0.185998	-0.346629	-0.485074	-1.44997	-0.844728	-0.339958	0.245284
	671	-0.919158	0.91141	0.50069	0.844277	-0.0105403	-0.368531	-0.33074	1.2741	-0.283983	-0.327178	1.76014	1.66608	-1.06632	0.885536	0.216835			671	0.189409	-0.0620514	-0.851431	0.045425	1.06713	-0.309893	-1.25816	-0.316976	-0.278371	-0.190518	-0.488059	-1.4668	-1.19595	-0.591113	0.155672
	672	0.381055	0.773534	0.0296976	0.450432	-0.00237752	-0.71455	3.5964	0.302272	-0.0695914	-1.18503	-2.19284	-1.38845	1.4072	2.08597	-0.00112513			672	0.334507	-0.0292628	-0.867091	0.158749	0.639667	-0.508043	-1.45948	0.343186	0.022274	-0.884848	-0.421354	-1.66174	-1.14161	-0.151818	0.175532
	673	0.805535	-2.34239	1.06276	0.392605	0.561897	-0.0984567	0.292242	0.9847	0.614533	-0.0505752	2.79293	0.345267	-0.759093	-1.43529	0.118969			673	0.119486	-0.319873	-0.634794	-0.103479	1.08586	-0.349714	-0.815316	0.232358	0.139518	-0.645113	-0.610833	-1.48145	-0.705991	-0.431597	0.226014
	674	-0.829736	3.73069	1.28885	-0.504874	0.208119	1.35541	-2.97897	-0.235341	1.05089	0.286987	-3.90551	1.6172	-2.10431	0.722528	0.0801677			674	0.0203621	-0.375346	-0.678305	-0.258404	0.55418	-0.503623	-1.28168	-0.0666787	-0.247992	-0.346011	-0.38548	-1.65491	-0.935618	-0.649466	0.182703
	675	0.140347	-2.73878	-0.434426	-0.0660158	0.793478	0.853433	-1.55037	0.934767	1.13302	0.0781917	-0.323953	-0.523508	1.20648	-0.395703	0.206841			675	0.329094	-0.0389414	-0.598833	-0.331238	0.440108	-0.499006	-1.66827	0.0345511	0.275894	-0.387102	-0.259939	-1.24906	-0.572399	-0.929483	0.108403
	676	-0.0600276	1.35629	0.621301	-0.351635	-0.120384	0.418002	-0.0234008	0.0359322	0.941903	0.635354	-1.09711	0.430914	-0.871515	-0.283603	0.317777			676	0.358244	0.324194	-0.661011	0.0837137	0.625701	-0.825953	-0.970057	0.292171	0.09376	-0.279402	0.128107	-1.694	-0.368009	-0.814335	0.185911
	677	-0.385184	1.60195	-7.83818	0.335771	-0.0183393	0.504617	1.92331	0.759481	0.174061	0.289965	1.0356	-0.0486498	0.511243	1.25706	0.0782859			677	0.187035	0.100906	-0.531127	-0.0117027	1.14112	-0.58127	-1.31376	0.325618	0.0437112	-0.530681	0.111431	-1.75338	-0.820089	-0.647298	0.299432
	678	-0.427102	1.925	2.00601	0.50327	0.186906	0.830257	-0.956662	0.717646	0.96069	-0.283045	-0.209635	-0.423029	-0.0820815	-0.390565	-0.707963			678	0.275016	0.151777	-0.64821	-0.510184	0.920456	-0.781349	-1.82665	0.53589	0.0490582	-0.376479	-0.518179	-1.16124	-0.935876	-0.591002	0.0769998
	679	1.39114	1.34071	1.36454	-0.564419	1.04972	0.704566	-1.86158	0.982842	-0.0873838	-0.375482	1.31872	1.63306	-0.497744	0.790625	0.0438939			679	0.522223	-0.0254728	-0.681796	0.0119103	0.361043	-0.41815	-1.38184	0.45659	0.00524148	-0.0133478	-0.56782	-1.75926	-0.95548	-0.529239	0.200208
	680	0.0884205	0.310534	-0.514823	0.0249571	0.252003	-0.0172435	2.32785	1.82421	-0.687601	0.526871	-1.36459	-1.2048	1.29112	1.69106	-0.126813			680	0.260281	0.558351	-0.852581	-0.0328808	0.755106	-0.439842	-0.925505	0.201675	0.402183	-0.478032	-0.0268268	-1.70906	-0.834079	-0.840565	0.192032
	681	-0.291802	-1.88646	1.07677	0.400603	-0.220801	1.04341	0.180778	-0.15458	-0.982184	0.177223	2.33207	0.609627	0.580565	-1.07376	-0.0284496			681	0.491378	0.317781	-0.51057	0.078878	0.812769	-0.433935	-0.797239	0.471439	0.0365618	-0.173483	-0.162578	-1.3166	-0.84262	-0.452008	0.304808
	682	0.314397	-0.586555	1.59209	-0.114697	-0.0233319	0.721723	-1.54867	-2.05928	1.25267	0.262077	-4.93852	-0.882841	0.872247	-1.35763	-0.17613			682	0.0256079	0.460184	-1.09136	0.202688	0.881339	-0.407637	-1.34472	0.0848577	0.188315	-0.264002	-0.186814	-1.22981	-0.778832	-0.618951	0.157288
	683	-0.70975	0.789011	-0.691628	0.537461	-1.63502	-1.27102	0.607423	0.373347	0.0139038	-0.519981	-0.0669071	-1.02108	0.826994	0.247233	0.177758			683	0.292119	0.00785032	-0.0145747	0.0758182	0.882793	-0.302188	-1.45412	0.345367	0.388052	-0.446852	-0.521349	-1.20342	-0.70921	-0.638124	0.194973
	684	-0.00426896	-1.68739	0.243319	0.359413	-0.411372	-0.0524206	-0.263587	0.34615	-0.316415	-0.527678	6.73689	0.335785	-1.86227	2.90204	0.0597152			684	0.300469	0.0463466	-0.708828	-0.0784412	0.408932	-0.300323	-0.826589	0.268134	0.286341	-0.270422	-0.752796	-1.06507	-0.943886	-0.601816	0.446181
	685	0.376502	-1.63957	1.49562	1.09557	0.104807	-0.397522	-1.93585	0.61368	0.836001	-0.927657	1.6561	-0.107123	-0.232426	0.546549	0.149644			685	0.167615	-0.178226	-0.710758	-0.0955518	0.41286	-0.796663	-1.13835	-0.22613	0.0103394	-0.409583	-0.541662	-1.25402	-0.744765	-0.54301	0.258783
	686	-0.396451	3.3492	0.367718	-1.33604	-0.308641	-2.61624	-0.266708	0.681971	0.801648	-0.179085	3.50344	0.147516	-0.770677	-0.225887	-0.053098			686	0.169048	0.229281	-0.535491	0.0165405	0.178677	-0.588078	-1.75298	0.401434	0.266996	-0.222716	-0.310785	-1.33645	-0.945051	-0.596951	0.334058
	687	-0.38199	2.58891	-4.30866	-0.0850643	-0.0210458	1.14029	1.79415	0.558427	1.60863	0.318015	-0.15055	0.559731	0.556002	-0.90839	0.0095274			687	0.223621	0.224613	-0.245851	-0.0307852	0.546706	-0.212389	-1.59842	0.195739	-0.14758	-0.098154	-1.16158	-1.48232	-0.802407	-0.599509	0.219429
	688	-0.416871	3.04875	1.1202	-0.145097	-0.0573133	-0.361567	-0.309619	-0.277511	-0.341271	0.64368	-2.57276	1.10338	-0.930496	-0.959826	0.163303			688	0.390874	-0.226775	-0.606179	-0.0637458	0.537319	-0.421057	-1.46883	0.105128	0.419463	-0.523346	-0.38043	-1.65365	-1.05386	-0.696327	0.326084
	689	-0.214822	1.14448	0.567627	-1.27664	-0.00610971	-2.27277	1.441	0.749749	0.369178	0.641526	-0.456234	-0.0229187	1.42492	0.102216	0.056457			689	0.0519711	0.0359395	-0.231635	0.227964	1.06902	-0.342053	-1.39724	0.0292025	0.0875688	-0.183746	-0.379268	-1.48201	-0.732162	-0.19733	0.22296
	690	0.239815	4.03403	0.373947	-0.374829	-0.139081	0.859217	2.36357	-0.0789811	-0.194958	2.06904	1.69863	-0.00182774	-0.0495859	-0.206206	0.113916			690	0.0862236	0.12466	-0.36317	0.126864	0.239486	-0.427585	-1.51055	0.511149	0.278679	-1.00472	-0.490861	-1.47578	-0.932534	-0.743212	0.277603
	691	0.0852849	-0.846208	-0.572586	-0.0965752	0.214111	2.76042	-1.39271	0.86501	-0.950174	-0.688761	-0.111613	1.37161	0.5453	-0.536576	0.0109309			691	0.244862	-0.144947	-0.591419	-0.147406	0.961294	-0.486953	-1.57578	0.127901	-0.203034	-0.0503431	-0.259582	-1.15469	-0.999481	-0.486694	0.302731
	692	-1.99388	0.521131	-0.741068	0.108614	0.162079	1.57711	0.989647	2.71933	0.227602	0.345871	-0.440867	-0.138554	-1.27155	1.2063	0.103771			692	0.337645	0.323997	-0.651084	-0.0873367	0.756334	-0.483022	-1.47714	0.245912	0.224376	-0.617198	-0.430663	-1.26422	-0.914811	-0.464112	0.222813
	693	0.790537	-2.6469	-3.06897	0.394782	0.00976423	0.0697425	0.795471	-0.609026	1.37258	-0.339179	2.97331	-0.695338	2.06245	0.608417	-0.0460311			693	0.453594	0.476946	-0.759971	-0.2301	0.849584	-0.782556	-1.35024	0.110468	0.152602	-0.583047	-0.710659	-1.22921	-0.360367	-0.614978	0.210015
	694	0.142863	-0.249522	0.0472193	0.830583	-0.0766612	-1.88104	0.525187	1.09661	-0.818647	0.440489	2.37966	-0.0285318	0.471007	-1.40463	0.571387			694	0.642472	-0.444972	-0.640674	-0.103408	0.593687	-0.911281	-1.16341	0.264246	0.313893	-0.246529	-0.349701	-1.26963	-0.674381	-0.486119	-0.0278465
	695	0.580609	-1.53623	-2.52626	0.973374	1.02027	2.40467	0.762154	0.0811811	1.56622	0.371945	-2.72578	-0.938463	-1.16213	-0.00487812	-0.0233998			695	0.189839	0.197431	-0.689772	0.0627786	0.869084	-0.219805	-0.714631	0.322842	0.548905	-0.12913	-0.505829	-1.09528	-0.618556	-0.253342	-0.115698
	696	0.489068	-3.56397	3.74021	0.844935	-0.0625767	-5.5791	-0.875117	0.0916697	-0.0851612	-0.055622	4.30122	2.84097	2.91399	0.581188	-0.0269853			696	0.075714	-0.152224	-0.938086	0.20339	0.429683	-0.709253	-1.01988	-0.25069	-0.0383326	-0.263263	-0.760235	-1.26974	-0.726381	-0.452682	0.450928
	697	0.291093	-1.59368	1.27796	1.20678	-0.0601056	-2.16134	-1.40741	0.605862	0.414168	0.0406189	0.735566	-0.0557959	0.041802	-0.292684	0.0292238			697	0.136891	0.113183	-0.786835	0.122232	0.511634	-0.705242	-0.725416	0.193166	0.0950979	-0.922646	-0.308455	-1.34765	-1.32483	-0.448134	0.0268189
	698	-0.0600656	-0.519318	-0.84685	1.35252	0.484683	-0.739741	0.471882	0.347321	-1.20528	-0.500223	3.38004	0.357285	-0.276119	1.20148	-0.0134166			698	0.294346	0.347156	-0.87714	0.0956178	-0.012486	-0.424676	-0.917671	0.114094	0.243922	-0.164006	0.0242637	-1.78433	-0.800231	-0.722328	0.22534
	699	0.159139	-1.32731	-0.702242	-0.745738	0.0877082	1.40542	-1.28049	-1.49964	0.522047	0.343197	1.52046	-1.01244	0.579781	-0.285991	-0.0750133			699	0.176012	0.546804	-0.721491	0.0754178	0.79464	-0.91162	-1.02231	0.11119	0.459282	-0.156647	-0.274148	-1.39649	-1.23498	-0.311941	0.350406
	700	-0.654436	-1.56286	0.453076	0.900266	0.437928	2.51091	0.319793	0.658622	-0.158095	-0.0440929	-1.57498	-1.5312	-2.68455	0.586138	-0.0471947			700	0.0990265	0.0467092	-0.687859	-0.110957	0.602196	-0.912444	-0.338452	0.479758	0.0677207	-0.00333878	-0.558465	-1.26914	-1.06477	-0.494561	0.218901
	701	-0.552893	-1.21263	1.70524	-2.91277	0.0511785	1.08292	0.856596	-0.505371	0.973526	0.859706	3.43597	-2.23158	-0.319309	0.583947	-0.0895048			701	0.442865	0.130911	-1.06503	-0.000271678	0.919224	-0.397182	-0.82886	0.21919	0.307149	-0.22613	-0.652672	-1.31271	-0.767381	-0.654779	0.116739
	702	0.918019	2.2332	-0.16752	-1.59429	1.53281	-0.40716	2.82152	0.0288819	0.116491	0.556087	-0.23195	0.842327	0.557408	0.0651316	0.114612			702	-0.0812266	-0.182466	-0.589	0.150003	0.657759	-0.307912	-0.867342	0.453664	0.343373	-0.34691	-0.365968	-1.14699	-0.88966	-0.627237	0.230191
	703	-0.592317	0.0374719	1.23481	-0.273672	-0.203828	-0.331811	2.77346	1.35348	0.281282	-0.109427	1.19885	-0.327836	-0.620854	0.194536	0.0305978			703	0.286019	0.117402	-0.574948	0.143546	0.251318	-0.918531	-0.953285	0.402919	0.163736	-0.32426	-0.61336	-1.49676	-1.29074	-0.501162	0.154721
	704	-0.80558	-0.205498	-1.5442	0.424919	-0.15731	-0.615835	-0.382988	-0.655858	0.128818	0.302689	4.70133	0.479661	1.61102	-0.28361	0.0649787			704	0.440404	-0.0950991	-0.430444	-0.108416	0.653977	-0.618663	-1.25919	0.153245	0.143004	-0.18453	-0.532965	-1.29612	-1.12359	-0.298974	0.251945
	705	-0.462834	-1.30648	-1.31121	0.642756	0.00830649	-0.147961	1.23352	1.06262	0.910804	-0.879419	0.359661	2.24855	-0.231559	0.555246	0.0861533			705	0.320533	0.0256505	-0.763987	0.0994235	0.69351	-0.835912	-1.29331	0.219446	0.0436045	-0.140965	-0.581938	-1.31983	-1.09713	-0.477101	0.0974798
	706	-0.321433	-1.27999	-4.87356	1.79865	0.0471964	-1.55622	-0.626028	1.38481	1.62921	-0.681304	-1.65213	1.2603	2.47255	-0.822218	0.00484713			706	0.323571	0.152102	-1.09963	-0.181813	0.414091	-0.473262	-1.25698	0.535322	0.0258361	-0.527333	-0.220359	-1.72477	-1.05139	-0.490109	0.324218
	707	-0.155088	1.60604	-3.01527	0.482173	0.0558228	0.333854	-1.3366	0.0564747	-0.114719	0.487181	1.23092	0.735375	1.19177	0.561642	0.0054411			707	0.270271	0.187872	-0.572547	-0.258351	0.357267	-0.227399	-1.77615	-0.0475074	0.0543109	-0.26841	-0.537287	-1.18006	-1.29327	-0.611132	0.259218
	708	0.245252	0.551963	0.777927	-0.265663	-0.00693144	0.773852	-0.0814009	-0.188407	0.417423	-0.149139	-0.429278	1.36401	0.89086	0.877248	-0.0781876			708	0.271915	-0.451896	-0.729412	0.17074	1.34356	-0.65644	-1.49711	0.492147	0.0447899	-0.219693	-0.209545	-1.05253	-1.22998	-0.387516	-0.207456
	709	-0.390125	1.86809	0.440185	0.101081	-0.0635046	1.61383	-0.805363	2.67985	0.176456	1.10502	-1.59608	0.22982	0.441611	-1.8608	0.139139			709	0.0847675	-0.072123	-0.847719	-0.230558	0.478243	-0.588072	-1.14645	0.24151	0.220578	-0.544231	-0.176176	-1.26138	-0.65559	-0.399371	0.122941
	710	-0.347321	2.12339	3.37752	-0.79649	-0.508674	-0.159743	-1.29225	0.437553	1.44326	0.378505	2.87434	1.48129	-0.272144	-1.71115	-0.012999			710	0.147098	0.0172841	-0.581178	-0.132194	0.189799	-0.442206	-0.920202	0.0782245	0.38663	0.0140588	-0.745453	-1.58896	-0.698982	-0.56953	0.206594
	711	0.516094	0.286743	0.436276	-0.372733	0.0619432	-0.237225	0.871112	0.724494	-0.458146	-0.669927	-2.06615	-1.44432	-1.50346	-2.99393	0.0992035			711	0.228597	0.417008	-0.432198	-0.27821	0.66626	-0.323378	-1.36081	0.421074	0.370508	0.145383	-0.491839	-0.894735	-0.993093	-0.275916	0.395699
	712	0.96495	0.420161	-0.567777	0.140387	0.243456	1.17632	-0.482806	-0.211157	0.283906	0.129712	-0.833964	1.76068	0.674158	-1.21159	0.00140867			712	0.254426	-0.10075	-0.799109	0.155247	0.504584	-0.229458	-1.61539	-0.078528	-0.13324	-0.299127	-0.544709	-1.59699	-0.810387	-0.534116	0.442558
	713	1.56153	1.0483	0.121033	0.958688	-0.222969	0.43247	-0.230628	0.455158	0.132493	0.370084	-1.56048	1.95217	-0.34064	0.920242	-0.227987			713	0.360316	-0.0166047	-0.881494	-0.201524	0.393589	-0.791225	-1.48426	0.144087	0.197218	-0.204336	-0.372312	-1.57156	-0.830693	-0.899486	0.0901627
	714	-0.157057	-0.564751	-0.585921	-0.208275	1.18072	1.04804	1.04246	0.197545	0.415505	-0.569287	1.70859	2.73561	1.58217	1.1854	0.038951			714	0.0460194	0.000343055	-0.683326	-0.171137	0.344891	-0.604625	-1.5299	0.44119	0.0603761	-0.021936	-0.414834	-1.38344	-0.809427	-0.20426	0.392375
	715	0.175236	0.478436	1.53318	1.85409	0.315266	-1.85349	0.362009	1.69129	0.377977	-1.23376	-4.1122	-0.713671	0.686015	0.0474469	0.166818			715	0.15077	-0.28334	-0.700179	0.0285924	0.789445	-0.881697	-1.19995	0.498206	-0.198155	0.0300417	-0.209205	-1.5752	-0.69281	-0.520517	0.261701
	716	-0.0833974	1.81827	0.927095	-0.556667	-0.852718	3.56561	-1.17116	-0.897169	0.0581878	-0.224186	-2.31751	1.24881	0.473993	0.947458	0.000267023			716	-0.02198	0.532115	-0.541603	0.168652	0.157978	-0.258768	-1.4575	0.197155	0.219766	-0.400972	-0.43945	-1.6576	-1.08044	-0.357421	0.397415
	717	-0.113197	0.520368	0.695394	1.93492	-0.0746921	1.37831	0.377265	-1.17862	0.483076	-0.0474895	-2.62203	0.519529	-2.10636	1.2048	0.0499114			717	0.207535	-0.367145	-1.18363	-0.356783	0.211099	-0.297371	-1.08843	0.297758	0.488777	-0.138918	-0.677421	-1.03162	-0.785373	-0.578053	0.574552
	718	0.477779	1.26492	-0.94684	-0.179268	0.102092	-1.49598	0.140939	0.249922	0.73173	0.145504	2.85064	0.456719	-1.1931	1.63245	0.135813			718	0.283901	0.174708	-0.833307	0.419261	0.395416	-0.709623	-1.4012	0.184066	0.207933	0.11147	-0.512589	-1.4564	-0.962606	-0.473597	0.132216
	719	-0.0552186	1.02035	-0.260215	0.581108	-0.00649859	-0.906541	-0.603133	-0.444161	0.330355	0.752644	3.88793	-1.48172	1.07846	-1.27055	-0.0372211			719	0.367936	-0.273632	-0.434078	0.328083	0.769711	-0.580397	-1.29322	-0.120006	0.0263854	-0.49091	-0.488477	-1.71131	-0.514279	-0.416968	0.46447
	720	0.93289	1.28728	-3.59304	-0.626384	0.190476	0.954843	0.0837259	-0.926844	0.796493	-0.227159	0.939858	2.10098	-0.00135218	-1.4635	0.110193			720	0.333635	-0.171388	-0.511719	-0.225963	1.00685	-0.389456	-1.52957	0.373491	0.0378165	-0.0985882	-0.612721	-1.83194	-1.00388	-0.472421	0.28548
	721	0.905775	-2.48146	-0.669006	-0.951913	0.0681068	-1.09996	1.21095	2.05137	1.0055	-0.0359047	1.21198	-0.563574	-0.622118	-0.0796824	-0.0377971			721	0.0379283	-0.356341	-0.463061	-0.507008	1.08558	-1.06858	-1.58866	0.183141	0.259612	-0.48914	-0.410586	-1.95509	-0.460724	-0.938639	0.232904
	722	-0.217797	0.175907	3.34624	0.172395	0.285058	1.6675	0.901642	-1.6597	1.16888	0.150153	3.10842	-1.30306	-0.553431	0.529225	-0.193965			722	-0.00856888	0.100509	-0.45398	-0.256202	0.570315	-0.392932	-1.36278	0.244189	0.0925727	-0.241399	-0.541799	-1.12725	-1.05988	-0.299963	0.0393438
	723	0.844162	2.0715	1.09149	0.384551	0.805466	-0.852042	2.02574	-1.83997	-0.673107	-0.321108	-0.834128	0.309225	1.1603	0.0207583	0.0307764			723	0.185737	0.202598	-0.38975	-0.231878	-0.00258791	-0.374226	-1.15068	0.0191139	0.375739	-0.839589	-0.467952	-1.64312	-1.23497	-0.676439	0.286358
	724	0.10894	1.90972	0.855882	0.370699	0.183971	0.221498	-1.94907	1.15766	0.452323	0.0795691	0.261641	-0.448364	0.426079	1.58397	0.215948			724	0.428012	0.102565	-0.686293	-0.335088	0.460303	-1.11184	-1.09942	0.0118864	0.259032	-0.147153	-0.311979	-1.06006	-1.08794	-0.768731	0.136304
	725	-0.191209	2.54605	-0.470306	-0.749618	-0.173602	1.30488	1.83927	0.264693	1.08053	-2.32178	-1.07451	-0.85798	0.654687	-1.20111	0.0534592			725	0.238595	0.0410942	-0.727391	-0.130054	0.478063	-0.417518	-1.6794	0.237472	0.266999	-0.182559	-0.344175	-1.27569	-1.11293	-0.592082	0.478803
	726	-0.112049	-0.86784	0.0580046	-0.258829	4.07924e-05	-0.766213	0.112104	-1.93698	0.838108	-0.380677	2.79001	-0.409825	-0.507514	-0.825607	0.4939			726	0.0879413	0.017334	-0.800597	-0.274261	0.998743	-0.54217	-1.77465	0.193437	0.269575	-0.106338	-0.6874	-0.946475	-0.68214	-0.537605	0.190231
	727	0.753594	0.170522	0.803851	-0.588042	0.00257878	-0.626961	-0.519898	0.864113	-0.672285	0.570424	2.84724	1.87226	-1.2468	-0.249578	0.314791			727	0.0351838	-0.11226	-0.494167	0.0627055	0.937172	-0.686967	-1.05293	0.407588	0.106761	-0.321811	-0.360657	-1.87034	-0.944124	-0.833033	0.262469
	728	-0.284379	0.954689	-0.214249	0.91845	0.0323657	-0.485262	-0.245101	1.16635	0.236601	-0.808737	-0.0564974	1.42701	2.01988	-0.293116	-0.239386			728	0.302009	0.32422	-0.948115	-0.0219617	0.471212	-0.480412	-1.20284	-0.0321244	0.0248993	-0.125062	-0.562284	-1.35054	-0.584448	-0.471387	0.111733
	729	0.756814	2.22848	-0.0944708	0.317264	-0.0145404	2.42453	0.76943	-0.469295	1.71126	-0.00293369	0.45664	0.248154	-0.385306	1.33406	-0.000138051			729	-0.125577	0.235098	-0.857413	-0.187119	1.07117	-0.0726307	-1.33083	0.112596	0.456695	-0.0181566	-0.483994	-1.35998	-0.881376	-0.655897	0.331448
	730	-0.1445	2.2246	-0.994175	1.15306	-0.0111025	1.58668	0.585642	-0.390217	0.643342	-0.0660504	-1.89159	-1.6525	0.717925	1.35607	0.0725399			730	-0.134379	0.0948421	-0.963113	0.301443	0.530803	-0.573105	-1.72891	0.266442	0.278359	-0.236741	-0.449139	-1.2837	-0.585772	-0.281167	0.218296
	731	0.394849	-0.682195	0.727537	-0.254046	0.00282447	0.0759204	2.33963	1.35492	-1.0013	0.969608	-1.58408	0.566378	1.26698	0.532699	0.0262037			731	0.490529	0.211122	-0.630788	-0.291042	1.00527	-0.183046	-1.29984	0.252519	0.183307	-0.207712	-0.303096	-1.55873	-0.809549	-0.729144	0.0941574
	732	1.12978	-1.71082	1.72493	-0.0116403	-0.0454822	0.549616	-0.234125	-1.03833	0.0914863	0.712257	4.15752	-0.0406729	-0.126358	1.13698	0.0624749			732	0.376206	-0.0796945	-0.425018	0.238786	0.78904	-0.55503	-1.6117	0.526054	-0.187129	-0.251539	0.0458235	-0.959849	-1.11629	-0.572843	0.129618
	733	-0.354391	-0.500917	2.23231	-0.322457	-0.127619	-0.168683	-0.159037	0.946464	0.234226	0.0154753	-3.21647	0.526115	-0.290745	0.209149	0.0523827			733	0.393285	0.0349095	-0.826109	0.0653284	-0.137769	-0.588956	-0.895183	-0.0545738	0.380376	-0.151423	-0.295839	-1.14955	-0.862047	-0.408343	0.344144
	734	0.14264	0.62668	1.75358	-0.307797	0.0543269	-0.409819	-0.275501	-0.0640596	-0.744329	0.101171	-0.415165	-0.819619	3.28178	-2.24384	0.0338628			734	0.270923	0.0414066	-0.953095	0.183216	0.271185	-0.584699	-0.922536	0.208424	-0.0899208	0.0644345	-0.847349	-1.26261	-1.11798	-0.460516	0.177787
	735	-0.125987	-0.143745	4.12461	0.46645	0.0725207	-0.772084	0.316052	1.70878	-0.417002	0.0473939	-1.1656	1.04995	-0.982466	-0.106347	0.0919897			735	0.495466	0.214355	-0.606739	0.100693	0.543018	-0.293711	-1.96495	0.448595	0.13657	-0.625331	-0.766947	-1.29119	-1.00995	-0.680209	-0.0204929
	736	0.162142	-1.20431	3.98628	0.011935	-0.0115811	-0.229806	1.0148	-0.0913038	1.21261	-0.050369	0.560125	-1.46905	-0.250271	0.106423	0.044735			736	0.134725	-0.506626	-0.701406	0.0641039	1.22676	-0.683866	-1.34402	-0.0784923	0.349095	-0.066648	-0.633126	-1.25415	-0.713844	-0.520515	0.216277
	737	0.082799	4.26611	-1.31804	-1.83837	-0.174712	0.132933	-3.13878	-0.307746	0.341639	-0.730509	1.64861	-1.08029	1.15257	-0.595084	0.0598267			737	0.0864666	-0.0265004	-0.427623	0.0138834	0.406767	-0.643641	-1.51812	0.305189	0.0217455	-0.0666316	-0.768021	-2.21969	-0.628585	-0.608194	0.286715
	738	0.464016	-0.836866	-2.28726	-0.0147446	0.0133422	0.527092	-0.0368778	0.513914	-0.327834	0.542669	-2.97303	1.74713	-1.83821	-0.0694029	0.0402961			738	0.205718	-0.091401	-0.600538	0.0441427	0.879663	-1.01039	-0.819049	0.253469	0.0433321	-0.688204	-0.923663	-1.23558	-0.878656	-0.723351	0.309859
	739	-0.0643921	1.25695	1.08302	1.6246	0.485	0.251875	0.664281	0.665368	-0.184227	0.299992	4.83828	0.907208	0.267684	1.30804	-0.339166			739	0.274883	0.069393	-0.650819	0.14864	0.821947	-0.640588	-0.86636	0.124062	0.0238623	-0.653004	-0.533831	-1.28057	-1.20477	-0.474793	0.333967
	740	0.0827693	1.30345	0.30511	0.232465	-0.0691281	1.64958	-1.36928	0.112124	2.02806	1.37181	-2.26807	-0.279865	0.228079	-0.484151	0.175457			740	0.30395	-0.400021	-0.840986	0.0351447	0.885687	-0.666551	-0.610028	0.0630866	-0.00209728	-0.213408	-0.674674	-1.33802	-0.719223	-0.586722	0.233217
	741	0.0743057	0.263935	2.68999	1.55119	0.0463438	-1.04307	0.609417	-0.56443	-0.724883	1.53435	0.543689	0.299716	0.556056	1.24289	0.0984783			741	0.410274	-0.0376291	-0.642834	-0.367326	0.816493	-0.498305	-1.43829	0.194865	0.212388	-1.20535	-0.0693744	-1.78392	-1.03196	-0.6822	0.146309
	742	-0.691622	0.848361	-2.44378	-1.32039	0.0149099	2.02737	-3.09119	-0.293459	-0.273606	-0.788271	3.47096	-1.08741	1.12135	-0.696804	0.10046			742	0.269767	0.164227	-0.663407	-0.280918	0.617088	-0.525059	-1.0264	0.461474	-0.107567	0.0438164	-0.540629	-1.49225	-0.924751	-0.719774	0.0863503
	743	-0.560171	-2.0209	0.867304	0.175051	-0.0522841	0.702224	0.829129	-1.99842	-1.0689	0.785944	0.750924	0.39317	1.10037	0.477668	0.150516			743	0.369929	0.154084	-0.847301	0.211321	1.17754	-0.702885	-1.41426	0.367691	0.161283	-0.186164	-0.709245	-1.45408	-0.716181	-0.43006	0.217699
	744	-0.250928	2.71847	0.217258	0.867912	0.0536574	0.972678	-1.26244	0.132616	0.115233	0.712113	0.0544222	-2.67861	0.745788	-0.19969	-0.123325			744	0.276319	0.136284	-0.759464	0.0738586	0.547002	-0.837074	-0.83113	0.33405	0.0494477	-0.31344	-0.825832	-2.1272	-0.6913	-0.247695	0.303879
	745	0.136266	0.0169899	-1.19375	0.0614838	-0.0657552	-0.12344	1.56997	-1.03723	-0.271207	-0.600352	-0.777812	-0.240355	0.241843	-1.21463	0.361795			745	0.149229	0.072299	-0.376949	-0.029459	0.63212	-0.883474	-1.4428	0.197646	0.158976	-0.136116	-0.326206	-2.02781	-0.889126	-0.719519	0.0944029
	746	0.390947	0.34066	0.410358	0.892381	0.0842445	-3.377	-0.865458	-1.91406	1.22397	-0.388103	-1.34861	0.308264	0.415154	-0.976632	0.221183			746	0.353267	0.20524	-0.749649	-0.0484476	0.64407	-0.491816	-1.47235	-0.176553	-0.0477704	-0.258368	-0.652706	-1.2767	-1.42204	-0.553816	0.169564
	747	0.182859	0.202238	0.315534	0.998825	-0.0665636	-0.982104	-3.85954	-0.783896	0.928178	0.465659	2.64167	0.373437	-1.19459	1.26747	0.101736			747	0.0901611	0.0772851	-0.76287	-0.174687	0.680021	-0.586989	-1.17931	0.0719033	0.156441	-0.247969	-0.798562	-1.51928	-1.11684	-0.501605	0.10904
	748	-0.876395	1.66296	-0.394427	-0.567795	-0.0798075	0.356857	-0.26722	-0.443821	1.33302	0.0372236	1.66668	-0.795981	1.68592	0.0184428	0.086588			748	0.21027	-0.0967519	-0.605173	0.080036	0.441791	-0.531864	-1.39987	0.294166	0.0408191	-0.482916	-0.227932	-1.84014	-0.986413	-0.718804	0.377092
	749	0.233797	6.74386	0.336422	0.801882	-0.0106175	1.28382	-0.468066	-0.667406	-0.460685	-0.294225	-1.84964	1.78841	-1.25558	1.80869	-0.00664513			749	0.0104501	-0.0411484	-1.03844	-0.1532	1.4516	-0.547339	-1.84874	-0.169302	0.1773	-0.425034	-0.341454	-1.36833	-0.952643	-0.586346	0.698974
	750	-0.283827	0.984753	0.637369	-0.332812	-0.296341	0.349029	1.05563	1.97501	-2.27715	-0.662943	-2.48266	0.660365	0.528904	0.434923	-0.0340926			750	0.264588	0.178234	-0.421336	-0.286461	0.632966	-0.599918	-1.82502	0.439802	-0.116722	-0.0412116	-0.273564	-1.49744	-0.697043	-0.448638	0.481776
	751	-0.889845	-0.403938	2.36374	0.143759	-0.0132624	0.213555	1.40012	1.60136	-0.806727	0.263062	2.62215	0.457984	-0.973017	-1.20162	0.0142934			751	0.304541	-0.248282	-0.475345	-0.199923	1.00042	-0.458347	-1.72308	-0.132309	-0.0612831	-0.306818	-0.264826	-1.37472	-0.936733	-0.509904	0.240292
	752	-0.0489091	0.340489	1.16255	-0.242331	-0.0261799	0.820046	-0.481987	-1.17581	-0.646756	0.247956	-2.07111	-2.0342	-0.287122	0.0947656	0.303546			752	0.454576	-0.335724	-0.497654	-0.168831	0.501597	-0.599236	-1.47087	0.204233	0.215476	-0.185259	0.0786332	-1.1579	-0.810652	-0.655528	0.043574
	753	0.818492	0.772832	-2.36064	-0.168837	0.00374489	-0.350837	0.0635768	-0.516836	0.172951	-0.0915816	1.07593	-0.708549	2.64027	1.39423	0.133255			753	0.229462	0.220746	-0.995159	-0.292213	0.990817	-0.445174	-1.52274	0.208091	0.508763	-0.0941067	-0.145508	-1.30559	-1.12488	-0.46015	0.242451
	754	-0.445674	-0.525242	-0.338033	-0.318165	0.519335	1.02295	-2.03514	0.133868	-0.408251	0.144722	1.15159	-1.36664	-0.393267	1.23666	-0.2243			754	0.392015	0.175019	-0.580023	-0.0197702	0.0130834	-0.565862	-1.0334	0.595416	0.271741	-0.199454	-0.0032787	-1.4038	-0.608108	-0.703989	0.130432
	755	-0.406012	-1.48645	0.556853	-0.250437	-0.0191765	-0.780779	0.46695	0.124101	-0.327853	0.71876	0.58075	0.668852	2.50818	-1.67532	0.0323795			755	0.139969	0.275513	-0.76517	-0.0431559	0.655833	-0.551765	-1.39912	-0.0103428	-0.190157	-0.425193	-0.209332	-1.26408	-0.648797	-0.365312	0.636303
	756	-0.376354	-0.413258	-1.43501	-0.476834	0.0203991	1.79188	-0.767313	-0.682994	-0.185534	1.05006	-3.689	-0.693033	1.54405	-0.992016	0.0215321			756	0.233188	0.169147	-0.671442	-0.260018	0.466395	-0.528542	-1.04813	0.0469661	-0.0573731	-0.33106	-0.182954	-1.78262	-0.75068	-0.670583	0.100032
	757	0.194205	-0.393001	1.1177	-0.41658	0.033194	0.887573	0.796036	0.384689	-0.918248	-0.413922	-2.00957	3.43967	0.0504438	1.44305	0.044657			757	0.0683933	0.10931	-0.486805	-0.0282045	0.575512	-0.719785	-0.884727	0.32505	-0.0888024	0.142687	-0.271948	-1.78282	-0.926012	-0.692935	0.10127
	758	0.135442	-3.0659	-0.49561	1.1761	0.334224	0.843422	2.24435	-0.872497	-1.77863	1.15205	0.0288905	-1.67969	-0.736241	-1.07045	0.0123778			758	0.2093	-0.359313	-1.07222	0.106941	0.296571	-0.568137	-1.33128	0.574019	0.153583	-0.0483617	-0.230199	-1.52799	-1.03099	-0.170876	0.263036
	759	-0.936546	-0.0634861	-0.0930399	0.802365	0.0733175	1.92174	-0.136971	-0.205405	-0.143936	0.645909	0.678573	-0.294799	-1.41672	0.400964	0.0593395			759	0.163595	0.0512165	-0.908185	-0.224013	1.07298	-0.627441	-1.11097	0.28224	0.289998	-0.259312	-0.186494	-1.35646	-1.00313	-0.570512	0.192424
	760	-0.778382	1.70392	-0.308806	0.805975	-0.0141286	0.35247	-1.24017	-0.787664	0.498884	0.136388	-0.432731	-0.28432	0.536258	-0.349359	0.351797			760	0.153287	0.146995	-0.799765	0.00663984	1.51038	-0.68982	-1.08856	0.132225	0.123212	-0.141618	-0.423821	-1.08533	-0.989831	-0.632003	0.0543421
	761	0.326191	-2.63102	-0.636323	-0.450692	-0.416661	0.505149	-0.497378	-0.683165	-0.562075	0.189616	1.17364	0.444191	-0.754883	2.74253	0.0036108			761	0.53444	0.429587	-0.549636	0.0264632	0.669375	-0.884321	-1.40356	0.261873	0.308233	-0.106492	-0.719402	-1.30596	-0.601637	-0.489124	0.199644
	762	1.02996	-2.42249	0.139348	-0.599525	0.980679	0.272384	1.42729	-0.263907	1.57523	-0.299067	1.15984	0.81313	0.6003	0.158715	-0.0780497			762	0.412511	-0.0139442	-0.69675	-0.236616	0.268613	-0.696293	-1.48535	0.464099	-0.085006	-0.171378	-0.655735	-1.34519	-0.662371	-0.644255	0.366856
	763	-0.64308	-0.597583	-0.632573	0.607084	0.0378614	-0.403203	-2.7782	-0.835428	-0.907743	0.0446857	-0.675971	0.285279	0.303589	0.663198	-0.0215944			763	0.56007	-0.158354	-0.622975	-0.190438	0.754801	-0.437763	-1.25865	0.438431	0.149855	0.0821368	-0.398395	-1.03497	-0.747363	-0.227524	0.427307
	764	0.379761	-2.38904	0.371069	0.0225363	0.182183	0.380926	1.48586	1.40663	0.747238	-0.833717	-4.65114	1.473	0.238378	0.660936	0.00971574			764	0.245645	-0.220216	-0.797508	0.120167	0.59814	-0.230145	-1.57319	0.433627	0.188941	-0.313996	-0.490751	-1.12735	-0.482858	-0.427029	0.342701
	765	-0.826883	-0.671317	2.39127	2.8332	0.957914	2.09308	0.221143	-1.4759	1.4536	-0.645461	-1.99462	0.595636	1.50856	0.523624	-0.0264556			765	0.400828	0.173944	-0.254678	-0.178036	0.316972	-0.630605	-1.20564	-0.208943	-0.383571	-0.281421	-0.448995	-1.19139	-1.07615	-0.59789	0.225907
	766	0.38103	1.92082	-0.951596	-0.407604	-0.0805058	-1.52949	2.12659	1.05924	0.757195	-0.0114148	-0.981582	-1.63943	-0.703144	0.488308	0.221188			766	0.161803	0.283272	-0.642632	-0.129599	0.834686	-0.389115	-1.37917	0.388998	0.06867	-0.186443	-0.328631	-1.44556	-1.15631	-0.211283	0.107635
	767	-0.109707	2.11906	-1.1257	-0.929711	-0.0458892	-1.336	1.13097	-0.698441	0.0178738	-0.349852	-2.60804	-1.25625	0.437073	0.550591	0.27905			767	0.35192	0.125569	-0.752715	-0.138958	0.458889	-0.644048	-1.18623	0.411969	0.116484	0.0202808	-0.518541	-1.34598	-0.744596	-0.654182	0.0785399
	768	-0.582227	0.989281	-1.92015	-0.354592	0.178915	-0.35622	0.383395	-1.13445	0.67712	-0.884074	2.25572	0.336921	-0.311011	-0.464814	0.0916058			768	0.344496	0.265879	-0.952408	-0.0317217	0.774374	-0.289016	-1.03437	0.173759	0.463951	-0.229642	-0.551931	-0.659251	-0.747235	-0.463508	0.353451
	769	1.22959	-1.76648	-0.972784	1.16784	-0.362591	2.34479	-0.983891	-0.322381	0.417523	0.538536	0.737472	2.35424	0.213601	-0.858296	0.131757			769	0.0476766	0.11849	-0.918983	-0.149097	0.595651	-0.760227	-1.07745	0.179144	0.0725155	-0.19809	-0.656312	-1.11016	-1.04029	-0.678928	0.375959
	770	-0.206357	0.306152	-0.465873	-0.0191481	-0.00524272	1.05935	2.76254	0.864649	-0.273603	0.632995	-1.49096	-0.390041	0.281255	-0.173769	0.154418			770	-0.138854	0.436911	-0.387768	-0.131074	0.296069	-0.579314	-1.47458	-0.351554	-0.0437712	-0.390971	-0.456707	-1.57877	-0.931092	-0.227091	0.402514
	771	-0.650534	1.82344	2.27923	1.88292	-0.0571476	1.44379	2.29957	0.814972	-0.419027	0.0751565	-0.373615	-0.92283	1.13654	-1.62478	-0.0156055			771	0.414874	0.31937	-0.758443	-0.0144664	1.10168	-0.700527	-1.2947	0.0955312	0.302603	-0.18674	-0.474661	-1.20896	-0.393527	-0.330028	0.141979
	772	0.454238	-0.577434	1.81948	0.375534	-0.0095532	1.60487	2.15318	0.155166	0.184671	-0.731897	-1.14809	-1.31407	1.13815	-0.888036	-0.340016			772	0.238078	-0.142451	-0.692128	-0.386153	0.931852	-0.702845	-1.91116	0.106224	0.102486	-0.400772	-0.366625	-0.916998	-0.860917	-0.128546	0.16803
	773	-0.227175	-1.01027	0.227753	0.435566	0.101034	-0.963217	-0.651298	-1.19889	0.421809	-0.410955	-0.814149	0.159647	0.695214	0.71997	-0.0800759			773	0.295583	-0.0828162	-0.584242	0.095137	0.365907	-0.523494	-1.48562	0.410395	0.0879103	-0.302256	-0.198255	-1.12287	-0.822589	-0.319378	0.156319
	774	0.944867	-0.0596896	-1.12547	-0.139698	0.132427	2.64732	-2.09755	0.714468	0.649523	0.496934	1.59916	0.308836	0.496107	0.719128	-0.0120322			774	0.134044	0.104116	-0.791283	-0.089866	0.927671	-0.899873	-1.32333	0.17069	0.189835	-0.527363	-0.662925	-1.21203	-0.977588	-0.342751	0.180396
	775	-0.10408	1.71745	-1.3307	-0.131846	0.398646	-1.11724	0.254732	-0.4738	-0.833328	1.2275	1.92762	0.261943	-1.16411	0.726782	0.0361317			775	0.149695	0.252023	-0.293336	0.130019	0.380272	-0.332288	-1.53998	-0.0423398	0.0697406	-0.519999	-0.0911317	-1.45905	-0.978331	-0.377646	0.290216
	776	0.21704	2.11957	-1.41259	0.387379	0.10669	0.176682	3.83046	-1.11478	-0.00603283	0.808225	-0.394327	1.25323	3.11488	0.371832	0.670481			776	0.165066	0.347749	-0.570189	-0.219743	0.364654	-0.55961	-1.22973	-0.078211	0.234722	-0.502692	-0.129952	-1.2806	-1.1511	-0.717984	0.161505
	777	-0.869646	-1.45131	0.986095	-1.37369	-1.44142	-0.941014	-0.126802	-0.310373	0.921578	-0.466867	1.04177	-1.12465	-0.935395	0.757748	0.334397			777	0.212109	0.258619	-0.272037	-0.315916	0.559411	-0.537923	-1.11241	0.364093	0.01798	-0.0236914	-0.205408	-1.0082	-1.11395	-0.497876	0.0904491
	778	-0.363568	-2.07568	1.32995	2.13867	0.150075	-0.0242049	2.63092	0.791705	0.090298	1.40885	-1.67298	-1.30562	-3.11768	-0.250639	0.115949			778	0.229602	0.358206	-1.22328	0.122648	0.450915	-0.692064	-0.839073	0.0590743	0.102967	-0.330462	-0.0540893	-1.63807	-0.950668	-0.191775	0.145032
	779	0.461556	-2.84764	-0.894041	1.33583	0.433151	-0.395288	0.107744	-0.182695	-0.904551	0.52295	-2.29243	0.699219	-1.2119	0.206298	0.0749155			779	0.351544	0.0114226	-0.769119	0.0716782	0.479651	-0.611109	-1.37989	0.268274	0.136823	-0.0121174	-0.413679	-1.09321	-0.678369	-0.60036	0.357628
	780	-0.973987	0.571766	-0.826688	0.34994	0.735537	-1.89196	0.0484909	-0.114865	-0.520574	-0.0135846	-0.318334	-0.81924	-1.01241	0.747141	0.0981659			780	0.252635	0.0246499	-0.665821	0.106605	0.0338324	-0.480405	-1.37742	0.146071	0.243985	-0.115133	-0.37645	-1.46113	-1.08755	-0.568232	0.194329
	781	-0.139496	1.09022	-0.298811	0.312446	0.0595166	-0.488988	-2.0704	0.257527	-1.26319	-0.852001	0.657255	0.855203	0.152401	-0.917747	-0.105035			781	0.260321	0.15529	-0.473435	0.0778961	1.13347	-0.372129	-1.25023	0.501221	0.0253675	-0.183317	0.0526063	-1.60432	-0.74746	-0.479193	0.272863
	782	-0.10562	0.479634	-5.06924	-0.435955	-0.0323929	1.0765	2.39037	-1.49708	-1.1471	-0.132417	-1.54629	1.75729	0.850033	0.0565183	-0.0771671			782	0.0728196	-0.0506134	-0.646932	-0.248602	0.779064	-0.609614	-1.01322	0.142681	0.210264	-0.233072	-0.321029	-1.94135	-1.31792	-0.779238	0.581908
	783	0.148952	-1.44501	0.662581	-0.92505	2.69216	0.951576	-0.716428	-1.20372	-0.493563	0.621827	-0.979347	0.182313	-0.442562	-0.685623	0.0174456			783	0.406503	-0.325276	-0.310215	-0.161474	0.472481	-0.654364	-0.911165	0.136616	0.190093	-0.235616	-0.853325	-1.25874	-1.26178	-0.543192	0.155985
	784	0.898344	0.723718	0.991686	0.654195	-0.0401888	0.792204	1.2795	0.490392	0.10505	-1.24997	-2.57117	-0.796834	-0.0894852	1.86625	0.0469115			784	0.563457	0.182913	-0.588171	0.13346	0.670331	-0.735527	-1.51754	0.100667	0.325415	-0.0747833	-0.548288	-1.10229	-1.07367	-0.455509	0.0585517
	785	0.35558	3.62309	0.984391	1.19532	0.078467	0.35591	-0.246843	-0.538591	0.435624	0.0481416	-2.72097	0.406936	1.61583	-0.345896	0.243088			785	0.56569	-0.126317	-0.439779	0.146301	0.951703	0.00297931	-1.43023	0.134218	0.197266	-0.357943	-0.309228	-1.48966	-1.01819	-0.328632	0.134161
	786	0.174626	2.88353	0.793833	-0.44707	0.0468639	1.28665	1.69119	1.46015	0.419105	1.05493	1.56172	0.138597	-2.53006	-1.08431	0.0346474			786	0.0802759	-0.401446	-0.674668	-0.23182	1.29483	-0.86491	-1.12202	0.398768	0.101729	-0.291921	-0.181291	-1.8321	-0.742726	-0.585199	0.190686
	787	0.116843	1.04033	-1.6439	-0.206624	0.187879	1.89038	0.312803	0.861649	0.311569	-0.339269	-0.438153	-1.09958	0.357352	-0.888838	0.00459364			787	0.138596	0.34981	-0.716546	0.190844	0.744804	-0.605258	-1.33964	0.332011	0.0737708	0.111364	-0.528592	-1.37444	-1.03805	-0.522626	0.0859653
	788	0.280058	3.08308	0.0291801	2.65556	0.186371	0.935115	-2.5764	-1.48677	-0.350777	-0.152817	1.25496	-1.31106	-1.0067	0.21033	0.092188			788	0.349527	0.308387	-0.535298	0.205428	0.340946	-0.744439	-1.36551	0.50021	-0.102174	-0.520277	-0.445158	-1.55198	-1.02915	-0.580991	0.0330288
	789	0.727032	0.359479	1.32693	1.02851	0.74236	-0.356069	-0.521091	1.04425	0.953113	-0.343472	-2.44859	1.46641	1.597	1.04001	0.0802746			789	-0.00740796	-0.493078	-0.117826	0.226367	0.4194	-0.143503	-1.03911	0.270221	0.316508	-0.205806	-0.123314	-1.71401	-0.950122	-0.471462	0.680357
	790	1.79939	1.01603	1.58626	0.40122	0.00590656	-1.89442	1.10763	0.531657	0.0194166	0.569171	-3.29766	-0.225388	0.468759	0.670608	0.0256037			790	0.241391	0.353468	-0.0777642	0.110735	0.89049	-1.22618	-0.823748	0.000262231	0.285742	-0.0823433	-0.382941	-1.47065	-0.901222	-0.54258	0.319978
	791	0.048388	-0.559816	0.518772	-0.047061	0.0531749	-0.0707081	0.872632	-0.154919	-1.23086	0.290827	1.46906	-1.43003	-1.22682	0.916709	0.0931266			791	-0.0913121	0.298323	-0.539729	-0.0596983	0.164803	-0.408997	-1.31204	0.015724	-0.398204	-0.207171	-0.766852	-1.60232	-0.793879	-0.642559	0.281764
	792	-0.615492	-2.66377	-0.205567	-1.02882	0.67702	1.6225	1.49254	1.47084	-0.0187995	-0.123549	3.45165	-0.424935	0.824772	0.201337	0.011591			792	0.282391	0.257392	-0.680402	0.118573	0.549548	-0.704351	-1.1712	0.247196	0.0405882	-0.0413032	0.0741184	-1.66753	-1.03791	-0.629862	0.291307
	793	0.333148	-0.0961805	0.463124	1.4757	0.0864834	-0.663708	0.0879686	0.448647	-0.181944	0.134352	1.2884	-1.26731	-0.313831	1.02122	-0.302344			793	0.170726	0.154662	-0.598183	-0.0321341	0.80498	-0.61154	-1.49889	0.242163	0.446079	-0.0239085	-0.236999	-1.3292	-0.731137	-0.543111	0.183304
	794	0.256918	-0.04562	-0.39642	0.639665	-0.00657796	0.382264	3.39307	-1.10254	-0.485788	-0.313235	1.74696	0.220327	-0.381732	0.884946	0.142748			794	0.465098	-0.381464	-0.743382	0.447063	0.496151	-0.549385	-1.26812	0.372911	0.0729524	-0.18297	-0.735776	-1.46643	-0.815354	-0.309198	0.299603
	795	-0.0806678	-0.115148	-0.740827	1.39592	0.0841679	-0.234397	0.11933	0.168767	0.0520464	-0.233877	0.677426	0.21627	1.60714	-0.103006	0.00910774			795	0.308243	-0.355109	-0.978491	-0.123701	1.08882	-0.372463	-1.39236	0.252527	0.15122	-0.0467231	-0.406019	-1.36856	-0.952783	-0.524818	0.0809208
	796	0.0316883	-0.872477	-2.37715	-1.10072	0.0346325	-0.48993	-0.102695	-0.002651	-1.01384	-0.292715	-4.94503	0.328774	2.35077	-0.500363	0.0232096			796	0.0836352	-0.0941549	-0.585766	-0.0740357	1.14702	-0.603167	-1.13175	0.253514	0.351489	-0.308653	-0.708491	-1.4392	-1.19392	-0.56788	0.287513
	797	-0.0578405	-1.43723	-0.693932	-0.485204	-0.306656	0.583783	1.46749	-0.667317	0.243161	0.0354682	2.55542	0.265248	-0.258007	-0.50948	-0.0349547			797	0.298379	-0.300961	-0.648564	-0.136233	0.871508	-0.593703	-0.936122	0.0554322	-0.263679	0.344647	-0.341544	-1.50448	-0.72126	-0.640428	0.191353
	798	0.619216	-1.01432	0.0499714	-0.302945	-0.126308	-0.938344	1.40133	0.992725	2.40604	-0.114229	-1.03011	0.185666	-1.15479	1.7121	0.0759832			798	0.190355	-0.110472	-0.543873	-0.131693	0.524469	-0.931398	-1.62581	-0.391828	0.617051	-0.150346	-0.727946	-1.49631	-0.93212	-0.533783	0.0589656
	799	-0.357412	0.662731	-0.394346	0.614913	0.0383541	-0.473361	-1.52672	-0.231411	0.8842	-0.0414916	-2.76922	-0.214547	1.13067	0.72548	-0.250517			799	0.0886677	0.179901	-0.528002	0.0395997	0.395485	-0.860367	-1.42616	0.0470793	0.245386	-0.305451	-0.970737	-1.47977	-0.664713	-0.53477	0.215043
	800	-1.04176	-2.53388	0.774224	-0.868737	-0.0405297	-0.303838	1.88397	-0.452139	0.80615	-0.0315207	-1.73718	1.12017	1.22323	-0.374258	-0.0348322			800	0.363085	-0.340818	-0.630182	-0.378124	0.816626	-0.930119	-1.90751	0.288457	-0.0411128	-0.175734	-0.650745	-1.038	-0.643476	-0.591045	0.302771
	801	0.248729	2.65144	-0.819056	0.841585	-0.269118	0.535741	-0.2845	2.25972	0.359342	-0.866413	1.24057	0.223592	-1.62525	0.627765	0.281839			801	0.21612	-0.0166217	-0.569264	0.0517451	0.276515	-0.802292	-1.23218	0.241441	0.0749128	-0.206257	-0.216393	-1.30292	-1.08373	-0.585628	0.103682
	802	0.577909	-1.16518	-0.312955	-1.6015	0.279735	0.423646	1.51046	0.357023	0.676534	-0.460382	3.05645	-0.176499	-0.470003	-0.249988	-0.202206			802	0.357863	-0.416625	-1.0028	-0.190344	0.018638	-0.632617	-1.05577	0.186677	0.087438	-0.240652	-0.690174	-1.64372	-0.945628	-0.541996	0.319718
	803	-0.538322	-0.817017	0.876622	-1.47918	-0.0161308	-0.197903	0.350342	0.627122	-0.644323	0.908323	0.637103	-0.110992	-0.39234	-1.23262	-0.00585815			803	0.338709	0.317446	-0.379023	-0.214116	0.817039	-0.48337	-1.19382	0.214326	0.201713	-0.380299	-0.455841	-1.43138	-0.80646	-0.535832	0.210877
	804	-0.150336	-1.20773	-0.187241	0.868272	-0.0609564	-1.34629	-0.135668	-0.625867	-0.202382	0.149922	-0.109825	-2.37631	0.398856	-0.27972	0.258352			804	0.374599	0.260222	-0.455929	0.0757674	0.536852	-0.162131	-1.07621	0.0210761	0.0922879	-0.155587	-0.210131	-1.15025	-0.657188	-0.410809	0.112945
	805	-0.0828458	-1.52159	3.20289	-0.0524418	-0.0755046	0.965569	-0.51506	-0.275743	-0.48223	1.11895	1.71829	0.187186	-0.210276	1.26319	-0.177142			805	0.196329	0.158395	-0.376824	-0.0959605	0.806152	-0.533066	-1.4051	-0.0827027	0.220414	-0.257116	-0.641296	-1.19457	-0.486098	-0.597271	0.209725
	806	0.467522	0.715377	0.954941	-0.42402	0.0351973	-2.13034	1.37851	1.08519	0.432296	-0.615457	0.952757	0.586027	0.140379	-1.21409	0.21145			806	0.17778	-0.0630217	-0.784969	-0.0450924	0.663349	-0.425768	-1.15419	0.478024	0.449733	-0.226118	-0.363339	-1.01396	-0.753573	-0.567805	0.031587
	807	0.250122	0.83232	0.191496	-0.851903	-0.00545053	0.308048	1.29254	-0.695391	1.32747	0.190913	-3.47566	-1.02548	-1.79664	1.00862	0.193848			807	0.572258	0.514124	-0.656729	-0.512486	0.546551	-0.0512393	-1.3808	0.359405	-0.0361641	-0.241224	-0.121826	-1.75476	-0.721818	-0.493369	0.187743
	808	-0.40935	-1.26807	-0.404506	0.0176418	0.0230373	-0.217316	1.00584	-0.0283343	0.508888	1.55211	4.16744	-0.141066	-0.342604	-0.801091	-0.0179845			808	0.221614	0.172453	-0.625216	0.134628	0.914643	-0.410611	-0.970891	0.126726	-0.0585821	-0.303298	-0.410746	-1.64344	-1.17335	-0.386377	0.0868368
	809	0.292629	1.86378	-1.14223	0.698079	0.000280849	2.39208	0.807376	-1.1372	-0.0925909	0.107678	2.0152	0.540451	0.450812	0.0409956	0.298959			809	0.263578	-0.0998756	-0.665169	-0.479134	0.916651	-0.60223	-1.27542	0.145284	0.279565	-0.204315	-0.503594	-1.63268	-0.940517	-0.732523	0.31727
	810	-0.202559	-0.97673	-1.04295	-0.623873	-0.210929	-0.191249	2.66776	0.147629	0.0540187	-1.51355	-2.62886	1.13306	0.727894	-0.584246	-0.0382501			810	-0.180547	-0.26398	-0.600052	0.21601	0.220742	-0.570202	-0.961883	0.668668	0.0262958	-1.24449	-0.0776178	-1.96652	-0.805835	-0.67076	0.30162
	811	-0.0222236	-0.809075	0.677408	-0.00717445	-0.0110943	0.437671	-2.20958	1.73453	-0.233291	-0.233564	-1.16417	1.59476	-0.644616	-0.380736	0.263166			811	0.191005	0.154711	-0.881286	0.349044	0.73131	-0.541496	-1.27148	0.15297	0.108476	-0.35689	-0.63434	-1.08299	-0.870185	-0.558122	0.236095
	812	0.0184965	1.35854	1.02485	-0.266814	0.0592022	-0.140874	0.565225	1.42619	1.8947	-0.889217	-1.8947	-0.21453	-2.32312	-1.06627	0.0407986			812	-0.109679	0.059596	-0.693064	0.114802	0.205732	-0.630726	-1.32228	0.0398704	0.270684	-0.473744	-0.72686	-1.22129	-0.841174	-0.707947	0.339163
	813	0.522353	-0.755703	1.70877	-0.0496686	-0.00171519	0.648532	-1.55052	0.762793	0.221342	-0.318109	0.920772	0.797351	4.27574	0.795363	0.303684			813	0.662019	0.0935839	-1.06871	-0.126298	0.278465	-0.173886	-1.07345	-0.0121612	-0.0196847	-0.273028	-0.0153686	-1.28057	-1.39372	-0.289016	0.280696
	814	0.128324	1.1759	3.12622	1.58687	-0.0153124	1.11018	-2.40365	-3.08247	0.389214	-0.220044	2.10091	0.937702	0.343138	-0.971222	0.000963754			814	0.257546	0.157432	-0.702997	-0.0468929	0.92875	-0.356021	-1.03524	0.175287	0.0201076	-0.172425	-0.834316	-0.870874	-0.935345	-0.605959	0.351846
	815	0.165722	4.25	0.126221	-0.109014	0.0142115	-2.0898	-1.52399	1.10343	-0.440022	0.316757	0.403148	0.205717	-0.0400166	1.46265	0.165532			815	0.509788	-0.190213	-1.3064	-0.257463	0.92945	-0.609373	-1.54933	0.12475	0.353746	-0.15114	-0.0926895	-1.38685	-0.719926	-0.465064	0.13465
	816	1.24045	0.133195	0.433294	-1.00518	-0.0234098	2.26698	1.22187	0.398036	-0.0534227	-0.309841	0.576869	1.64147	2.15964	0.179266	0.22788			816	0.261568	0.220954	-0.66956	0.231371	0.962149	-0.601649	-1.63195	0.401705	0.123092	-0.238811	-0.209368	-1.39432	-0.743969	-0.456347	0.0711331
	817	1.04531	2.50222	0.193314	0.012182	0.560778	-0.48245	0.61988	1.43692	0.158349	0.0586465	4.97367	1.64936	0.808239	0.193617	0.0772278			817	0.273606	0.147557	-0.933351	0.171091	0.481739	-0.727557	-1.38005	0.328915	0.2455	-0.0602311	-0.988355	-1.33013	-0.841797	-0.510073	0.181624
	818	-1.2698	-0.0178998	2.10936	-0.58888	-0.622229	-0.456755	2.38457	0.555382	0.447723	-0.356494	1.09105	0.23289	1.78305	-0.0822722	-0.424576			818	0.396815	-0.121088	-0.714909	0.214093	0.751855	-0.6497	-1.38109	-0.146969	0.238614	-0.0294312	0.15135	-1.73287	-0.67966	-0.495016	0.205088
	819	-0.0608677	-0.594959	-1.83923	-0.555855	0.0133436	-0.817831	-0.330862	0.416207	-0.299716	0.823901	2.16249	0.952542	0.0993283	-1.24251	-0.0155242			819	0.206157	-0.117704	-0.412438	0.0502461	0.693287	-0.448169	-1.05896	0.373426	0.136153	-0.163533	-0.42873	-1.21615	-1.1748	-0.62705	0.23967
	820	1.40446	1.53927	0.718359	-0.825395	0.381044	-1.04171	0.274029	-0.615724	0.0496507	-0.457629	1.21344	1.3351	-1.60485	0.153227	-0.249661			820	0.295359	0.222537	-0.828235	-0.340099	0.223333	-0.628796	-1.19218	-0.00266621	0.260258	0.147337	0.139518	-1.08274	-0.484014	-0.391215	0.171283
	821	0.527515	3.54282	0.222796	0.846126	0.0215268	-1.12058	1.00859	0.234419	1.00682	0.593327	-2.70738	-1.05386	-0.112316	0.179727	0.0356439			821	0.406613	0.330531	-0.833126	-0.292269	0.500223	-0.80431	-1.07417	0.0844921	0.148247	-0.128238	-0.484434	-1.27635	-0.80868	-0.228607	0.20285
	822	-0.649948	2.73739	2.32009	-0.919537	-0.0654695	1.15704	-0.386955	0.204653	0.541556	-0.11243	2.04957	1.68014	1.12119	0.112421	0.0846439			822	0.28903	-0.165489	-0.804438	-0.135588	0.460063	-0.195127	-0.853286	0.0733117	0.26483	-0.449247	-0.45594	-1.11535	-0.940111	-0.559568	0.518455
	823	0.180331	-1.77641	1.06603	-0.242079	-0.108244	0.268477	-0.271693	2.3119	-0.640857	0.257491	-2.43662	-1.69933	-0.415988	0.616797	0.0226721			823	0.130015	0.284669	-0.56759	0.0757204	0.451081	-0.716273	-1.28989	0.405996	0.243367	-0.372489	-0.512908	-1.83316	-0.90979	-0.600413	0.12661
	824	0.320475	0.0196344	2.02332	0.414811	0.405139	1.02557	-0.779686	-0.327268	0.424078	0.344231	2.75439	1.33217	-1.00529	1.12709	-0.00026561			824	0.231056	0.148963	-0.601269	-0.503939	0.896489	-0.420635	-1.34012	0.253084	0.158788	-0.502791	-0.533261	-1.17991	-0.93282	-0.780699	0.24741
	825	0.549303	-1.13407	0.781112	0.158306	-0.568326	-0.715186	1.29264	-0.548512	0.089355	0.149602	-0.278945	0.217555	-0.246322	0.627291	0.04527			825	0.472236	0.299966	-0.444292	-0.123046	0.596488	-0.233128	-1.52781	0.355486	0.238946	-0.49338	-0.381901	-1.10341	-0.706456	-0.722311	0.0963637
	826	-0.592461	0.615274	-0.00213594	0.91904	-0.00188846	-1.53097	-0.092736	-0.356283	-0.336371	0.838639	-0.78016	2.58546	0.80321	-0.746669	0.0135843			826	0.318089	0.287453	-0.561897	-0.203994	0.474014	-0.689006	-1.40383	0.247512	0.0915507	-0.487481	-0.64104	-1.50979	-0.869755	-0.555247	0.298483
	827	0.195388	-1.46757	1.43851	0.334198	0.0145452	0.438907	-1.36509	0.852583	0.0262731	-0.182605	2.37697	0.235858	-0.497923	-1.66894	-0.135339			827	0.308432	-0.140075	-0.794555	-0.0925626	1.34996	-0.57839	-1.49716	0.372735	0.0207345	-0.456031	-0.266704	-1.26025	-1.05736	-0.673897	0.350465
	828	-0.19856	2.56516	-0.984795	-0.678519	0.252542	0.102542	-1.53821	0.112405	-1.68228	-0.218419	1.5841	0.584702	0.776824	-0.199441	0.2451			828	0.57426	0.377516	-0.818518	0.163602	0.544145	-0.482871	-1.94089	0.38759	0.0410639	-0.182472	-0.71657	-1.81523	-0.876097	-0.290811	0.260868
	829	0.449291	2.46112	0.234517	-1.26729	-0.457542	0.0972562	1.57057	0.107467	0.138076	0.563446	-1.25125	0.0100496	-0.329632	0.42599	-0.155293			829	0.192038	-0.0452733	-0.894014	-0.607552	0.480854	-0.467423	-1.474	0.470985	-0.0372193	-0.131585	-0.502239	-1.51209	-1.19959	-0.508218	0.301378
	830	0.664417	-0.239748	0.331599	1.80785	-0.00103696	0.08979	1.27585	1.33218	0.616474	0.140716	-1.51776	-0.943859	-0.931339	1.09885	0.210148			830	0.404067	0.222684	-0.801486	-0.17507	0.901548	-0.626992	-1.45475	0.349515	0.2001	-0.215598	-0.335634	-1.33183	-0.519382	-0.538344	0.306984
	831	0.14881	2.68976	3.44704	0.119718	1.02887	0.446837	-0.721317	0.529051	0.27142	0.307434	0.471758	-0.448105	1.44614	-0.444306	0.0526077			831	0.316954	-0.0959935	-0.568508	-0.414506	0.261812	-0.486633	-1.24383	0.512963	-0.0468836	-0.512276	-0.200482	-1.16351	-1.4595	-0.619231	0.332423
	832	0.922412	-1.16399	-0.825883	1.31257	-0.0576225	-0.490037	1.42222	1.59717	-0.0106772	-0.211941	-1.3845	0.2267	-1.52484	0.294592	0.0742195			832	0.149305	0.316498	-0.31258	-0.296073	1.06241	-0.776919	-1.39115	0.0560891	0.467602	-0.386387	-0.587979	-1.01696	-1.08821	-0.611506	0.278514
	833	1.5575	1.49195	-1.35573	-0.129892	0.23393	0.944826	2.5019	1.7683	0.443101	-0.353691	-0.0747799	-0.440787	-0.607541	0.0072291	0.0769377			833	0.26008	-0.454569	-0.61842	-0.238239	0.954328	-0.628473	-1.57781	0.342242	-0.0761912	-0.390335	-0.634202	-1.4414	-0.903623	-0.561392	0.171561
	834	-0.92039	3.79858	-0.538254	0.255694	0.187312	0.234209	-1.94432	-0.506106	0.215503	-0.314391	-6.8032	0.461133	0.774746	0.763805	0.137984			834	0.351173	0.709046	-0.99195	-0.113647	0.731564	-0.503955	-1.32905	0.352187	0.0986724	0.0715134	-0.899336	-1.27334	-0.914324	-0.335675	0.41441
	835	-0.520554	0.619218	-1.17382	-2.411	-0.0850328	0.434809	-0.0984208	0.755139	-1.62769	0.01992	3.29416	1.33292	-1.3634	-0.125561	0.0213173			835	0.0164712	-0.427617	-0.396911	-0.206544	0.511258	-0.728265	-1.08888	0.496414	-0.182837	-0.577967	-0.240452	-1.64256	-0.774717	-0.555884	0.223769
	836	-0.489254	1.41949	0.494154	1.63713	0.02155	-0.154762	0.0964258	-2.74786	1.54276	0.218527	-4.04396	0.862215	-0.88513	-1.85582	-0.00796072			836	0.183426	0.102149	-0.626209	-0.272919	0.806028	-0.745592	-1.50962	0.0234822	0.489865	-0.529546	-0.453021	-1.31598	-0.896514	-0.219516	0.0720606
	837	0.72051	1.72728	3.06093	-0.0140496	0.417111	2.46537	0.406034	0.903991	0.454148	-1.57915	2.90353	-2.53071	2.06142	0.335964	0.178428			837	0.465561	0.235221	-0.597442	-0.0653613	0.724923	-0.475881	-1.1491	0.0198402	-0.290669	-0.552943	-0.405923	-1.65656	-0.582562	-0.43165	0.101973
	838	0.477779	-1.18753	-5.55005	0.634318	-0.00670483	0.665811	3.29564	0.475466	0.507348	0.910979	-2.96528	1.1782	1.68585	-0.730777	0.0243765			838	0.158015	0.02802	-0.452134	-0.0748162	1.15676	-0.392525	-0.407121	0.344368	0.0927739	-0.241991	-0.128237	-1.43421	-0.494154	-0.373341	0.171762
	839	0.901595	0.874328	1.41374	-1.55789	-0.029068	1.16487	0.519118	-0.633176	0.299121	0.395264	-2.17964	-0.513472	-0.798137	-0.0376539	-0.111221			839	0.270231	-0.0405501	-0.740123	0.0721426	0.73322	-0.855977	-1.21211	0.227458	0.141693	-0.0919301	-0.41382	-1.40496	-0.823396	-0.498402	0.028248
	840	-1.0713	1.00699	2.43083	-0.441999	-0.0372674	-1.03239	0.0454703	0.193927	0.70686	0.829849	0.0859508	-2.8381	0.510984	2.9758	0.0735635			840	0.0874561	0.140011	-1.10125	-0.0464045	0.275686	0.0354677	-1.46198	-0.16468	-0.226657	-0.347485	-0.600247	-2.08297	-0.918277	-0.478785	0.326349
	841	0.771642	-3.39876	1.45564	0.187103	0.0092467	3.2429	-1.24464	1.90568	-1.09461	0.387376	-1.14973	0.550185	0.170377	-0.876504	-0.621988			841	0.359071	0.0652105	-0.663671	0.0989817	0.858125	-1.02726	-1.24457	-0.0245818	0.341869	-0.0724052	-0.781546	-1.51145	-0.70612	-0.524824	0.308343
	842	0.358132	1.54474	1.24949	-0.0700644	-0.483869	1.10527	-0.601029	0.195602	0.591101	0.000812392	3.6148	-0.22989	0.594544	-0.939897	0.0597528			842	0.581669	0.017853	-0.571206	-0.135107	0.49799	-0.0524037	-1.60559	0.17786	0.0957762	-0.357133	-0.59553	-1.44619	-1.07027	-0.530573	0.104023
	843	-0.320245	1.06119	0.154613	-0.764646	-0.505827	1.66893	-0.0490108	-1.29279	-0.303974	0.198793	2.08974	1.78411	0.179826	0.294585	0.367434			843	0.252853	-0.37668	-0.719715	-0.120303	0.840122	-0.652195	-1.32996	0.157011	0.52737	-0.396986	-0.136793	-0.910053	-0.95328	-0.485137	-0.150858
	844	1.02095	0.73555	-1.08488	0.30616	-0.0207147	-0.724912	2.61958	1.61912	-0.165253	0.015322	1.95151	-0.393128	0.159037	1.99249	-0.000634063			844	0.0693455	-0.441677	-0.952515	-0.1689	0.465993	-0.509698	-1.3488	0.377221	0.336015	-0.0422897	-0.255887	-1.19179	-0.782996	-0.305853	0.161465
	845	0.654947	-2.70254	0.122728	0.264786	-0.111263	-0.593081	0.99876	-0.599226	0.126518	0.7467	1.8852	1.37525	0.497779	-0.0403159	0.0905398			845	0.241189	0.0888695	-0.493874	-0.143277	0.56808	-0.597762	-1.20562	0.0184611	0.0871708	-0.0663864	-0.371653	-1.21957	-0.845366	-0.248001	0.00689593
	846	0.592003	-1.61212	-0.206274	-0.176531	0.6915	-2.0949	1.0051	-1.04049	1.56617	-0.340113	0.806907	0.0924442	1.00827	-0.89484	-0.0760156			846	0.460591	0.105809	-0.852538	0.277287	0.626785	-0.755028	-1.27914	0.239039	0.314843	-0.350374	-0.697624	-1.74291	-0.59512	-0.404532	0.220019
	847	0.0397766	0.566795	1.31379	1.4956	0.0407481	-2.03666	-0.19596	0.879396	0.174471	-0.436368	-1.47802	0.910705	0.742129	-1.01632	0.136116			847	-0.0617023	-0.208324	-0.525328	-0.0878491	1.05793	-0.472668	-0.968765	-0.149698	0.218785	-0.495149	-0.366061	-1.66049	-0.79239	-0.444266	0.103453
	848	-0.0678158	0.459081	1.2702	0.155842	0.0829522	-0.547655	0.967604	1.13779	0.46006	0.356808	1.56053	0.898344	-0.198812	-0.707641	-0.0229819			848	0.188994	0.14987	-0.957045	0.117747	0.849161	-0.790932	-0.877288	0.257406	-0.40415	-0.29449	-0.484459	-0.984002	-1.26992	-0.65351	0.24919
	849	0.470152	-0.176096	1.55244	0.852846	0.18978	0.280502	-3.96678	0.358794	1.45459	-0.616095	1.11915	-1.50372	0.157587	-0.466752	0.161127			849	0.484169	0.198363	-0.58269	0.121983	0.196398	-0.483841	-1.35978	-0.143184	0.177572	-0.334571	-0.389863	-1.40677	-1.10858	-0.370214	0.393467
	850	0.549804	1.07252	1.13308	-0.742505	-0.269086	-0.625921	0.791863	1.58416	-1.68834	0.660215	-5.3263	0.763984	1.29109	-0.22641	0.158536			850	0.296463	0.361976	-0.857125	-0.252227	0.436882	-0.379927	-1.45698	0.254048	0.0432957	-0.285898	-0.114955	-1.18835	-1.36641	-0.397354	0.257433
	851	-0.774487	-0.354711	-0.213691	1.63904	0.349826	1.74786	-2.29595	1.32701	0.420565	0.343951	-1.43207	0.585205	-0.115922	1.72246	0.104251			851	-0.246576	-0.0241425	-0.773506	0.0148503	0.354404	-0.380663	-1.32307	-0.247415	-0.299178	-0.195232	-0.13847	-1.11728	-0.800906	-0.519448	0.327422
	852	-0.23005	-0.419126	-0.636601	0.108534	0.0194125	-0.321118	0.872899	0.374318	-0.937629	0.271455	-0.00332542	-0.710336	0.294362	1.04815	0.0263285			852	0.424298	0.202463	-1.05274	-0.072213	1.22982	-0.462504	-1.39581	-0.199681	0.0348844	-0.32821	-0.67377	-1.51302	-1.09618	-0.617676	0.22138
	853	0.485334	0.938805	-1.85117	0.766687	0.0205024	-1.83697	-1.4899	0.282293	-0.099883	0.347178	-1.71084	1.14303	0.84461	-1.83576	-0.0342405			853	0.348355	-0.376967	-0.71054	0.118619	1.00587	-0.717567	-1.3218	0.0512578	-0.100067	-0.141205	-0.334859	-1.39795	-1.08113	-0.395788	0.331784
	854	0.20713	0.646023	0.254513	1.11481	-0.0514463	-1.36585	-1.42629	1.60904	0.62146	-0.582383	2.21994	0.490696	0.214582	1.34454	0.0298961			854	0.251108	0.104942	-0.524704	-0.0443645	0.699448	-0.584578	-1.19402	0.0852913	-0.138477	-0.243184	-0.508082	-1.4998	-0.623994	-0.65151	0.230721
	855	-0.380697	0.67587	-0.0376154	-0.333966	-0.186881	-0.113517	0.145994	-0.174158	-0.697061	0.661292	0.155951	-1.31486	-0.711387	-0.250444	0.129277			855	0.0268115	0.173892	-0.166065	0.0350139	0.373989	-0.539438	-1.14411	0.687788	0.405585	-0.454795	-0.762753	-1.32931	-0.823198	-0.376821	0.250397
	856	-0.981045	1.04924	4.14816	-0.196788	-0.0259203	0.10604	0.0554977	-0.0191907	1.23055	0.0760133	-0.248737	-0.907538	-2.38828	-0.508528	-0.00202232			856	0.176027	0.186519	-0.754628	0.00978738	0.829434	-0.537778	-1.2807	0.230598	0.345088	0.054087	-0.795532	-1.222	-0.989878	-0.599826	0.266408
	857	0.175724	-1.28046	0.330209	-0.099326	-0.737881	0.0321354	0.909311	-0.923508	1.4774	0.0336228	-0.697651	0.340369	-0.0289241	0.856365	0.00956258			857	0.165008	0.14406	-0.473117	0.0975455	0.510084	-0.246258	-1.25713	0.285715	0.368538	-0.121752	-0.378786	-1.50542	-1.0218	-0.888544	0.104057
	858	0.165506	2.47253	-0.603158	2.59516	0.203218	0.184255	-3.38102	0.556444	0.593475	-0.413947	0.443431	-0.330229	-0.77115	0.67939	-0.0246581			858	0.16462	-0.201066	-0.684225	0.186915	0.397626	-0.580426	-1.24812	0.454881	-0.503911	-0.264083	-0.55365	-1.2172	-0.657094	-0.398038	0.236431
	859	0.174229	1.93807	-0.548581	1.05255	0.0848834	-0.00033905	-1.15256	-0.522849	-2.47017	-1.13966	-3.73365	-0.716596	-1.25976	-0.738172	0.210967			859	0.684353	0.0206342	-0.694288	-0.0333577	1.03549	-0.603916	-1.15849	0.145531	0.257921	-0.121588	-0.47031	-1.6604	-0.744654	-0.762892	0.228883
	860	0.122166	1.38364	0.525134	-0.787177	0.013044	1.99334	-0.619927	1.0396	-0.253975	-0.23139	-1.18372	0.468792	-0.997746	0.851882	0.143084			860	0.497842	-0.113041	-0.654151	0.119001	0.755081	-0.817842	-1.48676	0.213201	0.340596	-0.583104	-0.351342	-1.64559	-0.903821	-0.188627	0.195535
	861	1.54942	-0.543727	2.85812	-1.10167	-0.318034	0.94894	2.97526	1.208	1.20258	0.261861	-2.05248	0.323673	0.248727	0.177145	-0.0309672			861	0.255221	0.340702	-0.559105	0.0533385	0.904608	-0.401769	-0.936254	0.227528	0.441938	-0.189671	-0.78491	-1.27718	-1.09215	-0.399777	0.54656
	862	-0.0459889	2.58954	0.254619	-0.752092	-0.0256849	-1.12472	2.43394	0.829938	-0.18149	-1.13295	2.78571	-1.35173	-0.469911	-0.656351	-0.0487804			862	0.362791	0.00528583	-0.887201	-0.116997	0.387345	-0.306372	-1.35068	0.51275	0.0849843	-0.357348	-0.544333	-1.69514	-0.780454	-0.468481	0.184532
	863	-0.00391484	-2.73238	-0.0530288	2.12402	-0.00311346	0.554486	-0.124721	0.0615306	1.93915	1.38024	1.38603	0.532537	-0.213122	-1.80292	-0.0170582			863	0.356753	0.0505544	-0.722634	0.117662	1.08154	-0.593902	-0.813606	0.175561	0.0186797	-0.386473	-0.509809	-1.45681	-0.887217	-0.789068	0.447828
	864	-0.43842	-2.83794	0.926862	-0.120314	0.067604	-0.0924604	-0.621089	0.643537	-1.18489	-1.43081	4.33121	-0.540598	1.45019	-1.28604	-0.16191			864	0.176017	-0.183781	-0.616974	-0.112971	0.864454	-0.501457	-1.57351	0.500566	-0.156912	-0.268878	-0.913978	-1.35966	-1.55246	-0.7533	0.394941
	865	-0.58224	-1.95542	0.542702	1.35765	0.00736942	-0.864392	0.76171	-0.123441	0.0656923	-1.3332	-1.25485	0.795801	0.994707	-2.05206	0.160263			865	0.269827	0.067917	-0.410577	-0.308168	1.05957	-0.520766	-1.43	-0.0922428	0.244165	-0.635679	-0.360083	-1.23644	-0.87726	-0.399227	0.266742
	866	0.311454	-3.98823	-4.17639	-0.10696	0.0574445	1.00479	-0.727501	-0.35551	0.293121	0.147279	2.45453	-1.76544	-0.525521	-0.995811	-0.0179352			866	0.396537	0.0430978	-0.528187	-0.102667	1.05723	-0.781828	-0.662005	0.293046	0.0939397	-0.472189	-0.738404	-1.52792	-0.580262	-0.642142	0.294839
	867	-1.06016	3.08955	0.521516	1.36501	-0.457324	0.512896	-2.23934	1.64874	-0.0506618	-0.252366	1.29015	2.00669	0.158076	0.475469	-0.0717807			867	0.00359106	-0.0907499	-0.651332	-0.15629	0.662558	-0.93012	-1.35426	0.463512	0.225865	-0.263433	-0.528272	-1.09019	-0.900059	-0.616549	0.258144
	868	-1.46789	-0.540761	-0.0733231	0.874908	-0.00894047	0.999666	1.43048	0.582908	0.63494	-0.285163	-0.030734	0.166594	0.966446	-1.87785	0.0816971			868	-0.0449131	0.0934795	-0.627092	-0.00206181	0.788562	-0.827273	-0.928192	-0.144683	0.515181	-0.00510666	-0.101867	-1.19585	-0.872869	-0.465158	0.08983
	869	1.23331	-1.46755	-1.35741	-1.42391	0.0551945	1.72507	-1.16161	0.570997	-1.43238	-0.888176	-1.28908	1.76552	2.34527	-0.0994758	0.0463313			869	0.268555	0.405715	-0.855272	-0.0333184	0.702881	-0.473028	-1.02913	-0.29259	-0.0663714	-0.18331	0.0918929	-0.96549	-0.980019	-0.440942	0.181342
	870	-0.163384	-2.36776	0.592261	-0.661775	-0.0355452	-0.457838	-2.15198	-0.679347	0.21006	-0.0267814	1.95139	1.56252	1.2729	1.04347	0.0501816			870	0.362748	-0.126303	-0.520158	0.0123787	0.793906	-0.262733	-0.825008	-0.149075	-0.0508928	-0.299873	-0.0611929	-1.67442	-0.376704	-0.407725	0.470117
	871	-0.790241	-1.83463	-0.800864	0.580315	0.0364917	1.0652	-0.932216	0.472635	0.392514	-0.00314548	-0.00836929	2.20006	1.72099	-0.0999647	-0.0965465			871	0.112915	-0.121876	-0.509372	-0.128468	0.555667	-0.993152	-1.06523	-0.149322	0.0589192	-0.360588	-0.555668	-1.49305	-1.16971	-0.470015	0.114142
	872	0.138172	0.218941	0.0591145	-0.154243	0.790838	-2.63065	-0.821484	-0.668832	-0.162689	0.276176	1.15681	0.295657	1.35335	0.963377	0.0642152			872	0.320506	0.120304	-0.782983	-0.0423598	0.597543	-0.478793	-1.32171	0.280441	0.0347105	-0.601829	-0.625246	-1.3534	-1.02571	-0.477348	0.429684
	873	-1.38545	1.19894	1.60056	0.522892	0.311482	-0.467054	-1.20634	1.39581	1.86786	-0.0785441	1.3792	-0.422942	-0.332351	-0.934437	0.0104638			873	0.227325	0.164945	-0.30131	-0.207737	0.466276	-0.814534	-1.68652	0.221966	0.014631	-0.0389456	0.0108613	-1.21878	-0.877325	-0.729861	0.251975
	874	0.335099	-2.14659	-1.31412	-0.791419	-0.0756497	-0.0963483	1.45263	0.302809	-1.34522	1.49758	0.798567	0.811447	-0.648084	0.589063	0.155973			874	0.303353	-0.0127086	-0.96523	-0.131304	0.70339	-0.430952	-1.54465	0.323547	-0.237694	-0.360367	-0.788033	-1.23984	-0.619558	-0.248013	0.040665
	875	-0.388322	-1.74917	1.66182	-0.117855	-0.0160109	0.991657	0.173476	1.13946	2.37293	-0.0976566	0.000976961	-0.464271	-1.07306	-0.807933	-0.0450385			875	0.511434	0.201005	-0.495971	0.0309232	0.668072	-0.27589	-1.01397	-0.198232	0.0308354	-0.124106	-0.317042	-1.62422	-1.31419	-0.563836	0.294569
	876	0.0572476	-3.08251	0.970625	-0.833544	-1.03201	0.275381	-1.1627	2.18836	1.92229	0.394676	0.271694	0.418735	2.22105	1.21478	-0.092465			876	0.496427	0.164684	-0.702559	0.0381072	0.269562	-0.638909	-0.725722	0.0601784	-0.230123	0.03145	0.0628145	-1.9348	-0.710979	-0.338928	0.0557012
	877	1.99832	2.00567	0.30579	-1.35331	0.39518	1.65621	1.94423	1.04771	-0.378113	0.0838189	1.27872	-0.267538	-0.458081	0.644723	0.102383			877	0.117564	-0.0673222	-0.585845	-0.240316	0.757156	-0.595924	-1.37608	0.00784975	-0.0468405	-0.257419	-0.557938	-1.56405	-1.12449	-0.567193	0.295717
	878	0.472286	-0.720298	2.40087	0.0229949	0.146803	-0.106854	0.66536	0.305632	-0.291077	1.30763	-4.13972	2.65472	1.17156	1.09149	0.158325			878	0.172385	-0.479158	-0.506576	0.0202751	0.357234	0.00282788	-1.16479	0.195931	-0.05847	-0.500027	-0.40168	-1.43725	-1.15401	-0.447699	0.0649048
	879	0.183065	-2.12106	0.859691	-2.23265	0.276665	-0.117494	-0.309295	2.27681	1.45624	-0.362519	1.61519	0.160945	1.37631	-0.116671	0.22881			879	0.45488	-0.0884255	-0.692955	0.0843236	0.650948	-0.343083	-1.32958	0.264778	0.214929	-0.215392	-0.759549	-1.45346	-1.09582	-0.51686	0.222522
	880	0.164921	-2.8268	0.491039	0.978593	0.057445	-0.196405	1.47375	1.1533	-0.144265	-0.700586	0.588353	0.771139	0.851493	-1.4392	0.00176961			880	0.0910906	0.0859604	-0.804037	0.00467286	0.879494	-0.786262	-1.00853	0.0698314	0.413327	-0.296446	-0.470435	-0.972796	-0.959834	-0.469994	0.221599
	881	-1.38223	-0.727766	-1.17791	-0.124305	0.0254478	3.22275	0.687612	0.372708	-0.140762	1.42258	5.78212	0.462318	-0.0393924	-0.739024	-0.0928488			881	0.406801	-0.166989	-0.796677	-0.14176	0.731721	-0.613758	-1.16235	0.358435	0.15471	-0.236957	-0.114004	-1.29558	-0.825443	-0.511679	0.0897512
	882	0.538439	-2.18212	2.22334	-0.508321	-0.0119502	0.48801	0.666655	-0.616341	0.163377	0.144096	-0.317357	-2.60716	1.42984	0.945324	0.144794			882	0.659044	0.00280568	-0.837148	-0.0999573	0.204246	-0.800668	-0.973321	0.236315	0.0567742	-0.282892	-0.501391	-1.23788	-0.474309	-0.835328	0.414829
	883	0.327442	0.839121	0.160519	-0.249304	-0.0229738	0.42016	-0.500346	1.90095	1.44775	-0.620538	-0.751827	1.17352	0.493634	0.97907	-0.115047			883	0.604842	-0.374024	-0.593845	0.108801	0.738493	-0.600061	-1.32696	0.35871	0.338258	-0.246299	-0.306032	-1.21071	-0.982074	-0.481929	0.292
	884	-0.367435	1.97353	-2.14864	0.100903	0.0198402	0.152344	1.43053	-1.59427	0.529882	-0.516815	1.63298	1.4935	-0.191585	0.144175	0.00794072			884	0.0886745	0.0132629	-0.897765	-0.402194	1.15266	-0.725282	-1.64286	0.132849	0.17172	-0.440725	-0.437049	-1.60438	-0.74378	-0.470876	0.077026
	885	-1.75275	-2.84926	-0.379016	0.46814	0.0246838	0.0209662	0.424256	0.373958	-0.473238	-0.573572	3.54662	0.90744	0.676204	1.23251	0.0249704			885	0.38185	-0.0252086	-0.749633	0.135917	0.530229	-0.748062	-0.863126	0.422272	0.17627	-0.105247	-1.13573	-1.85971	-0.951357	-0.502584	0.019759
	886	0.245756	-3.88505	0.94629	-0.286801	0.281573	0.469007	-0.194596	0.563797	2.35711	0.624029	-0.175216	0.280606	-0.389858	-0.911353	-0.0793053			886	0.183409	-0.0813957	-0.827826	-0.0135346	0.372127	-0.395897	-1.76411	0.144585	-0.417119	-0.129615	-0.501626	-1.43131	-1.43322	-0.400097	0.140348
	887	0.238719	-1.00664	-0.853215	-0.118791	0.1671	-0.556397	1.33158	-0.357562	-1.1877	0.0944606	-0.604156	0.453136	-0.50616	-0.513854	0.136317			887	0.370414	0.176463	-0.627385	0.229782	0.5723	-0.797048	-1.41884	-0.561688	0.275007	0.191462	-0.676	-1.20902	-0.882266	-0.473178	0.208058
	888	0.431069	-1.55378	0.218931	0.702293	0.558583	-0.772634	2.07515	0.616856	0.477143	-0.268074	1.89031	-1.06454	1.5395	-0.48094	-0.01202			888	0.508806	0.0235465	-0.597448	-0.341315	0.968758	-0.415041	-1.38359	0.213444	-0.18456	-0.381552	-0.160476	-1.37682	-0.512114	-0.507465	0.519289
	889	-0.0190591	-2.34984	-1.39726	0.669982	-0.822261	0.275049	0.976105	0.39821	0.148476	0.770355	0.801394	-1.46953	1.58846	1.86339	0.113818			889	0.0923337	0.0381334	-1.09802	0.163472	0.588026	-0.534461	-0.997477	-0.035536	-0.0487258	-0.03456	-0.175304	-1.17281	-1.14079	-0.502301	0.335859
	890	-0.171259	-0.0951118	-0.715922	-0.129519	0.210692	-0.145149	-0.58854	0.864525	-0.314662	-1.3953	2.9824	-0.197609	0.103443	1.59173	0.157512			890	0.0741378	0.0885696	-0.47915	-0.041484	0.0324139	-0.61366	-1.07232	0.38741	0.022959	-0.312155	-0.650631	-1.19383	-0.614476	-0.441207	0.414095
	891	-0.0404208	-0.304777	-0.252191	0.828196	0.0762056	-0.408266	-0.454066	1.35336	-0.250972	-0.276311	2.81834	1.48068	0.522197	-2.23389	0.0460171			891	0.274388	0.0537089	-0.57349	-0.135514	0.2557	-0.245634	-1.1464	0.642618	-0.0896891	0.0142548	-0.621395	-1.78955	-1.13409	-0.214518	0.295592
	892	-0.665881	0.41028	1.05283	-1.31251	0.117748	0.0436253	0.933313	2.6371	-0.339832	0.812686	-2.9536	-0.763777	1.0651	-2.98247	-0.142948			892	0.270954	0.616581	-0.222994	-0.0776736	1.02182	-0.3633	-1.43508	0.177311	0.13078	-0.588923	-0.119624	-1.57076	-0.85348	-0.744531	0.152937
	893	-1.18664	-0.452215	1.27363	-0.0196062	0.407592	2.36781	-1.34698	0.821287	1.17618	1.9716	2.25972	0.154399	0.285482	0.930545	-0.0441429			893	0.328242	0.244872	-0.670224	0.234056	0.367347	-0.46219	-1.55948	-0.239282	-0.164972	-0.757953	-0.364493	-1.293	-0.937832	-0.448903	0.288109
	894	0.50172	0.791115	-0.29865	0.280603	-0.0663657	-2.91564	0.0814345	-1.59258	-0.428819	0.208413	-0.25912	1.18491	0.0342173	2.16567	0.0236047			894	-0.0276653	0.0420565	-0.3217	0.176562	0.738392	-0.430634	-1.22297	0.227907	-0.10642	-0.422511	-0.370063	-1.21553	-0.974053	-0.512838	-0.0744647
	895	-0.399204	-0.294828	-1.77142	-0.396506	0.225028	0.534449	2.4552	-0.161188	-0.359886	-1.7432	-0.259826	0.349719	-0.461727	1.25936	-0.105494			895	0.179722	0.0129728	-0.703748	0.293323	0.966171	-0.476951	-1.07076	0.512213	0.0223489	-0.926361	-0.598317	-1.00944	-1.08288	-0.419722	0.209965
	896	2.93575	-0.602217	2.72259	-0.759907	-0.288485	-0.565836	-0.66087	0.480093	0.322726	0.655782	-0.224526	1.15624	-1.57954	0.0246659	-0.0148934			896	0.143101	0.0974091	-0.459631	0.0797515	0.477132	-0.44693	-1.11946	0.146415	-0.179987	-0.570096	-0.479293	-1.10077	-0.671064	-0.638329	0.176985
	897	-0.572092	2.9248	-0.0542854	0.497042	0.0286874	-0.955601	2.45553	-0.112376	0.467876	0.865727	-0.106899	-0.127506	0.0690617	-0.320969	-0.0467022			897	0.092544	0.149937	-0.849289	-0.137692	0.723255	-0.610671	-1.53975	0.611366	-0.165001	-0.140319	-0.651896	-1.43016	-0.961553	-0.252807	0.373908
	898	0.134431	-1.08011	1.36453	0.30711	0.0226987	-0.565803	-0.193987	-0.278003	-0.639846	-0.634093	2.20091	-1.42793	1.92366	1.02767	0.242065			898	0.531703	0.0374637	-0.703663	-0.346816	1.03511	-0.634954	-1.70383	0.397947	0.449079	-0.186386	-0.810673	-0.989622	-1.06358	-0.79485	0.205062
	899	0.442977	-2.252	0.99621	-0.298499	0.215565	0.283253	0.972456	1.67763	-0.65219	-0.401072	0.596799	-2.01575	0.875492	-0.656378	-0.197119			899	0.281649	0.0078209	-0.723661	-0.209109	0.604904	-0.785785	-1.05478	0.132081	0.46723	-0.242951	-0.467016	-1.57495	-1.28656	-0.70484	0.316105
	900	0.594176	-1.05895	0.568368	-1.31734	0.136398	-0.25092	2.08464	-1.29775	-0.0194812	0.551031	-1.35386	2.56791	-0.396953	-1.22225	0.0270598			900	0.314736	-0.15447	-0.640461	-0.12329	1.05991	-0.437283	-1.13303	0.323881	-0.298617	-0.514594	-0.706064	-1.20529	-0.809071	-0.443645	0.236452
	901	-0.605613	-0.55078	1.81785	0.429975	0.182804	-0.595695	1.77632	1.36677	0.250035	-0.116425	-0.120214	1.50078	0.23669	1.60123	0.103555			901	0.115491	0.02235	-0.783336	0.15283	0.224201	-0.525174	-0.914172	0.410574	0.0587001	-0.333845	-0.318879	-1.42342	-1.16131	-0.582104	0.306396
	902	0.812018	3.1694	0.621958	0.631508	-0.760725	-1.70187	0.537585	0.689773	0.909618	-0.23778	0.218537	1.23499	-0.172488	-1.33599	0.138294			902	0.666891	-0.324872	-0.4516	-0.148368	0.733731	-0.679156	-1.25958	0.480745	0.718302	-0.426421	-0.314716	-1.55856	-0.945985	-0.703953	0.392598
	903	-0.229664	2.60165	0.384147	-1.27783	0.047821	0.522785	-0.379611	0.417134	1.64738	0.753006	-2.94948	-0.532994	2.52271	-0.556946	0.023328			903	0.367577	0.298306	-1.05713	-0.0360179	0.462498	-0.946571	-1.01003	0.0043216	0.017126	-0.210503	-0.255004	-1.35951	-1.30039	-0.265467	0.0983922
	904	1.12621	1.70309	2.25399	0.480076	-0.00832069	-1.17646	-1.69289	-0.601397	-0.84479	0.337953	-1.45407	0.898287	1.22356	1.15708	0.0635948			904	0.210007	-0.114751	-0.564846	0.00720066	1.14823	-0.767389	-1.23214	0.332338	0.373959	-0.0594486	-0.853656	-1.16668	-1.06312	-0.6973	0.313249
	905	-0.430717	0.319575	1.06069	1.27354	0.231176	0.780793	1.64898	-0.916477	0.451012	-0.390686	0.950589	0.912646	0.221613	-0.20285	0.126004			905	0.631606	-0.103343	-0.940939	0.0408135	0.735867	-0.487098	-1.59256	0.150614	0.0194483	-0.0868545	-0.425147	-0.784032	-0.977752	-0.446029	0.198376
	906	0.606944	-0.973486	2.15888	0.205807	0.307055	0.518066	-2.26127	1.23086	0.968367	-0.724738	1.94612	-0.158264	0.775606	0.786985	0.15152			906	0.346281	-0.388233	-0.423649	0.177576	0.596131	-0.789378	-0.915354	0.10862	0.254202	-0.351992	-0.481217	-1.34733	-0.589354	-0.612375	0.40858
	907	0.40568	3.75871	4.99326	0.326469	0.943488	-2.12629	0.41635	-2.01561	-0.0747071	0.671173	-2.70466	-0.771932	-0.339742	0.0910513	-0.0425648			907	0.230876	-0.019924	-0.929955	0.0523091	0.382429	-0.758889	-1.26581	0.615089	0.159587	-0.426656	0.0390608	-1.2019	-0.748936	-0.433882	0.394479
	908	0.540639	1.38858	0.372424	-0.0778658	0.0156385	0.0383408	1.76482	2.24356	1.47019	0.0175338	0.212341	-1.95889	-0.424054	0.661869	0.102043			908	0.273479	0.163335	-0.770948	-0.352745	0.564898	-0.718822	-1.45813	-0.0599376	0.0829717	-0.408624	-0.0998065	-1.38704	-0.704701	-0.361674	0.135906
	909	0.0552763	0.0420785	1.01882	-1.27257	0.401196	-0.118171	-1.36916	2.23491	0.969952	-0.129922	0.287049	-2.18507	-0.660998	0.36809	0.0440961			909	0.326697	-0.340965	-0.960326	-0.238534	0.44078	-0.763115	-1.06822	0.358653	-0.283858	-0.140561	-0.437215	-1.52291	-0.979516	-0.591499	0.283024
	910	0.196578	-0.737926	1.80621	-0.1733	-0.0395667	1.52434	-1.09115	0.457845	-0.100511	1.01531	0.25303	-0.0998838	0.379222	-0.985179	0.0331448			910	0.14849	-0.198442	-1.15284	-0.182976	0.624438	-0.450504	-1.32046	0.170559	0.274849	-0.894354	-0.646819	-1.60648	-0.367093	-0.841199	0.209196
	911	-0.211976	1.2375	1.47074	0.280479	-0.0352986	1.00601	-1.20993	0.19834	-0.494094	-0.836205	2.01072	-1.1262	1.26224	1.12209	0.0237461			911	0.117257	0.1335	-0.793554	-0.10408	1.12849	-0.678988	-1.46889	0.211811	0.144677	-0.209853	-0.537419	-1.44984	-0.716782	-0.808451	0.344595
	912	0.357022	0.84311	-1.96541	-0.966039	0.418304	1.78154	3.23121	0.528651	0.399621	-0.996326	1.10218	-2.13604	0.780303	0.90296	0.101203			912	0.0131731	0.0928341	-0.830544	0.232632	1.25659	-0.934619	-0.931968	0.346894	0.453036	-0.461036	0.0138825	-1.56607	-1.11845	-0.725586	0.167921
	913	0.338176	1.18289	-0.18963	2.08262	0.00133127	1.37076	0.149057	0.856109	-0.470397	0.756732	-1.12344	1.43376	1.75799	-0.15755	0.127087			913	0.25418	0.109582	-0.302821	-0.324048	1.18356	-0.28321	-1.16468	0.395597	0.238523	-0.150931	-0.289367	-1.30343	-1.02599	-0.472649	0.22486
	914	0.706429	1.37782	-0.390947	-0.937809	0.031286	1.59302	2.53786	1.3749	2.15043	-0.213957	-1.08524	1.40339	0.705895	0.657582	-0.0689191			914	0.361227	0.440443	-0.907272	-0.326926	0.915062	-0.533997	-1.39613	-0.262175	0.133005	-0.363593	-0.474282	-1.38455	-1.07829	-0.956764	0.196869
	915	-0.302865	3.51109	0.250789	-0.608301	0.00997255	-0.359188	1.41755	2.07514	-0.758483	-0.312225	1.26877	-1.70919	-0.791345	-1.45364	0.000700674			915	0.255603	0.29317	-0.71934	-0.00460181	0.86889	-0.425917	-1.38877	0.0349191	0.411414	-0.164935	-0.403663	-2.10048	-1.29053	-0.491022	0.38788
	916	-0.118758	4.38236	-1.52567	-0.176686	-0.929107	0.773615	-0.951258	0.559459	0.75862	0.892925	-2.40498	-1.09528	1.02946	-1.00338	0.0240699			916	0.383143	0.0812615	-1.25889	-0.0502481	0.479331	-0.289376	-1.0399	0.360081	-0.102455	-0.157228	-0.738938	-1.68553	-0.659337	-0.743604	0.401947
	917	0.668408	-3.22774	3.21148	1.70328	-0.0171109	2.30991	0.817438	0.233331	-0.233829	-0.0576936	2.88153	-1.57419	-0.438459	1.37919	0.0569771			917	0.0214504	-0.289988	-0.678997	-0.139052	1.09916	-0.704115	-1.31553	0.355542	0.107034	-0.15453	-0.808348	-1.81058	-0.989743	-0.552653	0.177583
	918	0.359693	-3.37375	-0.565287	0.299903	0.342508	0.300137	-3.0271	-0.977917	0.164038	0.738573	-0.416602	-1.42994	-0.712364	1.41209	0.00979677			918	0.636624	-0.00497225	-0.778674	-0.210796	0.920609	-0.458491	-1.44194	0.784403	0.183846	-0.407777	-0.578284	-1.70768	-0.840893	-0.118266	0.13846
	919	0.18125	0.0139087	3.20574	0.110767	-0.492398	-0.126341	0.882072	0.161797	-1.08408	-0.571519	-2.58588	0.0383935	-0.939049	-0.566032	-0.0584489			919	-0.107542	0.124045	-0.471356	0.270273	0.86234	-0.701957	-1.39402	-0.0794864	-0.208483	-0.196574	-0.310304	-1.47372	-0.792167	-0.531824	0.0490697
	920	-0.191019	-0.462879	-1.16634	-0.46379	0.325537	-0.977598	1.97871	-0.591246	0.376121	0.410603	0.45427	-0.892723	0.145369	0.835038	0.240959			920	0.0148521	-0.106808	-0.811602	-0.0441274	1.29874	-0.50963	-1.11944	0.307265	-0.13877	-0.28881	0.0262678	-1.51943	-0.947736	-0.704148	0.175401
	921	-1.02825	1.70259	1.10675	0.645175	0.0938617	1.44474	1.1648	1.1866	0.787752	0.457549	-1.35537	0.640328	-1.05593	-0.623405	0.0869768			921	0.0659715	0.0327822	-0.56266	0.341901	0.965642	-0.664728	-1.39265	-0.419883	0.206206	-0.203225	-0.226025	-1.30821	-0.702176	-0.516857	0.44854
	922	-0.45559	2.80833	-0.475493	0.775295	0.174298	-1.73411	0.278807	0.150006	-0.319689	0.307757	-0.539705	-1.07081	0.181794	-0.260631	0.0283571			922	0.403359	0.18968	-0.286081	0.357846	0.089775	-0.382732	-1.51956	-0.0701116	0.160602	-0.0535776	0.00950366	-1.40654	-1.16366	-0.521628	0.199113
	923	1.45132	-1.20052	-0.146958	-0.345693	0.0989533	-1.05262	-0.757659	1.42502	1.57242	-0.14928	1.55623	-1.04672	-0.322036	-0.108413	0.105715			923	0.610158	0.160483	-1.14133	-0.074786	0.599619	-0.511673	-0.998227	0.0310405	0.594781	-0.135871	-0.968379	-1.51209	-0.801334	-0.534864	0.28805
	924	0.295908	-0.0177147	0.215258	1.38311	0.332688	0.317697	1.41371	-0.086926	0.516769	0.427173	2.51893	0.279062	0.523068	1.18802	0.042234			924	0.285857	-0.229756	-0.465402	-0.258383	0.586851	-0.697542	-1.27889	-0.165224	0.112038	-0.170916	-0.714201	-0.870856	-1.26513	-0.708937	0.161359
	925	-0.549677	-1.8168	3.68473	1.71258	-0.550917	0.460717	-0.444059	-0.795187	-1.59672	0.323133	0.913553	0.861477	-0.213054	-0.346719	0.144705			925	0.285444	0.133234	-0.922206	0.299979	1.06019	-0.724391	-0.970958	0.452719	-0.184266	0.0911824	-0.337427	-1.53924	-1.11176	-0.631061	0.264729
	926	0.00350852	-0.364685	-0.231248	-1.02514	0.0518737	1.07788	-0.923765	-0.330847	1.98474	0.0368823	4.50244	-0.53114	0.688819	0.397831	0.211331			926	0.317604	-0.0821109	-0.562031	-0.0739875	0.592415	-0.675245	-0.762569	0.396064	0.250942	-0.406842	-0.871743	-1.46304	-1.03895	-0.397586	0.277938
	927	-0.0225505	2.70551	1.1988	-0.117723	0.0481829	0.406255	-0.399644	-0.660432	-0.0871634	0.659141	-0.335637	2.09337	0.549592	-0.266329	-0.105839			927	0.493995	-0.0976978	-0.620468	0.143981	0.602633	-0.748508	-1.13505	0.372703	0.232764	-0.561243	-0.548234	-1.18132	-1.33361	-0.651841	0.168964
	928	0.221814	3.32055	-0.914416	0.389158	0.0798409	-1.26503	0.245149	0.442562	-0.131574	0.0661778	2.88925	1.85669	0.746141	1.37959	-0.10645			928	0.274564	0.348332	-0.552236	-0.25506	0.804857	-0.597903	-1.1238	0.412032	0.379454	-0.198513	-0.475238	-1.3094	-0.916673	-0.568041	0.369057
	929	-0.0693107	-1.6813	1.62118	-0.478557	0.112218	1.19002	-1.47173	-0.222298	-0.122355	-1.02574	-0.190914	-1.13204	0.461223	0.692343	0.0989858			929	0.186909	0.0141959	-0.822055	-0.17084	0.380509	-0.615299	-0.828628	0.0679051	0.143923	0.249538	-0.234736	-1.67284	-0.832662	-0.711538	0.392846
	930	0.209988	-1.84713	-1.10726	-1.10584	0.145305	1.78194	0.234634	-0.247765	0.553658	0.241199	-2.02305	-0.383313	-0.446458	-1.93253	-0.00334138			930	0.41666	-0.674246	-0.642008	0.0417103	0.470667	-0.310832	-1.34585	0.279884	0.0706501	-0.15622	-0.385725	-1.89178	-0.948141	-0.289046	0.284927
	931	-0.203104	1.7049	-0.403376	-0.752828	-0.0335501	2.82429	-0.648371	-0.211507	1.09591	0.0866473	2.97684	1.97816	-0.785115	0.241736	0.0107461			931	0.526431	0.606097	-0.865873	0.0197819	1.34561	-0.394113	-1.37666	0.2691	0.104302	-0.230864	-0.727615	-1.2324	-0.803353	-0.301053	0.0580528
	932	-0.215308	0.347567	1.42543	0.676759	-0.00752055	-0.793503	0.653369	0.519487	-0.995387	0.560441	1.54832	0.0795033	0.0463638	-0.699059	0.339525			932	0.214811	0.0853516	-0.836731	0.245962	0.71989	-0.499816	-0.810297	-0.0270815	0.0821443	-0.331542	-0.511886	-2.12672	-1.11324	-0.334214	0.20603
	933	0.434294	-0.551843	-0.683677	1.11106	-0.0316505	1.63941	0.529713	1.14779	-0.790919	-0.128414	-2.42741	-2.14049	0.656157	0.679006	0.0195272			933	0.451571	-0.0612006	-0.517973	0.0580567	0.287687	-0.447554	-1.15085	0.145168	-0.0568382	-0.0469053	-0.930476	-0.672461	-1.07225	-0.536205	0.210834
	934	0.115571	1.76329	1.18887	0.608631	-0.0846745	0.163518	-0.798923	0.143225	0.915623	0.701087	1.84716	-1.40434	-2.82973	-0.22752	0.0125639			934	-0.044569	0.233001	-0.530162	-0.405011	0.997885	-0.361679	-1.66026	0.185294	-0.082517	-0.412352	-0.222673	-1.38536	-0.892737	-0.820481	0.177639
	935	1.74215	2.1212	1.1534	1.76926	0.00202971	1.17928	2.53904	-0.0687079	-1.06502	0.193291	1.44216	0.885569	-1.61524	0.275805	-0.0523579			935	0.44439	0.0769239	-0.546223	0.29803	0.921658	-0.382224	-1.2649	-0.108832	0.000279754	-0.601875	-0.458157	-1.34896	-1.1675	-0.41995	0.232571
	936	-0.253423	4.139	-1.28844	1.20045	-1.07209	-0.605073	2.38327	1.62379	-1.10364	1.34816	-0.487952	-1.5046	-0.0828812	1.47712	-0.278818			936	0.39544	-0.0194278	-0.474487	0.206363	0.595667	-0.594439	-1.12522	0.264858	0.107829	-0.40525	-0.287289	-1.38678	-0.902683	-0.637597	0.0141701
	937	-0.881894	-3.78963	-0.668871	1.57086	-0.0115969	-0.400871	0.358281	-0.304565	-0.173033	-0.0873005	1.85478	-0.713215	1.5313	0.931807	0.164556			937	0.5797	0.158238	-1.02834	-0.112918	1.14293	-0.540667	-1.74838	0.168234	0.189951	-0.290815	-0.630524	-1.51894	-1.00057	-0.618171	0.191491
	938	0.221911	-0.481378	-1.27541	-0.606616	0.341034	-0.369735	0.609512	-0.677056	0.361317	-0.370285	1.70669	0.473062	0.620552	0.649258	0.0464663			938	0.327511	0.132062	-1.05534	0.0178111	0.521115	-0.612022	-1.50039	0.360153	0.264285	-0.307502	-0.218894	-1.23748	-0.684849	-0.664951	0.458651
	939	-0.0418834	-1.32355	-0.177569	-2.0105	0.167251	0.315074	0.188559	-0.255381	-1.49753	-0.486844	-0.670497	-0.0961146	-0.37303	-0.454552	0.119561			939	0.191176	-0.442135	-0.601505	-0.521728	0.488742	-0.566531	-1.54599	0.0942364	0.0766363	-0.37424	-0.161515	-1.16041	-0.980574	-0.571601	0.605554
	940	0.220556	0.679851	0.423878	-0.291401	0.0823376	1.38505	0.390762	1.05481	-0.54073	0.222404	-2.83997	1.83913	0.239016	0.122816	-0.20149			940	0.107318	0.1468	-0.564848	-0.0649488	0.811233	-1.00259	-1.47416	0.351389	0.162394	-0.371139	-0.276806	-1.48681	-0.965621	-0.325066	0.165235
	941	0.0412434	-1.5051	1.17445	-2.16074	-0.00618841	1.11304	2.9927	-0.192422	-1.27892	-0.0638098	2.50362	1.23284	0.855971	-0.442888	0.280368			941	0.259603	-0.0923674	-0.627863	-0.0983502	0.771559	-0.706419	-0.952744	0.292029	0.074525	-0.142842	0.00394934	-1.05245	-0.714888	-0.372303	0.315879
	942	0.33687	-3.45104	-1.09735	-0.0115122	-0.00584193	2.94234	2.23996	-0.151115	-0.823512	0.883053	2.41762	-2.1674	-0.0460658	1.35495	-0.156779			942	0.216425	0.227716	-0.738576	-0.0835231	0.752233	-0.899258	-0.931391	0.12687	0.0986176	-0.104438	-0.439024	-1.86213	-0.940346	-0.288866	0.427492
	943	-0.0798666	1.91972	-0.193951	-0.436549	0.105135	1.48486	0.460755	2.7112	-1.89712	0.935217	-0.157573	0.324639	0.46746	-1.91631	0.00240821			943	0.16673	-0.0398735	-0.513246	-0.27664	0.666308	-0.553798	-1.70775	0.0502488	0.00418648	0.0162534	-0.621878	-1.43249	-0.953811	-0.409089	0.425047
	944	-0.115915	-1.68398	0.965965	-0.777876	0.0124514	-0.000904043	1.14644	2.75334	-0.0823913	-0.0725596	0.441997	1.40129	-0.945474	-0.224225	-0.170037			944	-0.0289962	0.349911	-0.289907	-0.174517	1.29001	-0.41876	-1.46211	0.186966	0.351181	-0.219269	-0.065741	-1.42563	-0.94678	-0.797363	0.350181
	945	-0.203918	1.69608	0.607219	0.502615	-0.0190771	0.289835	1.65862	-0.155632	2.69283	0.872912	-3.0089	0.238864	1.77941	0.0304855	0.0476342			945	0.390833	0.0635969	-0.805065	0.0668867	0.521701	-0.627133	-1.45038	0.364272	0.261316	-0.0651394	-0.786965	-1.15146	-0.804035	-0.443824	0.0528943
	946	-0.20607	-1.33175	2.4043	0.151449	-0.0782238	1.3208	-1.47992	1.39985	0.347027	-0.709393	-1.8027	-0.0870758	0.806354	-2.10643	-0.0179269			946	0.220779	0.101794	-1.07656	-0.467203	0.231998	-0.369243	-1.04032	0.644471	-0.117757	-0.354089	-0.441381	-1.21573	-1.4379	-0.329359	0.141574
	947	0.0140436	1.90844	0.499918	1.12124	0.226025	-0.473906	1.99601	0.767846	0.1938	-0.19737	0.178474	0.507681	-0.825893	0.696301	-0.0132824			947	0.425496	0.131956	-0.22949	-0.178494	0.320152	-0.724895	-1.29021	0.172082	0.0713241	-0.27369	-0.47271	-1.19127	-0.850067	-0.310952	0.0476398
	948	-2.32921	-1.75885	1.49586	0.531263	0.141765	1.49066	-1.10262	-1.07672	-0.886432	0.177506	-1.30405	-0.960519	0.210304	0.552229	-0.00666781			948	0.574139	-0.238019	-0.551918	0.147576	0.47411	-0.67388	-1.10744	0.35454	0.0278582	-0.225428	-0.353631	-1.28447	-1.07142	-0.373586	0.284697
	949	1.46813	-1.41388	-0.356026	0.215041	0.28775	1.12899	0.159757	1.04834	-0.115088	0.62667	-0.192829	-0.260421	-1.36486	-2.37678	0.353272			949	0.447684	-0.0996509	-1.06822	-0.226887	0.227239	-0.884448	-1.02271	-0.100692	-0.00692642	-0.568047	-0.356574	-1.60491	-1.12719	-0.412649	0.209959
	950	-0.623163	-0.550222	-0.753592	0.739904	0.0440168	0.441528	-0.651223	-0.134324	0.115066	1.23965	-0.325265	-1.05307	-3.00219	-0.830308	0.235676			950	0.0765235	0.344392	-0.787801	-0.365802	0.780646	-0.640979	-1.51512	0.620185	-0.144104	-0.610115	-0.20856	-1.19221	-0.650696	-0.903667	0.123482
	951	4.51872	2.68517	1.33567	-0.487815	-0.0136659	0.258887	1.77271	-0.235796	-3.53512	-0.000174296	-0.0944305	0.249456	0.918328	-0.833659	0.00372516			951	0.471898	0.185897	-0.575333	-0.128244	1.33181	-0.62279	-0.992984	0.27866	0.214513	-0.421001	-0.929517	-1.38335	-0.990508	-0.65881	0.373009
	952	0.0642559	5.89461	-1.50102	-0.768249	-0.0237021	-2.18249	-0.121654	-0.556089	1.32598	-0.070706	0.985711	-0.983219	0.737504	-1.02202	-0.0816155			952	-0.12251	-0.0681655	-0.646371	0.0565845	1.13014	-0.31974	-0.965282	0.130091	-0.0368368	-0.0948837	-0.491463	-1.40316	-0.623193	-0.670392	0.153164
	953	-0.0618516	1.19498	1.42332	1.00648	-0.0199273	0.663751	1.92489	-2.53165	-0.261887	0.23072	-0.267273	0.0211882	-0.659306	0.253403	0.0641758			953	0.0638261	-0.0140391	-0.593869	-0.0993823	0.68432	-0.512738	-1.44907	0.196046	0.166929	-0.191621	-0.460227	-1.35042	-0.780782	-0.364988	0.294586
	954	0.930593	-0.661831	0.678673	-0.728011	-0.0520468	2.21217	-1.20482	1.23867	0.431516	0.101384	-1.30711	0.394897	-2.23001	0.480005	0.106157			954	-0.118079	-0.192435	-0.645994	0.0850579	0.790838	-0.298201	-1.27431	0.0715014	0.504123	-0.277085	-0.397454	-1.19409	-0.948128	-0.958345	0.323737
	955	-1.11456	-0.785198	0.85394	-0.0455111	0.0934565	2.02188	-0.348651	-0.236405	-0.983705	0.174714	4.4685	0.847807	-1.38422	0.765483	0.0967699			955	-0.0560999	0.199744	-0.624921	0.116081	0.556281	-0.579353	-1.04302	0.405353	0.306257	0.275223	-0.109586	-0.936398	-0.77623	-0.485737	0.135076
	956	0.216047	-1.50771	-1.51051	-0.661294	0.32057	-0.946966	0.115761	0.769744	-0.483449	-0.901289	0.343513	0.0865877	-0.774581	-0.366858	-0.0361143			956	0.0613455	-0.0155985	-1.00982	-0.108476	0.48803	-0.417683	-1.44349	0.196101	-0.154286	-0.276401	-0.675764	-0.918658	-0.866839	-0.797704	0.0724636
	957	-1.11075	-1.75795	1.0907	-1.24547	0.0907667	0.513938	-1.62254	1.18804	2.4787	-0.0629455	1.16293	0.346391	-0.978245	0.107153	0.0519979			957	0.437515	-0.284675	-0.2808	-0.134058	0.293659	-1.03685	-1.47264	0.378878	-0.27257	-0.435925	0.244387	-1.36821	-0.966861	-0.637871	0.135409
	958	0.401272	0.186582	1.86028	0.26144	-0.463747	-1.04535	0.54514	-0.840012	1.03869	0.381409	2.88161	0.999511	-1.12996	0.894323	0.00334636			958	0.279646	0.155488	-0.917146	-0.205268	1.03043	-0.614869	-1.71285	0.252693	0.0389313	-0.360805	-0.572273	-1.42357	-0.996869	-0.432673	0.273962
	959	-0.112645	1.89481	0.240524	-1.42478	-0.0689326	1.78027	-2.26631	0.954777	-0.245332	-0.126401	3.84013	-0.576424	-0.43457	-0.286033	-0.00683184			959	0.28768	0.302694	-0.62196	0.231036	0.225134	-0.563059	-1.14423	0.384393	-0.175977	-0.285445	-0.712064	-1.59455	-0.67194	-0.897014	0.276469
	960	0.912844	-1.03281	-3.95776	-0.21309	-0.0120619	-0.224349	1.03159	0.128381	0.492742	-0.847621	1.7616	0.448312	-0.85517	-1.24308	0.0220328			960	0.238113	0.210771	-0.882367	-0.22805	1.10629	-0.550778	-1.06697	0.317183	0.375116	-0.15115	-0.519794	-1.40939	-1.05303	-0.641886	0.025374
	961	-0.70052	2.48437	1.57702	-1.15264	-0.0822817	1.88318	2.9862	0.632004	-0.804171	0.0197378	-3.0147	0.513736	-1.90183	0.816189	0.0767457			961	-0.0524585	-0.00212047	-0.797708	-0.212061	1.02607	-0.529119	-1.25627	-0.035745	-0.157237	-0.34641	-0.278306	-1.01001	-0.757646	-0.727355	0.233546
	962	-0.565918	2.05373	0.802844	0.513219	0.670353	1.53795	-1.44492	-1.26567	-1.12549	-0.0123781	-1.44316	-0.369	1.40258	-0.254029	0.0331251			962	0.373494	0.287012	-1.10744	0.0893365	0.207378	-0.554408	-1.38906	0.486647	0.185709	-0.201928	-0.585157	-1.68967	-0.57313	-0.642893	-0.0438393
	963	1.06988	-1.58254	0.930725	-0.443036	0.142466	0.135282	0.188478	-2.04122	0.836437	-0.0236932	0.0637936	2.3465	-1.56904	0.046729	-0.0739807			963	0.0685591	-0.0639327	-0.66411	-0.0356255	0.877554	-0.523351	-0.747882	-0.173742	0.202159	-0.142399	-0.910252	-1.28932	-1.07061	-0.545857	0.160228
	964	0.411813	-1.86827	1.2466	-0.0326776	-0.02499	-0.637246	-0.492919	0.662812	0.953577	-0.167761	0.106005	0.616765	0.316581	-0.138746	-0.0497077			964	0.394246	0.272752	-0.294847	0.231447	1.05905	-0.500423	-1.19421	-0.00701186	-0.164004	-0.551568	-0.739043	-1.49501	-0.679716	-0.54721	0.139458
	965	-0.181852	-0.64174	0.542674	-0.531385	-0.00635701	0.575236	-1.0897	-0.870073	1.34629	-0.334559	1.45291	2.35319	1.4727	0.694176	0.0180356			965	0.0666339	-0.87151	-1.0844	-0.189417	1.02519	-0.552677	-1.1748	0.462716	0.0877591	0.0152629	-0.405066	-1.32309	-0.926719	-0.0962222	0.276177
	966	0.687236	-1.06381	-0.940686	-0.123342	0.0302912	0.468591	-0.118736	0.893719	1.16219	-0.163718	2.99106	0.300851	-0.614729	0.254968	-0.00888829			966	0.322483	0.409172	-0.649586	-0.436621	1.00796	-0.962162	-1.23983	0.456553	0.00304636	-0.260527	-0.617367	-1.15304	-0.93011	-0.755852	0.390962
	967	-0.643825	1.80592	-1.08374	-1.02528	0.081558	-0.980331	-2.67632	-1.19488	-0.329502	-0.630688	-2.88926	1.17982	-0.586881	-1.54215	0.129166			967	0.152838	-0.233995	-0.516621	0.0754315	0.784761	-0.402226	-0.863894	0.220428	0.142646	-0.449937	-0.499854	-1.4917	-0.998771	-0.453228	0.321652
	968	0.296132	2.63682	0.39347	-0.755138	-0.0550841	2.55044	-1.44397	-0.353817	-1.48444	0.140745	1.72456	-1.8831	2.04872	-0.206951	-0.0181096			968	0.175789	-0.108871	-0.467104	-0.0888933	0.583071	-0.249976	-1.15708	0.756087	-0.330851	-0.52765	-0.0911936	-1.36828	-1.15782	-0.713833	0.264402
	969	1.93383	-0.200161	0.586698	0.0895051	-0.0365924	0.361847	-0.270105	0.524138	-0.214682	0.578559	-0.972848	-0.181334	-0.0417888	-0.342391	0.0659518			969	-0.0357856	-0.01137	-0.867267	0.0701121	0.578637	-0.67046	-1.40806	0.154318	0.185991	-0.183196	-0.453755	-1.20696	-1.1396	-0.671621	0.283352
	970	0.798659	1.47834	-1.30131	-0.709761	0.0384622	-1.72379	0.364299	-1.5547	0.685173	-0.260076	0.770768	-0.902066	-0.430657	-0.503765	-0.0337003			970	0.130998	0.142482	-0.671654	-0.209601	0.767474	-0.563374	-1.38253	0.25359	0.276087	0.0838374	-0.648854	-1.18095	-0.86041	-0.829733	0.0787485
	971	0.232736	-0.481298	-1.6187	1.19548	0.118979	0.462299	2.77724	0.526364	0.324691	0.814179	1.59803	0.0643295	0.408934	0.749013	-0.166488			971	0.254977	0.0608014	-0.651959	0.0287329	0.526821	-0.625695	-1.62682	-0.0162173	0.264304	-0.397884	0.0134611	-1.95012	-1.26878	-0.697238	0.160709
	972	-0.523994	0.382025	0.178177	0.452059	-0.102763	0.115833	2.81608	-0.0435292	-0.0934015	0.242456	0.716659	1.44763	0.56504	-1.58287	-0.00190112			972	0.170351	0.0490983	-0.553819	0.396573	0.773325	-0.671621	-1.61873	0.114175	0.255354	-0.131618	-0.259574	-1.34204	-0.824363	-0.631268	0.303579
	973	1.21953	0.0841926	-0.947485	-0.80353	-0.0758956	0.470088	0.442173	0.513811	1.29697	0.973847	-2.20111	-1.11579	-0.998024	0.437477	0.153652			973	0.0592858	0.00922999	-0.247617	0.0568407	0.861944	-0.518011	-1.04993	0.165187	0.24019	-0.484181	-0.168006	-1.29764	-0.854297	-0.538555	0.0589811
	974	-0.599385	2.11339	0.597906	-0.260612	-0.0397636	-0.520938	-0.55853	0.808336	0.546869	0.0675186	0.357596	0.570828	1.17175	0.953429	0.0503513			974	0.464717	0.187931	-0.631796	-0.0212218	0.755096	-0.830883	-1.23115	-0.191473	0.315516	0.0314894	-0.929742	-1.65929	-0.883174	-0.542152	0.412756
	975	0.526336	1.02559	-0.75732	1.02999	-0.183329	-0.108207	0.156881	-1.75302	0.658883	-0.427759	0.769901	-0.130748	0.445757	-0.283809	-0.128722			975	0.117965	0.138028	-0.639616	0.358314	0.923477	-0.398582	-1.23163	-0.0205967	0.0348285	-0.180442	-0.162458	-1.10294	-0.94019	-0.539695	0.358522
	976	0.474849	-0.474506	0.589613	1.28279	-0.00991995	-0.358166	-0.225665	1.49483	-1.26964	0.427593	0.223816	-0.00732036	0.0315248	0.680735	0.184218			976	0.291372	0.125248	-0.957062	-0.0475515	0.7803	-0.500977	-1.48001	0.362123	-0.0694215	-0.110897	-0.50887	-1.56429	-1.43845	-0.469377	0.195078
	977	-1.38688	3.70429	2.12025	0.079916	-0.0089866	0.142809	1.19926	-0.647438	-0.351803	0.68701	-0.403316	1.34505	2.46259	0.021566	0.0203952			977	0.364749	0.225226	-0.0658	-0.0577473	0.647435	-0.537124	-0.80066	0.103999	0.195889	-0.165223	-0.338284	-1.15148	-0.591027	-0.713997	0.235062
	978	-0.184347	-1.02912	1.5338	0.275282	0.678482	1.21353	-0.82656	-1.35931	-0.252458	0.374799	4.44382	0.771901	-0.28327	-0.407383	0.031136			978	0.554492	0.0244705	-0.646384	0.045905	1.09263	-0.59203	-1.58205	0.287348	0.261452	-0.0600901	-0.325427	-1.34402	-0.725383	-0.429523	0.0258695
	979	1.83197	-0.788609	0.239599	0.435835	0.00514612	0.664904	2.13063	-0.16571	0.618162	0.706733	-2.46319	-1.12767	1.40933	-0.0794938	-0.101273			979	0.265914	-0.141129	-1.30672	-0.0716268	0.230185	-0.595235	-0.347549	0.210946	0.056841	-0.165708	-0.282328	-1.81058	-0.92671	-0.781504	0.0442751
	980	-0.0937254	0.535547	-0.541806	0.0793795	0.0609289	0.54236	0.553564	0.694838	1.14348	-0.571321	-2.56294	-0.318464	-1.23079	0.145685	0.154669			980	0.410868	-0.346419	-0.689343	0.102439	-0.00106481	-0.444118	-0.942267	0.119754	0.250736	-0.432826	-0.293248	-1.40898	-0.805831	-0.26809	0.095596
	981	0.814114	0.901447	-0.562277	0.932965	0.074409	1.67217	0.330506	0.083442	0.122931	-0.80301	3.52947	1.31442	-1.47818	-0.173275	-0.0293982			981	0.121782	-0.2217	-0.541347	-0.180494	0.273701	-0.654037	-1.5708	0.311652	0.129847	-0.231165	-0.914389	-1.59714	-1.15384	-0.480066	0.299165
	982	0.562196	1.86715	1.70797	0.913319	-0.00428773	0.0946472	1.68509	1.15417	-0.739658	0.0150889	1.03883	-1.59108	-0.57395	-1.48482	0.0583971			982	0.461987	0.103404	-0.667301	0.000326633	0.574481	-0.25337	-0.867459	0.38754	0.246217	0.134089	-0.63945	-1.6506	-0.955482	-0.712953	0.107433
	983	-0.313105	-1.87891	1.31063	0.604542	0.0740871	-1.73466	-0.0257366	0.52055	-0.646261	-0.619928	0.384581	1.02308	0.00609164	-0.106258	-0.347307			983	0.177776	-0.272468	-0.470108	-0.096272	0.37317	-0.594365	-1.0516	-0.0143641	0.274637	-0.217101	-0.685697	-0.799059	-1.107	-0.651999	0.382745
	984	0.0509118	0.194226	0.0337178	1.35927	-0.203275	2.10892	0.36703	1.27126	-0.291259	0.261364	0.23872	-0.590643	-0.0483748	-0.376781	-0.0321929			984	0.297924	-0.0811856	-1.01888	-0.230399	0.131616	-0.333223	-1.74438	0.444284	0.0116842	-0.105183	-0.372957	-1.2197	-0.677734	-0.749303	0.231561
	985	-0.00158277	-3.58076	-1.01701	0.917301	0.754751	-2.48596	-0.332419	-0.00268311	0.6321	0.0907837	1.00599	2.45822	-0.105421	-0.80144	-0.00420253			985	0.703252	-0.348525	-1.05485	0.141393	0.0325897	-0.675616	-1.349	0.455124	0.241756	-0.0585757	-0.48832	-1.1196	-1.03916	-0.512711	0.156499
	986	0.4961	1.13343	0.471782	0.573474	0.418982	1.00644	1.02665	-1.16119	0.0274414	0.423791	2.15434	1.00631	-0.383744	1.18635	-0.0456369			986	0.378987	0.313555	-0.982759	-0.435753	0.548147	-0.699673	-1.34271	0.0626343	0.351737	-0.0998439	-0.577745	-1.56359	-0.580718	-0.444417	0.318271
	987	-1.42665	-0.280606	-1.06395	1.14848	-0.0284347	0.816943	-0.893425	1.5073	-0.324493	-0.00222462	4.27331	0.677608	-0.945751	-1.74765	0.0586601			987	0.214268	-0.0835764	-0.835549	0.176499	1.14043	-0.636723	-1.39995	0.100839	-0.117354	-0.036892	-0.384293	-1.38391	-0.955263	-0.501612	-0.00189999
	988	0.236839	-0.993872	2.37509	-1.12873	0.0589284	-1.72908	1.46134	-0.0536938	1.54009	-0.108801	-1.15737	0.638416	-0.725314	-1.72194	0.0784496			988	0.547946	0.41113	-0.654149	-0.103375	0.513124	-0.337533	-1.8386	0.29388	0.226963	-0.244578	-0.452958	-1.33829	-1.08185	-0.681326	0.137975
	989	-0.215046	-1.48105	1.90844	-0.251076	0.0203916	-0.428254	0.964635	-0.241423	-0.0552735	-0.401099	0.179595	3.72631	-0.0607111	-0.338677	0.00575533			989	0.00397366	-0.0230128	-0.799674	0.0403748	0.760189	-0.657897	-1.04949	-0.171906	-0.123119	-0.633678	-0.472738	-1.0457	-0.798188	-0.614255	0.187794
	990	0.280454	-0.639195	0.968255	0.260149	0.0105007	-0.963172	-0.876069	-0.182694	-0.360519	0.588795	2.11668	2.17524	-0.0822753	0.888056	-0.128566			990	0.217422	-0.0444588	-0.986451	-0.015352	0.482469	-1.11214	-1.33232	0.373207	0.49314	-0.597796	-0.151177	-1.07085	-0.864836	-0.485132	0.106029
	991	1.41199	2.53038	-0.606919	-0.0811344	0.1765	0.344442	-0.207074	-0.117057	0.517752	0.534169	-0.423582	-0.43087	-0.266433	-1.56688	0.0416709			991	0.0411001	0.106836	-0.881251	0.0497425	0.516011	-0.51046	-1.46599	0.515763	-0.0125616	-0.175143	-0.588612	-1.54997	-0.930618	-0.387737	0.195959
	992	-2.04419	-1.71296	-1.0634	0.698827	-0.136963	0.827667	1.08627	0.200352	0.0329049	0.737982	-2.13125	2.10425	-0.274937	0.40247	-0.0484683			992	0.376261	0.119318	-0.327011	-0.054846	0.279944	-0.490731	-0.900686	0.630573	0.406108	-0.244243	-0.116512	-1.54115	-0.904466	-0.3347	0.143455
	993	1.46563	-1.66511	2.00997	-0.53397	-0.193207	0.531794	2.7047	-0.903523	0.226004	0.957025	-1.02691	-0.891644	-1.20921	0.196865	0.158361			993	0.538615	-0.116739	-0.549025	0.382034	1.12164	-0.770917	-1.39779	0.259891	0.202764	-0.294525	-0.463281	-0.80117	-0.567797	-0.456472	0.36396
	994	-0.944484	0.690579	-0.675492	0.474704	0.137048	0.432539	-0.694129	1.4175	0.887656	-0.143317	-1.66853	1.14603	-1.4479	1.94318	0.160676			994	0.484933	-0.122347	-0.601507	-0.172074	0.536626	-0.526196	-1.39077	0.173127	0.0571691	-0.298471	-0.497801	-1.45633	-0.749015	-0.744118	0.126469
	995	1.10609	-1.19311	0.520261	0.831524	0.0311035	0.352853	1.35311	0.621721	0.490131	0.00629802	0.985786	0.669614	0.230206	0.342976	0.0710268			995	0.130031	0.230932	-0.645452	-0.220995	0.747664	-0.503083	-0.723307	0.638223	0.35586	-0.00136888	-0.272031	-1.00429	-0.878237	-0.407641	0.0751579
	996	0.180174	-0.710712	1.32116	0.617796	0.00486288	-2.05218	-1.11061	-0.215988	0.0443215	0.0840398	-0.156166	-0.693473	0.42445	-0.259478	0.00723758			996	0.306282	0.390134	-0.525339	-0.237677	0.770204	-0.780311	-1.46063	0.44238	0.247902	-0.286608	-0.403358	-1.49608	-0.756383	-0.726191	0.364617
	997	-0.209085	0.387965	-1.57958	0.257371	3.78825e-05	1.78131	0.56137	0.566629	1.08856	0.751952	-2.50506	-1.06091	-0.780688	0.762807	-0.00275225			997	0.23424	0.0612194	-0.792426	0.284399	0.996421	-0.691688	-1.46179	0.0826258	-0.149805	-0.487091	-0.191766	-1.61767	-1.11558	-0.903735	0.386877
	998	-0.427603	-1.1303	-0.474706	0.19381	0.825178	-0.187187	1.63677	-1.0269	0.751011	-0.473248	-0.996196	-0.552927	0.291499	0.472749	0.103622			998	-0.0161617	-0.641117	-0.981702	0.39899	0.149715	-0.658707	-0.801381	0.769592	0.315044	-0.318284	-0.629401	-1.11546	-1.05582	-0.377083	0.291693
	999	-0.249341	0.00353504	-0.877738	-1.22395	-0.285848	-0.147991	1.05944	-0.940705	0.621108	1.08213	1.13556	-0.221088	0.852209	1.7911	-0.00303929			999	0.277587	0.0945813	-0.532714	0.178557	0.42919	-0.347414	-1.70244	-0.0431617	-0.181562	-0.315034	-0.124973	-1.68365	-0.587322	-0.563673	0.226313
	1000	-0.26448	1.78952	0.232689	0.804606	-0.013424	0.143651	1.239	1.3259	0.717502	-0.579953	5.75078	0.598943	-0.962588	0.754945	0.0644554			1000	0.375172	0.151549	-0.873543	0.0400581	0.529361	-1.10075	-1.1548	0.197781	0.136841	-0.155017	-0.239486	-1.77577	-0.424596	-0.530334	0.249712
	1001	-0.709165	-1.8018	-2.0763	-0.272008	-0.0497114	-0.278286	-0.793009	0.772639	0.961121	0.115867	1.69907	1.65574	-0.979601	2.54569	0.235588			1001	0.676006	0.129083	-0.868376	-0.192801	1.0762	-0.857914	-1.28101	0.134217	0.40567	-0.0290391	-0.185782	-1.30116	-1.06146	-0.362806	0.0135501
	1002	-0.0985909	-0.689682	1.18945	0.115479	-0.702386	1.02076	-0.548139	1.38206	1.14282	0.13404	2.51029	1.79955	2.71901	1.43705	-0.0287792			1002	0.297233	-0.125716	-0.742153	-0.0355594	0.297055	-0.515336	-1.31542	0.247808	0.123014	-0.41171	-0.597008	-1.299	-0.876105	-0.813003	0.0673925
	1003	-0.658429	0.775779	1.77032	0.615183	0.183723	-2.09388	0.332255	0.641666	-0.223159	-0.461665	-1.08995	1.67344	-0.409807	0.739163	-0.0117138			1003	-0.0819819	0.418729	-0.470868	-0.200211	0.391014	-0.676806	-0.856477	-0.0190589	0.293288	-0.250382	-0.553592	-0.942252	-1.14633	-0.506336	0.231689
	1004	2.08686	2.53373	0.646643	0.669064	-0.0076145	-0.684378	0.00315825	-0.941788	-0.0804954	0.0601972	1.50579	-0.622703	0.681798	2.62958	0.0650015			1004	0.23515	-0.314533	-0.59615	0.00338235	1.22281	-0.514099	-1.32517	0.517376	0.0692068	-0.353911	-0.125353	-1.54339	-0.898801	-0.429674	0.539728
	1005	-0.324148	3.95475	0.219689	0.316475	0.0707021	-0.351756	-0.227816	-0.562943	0.36749	0.416461	2.26521	-0.949345	-2.47304	0.675452	0.0406499			1005	0.204761	0.169855	-0.681736	-0.117848	0.819909	-0.50944	-1.20352	0.567419	-0.0435702	-0.359491	-0.525462	-1.38858	-0.716003	-0.231617	0.263388
	1006	-1.27997	0.744106	0.550446	1.22303	0.0290462	-0.756099	-1.64601	1.55865	0.180578	-0.141069	4.04897	1.18342	-0.101023	0.927133	-0.0583168			1006	0.343746	0.0112984	-0.216535	0.0375051	0.652168	-0.840052	-1.01626	0.407233	0.191458	-0.129781	-0.208992	-1.1336	-0.898095	-0.535686	0.321047
	1007	-0.388497	2.79874	0.391762	-1.05062	-0.0122594	1.00221	-0.733624	0.309237	-1.54342	0.00901292	0.137079	1.16357	-1.60241	-0.249215	-0.0370432			1007	-0.152786	0.340108	-0.464508	-0.108657	0.774619	-0.427722	-1.69613	0.472839	0.0220871	-0.126436	-0.207078	-1.3464	-0.821452	-0.548229	0.116504
	1008	0.102715	-1.97649	0.369699	-0.0129731	-0.0456419	1.27079	0.0920487	0.0282168	1.41957	0.963514	3.05904	-0.130563	-1.0033	0.24871	-0.0607989			1008	0.0361014	0.17009	-0.551207	-0.0982507	1.18562	-0.933573	-1.25887	0.0226585	-0.0946638	-0.303371	-0.448828	-1.42011	-0.624948	-0.716595	0.254287
	1009	0.594332	3.15463	-0.478926	0.229917	-0.00783971	0.394912	0.570633	0.628556	1.10137	-0.0580884	-3.7686	0.333728	0.443487	1.64156	-0.467455			1009	0.0691276	0.105552	-0.841406	-0.104119	1.05261	-0.478646	-1.10056	0.279781	0.0673548	-0.0480582	0.109907	-1.30369	-0.921572	-0.505381	0.273269
	1010	0.100443	-1.13435	-0.253607	0.111766	0.563532	3.53342	0.312495	1.51544	0.100287	-0.324813	-2.0643	0.858118	-0.0544484	0.126364	0.0432076			1010	0.036509	-0.149983	-0.818409	0.270424	0.742496	-0.509473	-1.17154	0.071188	0.100837	-0.237354	-0.32271	-1.18909	-0.434589	-0.65444	0.338147
	1011	-0.713781	-0.906117	-0.320448	-0.0777511	0.0255055	0.310434	4.45655	0.58309	0.273931	-0.00852874	1.3686	2.01348	-0.991485	-0.108013	0.201785			1011	0.0687802	0.124283	-0.66383	0.0880303	1.01829	-0.536987	-1.38829	0.172786	-0.0832105	-0.0634531	-0.44525	-1.27999	-0.704706	-0.340224	0.163407
	1012	-0.820857	2.94124	2.12841	0.104914	0.0697055	-0.50838	3.13768	-1.06075	0.132074	0.454312	0.0883921	-2.75716	-2.53891	0.900109	0.0195823			1012	0.284753	0.110921	-0.426081	0.024772	0.215812	-0.480464	-1.64633	0.597789	-0.0211969	-0.457055	-0.573618	-1.83799	-0.681651	-0.611437	0.0311607
	1013	-0.45238	3.16402	-0.227865	0.0989017	0.0323889	-1.16281	-0.527217	-0.673797	0.88552	1.33905	0.756794	-0.00640166	1.07155	0.285983	0.380101			1013	0.323577	-0.0729187	-0.8797	-0.515895	1.13932	-0.5735	-1.32746	0.106427	0.164544	-0.520995	-0.0940726	-1.36289	-0.973387	-0.500448	0.125048
	1014	0.249385	-1.82519	0.667856	-0.336595	0.78128	-0.0155336	1.03337	0.523846	-0.268186	0.188776	3.2092	-0.352667	1.78224	-0.0708634	0.127878			1014	0.100997	-0.212037	-0.549296	0.109852	0.754896	-0.648607	-0.649227	0.0550724	0.233049	0.00449553	-0.10883	-0.897918	-1.07435	-0.710842	0.224797
	1015	-0.363025	-0.0673519	0.983598	-4.78151	0.546072	1.09852	0.354616	0.214974	-0.395254	0.00852273	-1.35429	0.49914	0.487192	1.0989	0.130057			1015	0.364319	-0.035182	-0.582065	-0.0418994	0.463259	-0.787574	-1.45599	0.340835	0.279834	-0.186983	-0.219969	-1.50167	-1.09226	-0.241433	0.208554
	1016	-0.21417	0.928126	-0.586759	1.10272	-0.0210472	0.916386	0.836301	-0.239166	-0.363883	0.10143	2.0798	1.72501	0.241497	0.643524	0.271748			1016	0.468396	-0.379737	-1.54751	0.04441	0.688861	-0.42589	-1.27119	0.0967886	-0.0730473	-0.642789	-0.110557	-1.7958	-0.680051	-0.536687	0.179601
	1017	0.899356	-1.86726	-1.89811	-0.0604031	-0.0160256	-0.153637	2.71079	-0.00166698	1.09507	-0.262186	2.54423	1.9181	0.818667	0.262741	-0.017646			1017	0.494377	0.157563	-0.437564	-0.104162	1.09602	-0.60047	-1.43002	-0.147584	0.312537	-0.305313	-0.803134	-1.53415	-0.97646	-0.691127	0.0923596
	1018	-0.685187	-1.03559	1.37143	1.08793	-0.139097	-0.637836	0.469966	-0.322029	0.60194	0.318422	-0.962688	0.547266	-0.533991	-2.59201	0.22059			1018	0.22516	0.137493	-0.676284	-0.0342404	0.406351	-0.639656	-1.00071	0.111482	0.125026	-0.121533	-0.699355	-1.49551	-0.740522	-0.544717	0.131505
	1019	-0.115624	-0.0321628	-2.4487	-1.55576	0.00285885	0.839409	0.430235	-1.12883	-1.32228	1.11383	-2.67783	1.87592	2.35632	0.274112	0.249182			1019	0.348814	-0.0894196	-0.696403	-0.285723	0.84393	-0.505381	-0.909877	0.335945	0.403573	-0.176422	-0.373259	-1.52355	-0.804535	-0.585761	0.247483
	1020	0.0263432	2.70704	3.2237	0.194218	0.379515	1.38293	1.62775	-0.222034	0.699077	-0.0517548	0.258448	-1.31031	1.1874	-0.36884	0.11271			1020	0.00143525	0.135082	-0.398624	-0.102686	-0.15576	-0.408789	-0.983664	-0.144723	-0.058188	-0.544576	-0.53748	-1.12949	-0.686883	-0.271877	0.102976
	1021	0.26925	1.67393	-0.181425	0.107576	-0.0678335	1.27044	0.624745	0.607543	0.411574	-0.374542	0.096939	1.7951	-1.48813	2.70074	-0.0385909			1021	0.671504	-0.163384	-0.949055	0.0180897	0.13538	-0.760205	-0.953521	0.24823	0.0722382	-0.0923912	-0.814431	-1.07506	-0.811944	-0.607958	0.163387
	1022	-0.940604	-4.15185	-0.519586	0.81418	0.52137	0.851997	-0.493113	0.420057	1.46747	0.2829	-1.01598	-0.191633	-0.832983	0.57677	0.000814307			1022	0.348898	0.317541	-0.950652	-0.415669	0.329349	-0.726322	-0.771096	0.199477	0.174194	-0.498146	-0.668115	-1.15956	-0.722277	-0.42174	0.0816658
	1023	-0.0186487	1.9028	1.83151	-0.901257	0.00238381	-1.51919	-0.235333	0.773056	-0.666757	-0.784844	5.42113	-1.5292	-0.4177	-0.247164	0.00477348			1023	0.13841	0.220003	-0.451183	-0.0608833	0.745718	-0.736174	-1.22516	0.359958	-0.0461884	-0.411568	0.120857	-1.52439	-1.09703	-0.377515	0.331866
	1024	0.883861	1.60605	1.8984	0.148065	-0.00379631	0.397514	-0.310467	0.700532	0.630144	0.457025	-0.732886	1.43855	0.810376	0.421482	0.105254			1024	0.399061	0.135969	-0.626985	-0.201949	1.00019	-0.792871	-1.24444	0.450618	0.238348	-0.540609	-0.607047	-1.59185	-0.993208	-0.790637	0.131165
	1025	0.4474	-0.656035	0.438624	0.2122	0.0131595	1.30018	0.258808	-0.633848	-1.3159	-0.0431985	-0.581371	0.162991	-1.0236	0.367681	0.0569713			1025	0.0244004	0.117433	-0.644506	-0.0646133	1.00822	-0.363993	-0.947305	0.0728307	0.198415	0.155024	-0.0689654	-1.32085	-1.07113	-0.466699	0.554823
	1026	-1.29634	2.72503	0.613834	0.550195	-0.0580874	1.60273	-1.95502	0.628524	-0.181672	0.487246	0.362453	-0.517937	0.56073	-0.340137	-0.120179			1026	0.44256	-0.398857	-0.586914	0.0843169	0.80048	-0.739443	-1.43877	0.458121	0.0160224	-0.00723192	-0.798745	-1.14085	-1.26176	-0.527097	-0.0131002
	1027	0.103808	1.34384	2.38433	0.148982	0.118071	-0.908251	-1.02718	1.55718	1.69062	0.330818	-1.66399	1.57652	-0.211867	0.748028	0.0903379			1027	0.274811	0.280076	-0.389041	-0.00815669	0.917168	-0.401501	-1.12393	0.0230125	-0.016513	-0.00691539	0.0329182	-1.49741	-0.802736	-0.484227	0.20353
	1028	1.17615	1.16532	1.81035	-0.0741188	0.106261	-0.139966	0.413505	-0.783848	0.656819	0.131621	-0.35037	1.40683	-0.850362	2.35369	-0.00907547			1028	0.123717	0.034293	-1.25973	0.174169	0.12088	-0.403583	-1.67373	0.153856	-0.32482	-0.272772	-0.227124	-0.997178	-0.990853	-0.510126	0.0590011
	1029	-0.35756	4.06329	-0.0664835	0.203091	-0.024419	2.81095	1.53791	0.865646	1.13468	0.198943	1.03148	1.70842	0.153813	0.511938	0.0547644			1029	0.906788	0.388948	-0.594733	0.071592	0.705187	-0.499128	-1.29981	0.318328	-0.343139	-0.203291	-0.542545	-1.2667	-0.892268	-0.718543	0.248886
	1030	-0.0607344	0.200114	0.538942	-1.10953	0.206913	-1.00409	-1.55052	-0.565222	-1.08618	0.00245223	-1.92084	1.61908	-0.493788	0.2543	0.00126944			1030	0.350535	-0.00987941	-0.662427	-0.320473	-0.0547071	-0.389412	-0.923594	0.290151	0.225646	-0.0194493	-0.514726	-1.61429	-0.942587	-0.109255	0.162554
	1031	0.25293	3.9908	1.70514	-0.711772	0.0154244	-1.65861	1.21648	-0.0927225	0.155193	-0.692301	3.63158	-0.35445	-1.73804	0.786608	0.00270502			1031	-0.0736539	-0.131745	-0.913277	0.0297634	0.442537	-0.460727	-1.35782	0.37066	0.0623852	-0.12721	0.0416007	-1.38737	-0.746705	-0.623229	0.207302
	1032	-0.75317	0.462732	0.499069	0.0156359	-0.00618354	-0.273455	-0.289374	0.270162	-1.19411	0.453529	2.09629	-0.184412	0.477939	0.182851	-0.180901			1032	0.144126	-0.0921595	-1.06855	0.257166	1.15794	-0.177115	-0.578928	0.458096	0.170977	-0.0591622	-0.236298	-1.20454	-0.748621	-0.666791	0.297146
	1033	-0.661355	-0.813735	-1.38988	0.104891	-0.159099	0.192306	0.332575	-0.273581	-0.168012	0.280692	1.87961	-0.546477	-0.806242	-0.633761	0.0744798			1033	0.239424	0.283791	-0.924946	0.0655568	0.44921	-0.700366	-1.31017	0.348984	0.0143153	-0.164419	-0.247171	-1.23236	-0.54663	-0.765358	0.101334
	1034	-0.115904	2.057	0.296241	-0.166139	0.117411	0.204354	1.12442	-1.42362	-0.823088	0.0807054	4.18506	1.1824	-0.344333	0.94689	-0.00479724			1034	0.243551	-0.0255964	-0.530226	0.00772682	0.446574	-0.81697	-1.18732	-0.0593733	0.285618	-0.143871	-0.258767	-1.41413	-0.816508	-0.840192	0.209512
	1035	-0.90515	-3.21566	-0.466093	-1.86787	-0.0853614	0.0335167	1.70647	1.02533	-0.184921	0.7456	-1.25997	0.179148	2.76123	1.95242	-0.0122904			1035	0.653403	0.283392	-0.669043	-0.250668	0.718666	-0.395944	-1.02979	0.408304	0.318239	-0.235367	-0.306	-1.72278	-1.03806	-0.747621	0.39552
	1036	-0.205838	2.23126	-0.900303	1.09075	-0.0020877	0.707105	-0.246667	-0.901387	-0.202652	1.06668	1.44251	1.16338	2.24641	-0.517817	0.259209			1036	0.00444639	0.371539	-0.487736	0.282192	0.288256	-0.919194	-1.32303	0.388101	0.0528456	-0.4473	-0.830174	-1.05491	-0.795802	-0.57604	0.344991
	1037	0.500504	0.827656	2.09467	1.40456	0.0164192	-1.97829	-1.63943	0.575464	-0.34972	0.787624	-0.66705	0.75029	0.748882	1.65096	-0.0407524			1037	0.104562	0.371657	-1.01823	0.0336829	0.196593	-0.562035	-1.62967	0.164408	0.0610376	-0.36597	-0.478471	-1.08163	-0.95652	-0.45288	0.377068
	1038	0.44106	-1.84809	0.373415	1.13245	0.012191	0.283717	0.251273	-0.97928	0.20393	-0.435322	-3.14651	0.347519	-0.750058	0.783	0.0831666			1038	0.38685	0.148038	-0.608753	-0.522819	0.218422	-0.471214	-1.01639	0.340988	0.108333	-0.322119	0.0955303	-1.69671	-0.617736	-0.428474	0.13028
	1039	-0.235337	-1.11799	1.97587	-0.438012	-0.04237	0.39386	2.62002	0.963477	0.21195	-0.153442	-0.636155	-0.109293	1.09684	1.1012	-0.0387608			1039	0.160981	-0.0783441	-0.835802	-0.500053	0.642363	-0.390909	-0.924156	0.293545	0.0146088	-0.312504	-0.842616	-1.08542	-0.636969	-0.585277	0.112131
	1040	0.0321421	-1.73476	2.74461	-0.403316	0.00322289	-0.898824	0.814431	0.105935	-0.654245	0.355603	-1.42236	0.856538	1.09979	0.539202	0.180624			1040	0.353052	-0.415635	-0.384051	0.153452	0.883923	-0.343026	-0.970784	0.52007	0.42039	-0.139682	-0.41742	-0.834749	-0.978687	-0.591188	0.308611
	1041	-0.427716	2.46147	1.24579	-0.421732	-0.0806591	0.216007	-0.0950284	0.0113935	-0.866488	-0.806458	-0.800789	0.174516	1.16566	-0.724867	0.168659			1041	0.0855076	0.144933	-0.442692	0.0172113	0.972446	-0.0974985	-1.11558	-0.249209	0.222878	-0.191671	0.0133127	-1.02365	-0.890037	-0.947988	0.294486
	1042	-0.924531	-0.296975	0.344391	0.150113	0.117634	-1.07716	3.65009	0.541282	0.336143	-0.0516065	5.33061	1.09463	-0.540545	0.783616	-0.0589387			1042	0.172497	-0.159513	-1.00457	-0.293925	0.300604	-0.852134	-1.07342	0.381521	0.254492	-0.0724216	-0.234898	-1.21335	-1.00726	-0.458748	0.228412
	1043	-0.348839	-2.96282	1.37934	0.331208	0.200986	2.77095	-0.788406	1.71814	-0.253777	-0.529586	-0.479932	0.131446	0.99923	0.672558	0.0402491			1043	0.34499	0.13356	-0.527894	-0.203131	0.0506111	-0.777462	-1.65775	0.203204	0.207168	-0.255182	-0.336052	-1.33987	-0.744419	-0.411303	0.315958
	1044	-1.15006	1.84625	2.02822	-0.0339785	-0.100031	0.469172	1.62051	0.339247	-0.355924	-1.12691	-4.20218	0.526007	-0.478427	-0.585595	0.0119886			1044	0.391295	0.0590976	-0.588325	-0.0320389	0.206803	-0.604165	-1.29201	0.384167	0.200015	-0.245723	-0.332473	-1.21457	-0.731557	-0.713008	0.183978
	1045	-0.339223	1.68766	-4.57991	0.948354	-0.00461085	0.794221	0.752077	2.05681	0.290542	0.33091	0.827775	-1.06659	0.793171	1.38055	0.521333			1045	0.42014	0.0232894	-0.823221	-0.0965451	0.670038	-0.619785	-1.29027	0.210929	0.426553	-0.069223	-0.365068	-1.11615	-1.02536	-0.50273	0.155909
	1046	0.199082	-1.57222	1.11526	0.948547	-0.0514511	-0.773415	0.520527	1.70542	0.880482	-0.169948	0.0667417	0.792687	0.394517	1.53801	-0.0327697			1046	0.353275	-0.309249	-0.578153	-0.0078966	0.664624	-0.241708	-1.30268	0.246154	-0.129591	-0.0792276	-0.846253	-1.63428	-1.03895	-0.92062	0.229721
	1047	1.29956	0.20816	1.44164	0.751948	-0.0165846	1.01923	1.05713	-0.237878	-0.166172	0.125914	2.7993	0.491838	-0.662425	-0.760617	0.0763707			1047	0.0751937	-0.00752708	-0.993987	0.229939	0.779396	-0.545737	-0.898355	0.396601	-0.0573887	-0.184825	-0.148682	-1.32144	-0.919612	-0.82103	0.132514
	1048	0.998864	-1.18995	1.37209	-0.188504	0.0739869	-0.830564	1.14751	1.41974	1.53241	0.00448401	2.74133	0.94228	-0.385582	-0.400922	-0.0483478			1048	0.291191	-0.314195	-0.752859	0.304453	0.54856	-0.335148	-1.07636	0.00284645	0.157929	-0.221543	-0.699064	-1.10785	-0.73038	-0.454369	0.181485
	1049	-0.0109886	0.518774	2.52147	0.364291	-0.00556303	0.550587	-0.716508	0.260125	-0.187506	0.396839	2.01064	-0.728574	0.731693	1.43867	0.0768445			1049	0.227891	-0.215675	-0.905266	-0.159418	-0.00949371	-0.320411	-1.62669	-0.334292	-0.0375829	-0.214929	-1.12002	-1.10909	-0.958787	-0.637903	0.258782
	1050	-1.4895	-1.04529	2.89944	0.380111	0.445548	0.436002	2.88711	0.434405	0.545508	-0.0350295	0.723864	-1.12449	0.447532	0.220431	0.222617			1050	0.487617	-0.110412	-0.604514	0.0127579	0.0678535	-0.547208	-1.3737	0.00228071	0.133269	-0.302809	-0.328443	-1.21079	-0.710681	-0.743499	0.162503
	1051	0.449199	-0.983701	3.97092	0.256705	-0.10379	-0.645639	1.25301	-0.306535	1.59279	0.31635	-1.94776	-1.27474	0.807406	0.110377	0.0212296			1051	0.50318	0.324668	-0.8708	-0.0737026	0.595591	-0.859783	-1.3164	0.284887	0.316644	-0.147582	0.103283	-1.29797	-1.0417	-0.644816	0.400414
	1052	0.222306	-2.84796	-4.23923	-0.355369	0.776753	1.03547	2.16772	-0.0562737	0.817128	0.708278	-0.748147	2.31857	0.212917	1.33545	0.0369714			1052	0.096939	-0.34805	-0.56991	-0.0406444	0.0677831	-0.436921	-1.41121	0.193047	0.231079	-0.334099	-0.42389	-1.06175	-0.811811	-0.488925	0.375132
	1053	1.18645	3.20139	0.785343	-2.08525	0.226015	0.404935	1.65484	0.658699	0.417151	-0.324598	-0.87387	2.11389	0.392832	-0.321663	0.202526			1053	0.230961	0.227447	-0.918542	-0.0769682	0.363679	-0.19733	-0.949642	0.15461	0.0747059	0.0863354	-0.501764	-1.44928	-1.29274	-0.602604	0.296811
	1054	0.588014	2.14902	-0.285691	-1.00389	0.535801	-0.903116	-0.320281	0.976614	0.971677	-1.2107	2.19295	-0.64088	1.12167	0.626305	0.0399537			1054	0.0933763	0.0616152	-0.963866	0.0996602	0.549141	-1.0721	-0.811302	0.137245	0.368665	-0.0735058	-0.475961	-1.5658	-0.714537	-0.456821	0.51916
	1055	1.40201	-0.768744	-1.44962	1.24388	-0.0169447	1.76068	0.75307	-0.095876	0.404295	0.565965	5.29724	-0.194183	-0.65358	-0.782325	-0.0132328			1055	0.342161	-0.210068	-0.539833	-0.21948	0.513718	-0.736321	-1.60176	0.0822605	0.0918264	-0.259136	-0.0145778	-1.44175	-0.764155	-0.398993	0.41741
	1056	-0.143489	-2.74291	2.12496	-0.820615	-0.0187799	2.09002	0.745891	0.0180508	-0.0351214	0.460147	-0.324466	-0.112754	0.524196	0.843521	-0.020842			1056	0.62573	-0.247848	-0.64169	0.0368443	0.443457	-0.485965	-1.83404	-0.306373	0.0252213	-0.0977308	-0.252776	-0.90487	-0.867489	-0.494912	0.282868
	1057	-0.927792	-0.426008	1.18238	-0.439452	-0.0313845	-0.783575	-0.0234954	-0.780667	0.610888	-0.928209	3.31362	0.961083	-0.734477	-0.468071	0.220021			1057	0.283621	0.271894	-0.641405	-0.218908	0.860944	-0.733582	-1.32046	0.372371	0.493962	-0.135577	-0.185601	-1.65008	-0.814425	-0.738241	0.238602
	1058	-0.149625	2.35289	0.396194	0.294657	-0.453864	-0.181988	-2.75844	-1.1413	1.52513	0.204565	0.973814	0.682015	0.160766	0.207017	0.165188			1058	-0.262755	-0.0830298	-0.356794	-0.260147	0.462844	-0.804276	-2.01759	0.361101	0.220582	0.091157	-0.434122	-1.58839	-0.963813	-0.530229	0.37376
	1059	1.78859	2.6949	0.100836	0.546967	-0.0455956	-0.471819	0.838008	0.736206	0.835354	-0.349202	2.86927	0.175226	1.02137	-1.78748	-0.0265749			1059	0.234727	0.135355	-0.609232	-0.0157404	0.638946	-0.724201	-1.08172	0.113392	0.0290895	-0.892058	-0.00319853	-1.26131	-1.00388	-0.877303	0.185618
	1060	-0.153153	-0.493956	0.309216	-1.46553	-2.98869	-0.791352	-0.578168	-0.117225	1.15787	0.104418	-0.0431239	1.44317	0.369046	0.724429	0.0413342			1060	0.270986	0.178287	-0.507943	0.0650403	-0.0434371	-0.83477	-1.37198	0.0221514	-0.146889	-0.00275901	-0.179161	-1.3137	-0.798044	-0.432759	0.127002
	1061	-0.0112697	0.331866	1.61353	-0.408208	-0.0365705	-0.906695	1.45757	1.44723	2.3425	0.87197	-0.244006	0.831896	0.553574	1.59974	0.0263266			1061	0.42672	0.385692	-0.450845	-0.250603	0.728917	-0.837527	-0.944501	0.386304	0.318621	-0.11054	-0.113869	-1.1646	-1.03354	-0.507723	0.133454
	1062	1.07344	-1.34184	-0.3778	-0.0740672	0.62574	0.58873	0.36618	-1.35273	-1.91727	-0.417739	-1.24298	1.08347	-1.05148	1.67698	-0.462268			1062	0.220116	0.352458	-0.808636	-0.238982	0.250391	-0.474782	-0.984481	0.363684	0.26053	-0.407006	-0.859612	-1.21001	-1.01675	-0.40763	-0.00501028
	1063	-0.354262	0.601588	0.456918	0.223392	0.898072	-1.64556	-0.0921403	0.876941	-0.648848	0.392177	-0.149571	0.926545	0.471747	0.779521	0.0537065			1063	0.0521885	-0.0270173	-1.00348	-0.220198	0.302955	-0.863506	-1.29552	0.127989	0.0254258	-0.0305508	-0.53921	-1.51173	-0.943154	-0.668817	0.123694
	1064	0.759757	-2.4399	-1.06332	2.04979	0.059724	-0.436616	-0.629384	-2.35951	-0.00822296	0.267995	1.22789	1.77916	-1.68221	1.41039	-0.0301122			1064	0.230114	0.250228	-0.805756	-0.177575	0.456897	-0.674277	-1.43436	0.168713	-0.255869	-0.300507	-0.634102	-1.06715	-0.839633	-0.700078	0.402789
	1065	-0.18517	-2.69348	0.8771	-1.2229	0.0151819	1.08675	-1.55055	0.717159	-0.191847	-0.636684	-1.33838	-0.478815	1.2825	0.8961	0.104454			1065	0.411231	-0.261889	-0.493242	-0.0543464	1.09827	-0.483559	-1.13692	0.631074	0.198302	-0.249941	-0.87668	-1.48783	-1.03402	-0.614775	0.337611
	1066	-1.78623	2.68348	0.395167	-0.163927	-0.0554062	-1.62372	3.05868	1.80834	-0.218502	-0.0884302	3.68641	0.582695	-0.443477	1.23378	0.0783616			1066	0.602775	0.180164	-0.487742	0.245654	0.711991	-0.296268	-0.958613	-0.0795945	0.0428643	-0.0703189	-0.694785	-1.29723	-0.542431	-0.657144	0.257999
	1067	-0.228936	0.182385	-0.343447	0.296756	0.00223949	-0.520106	1.11055	1.62446	-1.09603	-0.031161	-1.852	-0.19578	4.25686	-0.999623	-0.0351604			1067	0.275014	-0.221971	-1.00971	-0.0996018	0.823878	-0.748692	-1.23786	0.585613	0.25085	-0.270539	-0.188148	-1.76019	-0.722333	-0.502542	0.448899
	1068	1.43112	-0.648131	0.217389	0.255739	-1.16384	0.844341	0.524364	-0.466993	-0.0847743	0.5936	2.53964	-0.884244	-0.797595	1.01556	-0.0674761			1068	0.474401	-0.1957	-0.632864	-0.321268	0.511151	-0.776145	-1.29757	0.137581	0.197495	-0.307855	-0.396947	-1.26966	-0.675027	-0.61479	-0.00697908
	1069	0.449647	0.262125	2.5501	-0.556894	-0.0641089	-0.874547	-0.06704	0.504876	0.403751	-0.132277	3.19076	-0.102613	-0.798341	1.02945	-0.0272398			1069	0.314912	0.0957536	-0.909582	-0.0550131	0.908984	-0.497099	-1.79478	0.400765	-0.120939	0.0513025	-0.0604521	-1.6013	-0.766887	-0.653196	0.102892
	1070	0.432565	2.75938	-0.806746	0.325245	-0.016783	-1.18464	-1.13676	1.19583	1.72953	-0.164756	-2.03995	-0.950666	0.755347	0.176726	0.0573645			1070	0.186704	0.640963	-0.602937	0.270366	0.557712	-0.541916	-0.872726	0.0756516	0.142375	-0.414232	-0.582131	-1.26154	-0.68052	-0.296103	0.407297
	1071	-0.900536	-1.69115	2.07046	1.1854	-0.0157333	0.174864	1.07212	-0.477252	-0.780097	1.36002	-2.72084	0.410649	1.82039	0.0701503	-0.201714			1071	0.137977	-0.290157	-0.279358	-0.12487	0.582989	-0.400049	-1.75777	0.185474	-0.0205199	-0.280744	-0.46198	-1.14315	-0.961173	-0.516908	0.134581
	1072	-0.176479	0.259713	0.990486	-0.277597	-0.620754	-0.551618	-0.757003	2.85403	-0.099755	1.22752	-1.57901	1.76898	-2.02083	0.146104	-0.0153633			1072	0.123499	0.0858239	-0.86694	-0.397603	0.568868	-0.159895	-1.32531	0.167299	0.358464	-0.35616	-0.0581684	-1.03814	-1.15991	-0.556682	0.375086
	1073	0.831735	-2.53073	-2.58135	1.24677	0.265725	1.83903	1.71449	0.781507	0.209938	-0.0635645	-0.355682	-0.39926	3.27234	0.559275	-0.000414395			1073	0.288883	0.0854774	-0.375	-0.257002	0.36364	-0.67082	-0.799406	0.281735	-0.239003	-0.161855	-0.543797	-1.15956	-1.06048	-0.549359	0.60323
	1074	1.12706	1.55054	1.26699	-1.1397	0.0233633	1.23573	-1.39485	0.45046	0.429916	-0.0483646	-1.26711	1.73911	4.73025	-0.0630663	0.290942			1074	0.442101	-0.257697	-0.384073	-0.0689808	0.411608	-0.618016	-1.80941	-0.0212937	-0.468193	-0.125697	-0.533765	-1.08801	-0.66047	-0.566998	0.208485
	1075	0.25403	0.222526	-0.172874	-0.250314	0.0436699	0.635388	-1.75855	-1.21316	-0.128305	0.430077	2.07839	1.65434	0.298815	2.6066	0.0820456			1075	0.777706	-0.517343	-0.902638	-1.7494e-05	0.547906	-0.582777	-0.966858	0.180187	0.133019	-0.447294	-0.296265	-1.42531	-0.858755	-0.551425	0.469447
	1076	-0.559336	-0.234785	3.77544	-0.132719	-0.402607	1.50499	1.26069	1.8538	-0.285263	-0.803501	0.309329	1.22758	1.2675	0.0528789	0.120938			1076	0.545828	0.183821	-0.907988	0.208636	0.548605	-0.892148	-1.23992	0.00548226	0.238905	0.325826	-0.442199	-1.14023	-1.00405	-0.767788	0.319975
	1077	0.1394	3.58539	-0.0183428	0.640026	0.633394	-1.14922	1.58928	0.341714	0.382837	0.340559	-0.868493	0.647986	-0.101584	0.927107	0.0816935			1077	0.245637	-0.136425	-0.894765	-0.0811514	1.0434	-0.761543	-1.17066	0.289176	0.100223	-0.275045	-0.211232	-1.49274	-1.27533	-0.58062	0.392204
	1078	-1.04434	4.19285	-1.31541	1.0625	1.19581	-2.35325	1.22785	0.308546	0.0943136	-1.37871	-1.00082	-0.212184	0.112224	0.442326	-0.00173266			1078	0.629532	0.101018	-0.399289	0.187286	0.59244	-0.521961	-1.18175	0.343363	0.0645763	-0.247454	-0.427526	-0.939535	-0.625276	-0.342156	0.600724
	1079	1.23336	-0.489584	2.49735	0.728655	0.0136406	-5.25165	-0.633902	0.000991385	-0.106972	0.0699951	1.87969	1.37333	-0.596841	-0.0496943	-0.202529			1079	0.152086	0.0919848	-1.02706	-0.376716	0.823636	-0.534902	-1.18207	0.378727	0.345474	-0.0879806	-0.0432679	-1.1014	-0.712618	-0.455205	0.236984
	1080	-0.226492	1.19044	1.12655	0.233283	-0.139228	-1.02729	2.00702	1.33162	0.861859	0.490958	0.471671	0.746619	-0.500619	-0.985956	0.226536			1080	0.784469	-0.175151	-0.673284	-0.00805241	0.708145	-0.784037	-1.2382	-0.00908995	0.510684	-0.177199	-0.217288	-1.29883	-0.866023	-0.600233	0.103453
	1081	-0.127033	-0.821719	1.17049	0.358691	0.0396828	-1.81044	-1.5823	-0.9251	-0.133981	0.700414	0.0506184	-0.290358	0.599657	0.75213	-0.0278517			1081	0.0484934	0.0728847	-0.501473	-0.283481	0.580788	-0.461979	-1.03282	0.448267	0.237565	-0.562609	-0.155781	-1.80801	-1.05904	-1.07384	0.273798
	1082	0.970981	1.47834	0.344294	-0.0947025	0.0796842	0.1038	0.154228	-0.751828	0.568601	-0.396196	-2.80337	3.47522	-2.31949	1.13094	0.385073			1082	0.0942641	0.0676309	-0.693605	-0.0215896	0.913728	-0.43259	-1.18451	0.245427	-0.330996	-0.427682	-0.119157	-1.14289	-0.852995	-0.563873	0.481501
	1083	0.0159334	-1.81461	0.0360741	0.124541	-0.0960908	-0.239443	0.603033	0.338127	-0.317949	-0.0861346	-3.04815	1.65208	-1.28675	-0.757423	-0.0918784			1083	0.51304	-0.00608662	-0.941323	-0.0585438	0.933503	-0.442807	-1.68435	0.000250489	0.34577	-0.369321	-0.507596	-1.04856	-1.31158	-0.449033	0.344981
	1084	1.02488	-0.0542536	0.0470505	0.23677	-0.036593	-0.377727	0.758353	-0.162424	0.422872	0.658697	-2.02483	-1.61714	-1.30568	2.00576	0.10529			1084	0.165714	-0.16192	-0.380425	-0.16943	0.782762	-0.732906	-1.18444	0.467657	0.26347	0.0275238	-0.164963	-1.61492	-0.458127	-0.743448	0.285198
	1085	0.900315	0.359124	-0.919748	1.34934	0.101801	-0.337143	-1.19501	-1.23042	0.925985	-0.550541	1.9933	2.70432	1.5095	0.592846	0.0231098			1085	0.236854	0.368356	-0.60884	-0.105985	-0.254073	-0.784756	-0.914203	0.312844	-0.030869	-0.437964	-0.150708	-1.58371	-1.02974	-0.263735	0.252888
	1086	-0.522138	-0.370765	-0.527495	0.0312556	-0.194224	0.537594	-0.276291	0.0988338	0.463302	-0.544753	0.108316	-0.102541	0.668981	2.5892	-0.201939			1086	0.302585	0.020381	-0.519411	-0.00113818	0.555151	-0.543169	-1.67902	0.347744	0.10102	-0.0080539	-0.587624	-1.52044	-0.617728	-0.608123	0.221811
	1087	-0.0845937	-1.05284	-0.566606	0.923365	0.0416835	-0.145465	-0.54918	-1.98022	0.627442	0.219156	1.24529	-0.600169	1.79501	-0.194845	-0.0123439			1087	0.212136	0.028306	-0.908654	-0.0929403	0.81686	-0.644082	-1.35995	0.234724	0.266782	0.0316847	-0.54421	-1.3421	-0.899458	-0.467121	0.172147
	1088	0.79642	-0.647055	0.488417	0.567481	-0.139572	-0.412147	-2.75682	0.94615	-0.391332	1.33527	4.9138	2.19237	-0.492375	-1.40432	0.123717			1088	0.271561	-0.0510634	-0.124773	-0.169499	0.601463	-0.334143	-0.839716	-0.105502	0.0520717	-0.427059	-0.231369	-0.952425	-0.904682	-0.434647	0.0642725
	1089	0.221781	0.809649	0.00778921	-0.18441	-0.103288	-0.420336	-1.64211	-0.636719	-0.446154	-0.64338	-2.40838	-0.49043	1.65688	1.10451	0.00281758			1089	0.0764968	0.0443922	-0.512124	-0.0435778	0.813381	-0.479811	-1.51882	0.215069	0.017257	-0.142627	-0.912292	-1.53947	-0.810603	-0.470924	0.17622
	1090	-0.349825	-0.279912	1.12671	0.427415	0.00786825	0.810982	0.778497	-2.53982	-0.656392	1.80795	-1.02928	0.764495	-0.406584	-0.661882	-0.0502233			1090	0.0540617	0.119534	-1.04436	-0.111479	0.447178	-0.681336	-1.95904	0.513179	0.063899	-0.261072	-0.09675	-1.34614	-0.876711	-0.514012	0.181555
	1091	-0.0308082	-2.69872	-0.761386	0.164236	-1.87668	0.594053	1.33925	-0.330434	0.720008	-0.219858	0.716025	1.08177	0.520902	0.579243	0.0328434			1091	0.2432	-0.119149	-0.484674	0.217862	0.556772	-0.607856	-1.22373	0.695417	0.0356499	-0.154373	-0.287447	-1.42929	-0.616122	-0.594312	0.306404
	1092	0.147317	0.828372	2.12583	0.58148	-0.00670462	-0.0542933	-1.26228	0.0625224	-0.809984	-0.994805	1.84548	2.56102	-0.449063	2.67645	-0.00610483			1092	0.0578742	0.18544	-0.838221	-0.00772107	1.38892	-0.49184	-1.49521	0.385014	0.0221849	-0.199946	-0.432404	-1.4433	-0.621565	-0.446952	0.441139
	1093	0.78708	3.14667	-0.00947811	2.05114	-0.158538	-0.661822	-0.92097	0.810306	-0.133232	-0.523387	4.64203	-0.420398	-3.69427	-0.232154	0.0450917			1093	0.597709	-0.336278	-1.0531	0.0260289	0.732068	-0.385018	-0.850196	0.115056	-0.133838	-0.30115	-0.564082	-1.22589	-0.647417	-0.602023	0.233874
	1094	0.750691	-0.869224	0.624492	-0.555482	0.023228	1.40594	-1.16356	1.3611	0.00767998	-0.554576	2.39711	0.427737	0.290082	1.44479	0.0460494			1094	0.20655	0.230563	-0.610716	-0.32455	0.457137	-0.441502	-1.04029	0.61857	0.553542	0.0211682	-0.223198	-1.13252	-0.825566	-0.329292	0.406875
	1095	-1.17266	0.818518	-0.0969802	-1.22889	0.0156572	1.59726	0.58325	0.810746	0.787157	0.227697	2.57211	2.36691	0.548417	-0.0818451	0.0417507			1095	0.197225	0.420247	-0.743993	0.0915363	0.531872	-0.814885	-0.948231	0.62441	-0.0804289	-0.360106	0.122698	-1.49421	-1.04378	-0.745022	0.462292
	1096	0.45954	0.319532	0.439102	0.339148	0.0134433	0.612783	-0.777897	0.812615	0.0782879	0.532564	-2.12267	0.93675	2.50204	0.460554	0.0107749			1096	0.152811	-0.112329	-0.560773	-0.00101772	0.598969	-0.676538	-1.26922	-0.0487701	-0.00440493	0.108879	-0.236162	-1.63225	-0.774852	-0.61855	0.185245
	1097	0.7303	-1.91798	5.18878	1.30029	0.213112	1.05705	-0.418088	0.679619	-0.201385	1.69386	0.937417	-0.0976789	-2.45309	0.0714943	0.10384			1097	0.400147	0.0461121	-0.656624	-0.0509702	0.20425	-0.723093	-1.08103	0.20078	0.318583	-0.240608	-0.507247	-1.35284	-0.980683	-0.696756	0.263714
	1098	0.088084	-0.769274	0.43356	0.049103	0.0452112	-0.0606556	-1.9645	-0.815623	0.708519	0.511928	-2.11167	0.900081	1.94093	1.3633	0.00555715			1098	0.400236	-0.213044	-0.448898	-0.453339	0.908763	-0.911224	-0.96182	0.469289	0.15636	-0.460066	-0.878893	-1.38646	-0.827362	-0.652905	0.330585
	1099	-0.708643	-0.0389348	-0.398419	0.436225	-0.86399	0.220916	-1.35238	0.365871	0.755037	-0.208016	-0.939705	3.12136	0.821342	1.33033	-0.0855299			1099	0.53733	0.130546	-0.315478	0.170822	0.814144	-0.347347	-1.10471	0.240976	0.327876	-0.569921	-0.439692	-1.22133	-0.58877	-0.755895	0.193608
	1100	0.820512	1.12718	1.05436	-0.275439	-0.0112833	1.34432	-5.281	-0.797858	-0.422333	-0.575587	-1.26642	2.30978	0.537446	-0.996913	-0.157456			1100	0.254298	-0.0508296	-0.251581	-0.290529	0.792614	-0.317015	-1.37227	0.328173	0.0241906	-0.198491	-0.537794	-1.30597	-1.08789	-0.541297	0.389518
	1101	0.281435	-0.17172	0.602602	1.61203	0.00807242	0.192248	-0.408369	0.377272	-0.334247	-0.275325	1.24083	-0.505309	0.762864	-0.315081	-0.0777579			1101	0.0796576	-0.0482409	-0.712763	-0.163097	1.41114	-0.70505	-0.823177	0.170899	0.233566	-0.225014	-0.697141	-1.57152	-1.13903	-0.799176	0.568343
	1102	-0.932351	2.79464	1.88991	-0.0985327	-0.286271	-0.541356	0.877105	0.0378641	0.0186416	-0.0980237	2.17515	-1.54007	2.11122	-0.965081	0.0199759			1102	0.00320971	-0.169329	-0.914734	-0.0259418	-0.0866098	-0.556562	-0.978865	0.0593395	-0.0705412	-0.103846	-0.836963	-1.12916	-0.613897	-0.998436	0.237639
	1103	0.0785629	1.42926	1.44387	-1.01884	0.148761	1.13214	-0.0115123	-0.396367	-0.10695	0.613237	1.1581	0.474908	-0.648696	-1.1183	0.0979627			1103	0.11015	0.125305	-1.28685	-0.0791483	0.110828	-0.51604	-1.8317	0.880798	-0.304872	-0.271018	-0.688566	-1.10318	-0.835593	-0.489966	0.55355
	1104	-0.598044	-4.8327	-0.0215419	0.551462	-0.312853	1.40249	-2.30896	0.0330361	0.331207	0.458186	-1.92812	-0.398603	0.0556504	0.380681	0.0712597			1104	0.104411	0.107618	-0.585477	0.291698	0.104953	-0.679153	-1.1439	0.33027	-0.105732	-0.534573	-0.24142	-1.78887	-1.08765	-0.320348	0.15752
	1105	0.0361987	-2.09603	0.0783835	-0.609892	0.177691	0.448581	-0.558753	-0.674339	0.193478	-0.0484615	-1.81849	-0.360361	0.314211	-0.71829	-0.0989421			1105	0.0401605	0.262082	-0.843284	-0.226749	0.353574	-0.256755	-1.1876	-0.0598772	0.0338478	-0.219368	-0.365773	-1.29418	-0.84034	-0.551882	0.134765
	1106	-0.498366	-1.3049	-0.89421	-1.02879	-0.0409986	-1.34424	-0.105254	-0.877146	0.321026	-0.0853689	-0.505131	0.545169	0.677785	1.30357	0.106791			1106	0.20382	0.0420494	-0.706988	-0.329273	1.09801	-0.779757	-1.01581	0.0979734	0.151348	-0.47297	0.231512	-1.33219	-0.62346	-0.363142	0.367972
	1107	2.54264	2.34264	-1.22461	-0.496434	-1.81119	0.054766	0.972054	-0.838382	-0.777703	0.373592	0.403649	0.89364	-0.693543	0.443826	0.0282191			1107	0.26591	-0.243947	-0.604161	-0.211185	0.396068	-0.435049	-1.42059	0.288612	-0.310405	0.0122192	-0.310838	-1.63407	-0.419482	-0.60156	0.48166
	1108	-0.573852	-2.40061	1.35339	1.26829	0.0523367	-0.191806	0.724202	0.84171	-0.903566	0.197668	3.6949	0.289905	-0.052243	0.69633	0.134344			1108	0.0721742	-0.0535186	-0.922412	-0.288595	0.87164	-0.381907	-1.77187	0.247109	-0.160615	-0.150475	-0.340204	-1.28769	-1.06797	-0.626654	0.215757
	1109	1.32799	0.494938	-0.436611	0.412132	-0.0136556	1.23427	-0.436977	-1.95572	0.676138	-1.11262	2.15607	-0.399677	-0.03223	-0.665587	0.0782713			1109	0.142635	0.148064	-0.972949	-0.404209	0.927965	-0.471007	-1.00283	0.0238747	0.618938	-0.233899	-0.737032	-1.38016	-0.660349	-0.51847	0.344925
	1110	-0.151364	-1.34205	1.13909	0.0746506	0.0110802	1.00675	2.89027	0.687316	0.857951	0.232518	-2.14712	-0.490153	-0.345835	-0.706134	0.0502437			1110	0.227323	-0.00130638	-0.52487	-0.0759212	0.231313	-0.900961	-1.21186	0.0503769	-0.360777	0.054789	-0.34511	-1.15618	-1.04271	-0.848733	0.13384
	1111	0.332545	-3.75563	-1.0172	-0.0632748	-0.558022	0.939694	-0.544897	1.53503	1.86112	0.0141887	1.92088	0.17759	0.116403	0.579798	0.0323798			1111	0.175849	-0.274316	-0.502794	-0.266367	0.390038	-0.638457	-1.43162	0.246734	0.0927185	-0.21435	-0.192139	-1.14497	-0.817519	-0.509987	0.0331937
	1112	1.35611	-1.81003	-1.89123	1.19568	-0.0166027	-1.45012	-0.48819	2.40415	-0.330272	1.07404	-3.04743	0.633659	-0.441924	-0.0312864	-0.00779919			1112	0.220449	-0.318506	-0.596074	-0.309867	0.78318	-0.669396	-1.43131	0.179493	-0.127302	-0.283201	-0.816196	-1.51779	-0.862733	-0.395382	0.151632
	1113	-0.752847	1.84849	3.13676	1.3919	0.294088	-1.89201	-1.08074	0.0809492	-0.0229634	-0.221989	0.503658	1.71175	1.14495	-0.151358	0.0510699			1113	0.301867	0.314949	-0.289587	-0.245293	0.613896	-0.725078	-1.69316	0.197185	0.123026	-0.00776756	-0.0994436	-0.807768	-0.781232	-0.308116	0.119825
	1114	0.143006	0.729439	1.56467	0.314694	-0.248198	0.098634	2.98925	0.14832	-0.840589	0.472218	-0.386231	0.0766347	-0.364634	0.022152	-0.128987			1114	0.210767	0.00967386	-0.602174	-0.109963	0.263682	-0.607185	-1.24529	0.290051	0.259221	-0.260326	-0.363563	-1.11307	-0.82287	-0.454676	0.162293
	1115	1.46164	0.428576	0.863256	-0.17452	0.00856919	0.803438	-0.934253	0.505927	-0.351806	0.388855	1.106	0.714728	1.16476	-0.3445	0.00578519			1115	0.0769929	0.132007	-0.658312	-0.0320001	1.13508	-0.807315	-1.50313	0.237121	-0.00948477	0.0602912	-0.427812	-1.39508	-1.39687	-0.495033	0.0234882
	1116	0.0951748	1.29795	-1.82717	-2.82818	0.0914728	0.540981	-0.978572	0.781208	0.645433	-0.176579	0.536985	0.808902	-0.296924	1.12561	-0.0268964			1116	0.432668	-0.266089	-0.704013	0.172116	1.00502	-0.330839	-1.4729	0.377596	0.0230353	-0.190729	-0.195705	-1.78558	-0.951728	-0.504462	0.0573317
	1117	0.354309	-2.22658	1.54434	0.377534	0.0701801	1.48922	-1.51639	-1.21236	-0.611621	-0.828675	0.983481	-0.757008	-0.204468	0.417477	-0.0565965			1117	0.422567	0.069385	-0.881881	-0.096342	0.622712	-0.624589	-1.56214	0.0173812	0.315235	-0.406216	-0.503763	-1.10967	-0.989822	-0.524007	0.0669543
	1118	-0.757933	1.13811	1.40882	0.316519	0.00626898	0.637773	-1.43589	1.08107	0.331631	1.3811	-0.599023	-1.18633	0.229162	0.627544	-0.00539956			1118	0.216133	0.0878336	-0.340668	-0.530884	0.829863	-0.939732	-1.61145	0.388073	0.417154	-0.184532	-0.158868	-1.33801	-0.894347	-0.65987	0.398543
	1119	1.49793	2.43349	-0.766969	0.213515	-1.5881	-1.07252	0.648788	0.0930632	0.990405	-0.246171	0.062707	-1.75174	-1.47226	-1.33049	0.115296			1119	0.569605	-0.0816169	-0.430407	0.0951292	0.650946	-0.393383	-1.36212	0.328796	0.0728099	0.0162194	0.00100371	-1.26606	-0.877612	-0.577785	0.313558
	1120	1.06024	1.35154	0.630215	0.466722	0.0296833	0.702214	2.1736	0.684293	0.378231	-1.355	0.697878	-2.97418	0.0568474	0.374475	0.224297			1120	0.494569	0.272021	-0.551311	-0.275697	1.31787	-0.466668	-1.22623	0.180463	0.460259	-0.227434	-0.318502	-1.32836	-0.892623	-0.399366	0.133119
	1121	-0.217945	1.17029	-1.36607	-0.213772	-0.0252726	-4.28961	1.17694	-0.344707	-0.0893485	-0.477271	-2.37482	2.35982	-0.163228	1.80814	0.0158057			1121	0.269715	0.480898	-0.399837	0.116281	0.606386	-0.194378	-0.710239	0.32893	0.165119	-0.398969	-0.630615	-1.40929	-0.503056	-0.430288	-0.0718559
	1122	-0.0731326	3.71796	3.12089	-0.126857	-0.0141734	0.70822	1.20962	-0.121251	-0.113926	0.242683	0.284467	0.881331	0.552068	-0.227449	0.184632			1122	0.173617	0.198421	-0.875091	-0.298672	0.46821	-0.843794	-1.48816	0.0469874	0.19891	-0.347728	-0.172083	-1.45156	-1.13184	-0.51089	0.0735812
	1123	-0.0271949	-0.927033	0.00701074	-0.430274	0.000977721	0.604314	-0.49257	0.315123	-0.196742	-0.0542644	-4.2047	0.0415444	0.0142908	-0.230827	0.122043			1123	0.12235	-0.14873	-0.7431	-0.111075	0.630836	-0.391799	-0.837994	0.139062	0.0796277	-0.510328	-0.654068	-1.69459	-1.50804	-0.580389	0.247172
	1124	0.653385	0.624881	1.8463	-0.380947	-0.237922	-1.6292	0.510699	1.14289	0.366058	1.07735	-4.2535	1.01518	-0.0114482	1.12136	0.0133144			1124	0.0661115	-0.0591756	-1.04858	-0.169046	0.337495	-0.850498	-0.986446	0.232461	-0.0126034	-0.211875	-0.309783	-1.35255	-0.963518	-0.604843	0.173792
	1125	0.432647	1.9408	-3.12893	1.06002	0.0125996	0.775793	2.50923	-0.899547	-0.203105	-0.141756	-1.73676	0.842371	-0.517001	1.84582	-0.142776			1125	0.498856	-0.243272	-0.510689	-0.27653	1.09953	-0.30563	-1.28461	0.378763	0.236829	-0.302982	-1.00599	-1.2661	-0.604459	-0.0997385	0.00638142
	1126	-0.587838	-2.08441	-1.24363	0.878212	-0.0570224	0.118863	2.3047	-0.579776	1.26081	-0.809758	4.85151	-0.863402	-1.06307	-0.245541	-0.0870878			1126	0.04771	0.202166	-0.575596	-0.322654	0.371408	-0.528907	-0.977609	0.0868851	0.0459732	-0.258751	-0.207418	-1.58482	-0.751276	-0.343791	0.254173
	1127	0.997623	1.96689	2.66791	-0.319348	0.748419	0.410187	2.53609	-1.32046	-0.349008	0.616694	-1.1905	0.672293	-1.49068	-0.341482	-0.149212			1127	-0.0224421	-0.0914772	-0.474527	-0.395907	0.467842	-0.428557	-1.30819	0.391213	0.209051	-0.851428	-0.222289	-1.30541	-1.27885	-0.172061	0.331757
	1128	1.17235	1.99459	-2.01064	-0.484588	0.259361	0.35928	-0.341607	0.459244	-0.462276	-0.397505	-3.15305	1.68459	-0.0219	-0.500304	0.221368			1128	0.599598	-0.140574	-1.04106	-0.093241	0.552145	-0.290755	-0.65713	0.209481	0.119078	-0.165348	-0.132829	-1.31065	-0.951373	-0.494638	0.314278
	1129	0.910672	2.49964	-0.431357	-0.729627	0.224676	-0.773105	3.08867	0.415103	-1.06501	-0.0653871	0.556489	0.583906	-0.940094	-0.450558	0.0111			1129	0.123461	-0.147495	-0.63853	-0.0472275	0.705154	-0.237443	-1.20373	0.312396	-0.0558412	-0.27774	-0.927781	-1.3999	-1.05631	-0.697412	0.262518
	1130	-0.151971	2.51422	-1.80199	0.192192	0.472923	-1.20664	0.604917	0.0116014	0.452105	-1.35153	-1.1997	0.899426	1.77239	-0.796654	0.0675369			1130	0.510134	-0.251362	-0.647156	-0.10735	0.836214	-0.658762	-0.895629	0.173302	0.0896757	-0.984183	-0.444958	-1.39346	-1.00284	-0.413526	0.135921
	1131	0.246705	-1.59244	-0.239904	-0.201919	-0.0120123	-1.02947	-1.30871	-2.4307	-0.38424	0.259	-1.33147	-1.18619	0.332206	0.860031	-0.0628068			1131	0.405105	0.344862	-0.604811	-0.179929	0.190313	-0.951941	-1.39563	0.272076	-0.169219	-0.239755	-0.657932	-1.57519	-1.09967	-0.470549	0.313158
	1132	-2.01725	2.7423	2.02267	-0.0158882	-0.0266257	-1.38202	0.650919	0.296257	0.424361	-0.1716	1.07348	0.739596	0.862974	-0.315213	-0.167676			1132	-0.0892922	-0.0520238	-0.578221	-0.185893	0.855757	-0.526439	-1.59176	0.15423	-0.0191518	-0.0904028	-0.00971651	-1.61611	-0.998837	-0.523735	0.182368
	1133	0.366497	2.95286	-1.46027	0.00702643	-0.598274	-0.298041	0.299261	0.741261	1.79698	1.51933	3.44883	-1.54524	0.33158	1.34533	0.0594727			1133	0.374977	0.348988	-0.174071	0.0696758	0.87643	-0.199795	-1.45679	0.25457	0.305233	-0.28783	-0.163967	-2.11656	-0.842887	-0.190199	0.215896
	1134	-0.0274273	1.75877	-0.783325	0.214169	0.153632	1.45196	1.3516	-0.647162	0.254625	-0.283836	0.154129	-0.33277	0.65596	0.264255	0.0466743			1134	0.628045	-0.00936761	-0.834607	-0.274797	0.42609	-0.494888	-1.58141	0.349828	-0.279607	-1.07892	-0.390594	-1.35495	-1.04494	-0.625561	0.368873
	1135	-0.564139	-2.54568	1.07183	0.81934	0.0484777	-0.170166	1.49808	1.08721	-1.05682	0.182643	0.967126	1.0388	0.221469	0.375964	0.0410672			1135	0.268611	0.199096	-0.224815	0.369627	0.620839	-0.474596	-1.43626	0.269436	0.0311402	-0.183582	-0.175748	-1.3384	-0.536789	-1.12403	0.3281
	1136	-0.724455	-1.16657	3.84202	-0.0932507	-0.838704	0.728097	0.694872	0.741816	-2.73785	-0.0140137	-0.786284	0.544103	1.40355	0.254912	-0.010858			1136	0.25562	0.141856	-0.741132	-0.0735887	0.866051	-0.560528	-0.654814	0.245422	0.355652	-0.147942	-0.621603	-0.856145	-0.744174	-0.713502	0.328552
	1137	-1.36901	0.971926	1.53713	0.431079	0.384077	3.14544	0.899222	-0.286167	0.811667	0.423558	-3.51429	1.62767	0.988024	0.678076	0.0833759			1137	0.1331	0.0325658	-0.432653	0.19627	0.316428	-0.54266	-1.21699	-0.090123	-0.0277039	-0.304888	0.148987	-1.58917	-0.942067	-0.56806	0.215316
	1138	1.1793	1.04861	-2.85168	-0.0544288	-0.311615	1.52962	-2.25498	0.473445	0.437821	-0.275573	2.8569	2.64731	0.746671	0.735193	0.0718155			1138	0.422586	0.00263885	-0.708901	-0.0467357	0.720101	-0.615546	-1.12989	0.515591	0.340764	-0.329012	-0.634002	-1.78048	-1.06978	-0.633123	0.378094
	1139	0.385151	-0.710251	-0.344532	-0.335038	-0.00347235	-0.596883	-0.703114	-1.06884	-1.13979	-0.440009	1.74569	-0.0598039	-0.693685	1.36903	-0.0395406			1139	0.564052	-0.122597	-0.464947	0.177163	0.408567	-0.399822	-1.38191	0.29957	0.229168	-0.103224	-0.603336	-0.961548	-0.83403	-0.618958	0.165709
	1140	-0.659147	-2.15264	3.0389	-0.734888	-0.0438065	-0.137777	-1.8031	0.836764	0.359083	-0.276359	1.37091	-1.23144	-1.16645	0.702179	0.0745876			1140	0.486583	-0.185866	-0.78025	-0.325734	0.332579	-0.217552	-1.58645	0.0886879	0.114401	-0.139837	-0.465475	-1.34917	-0.810323	-0.621421	0.244019
	1141	-0.979339	0.149765	-0.024177	1.18299	-0.00649728	0.963107	-2.34474	2.1907	-0.235009	0.893193	-2.42482	0.994503	-1.55711	-0.267332	-0.0168529			1141	0.479499	0.0450175	-0.949303	-0.354333	0.817907	-0.59692	-1.20546	0.464733	0.515822	-0.439102	-0.46968	-1.40803	-0.670736	-0.264193	0.241809
	1142	-0.301343	-0.86026	-0.430305	0.988005	-0.41448	0.308785	-1.17411	0.599044	1.80154	0.217055	6.5753	0.209871	0.959667	0.232993	-0.0203149			1142	0.166429	-0.495566	-0.583948	-0.142865	0.794761	-0.409344	-1.39115	-0.0430495	0.20905	-0.428334	-0.0222696	-1.79738	-0.881669	-0.557206	0.0817005
	1143	1.21603	-2.79585	-1.9442	0.384278	0.0559939	0.651296	-0.0943995	-0.0618302	-0.120184	3.0481	0.151491	-0.526865	-0.00855889	0.927544	0.108083			1143	0.0412878	-0.159528	-0.548984	-0.107887	0.411428	-0.606429	-0.813784	0.210447	-0.141359	-0.0307695	-0.291277	-1.72721	-1.03022	-0.639947	0.433046
	1144	-2.39881	-3.72117	-0.671525	0.562711	-0.0678339	1.16908	2.4443	-0.145727	1.66965	-0.183017	0.165141	-0.441694	1.98334	-0.349438	0.0298222			1144	0.347013	0.206732	-0.888729	0.118839	0.739022	-0.519004	-0.923565	-0.0403713	0.0412321	-0.266019	-0.78515	-1.2378	-0.808708	-0.727123	0.324457
	1145	0.228199	2.30092	-0.66347	-0.174744	0.0040404	1.32014	0.311663	0.0488569	1.17719	0.408903	0.753351	0.603851	1.03606	0.624688	0.0900022			1145	0.209289	0.0152626	-0.618008	0.339942	0.400627	-0.265223	-1.25634	0.149757	0.0867919	-0.209457	-0.908812	-1.59037	-1.10268	-0.576986	0.261898
	1146	0.477013	-1.25629	-0.289555	0.924186	0.371661	0.156897	0.707069	-0.470519	-0.72495	-1.32183	-0.522082	1.10494	-1.5784	-2.34122	-0.0269036			1146	0.218295	0.185621	-0.855466	-0.0103267	0.522763	-0.677343	-1.04498	0.184501	0.14701	-0.210729	-0.617322	-1.83319	-0.716173	-0.399277	0.333745
	1147	-1.20418	-1.57331	1.5652	0.127982	-0.00148538	-0.681257	1.97193	1.17682	-0.846352	-0.363148	-0.681123	-1.34332	0.105333	1.21102	0.0891252			1147	0.0099521	0.414826	-0.247342	-0.193261	0.50639	-0.811515	-1.656	0.301697	0.34909	-0.0675678	-0.189737	-1.60942	-0.668662	-0.579208	0.338807
	1148	-0.827913	-2.22575	-1.10821	1.06373	0.265375	1.29536	1.30328	-1.13733	-0.157398	0.278983	-2.49588	-0.151568	-0.746091	-1.5399	-0.101131			1148	0.114473	-0.0355763	-0.825575	0.128935	0.236524	-0.516402	-1.25416	0.0454518	0.0275617	-0.357843	-0.0394787	-1.52383	-0.971524	-0.65634	0.385576
	1149	0.321136	0.0747613	1.40171	1.92147	0.0242352	-0.471049	-0.891482	-1.03877	-0.957374	0.0861909	-3.2619	0.639531	-0.591092	0.795181	-0.0861795			1149	0.511804	0.237849	-0.752308	0.0327891	0.249296	-0.392036	-1.60263	0.521465	0.289708	-0.333342	-0.450017	-1.03885	-0.841593	-0.599608	0.24167
	1150	-0.522991	-1.37174	-0.840286	-0.20521	0.415218	3.15573	-0.460924	0.389785	0.0268678	-0.295772	1.81339	0.249312	0.64941	1.26602	0.064579			1150	0.174044	-0.287824	-1.20146	-0.0167354	0.173026	-0.51065	-1.10417	0.436372	0.105743	-0.0996459	-0.641288	-1.32138	-0.825426	-0.672534	0.316971
	1151	0.100732	0.397842	-0.0055991	-0.259496	-0.0147943	-0.859441	-2.96127	-0.628423	-0.209863	-1.08813	2.6208	-0.411518	0.558426	0.671143	0.33908			1151	-0.0663214	-0.179027	-0.455782	-0.0512327	1.25437	-0.628546	-1.78777	0.337538	-0.110939	-0.688307	-0.48919	-1.93047	-0.690332	-0.898089	0.142928
	1152	-0.0561753	-0.647856	0.734349	1.66479	-0.021103	0.877135	-1.80492	0.0152772	-0.102309	-0.262725	0.682854	0.0635746	-0.660535	-0.0108983	0.0320161			1152	0.149339	0.214269	-0.81501	-0.146021	0.813881	-0.672984	-1.4518	0.190449	0.233977	0.00109756	-0.486582	-1.40843	-1.00025	-0.636522	0.443892
	1153	1.47207	-0.517725	1.08831	-0.160596	-0.00409881	2.67059	-0.551142	0.189943	-0.539301	-0.248999	-1.82331	2.28953	0.648726	-1.06509	0.00594415			1153	0.0275606	-0.171883	-0.594085	0.00293899	0.82896	-0.440121	-1.08501	0.279075	-0.154273	-0.235592	-0.875665	-1.36049	-0.86986	-0.523027	0.407687
	1154	0.399439	-0.170895	0.49395	0.741793	0.0402116	0.197603	1.98465	-0.849939	-0.193926	0.312072	-1.10508	0.305652	-0.4393	-0.300696	0.55481			1154	-0.19756	0.104202	-0.79338	0.05386	0.6819	-0.71895	-1.35571	0.109973	0.0011121	-0.0492802	-0.334314	-1.52084	-0.831567	-0.122151	0.299337
	1155	-0.265054	1.72844	-2.93845	0.30444	0.281618	0.509784	-0.912075	1.83934	0.160733	-1.00728	-0.631593	1.89056	-1.13619	0.614152	-0.0467816			1155	0.258913	-0.511287	-0.708792	-0.310269	0.241953	-0.624019	-1.31232	0.0489889	0.202462	-0.660027	-0.389265	-1.32494	-0.716857	-0.505511	0.0672368
	1156	1.13162	-0.924304	1.08083	-0.282527	-0.0315573	-1.84699	1.39589	1.30239	0.674898	0.280042	3.05833	-0.687453	-0.683896	0.00895692	0.0375899			1156	0.288716	-0.12185	-0.426215	0.36246	0.39809	-0.560645	-1.09023	0.247834	0.134876	-0.188812	-0.681974	-1.01476	-0.59199	-0.304784	0.286793
	1157	0.59295	1.30939	-0.345174	1.15298	0.165448	-1.18909	0.523231	1.07716	0.0561624	0.00190402	0.0112418	-1.73387	-0.586642	0.195806	0.486494			1157	0.314132	-0.380296	-0.248363	-0.0836887	0.595272	-0.528131	-1.20543	0.227415	0.0254585	0.073884	-0.242024	-1.5017	-0.853395	-0.50835	0.00556606
	1158	0.190103	-0.471335	0.5727	1.64179	0.0153483	1.94625	0.515443	-0.266396	-1.30148	-0.9374	-1.72551	0.510955	-1.05312	2.97212	-0.0517006			1158	0.351123	-0.00383744	-0.559336	-0.114814	0.11601	-0.689737	-1.00476	0.132205	0.160475	-0.100954	-0.0876891	-0.846074	-0.730151	-0.379791	0.358283
	1159	1.42826	0.534639	0.783115	1.81501	0.172247	1.11383	2.27511	-1.05837	0.670616	0.39463	-3.50848	0.852644	-0.221424	-0.549386	0.0434508			1159	0.0257134	-0.372838	-0.694431	-0.0406027	0.62785	-0.488628	-1.42625	0.500912	0.028977	0.0470057	-0.24656	-1.45275	-0.654402	-0.69741	0.3065
	1160	-0.625412	0.151242	-1.30357	0.654301	-0.273678	-0.268181	-2.37588	-1.45311	1.03066	-0.559135	-1.43331	2.31104	-0.235926	-0.581595	-0.0391203			1160	0.0412358	0.387906	-0.741424	0.189048	0.536255	-0.477981	-0.339895	0.277778	-0.0978291	-0.466793	-0.83139	-1.05259	-1.05383	-0.726287	0.377624
	1161	1.15961	-1.5876	0.469625	0.377601	0.0844057	0.527078	3.08317	-0.790183	-0.597276	0.954793	4.08164	-0.559568	0.366017	0.167877	0.109996			1161	0.166497	0.119662	-0.745344	-0.190457	0.838038	-0.184077	-1.00043	0.385586	-0.0240858	-0.76141	-0.488649	-1.25569	-0.643462	-0.663185	0.353386
	1162	0.2554	-1.49347	0.650659	0.301627	0.0967884	0.310992	-1.49298	-0.265021	-1.24163	-1.04535	-0.930427	2.53295	0.234442	0.576062	-0.123878			1162	0.0495877	0.0957227	-0.73336	0.132586	0.872911	-0.455816	-1.42111	0.303031	-0.040769	-0.378224	-0.757468	-1.19219	-0.954476	-0.504695	0.399195
	1163	-1.14051	-0.5829	-1.96351	0.261749	0.112653	0.294872	1.95589	0.304133	-0.729951	-0.571827	-3.29301	0.302575	1.32602	0.0600743	0.118411			1163	0.129741	0.524516	-0.802605	0.0306573	1.05756	-0.496705	-0.990104	0.501587	0.556346	-0.423424	-0.748425	-1.72522	-1.19984	-0.852994	0.15793
	1164	-1.34675	1.66341	-2.22951	-0.0558931	0.178794	1.06913	1.30832	0.126362	-0.873664	-0.419553	3.51453	-0.827435	1.35628	0.209199	-0.000147315			1164	0.345536	-0.011869	-0.939393	-0.0664182	0.906012	-0.702659	-1.48536	0.275415	0.108013	0.103953	-0.514054	-1.43491	-1.21185	-0.746325	0.106786
	1165	-0.0679286	4.09038	1.84614	1.50151	0.088133	1.33582	1.06788	0.393436	0.45079	-0.175419	-1.24332	-0.411178	0.902733	-0.396558	0.405976			1165	0.524849	0.00156501	-0.249372	0.0147415	0.331127	-0.676481	-1.11395	0.395547	0.0172716	-0.509226	-0.182168	-1.48141	-0.957642	-0.604867	0.243946
	1166	-0.0200996	1.05811	-0.080279	0.00754655	-0.0399247	1.44119	-2.05057	-0.748805	-0.443651	0.229342	3.95206	2.06903	0.0481896	-0.78875	-0.0591407			1166	0.422169	-0.139553	-1.21361	0.0776293	0.411717	-0.742077	-1.06349	0.323009	0.196916	-0.0793462	-0.726284	-1.11185	-0.845564	-0.867938	0.3378
	1167	-0.145331	0.0401824	-0.739824	0.29247	-0.0235693	-0.419767	-1.74606	-0.541401	0.708862	-0.185726	-4.54223	2.22979	-0.861958	-1.60635	-0.170654			1167	0.472478	0.113781	-0.446643	-0.15756	1.11066	-0.442862	-0.943263	0.36935	0.372914	-0.115451	-0.310691	-1.56384	-0.74136	-0.509657	-0.0142696
	1168	-0.911579	0.567237	-1.11293	0.480083	0.135528	0.0799058	2.14155	0.250406	0.871798	-0.330328	-2.66761	2.36282	5.80116	-0.119587	0.0560734			1168	0.372124	0.124118	-0.545738	-0.230842	0.775108	-0.213836	-1.32606	0.0803169	0.146279	0.100355	-0.336029	-1.66257	-1.03634	-0.538515	0.263514
	1169	-0.0679457	1.62092	1.48625	0.0647712	-0.0258393	0.547504	2.58	0.497122	0.282493	0.326723	-0.126122	3.22574	-0.422698	-0.901833	0.159797			1169	0.466527	-0.136599	-0.741335	0.110888	0.756504	-0.640449	-1.20653	0.415036	0.212299	-0.348612	-0.566718	-1.45187	-0.938334	-0.627675	0.191251
	1170	0.346742	-0.176019	1.32599	-0.363836	-0.109157	0.258049	1.53855	0.90952	0.0964613	0.281287	-0.929106	-0.134065	1.26277	0.383767	0.359706			1170	0.358616	0.118041	-0.587397	-0.353908	0.0275188	-0.498292	-1.30138	0.474182	-0.18652	-0.186925	-0.922673	-1.22021	-1.01914	-0.643507	0.0348662
	1171	-0.860653	-1.10786	-2.7457	0.395976	0.107824	-1.10689	-0.306364	-0.892852	0.0422223	-0.0407259	1.63362	-0.517591	1.40403	0.939702	0.525092			1171	0.263508	0.00950041	-0.806428	0.0224757	0.482681	-0.969582	-1.14122	0.0590988	0.0680296	-0.0210518	0.0175628	-1.22819	-0.577478	-0.566938	0.185651
	1172	-0.584268	-2.35078	3.44449	0.340044	-0.017291	-1.20665	2.60561	1.02836	0.655973	0.213505	-3.07104	0.161185	-1.04515	2.39578	-0.51931			1172	0.102174	-0.168134	-1.03557	0.181903	1.27331	-0.519081	-1.43971	0.245767	-0.0257236	-0.153474	-0.280087	-1.48723	-0.862348	-0.433986	0.400806
	1173	0.0583262	1.08708	0.00973932	0.0103292	0.414613	1.97067	1.75475	0.125104	-1.34561	-0.40735	0.0243479	-0.0777571	1.26685	-1.80933	-0.0258282			1173	0.134112	-0.310826	-0.624528	-0.0184001	0.805068	-0.903357	-0.993604	-0.0172212	0.0815025	-0.272356	-0.545841	-1.35924	-1.14041	-0.437623	0.116196
	1174	-1.04266	-4.373	-0.725571	0.296816	-0.0649622	0.200368	-0.825315	0.0117142	-0.000901927	0.757001	-2.18738	0.342196	0.0790364	2.29131	0.0296475			1174	0.367922	0.0989447	-0.528649	-0.264412	0.678661	-0.55507	-0.937996	-0.0379949	0.0840175	-0.383175	-0.612335	-1.47565	-0.936926	-0.592777	0.275082
	1175	0.667775	1.70282	0.893077	0.102766	0.0471376	0.0474939	-1.39743	1.297	0.548244	0.345664	2.95821	0.687133	1.60975	0.589022	0.0113605			1175	0.254965	0.184418	-0.38283	-0.197995	0.878305	-0.6505	-1.94225	0.470483	0.146348	-0.122839	-0.527235	-1.0101	-0.802807	-0.860845	0.389456
	1176	0.296312	2.45863	1.81429	0.558846	0.0130279	-0.409988	1.65766	-1.38222	0.712528	-0.533417	1.45687	0.982485	-1.89829	-1.90703	0.021184			1176	0.395028	0.0152857	-0.595197	-0.369448	0.779214	-0.520334	-1.47121	-0.0397993	0.212813	0.00503054	-0.546512	-1.31749	-0.74962	-0.295254	0.493573
	1177	-0.355314	-0.500627	0.742203	0.134682	-0.145494	0.916831	-0.750961	-0.891543	-1.06196	0.294742	-1.15413	0.949599	0.146388	0.127602	0.0360111			1177	0.394274	0.231116	-0.861347	-0.173668	0.285254	-0.773992	-1.61997	0.0551072	0.149169	-0.351215	0.0699881	-1.06209	-0.765237	-0.118159	0.532106
	1178	0.22906	2.17827	2.80605	-1.15298	0.0686902	2.56441	1.08104	-1.97844	-0.599799	0.0433178	-0.0348508	-1.91845	1.09739	0.123725	-0.0687252			1178	0.231019	0.339086	-0.814731	0.263252	0.41853	-0.432422	-0.727384	0.290304	-0.0991744	-0.0968731	-0.419847	-1.41147	-1.17733	-0.414064	0.324572
	1179	0.524075	-0.800859	0.0820976	1.11117	0.019702	-0.467052	0.841466	0.726726	1.09868	-0.289143	2.01655	1.01353	1.36902	0.383695	-0.0210021			1179	0.133493	0.250063	-0.350222	0.372771	0.64844	-0.3614	-1.14037	0.29261	0.121624	-0.327923	-0.487805	-1.79575	-1.04509	-0.396234	0.262965
	1180	0.0765453	0.662694	-0.665908	-0.497235	0.224555	0.448267	-0.675081	0.423102	0.993065	0.197975	0.144957	1.51825	1.32429	0.783059	-0.066729			1180	0.427994	0.125565	-0.622259	0.0494128	1.01892	-0.504579	-0.787704	0.149377	0.246762	-0.121949	-0.139303	-1.19011	-1.16982	-0.620029	0.119907
	1181	-0.90785	0.509119	-0.971148	0.316811	-0.444357	0.116485	-1.07505	-0.255861	-0.866749	0.198612	0.0476278	-0.987257	2.06271	0.263259	-0.0208181			1181	0.118592	-0.117317	-0.969239	-0.115678	0.169604	-0.565783	-1.71273	0.402169	0.0806777	-0.266716	-0.200672	-1.54079	-0.707658	-0.519258	0.548674
	1182	2.23006	-1.34776	3.42035	0.359317	0.00991281	0.623969	1.24735	0.34263	0.386837	-0.198798	1.42678	2.45915	-0.443578	0.618442	0.255265			1182	0.0321218	-0.190314	-0.811566	-0.153485	0.192807	-0.31326	-1.22559	-0.131747	0.331577	-0.014404	-0.602455	-1.55193	-1.12543	-0.702592	0.346774
	1183	0.217327	0.320557	-0.82371	0.127332	0.255349	-1.32442	1.57605	1.67142	0.624196	0.0405948	-0.191155	0.809447	-1.10764	0.426373	0.141261			1183	0.298026	-0.520594	-0.665339	0.0508746	0.671439	-0.828885	-1.14088	0.0414795	0.239819	-0.354604	-0.587178	-1.07396	-0.894126	-0.493813	0.215967
	1184	-0.3996	-0.491742	4.30599	1.10686	-1.81341	1.93474	0.92103	0.832713	0.947916	0.0797547	2.13141	-0.592939	0.140786	0.229544	-0.0371808			1184	0.072696	0.548612	-0.773808	-0.124558	0.632489	-0.378	-0.698531	0.141735	0.0196029	-0.363368	-0.227399	-1.4773	-0.969296	-0.613861	0.122105
	1185	-0.0365343	-2.35616	-1.35644	1.16611	-0.372403	-0.513323	0.402348	0.853017	0.428435	-0.0755948	1.6115	0.518128	0.661034	-0.803595	0.207683			1185	-0.0626819	0.26186	-0.201522	-0.146214	0.525621	-0.797222	-1.16895	0.389351	0.269408	-0.170092	-0.69241	-1.09543	-1.14257	-0.549368	0.244021
	1186	-0.838328	1.24089	-0.361197	-0.139388	0.0567776	1.67432	-0.245707	-0.251132	-0.603327	-0.00824277	-0.40664	0.189599	-0.550488	-0.0703831	-0.0464579			1186	0.372619	0.145248	-0.8044	0.0244073	0.829322	-0.559047	-1.77861	0.668232	-0.0070236	-0.208308	-0.439086	-1.64846	-0.548087	-0.664407	0.558765
	1187	-0.0313312	-1.72749	1.816	3.5772	0.0537695	-0.614668	-0.0228174	0.969177	0.182423	0.400652	-0.297801	0.147842	-0.122004	0.105276	-0.0775035			1187	0.0531042	-0.317911	-0.512793	-0.283057	1.09734	-0.727098	-1.49046	0.186445	0.199399	-0.365777	-0.363479	-1.47239	-0.907805	-0.858265	0.388243
	1188	0.207235	2.5523	1.04979	0.414495	0.0681051	0.67972	1.45424	0.822054	0.51754	1.33705	2.95679	-0.240544	2.12332	0.168195	0.511869			1188	0.403556	-0.162547	-0.689614	-0.422178	0.322028	-0.30549	-2.41474	0.214885	0.123075	-0.174664	-0.660429	-1.78535	-0.531598	-0.649624	0.195225
	1189	-1.24949	4.23164	0.13566	1.38508	0.0971937	-0.0351125	1.2252	-0.634616	-0.72304	0.481833	0.343592	-0.376846	-0.944593	0.978577	0.126592			1189	0.377667	-0.0650099	-0.570638	0.194526	0.505267	-0.88809	-0.71257	0.0735116	0.327716	-0.597993	-0.236532	-1.50263	-0.84738	-0.348372	0.101307
	1190	-0.827854	2.85716	-0.239533	0.857979	-0.0365272	0.835843	-1.99522	1.41964	-1.15506	-0.638486	-1.19873	-0.982382	1.66577	0.454193	-0.0290368			1190	0.247134	0.128812	-0.593805	0.245652	1.17782	-0.46859	-1.20204	0.0235909	-0.277935	-0.274857	-0.32724	-1.04005	-1.22992	-0.758846	0.227549
	1191	-0.535477	0.679504	-0.248197	0.428525	0.0114835	0.423858	-2.80252	-0.18317	0.944736	-0.121913	-0.429249	0.559841	0.350414	1.07009	0.0351453			1191	0.429967	0.0199964	-0.7677	0.102124	0.833251	-0.594929	-1.212	0.195978	0.138442	0.0397008	-0.306123	-1.11679	-0.868276	-0.936702	0.274464
	1192	1.18162	0.330902	2.30779	0.100586	-0.0720121	0.370003	0.174828	-0.627394	-1.33265	-0.424561	-3.70122	1.88551	-0.418541	-1.29504	-0.114866			1192	0.448273	0.137506	-0.994021	-0.163593	0.627668	-0.879841	-1.14499	0.324615	-0.245892	-0.152381	0.422829	-1.27843	-1.01553	-0.937144	0.232216
	1193	1.08058	0.415784	-0.140648	-0.25793	1.23267	1.15225	-0.0825476	0.216878	-0.0941202	0.386234	0.606706	2.28108	0.386752	-0.420333	0.329754			1193	0.34179	0.0369727	-0.818536	0.364391	0.77468	-0.294831	-1.0289	0.377657	0.014257	-0.165549	-0.10202	-1.51515	-0.968242	-1.13174	0.163106
	1194	-0.725127	-0.00868412	-1.46305	-0.61513	-0.0636973	2.1961	-1.08712	0.667414	0.196504	0.770539	-0.643372	-0.157251	1.07905	-0.398536	0.315445			1194	-0.019518	0.122531	-0.269278	-0.179861	0.515257	-0.793245	-1.54301	0.493284	-0.227254	-0.526789	-0.727052	-1.68147	-1.30031	-0.746982	0.0103249
	1195	0.9818	-5.59293	2.10725	0.956397	0.384887	-0.143493	-0.39489	-0.305782	-0.120801	0.383736	-3.31783	2.11624	1.33684	-1.2073	-0.0301493			1195	0.742878	-0.121933	-1.12024	-0.318233	0.911462	-0.526803	-0.972476	0.358021	0.135273	-0.0111856	-0.354883	-1.28251	-0.485194	-0.267804	0.599714
	1196	-0.468734	-1.39517	0.597016	0.38827	-0.248642	1.57929	1.13415	0.255236	0.694581	-0.539513	-0.52272	-0.0291893	2.33097	0.696007	-0.293384			1196	0.313784	0.0210144	-0.589815	0.0838513	0.501184	-0.430792	-1.83467	0.0181326	0.21032	-0.197909	-0.65623	-1.55145	-0.869891	-0.39467	-0.0185109
	1197	0.152111	0.244239	0.895635	0.866014	-0.728451	-0.572148	-1.56985	0.222419	-0.322577	0.493847	3.99711	1.31893	-0.586869	-1.63291	0.24505			1197	0.119255	0.11847	-0.719932	-0.0617089	0.967107	-0.671124	-1.04754	0.0398334	0.139385	-0.537015	-0.536034	-1.11204	-0.749353	-0.554841	0.387942
	1198	0.209105	1.23832	-2.55779	-0.759891	-0.0129997	-0.424775	0.255948	1.3366	-0.273807	0.166045	-1.45015	0.553368	0.278186	-0.841942	0.0864981			1198	0.102207	-0.205086	-0.570072	0.290977	0.857063	-0.644853	-1.16294	0.220795	0.52211	-0.288801	-0.534028	-1.48251	-1.27596	-0.604888	0.224463
	1199	0.494165	1.89026	-4.46173	1.31828	0.404966	0.133059	1.43445	-0.219636	0.194583	-0.0505374	-1.81734	0.256767	2.13125	-1.61092	0.0492972			1199	0.493477	-0.0340239	-0.651135	-0.201016	0.778702	-0.487911	-1.7375	0.0425119	0.0866927	-0.326713	-0.467281	-0.972672	-0.517057	-0.486414	0.307756
	1200	0.831896	0.778269	-0.567169	-0.200796	-0.621152	-0.725787	-0.562362	-0.90036	0.443956	0.618802	-0.190437	0.799473	-0.277799	1.13358	0.537414			1200	0.164156	-0.0611908	-0.845426	0.217956	0.654214	-0.734468	-1.61163	0.584168	0.150724	0.0386792	-0.506868	-1.54743	-1.05478	-0.601408	0.226314
	1201	-0.607926	0.626747	0.385502	0.546742	0.6217	-0.644162	-0.258339	0.488542	-1.14855	-0.243049	4.3722	0.639081	1.1185	0.413441	-0.0273374			1201	0.488021	0.765805	-0.67003	-0.0787059	0.604102	-0.891997	-0.508566	0.292288	0.14823	-0.261307	-0.889454	-1.78721	-0.74465	-0.633592	0.151724
	1202	0.144463	1.95106	-0.822434	0.0132137	0.0645126	0.00451295	-0.842587	-0.727568	0.709563	-0.460108	-0.555123	0.0814862	0.100246	0.0379937	1.28544			1202	0.273997	-0.151249	-0.269072	-0.0864925	0.760579	-0.615898	-1.05005	0.529455	0.229842	-0.114059	-0.297167	-1.18332	-1.00789	-0.697898	0.198118
	1203	0.277157	-0.382266	0.143337	-0.252212	-1.30661	0.819097	-0.0777707	1.11084	-0.608437	0.219249	0.166271	-1.02404	3.4376	0.664828	0.0315213			1203	0.202658	0.566543	-0.79634	0.0765971	0.230676	-0.516559	-1.34633	-0.0998457	0.195329	-0.269409	-0.796974	-1.36606	-0.771706	-0.833464	0.222792
	1204	-1.15925	4.12892	0.728615	0.0567884	0.0571084	-2.18747	0.0644642	-0.988818	0.589398	1.33258	0.376915	3.03684	-0.0568503	0.252949	0.00872427			1204	0.467732	-0.110007	-0.812093	-0.0420109	0.598025	-0.754696	-0.929433	0.418719	0.0336336	-0.158309	-0.741293	-1.4006	-0.829836	-0.325722	0.293284
	1205	-0.130056	1.65763	2.31984	0.289044	0.276671	-0.119388	1.2115	1.74588	2.16439	-0.375733	-2.75617	1.45841	0.340345	0.142895	-0.0443827			1205	0.324372	-0.0612028	-0.592893	-0.175898	0.443469	-0.626119	-1.32256	0.249177	0.319459	-0.469927	0.0312917	-1.6809	-0.725866	-0.182128	0.202917
	1206	-0.707688	-1.2728	1.15038	1.45628	0.00160451	-0.772882	-0.26136	0.263456	-0.175453	0.175437	0.646463	-1.40057	-0.764907	0.392115	0.0145803			1206	0.0382834	0.264694	-0.484475	-0.31549	0.940365	-0.896026	-1.26415	0.144702	0.210764	-0.236068	-0.348507	-1.55002	-0.763316	-0.247373	0.270195
	1207	-0.504292	-1.9329	-1.46945	0.0707203	0.00965156	0.163217	-0.129351	0.15374	1.25674	-0.348477	-0.221037	-0.525491	2.61508	-0.450378	-0.0166174			1207	0.141822	0.237947	-0.722233	-0.239601	0.80195	-0.755799	-1.46082	0.717722	0.23326	-0.956802	-0.227045	-1.235	-1.25537	-0.566631	0.20099
	1208	1.13477	-1.20073	-2.18848	-0.777277	-0.00590328	0.559774	0.181503	1.32887	-0.970775	0.220896	2.77767	-2.33371	0.795131	-0.310991	-0.0999896			1208	0.411046	-0.0655094	-1.14057	0.0383434	0.355304	-0.273703	-1.21218	0.124008	-0.38159	-0.292472	-0.948707	-1.477	-0.79993	-0.405287	0.419074
	1209	1.25847	1.50116	0.17691	-0.472257	-0.0133582	-0.390987	0.792978	0.348936	-1.22658	0.505983	0.551367	0.46397	-0.399453	0.603786	0.0156708			1209	0.166326	0.0627908	-0.882455	0.133852	0.804821	-0.368431	-1.49135	0.312005	0.112859	-0.145353	0.101275	-1.51816	-0.68563	-0.570407	0.347248
	1210	-0.384511	-0.920382	1.72987	-0.845298	0.128621	0.410433	1.16925	-1.46525	-0.668707	-0.231285	0.0766987	0.926597	1.16732	-0.899191	0.0118821			1210	0.264984	-0.0976498	-0.454725	0.0229772	0.950557	-0.548098	-1.08946	0.421241	0.272324	-0.269127	-0.528734	-1.28804	-1.04169	-0.366941	0.210922
	1211	-0.488401	-0.662515	-0.059288	0.857966	0.492253	2.22331	0.84201	-0.513845	0.210517	-0.0443015	1.15284	0.627341	-0.953118	-0.664015	-0.383909			1211	0.154576	0.0318274	-0.665922	-0.145218	0.467375	-0.389837	-1.48511	0.506198	0.0398855	-0.104092	-0.0999495	-1.47706	-0.597194	-0.62371	0.254842
	1212	-0.0374624	-0.271576	2.98819	-0.117838	-0.0849278	2.3724	0.288136	-1.89922	-0.495151	1.1117	1.12386	-2.02367	1.68544	0.308786	0.0736567			1212	0.162642	0.150513	-0.383866	-0.0172209	1.08926	-0.44787	-0.960496	0.142679	0.301896	-0.494051	-0.11137	-1.76464	-0.866559	-0.605603	0.151269
	1213	1.35921	1.00252	0.251972	1.57583	0.0297288	0.0769527	1.74208	1.30634	-0.392257	0.710226	3.1732	1.57533	-0.835762	-0.549637	-0.0293264			1213	0.210262	0.140714	-0.527149	-0.0694308	0.610536	-0.500472	-1.15171	-0.0659914	0.0782622	-0.245566	-0.748833	-1.59024	-1.29529	-0.456395	0.148506
	1214	-0.242683	0.972687	-3.96517	-0.309162	0.108354	2.28556	-2.17841	1.73138	-0.0870241	0.599449	-0.065765	0.369199	3.27525	0.727276	0.420623			1214	0.35044	-0.25692	-0.776657	0.161049	0.741087	-0.414228	-1.21141	0.111871	-0.215191	-0.11535	-0.398881	-1.27886	-0.980752	-0.400719	0.108297
	1215	-0.894635	0.671027	-0.873108	0.630914	0.144903	0.421848	-1.01985	0.500381	-0.495715	0.178291	-2.27731	0.0694028	0.404527	-0.157476	0.12965			1215	0.0666706	0.0869325	-0.803502	-0.125437	0.842114	-0.505883	-1.42909	0.18076	-0.40464	-0.326158	-0.156994	-1.04412	-0.481163	-0.903632	0.0629373
	1216	0.340936	1.26073	0.53559	0.524268	0.0632435	0.627738	-0.491084	-0.478478	-0.534532	0.133458	1.70906	-0.383819	-0.995853	-0.267116	0.00295529			1216	0.241087	-0.3113	-0.773432	0.104357	0.476347	-0.171363	-1.27218	0.201183	0.113335	-0.00623107	0.0666305	-1.115	-0.801041	-0.436143	0.161804
	1217	-0.0759516	-1.16697	-1.11053	0.285881	0.445329	-0.396065	2.23278	-2.99895	-0.0656174	1.38002	3.18483	0.767592	0.0673847	0.161429	-0.0201473			1217	0.283756	0.0736481	-0.51715	-0.090048	0.732889	-0.595021	-1.33663	0.372701	-0.0940718	-0.18261	-0.396137	-1.34691	-0.78052	-0.666156	0.53315
	1218	-0.73661	-0.548773	-0.600959	1.25269	0.0939693	1.50779	0.500875	0.683441	0.239828	0.106962	5.23621	-0.29165	-0.320774	0.986555	-0.00830837			1218	0.190003	0.0096375	-0.899169	0.0395257	0.924404	-0.542728	-0.738905	-0.0182243	0.385285	-0.0815479	-0.376363	-1.22953	-0.931212	-0.469396	0.267737
	1219	-0.387712	-3.46151	0.815587	0.323944	0.502007	1.73162	-1.87243	1.92376	-0.718165	1.71358	1.14294	0.421208	0.977547	0.784137	0.143631			1219	0.403832	0.193893	-0.882042	-0.126742	0.259473	-0.774385	-1.3413	-0.133099	0.0895527	-0.389191	-0.651833	-1.64582	-0.775728	-0.431498	0.412557
	1220	-0.339206	0.846857	-1.3094	-1.22179	0.0538905	1.23465	1.50873	-1.50057	3.55696	0.470399	-6.60201	2.88121	1.85025	0.0265707	-0.296965			1220	0.257981	0.0616087	-1.1349	-0.0697141	0.61701	-0.338694	-1.58333	0.39593	0.116798	-0.16311	-0.477907	-1.49069	-1.07541	-0.789425	0.270761
	1221	1.27637	0.536377	0.00758491	-0.657861	0.0415125	0.498581	-2.07048	-0.716615	1.27975	-0.762421	0.304365	-0.892206	3.20163	-1.41086	0.141748			1221	-0.0138529	-0.187462	-0.607823	-0.062766	0.628167	-0.635345	-1.12365	0.422821	0.282544	-0.507187	-0.24887	-1.40355	-0.858408	-0.558547	0.243904
	1222	-0.382142	-1.9005	-0.0942562	0.745681	-0.118382	1.98774	-0.285108	-0.283403	0.172981	0.502409	1.39194	0.810327	0.0425453	1.57278	-0.100499			1222	-0.0701317	-0.139932	-0.776977	-0.117446	0.440592	-0.636852	-1.12476	0.280899	-0.0960937	-0.147193	-0.272998	-1.27004	-1.10685	-0.653567	0.0807709
	1223	0.44954	0.462955	-0.867678	0.0157017	0.592201	1.65746	-2.58914	-0.00120171	1.18348	0.843835	2.26237	0.0658842	1.90206	-0.259682	0.0512115			1223	0.270863	-0.115595	-0.458055	-0.44545	0.725759	-0.492956	-2.10369	0.178699	0.285812	-0.12559	-0.399881	-1.11565	-0.736117	-0.321685	0.162539
	1224	0.653147	-0.0455699	0.778073	0.396223	0.00396981	0.960817	1.33633	1.04892	0.573405	0.565764	8.42984	1.24362	0.706266	1.65256	0.0431283			1224	0.108666	0.0403751	-0.823901	-0.158263	1.3176	-0.757106	-1.26825	0.33937	0.630597	-0.298503	-0.206708	-1.76212	-1.03688	-0.414715	0.203299
	1225	-0.311552	0.578382	0.0647649	-0.67321	0.120314	0.885652	-1.0248	-0.964647	-0.133594	1.01602	-1.54823	0.482809	0.250581	0.145295	-0.055455			1225	0.208836	0.101262	-0.879651	0.0351103	0.632289	-0.303213	-1.46301	0.332448	-0.0864725	-0.224426	-0.267155	-1.05971	-0.932824	-0.477343	-0.0154677
	1226	0.321971	2.5588	2.58399	0.311924	-0.00696229	0.0422022	0.866914	0.737325	1.4062	-1.05608	1.69724	-1.41979	-0.487947	1.03732	-0.00587614			1226	0.272893	0.141309	-0.676724	0.25984	0.81053	-0.409954	-1.05822	-0.028779	0.282642	-0.156544	-0.394927	-1.46555	-0.750335	-0.450637	0.441431
	1227	-0.908587	-0.628486	0.813177	1.3739	-0.0533065	-1.65594	0.284861	1.35647	2.56492	0.366068	0.871672	-0.262453	1.33903	1.09343	0.175034			1227	0.50656	0.132131	-0.483389	-0.0732012	0.386758	-0.345697	-1.46843	0.279563	0.16526	-0.326682	-0.214669	-1.57913	-0.717487	-0.292423	0.245175
	1228	0.484955	-1.24198	-0.297661	-0.588967	-0.145528	0.367053	-1.54136	2.26483	-0.280456	1.35154	1.31217	-1.85949	3.31926	-0.485941	-0.0489226			1228	0.0491083	0.247172	-0.776881	0.184157	0.431385	-0.871051	-1.32281	0.14904	0.246798	-0.6035	-0.48963	-1.37027	-1.1458	-0.66019	0.264678
	1229	0.446501	1.18722	1.23159	0.648857	-0.0271407	-0.919115	-1.26909	0.0520658	0.54173	-0.188825	4.19108	-0.225874	0.204367	-0.839592	0.0845197			1229	0.231438	-0.197281	-0.559812	-0.0731366	0.689094	-0.560449	-1.05263	-0.0736438	0.129583	-0.209792	0.0061456	-1.26025	-0.58993	-0.520232	0.372127
	1230	0.50412	0.439499	-1.08818	-1.19694	-0.0837725	0.0500927	-2.38361	-1.6008	-0.32261	0.821754	-0.660789	-0.385647	1.73446	-0.148516	-0.061833			1230	0.626172	0.118899	-0.364983	-0.495332	0.476357	-0.782097	-1.17326	0.0822205	-0.233584	-0.21006	-0.24227	-1.28415	-0.881214	-0.530113	0.1718
	1231	-0.307799	0.524208	-0.741096	-0.217894	-0.987103	0.583403	-1.1763	-0.73807	0.35558	0.409957	-2.23869	-0.470465	1.62431	-0.302533	0.00155161			1231	0.375205	0.180012	-0.915062	0.0809033	0.626418	-0.673957	-1.19531	0.0690542	-0.150836	-0.416648	-0.573158	-1.18278	-0.611905	-0.483546	0.391069
	1232	-0.663842	0.869316	-0.63117	-1.42391	-0.00830689	-0.710455	0.050688	0.349467	0.674711	0.792217	-1.37594	0.405476	1.10284	0.403052	0.535423			1232	0.13209	-0.36883	-0.762086	0.225656	1.24928	-0.69053	-1.27018	0.127726	0.3921	-0.236313	-0.287809	-1.71126	-0.818105	-0.357322	0.202954
	1233	-0.0883607	-0.97283	-3.71085	0.23211	0.00391084	0.404129	-0.47538	1.88557	0.400382	0.108198	1.61197	-4.00135	0.947187	-0.584646	0.0696722			1233	0.142251	0.0575548	-0.182727	-0.0276404	1.00907	-0.338665	-1.36407	0.192057	-0.199642	-0.35127	-0.392009	-0.956129	-0.84312	-0.136073	0.183927
	1234	0.118819	-0.747923	-4.22245	-0.936831	0.0466687	0.801983	0.616227	-0.0153444	0.986365	-0.459155	-0.64573	1.07912	1.70886	0.0227705	0.0229519			1234	0.342609	0.0864986	-0.404922	-0.0968519	0.691314	-0.748535	-1.50129	0.0342107	0.0252866	-0.611664	0.270544	-1.7204	-1.00782	-0.429033	0.177794
	1235	0.879716	0.759478	-1.61538	-0.607118	0.0351454	-0.17908	-0.691312	-0.0459312	1.34873	-0.329499	-3.57494	1.55285	0.224287	1.19508	0.331482			1235	0.178022	-0.295576	-0.840128	-0.00221223	0.511554	-0.475364	-1.24604	0.603244	-0.0139685	-0.201831	-0.161303	-1.42568	-0.977875	-0.463755	0.111644
	1236	-1.25428	3.53372	0.780434	0.464426	-0.0977832	0.746881	-0.305329	1.72463	-1.14012	-0.112741	1.93397	0.205966	-1.28451	-0.151825	0.0127401			1236	0.370068	0.107443	-0.637649	-0.133786	0.436214	-0.429026	-1.5779	0.39355	-0.0276642	0.0647226	-0.432181	-1.66668	-0.841539	-0.736126	0.0872428
	1237	-0.279804	1.26406	-0.268493	-1.76177	0.110177	0.729574	1.38012	0.840318	0.775971	-0.376034	2.31527	0.00831203	1.44154	2.59429	-0.017037			1237	0.139	0.311115	-1.11388	-0.00826627	0.0889627	-0.395277	-1.43411	0.25705	0.240392	-0.272936	-0.660496	-1.1934	-0.835014	-0.488478	0.239916
	1238	0.292844	0.767924	1.06584	-0.0730342	-0.240898	-0.984714	0.387158	-0.307814	-0.472662	-0.216452	-2.00499	0.883894	0.884169	0.663007	0.243283			1238	0.00642073	0.112618	-0.447551	-0.0479294	0.910227	-0.684453	-1.59678	0.0673211	0.195281	-0.120098	-0.720759	-1.25215	-0.679028	-0.107158	0.0643189
	1239	0.510182	-0.799769	-1.58959	0.124218	-1.82484	0.909205	1.132	2.28899	1.08899	0.153881	1.16353	-0.264972	-2.00761	2.1297	0.283593			1239	0.413568	-0.323878	-0.604305	-0.10959	0.783705	-0.711266	-1.71028	0.250379	-0.199881	-0.0655174	-0.328945	-1.15681	-0.933718	-0.789049	0.00771973
	1240	1.25639	0.00844983	1.34983	0.59279	0.035867	0.4085	-0.181894	-0.595491	0.913283	-0.0309433	4.64914	-0.19168	-1.00184	0.0536492	0.0513988			1240	0.314429	-0.0589538	-0.777762	-0.378155	0.682906	-0.695433	-0.982852	0.154705	0.0447122	-0.0795975	-0.217802	-1.52773	-0.772977	-0.455129	0.386819
	1241	0.718255	1.25833	-1.14218	-0.625444	0.0501798	0.464258	-1.2368	0.116896	-1.71269	1.71606	-0.158628	0.552397	2.8504	-0.390412	0.252262			1241	0.472321	0.0612359	-0.348545	-0.160383	0.368998	-0.616668	-0.670454	-0.0586954	0.525124	-0.0720049	-0.774851	-1.5073	-1.07692	-0.237498	0.779809
	1242	-0.652192	-0.155261	-0.962611	-0.660171	0.17992	-0.120478	-0.296203	-0.539873	-0.0779317	-0.312115	-0.888262	0.628919	-1.40397	0.511929	0.355937			1242	0.197047	-0.272853	-0.979073	-0.216588	0.917788	-0.353362	-1.23967	0.111819	0.233095	-0.462654	-0.454106	-1.06802	-0.965459	-0.279511	0.224689
	1243	1.53278	0.994503	-0.376838	-0.763649	0.00549802	0.588907	0.601393	0.597787	0.205111	-1.34578	-0.552233	-0.471796	0.690613	0.128219	-0.00963086			1243	0.301792	0.143298	-0.549503	-0.0271272	0.371116	-0.355442	-0.985507	0.387981	0.245329	-0.112254	-0.344897	-1.249	-1.14447	-0.450418	0.280855
	1244	-0.205674	0.114083	0.924975	-0.406485	0.0593193	0.0343904	-0.256103	0.578965	0.0812564	-0.251642	-0.241115	-0.748571	-0.669168	-0.179733	0.145173			1244	-0.0122381	0.285787	-0.895667	0.4199	0.703082	-0.383857	-0.605386	0.0962696	0.268854	-0.402499	-0.47757	-1.37358	-0.989945	-0.621125	0.215561
	1245	0.928751	-2.27408	1.55401	0.523911	-0.117621	0.272437	-1.11098	-0.831382	-0.008226	-0.335103	-1.5205	1.31998	-0.29943	-0.51065	-0.126254			1245	0.287587	0.112995	-0.714247	0.117961	0.311677	-0.538689	-1.21888	0.554406	0.251274	-0.0691204	-0.529137	-1.30149	-0.794766	-0.363888	0.307294
	1246	-0.0220695	-2.36185	-1.18647	0.468576	-0.0318786	-0.131642	0.153774	1.12089	0.459547	0.437962	-0.272916	-0.307836	1.47497	-0.816352	0.0698615			1246	0.330151	-0.116325	-0.863568	0.340968	1.07694	-0.685565	-0.973991	0.159179	-0.104444	0.0759865	-0.262873	-1.08971	-1.20091	-0.580031	0.353133
	1247	-0.45268	2.98089	0.923047	-0.145721	0.0137111	0.697394	0.760019	0.796144	0.0932091	-0.474165	-2.78133	-0.614428	-1.09463	-1.14994	0.420472			1247	0.294153	0.0484818	-0.663139	-0.20824	0.374172	-0.555088	-1.1187	0.233002	0.132061	-0.543159	-0.449582	-1.72611	-0.402814	-0.222299	-0.0694902
	1248	0.68245	-0.420642	2.73861	-2.02614	-0.0222987	1.21533	0.914761	1.26745	1.84478	-0.155126	0.873898	0.829024	1.06828	0.955831	0.203178			1248	0.25279	0.0352827	-0.765353	0.114313	0.725112	-0.490588	-1.3388	0.218747	0.328564	-0.465283	-0.490792	-1.40144	-1.13806	-0.887234	0.152408
	1249	0.14137	-0.211018	1.11963	0.66357	0.0210214	0.247795	1.52126	0.170061	0.142261	0.555688	2.70832	-0.498665	-1.26038	0.10227	-0.0160048			1249	0.263998	0.223134	-0.809484	0.0530358	0.659099	-0.573127	-0.872856	-0.0352913	0.46332	-0.231175	-0.316156	-1.39788	-0.716602	-0.615144	0.322469
	1250	-1.53964	2.07628	0.639745	0.421406	-0.034714	0.925408	0.198174	0.195741	-0.733704	-0.415905	1.87364	1.77254	1.05764	-0.608486	-0.00163046			1250	0.0246139	0.0331503	-1.29249	0.227897	0.760784	-0.554193	-1.0818	0.197406	0.293433	-0.121707	-0.31904	-1.78758	-0.963061	-0.350205	0.321096
	1251	-1.62241	1.25579	1.24194	-0.2151	-0.100136	-1.15278	2.39158	1.00111	-0.32523	-0.429092	0.910175	1.62806	-1.95972	-3.14787	0.0861883			1251	0.096535	-0.105285	-0.349532	-0.104233	1.14785	-0.48677	-1.29698	0.0335959	0.181767	-0.491412	0.225496	-1.20445	-0.645899	-0.356961	0.225073
	1252	0.310664	-2.07246	1.07729	-0.760988	-0.0609706	0.36051	0.623913	0.48416	-1.63275	-0.7674	2.08794	1.87819	1.74919	0.509052	0.0361381			1252	0.0982965	-0.353737	-0.715105	-0.0225681	0.916234	-0.727251	-1.31319	-0.00433159	0.298679	0.0149933	0.0667193	-1.02808	-0.855585	-0.568084	0.0610394
	1253	-0.20019	2.40334	-1.69064	-0.199985	0.379494	0.489912	-1.28494	-0.511675	0.928921	0.198265	2.91526	2.87069	1.46444	0.811586	-0.0672241			1253	-0.0606537	-0.0939023	-0.560508	0.101666	0.224049	-0.44527	-1.04082	0.295876	0.140375	-0.3121	-0.517752	-1.13742	-0.882471	-0.369263	0.255649
	1254	-0.515174	2.86261	-0.921836	-0.00970488	0.000343011	1.77211	-1.67968	-1.15676	0.247219	0.870661	0.767317	0.677355	0.200831	-1.0147	0.0706683			1254	0.0349523	-0.179183	-0.91361	-0.0927878	1.18474	-0.84181	-1.35522	-0.0629998	0.345603	-0.409986	-0.540904	-0.909787	-1.07566	-0.433269	0.39301
	1255	0.949899	-2.0193	0.219245	-2.32234	0.864854	0.907945	-0.427577	-0.57745	0.310725	0.407757	-1.13052	-0.019845	-0.0711353	2.65326	-0.0317611			1255	0.257547	0.2918	-0.279743	-0.0449064	-0.00441244	-0.212135	-0.859842	0.148884	0.153106	-0.148228	-0.526093	-0.948621	-0.908774	-0.139287	0.356835
	1256	-0.124766	-0.905596	-0.866748	-0.62402	-0.239646	0.325998	0.0824664	-0.281375	0.722733	1.22508	3.31032	-0.96666	0.436398	-0.430146	0.0651673			1256	0.0453937	-0.083664	-0.519406	0.107994	0.725326	-0.568214	-1.22561	0.236918	0.220504	-0.295523	-1.10039	-1.22393	-1.06814	-0.337022	0.12061
	1257	0.0505232	-0.125618	5.89544	0.705653	-0.00319471	0.715426	1.10364	-0.125908	0.767699	0.117692	-0.951836	1.09921	2.15941	0.815879	0.0915709			1257	0.140499	0.110011	-0.828085	-0.148199	1.25631	-0.604852	-0.806936	0.281951	0.252307	-0.280197	-0.4724	-1.3048	-0.862145	-0.451234	0.363967
	1258	1.12656	0.12414	-0.109583	1.5102	-0.277441	1.33987	0.396732	0.948748	-0.815006	0.0236986	2.06358	2.24187	1.21326	0.139707	0.120386			1258	0.164252	0.230933	-0.575829	0.164548	0.536319	-0.377534	-1.87302	-0.155112	-0.217666	-0.28328	-0.347895	-1.53703	-1.02202	-0.32307	0.291412
	1259	-0.717931	1.14812	0.82417	0.217909	-0.0525894	0.0278471	-0.432256	-0.334435	0.100635	-0.0468668	-1.37508	-0.297728	0.0173742	2.29206	0.558019			1259	0.289133	-0.12323	-0.6247	0.173765	0.716027	-0.864295	-1.14076	0.12573	0.159818	-0.322274	-0.393842	-1.47608	-0.964975	-0.642295	0.248024
	1260	-1.03074	2.35689	-0.794932	-0.532852	-0.00349322	0.890969	-0.575631	1.43406	1.2619	-0.053849	-0.780407	1.18288	0.28367	-0.429293	0.23869			1260	0.337312	-0.0375656	-0.513391	0.0811529	0.810433	-0.637127	-1.54894	0.17801	0.191413	-0.171178	-0.368579	-1.27372	-0.876703	-0.829761	0.314881
	1261	-0.175303	-1.39197	-0.00794621	0.104264	0.690543	-0.278483	-0.128932	1.04061	0.772786	1.34995	0.399561	-1.24014	0.971731	0.0154875	-0.249271			1261	0.270877	0.0801027	-0.51437	0.124887	0.02052	-0.600549	-1.42594	0.127178	0.000564665	-0.300143	-0.177049	-1.45933	-0.994206	-0.438182	0.29427
	1262	0.913484	-0.859701	0.728253	-0.741989	0.162776	0.315265	2.81442	-0.610906	-1.89179	-0.840585	-0.49608	-0.321529	-0.386129	-0.492781	0.0322497			1262	0.11634	0.0471916	-0.652634	-0.140572	0.68952	-0.522306	-1.03581	0.331766	0.121176	-0.502457	-0.159378	-1.35681	-0.84822	-0.242482	0.38577
	1263	0.826566	1.85638	0.502452	-1.2359	-0.0305139	-0.123132	0.711186	0.0835123	-1.04627	-0.0542075	0.42141	1.57324	1.07645	2.42636	0.465237			1263	0.317428	0.138686	-0.550033	-0.337137	0.259497	-0.415146	-0.880109	0.32677	-0.264568	0.0700714	-0.623263	-1.03505	-0.605284	-0.667641	0.201309
	1264	-1.11633	2.31495	-3.39637	-1.17127	-0.0382448	0.69076	-1.10139	0.763789	-1.98553	-0.711808	0.167223	-2.06016	-0.668855	1.33198	-0.00227503			1264	0.100184	-0.257242	-0.472498	0.167033	0.4531	-0.724033	-1.24576	0.305662	0.20337	-0.165233	-0.347209	-1.5856	-0.94578	-0.55861	0.191029
	1265	0.724219	2.96378	0.791425	0.011252	-0.345785	-0.753159	-1.72737	-0.0828432	-0.139994	0.127867	2.86329	1.28494	1.14098	-1.18358	0.0592109			1265	0.243771	0.0801534	-0.573574	0.0471506	0.718902	-0.439643	-1.32752	-0.176277	-0.127203	-0.369842	0.123872	-1.03002	-0.988692	-0.284847	0.077851
	1266	0.580648	1.93627	-0.493132	0.257685	0.283255	0.549779	0.669567	-0.524901	0.0607475	0.372309	-1.02718	0.352939	-1.77106	0.283792	0.121131			1266	0.240306	0.0500588	-0.402565	0.0816981	0.98241	-0.748434	-1.04873	0.140703	0.0972665	-0.292964	-0.080356	-1.09717	-1.21394	-0.393244	0.304917
	1267	-0.165048	-1.99518	1.28067	0.867336	-0.054078	-0.0526963	0.239374	-0.143078	0.643863	-1.44661	1.7766	0.581096	0.596099	-0.414808	-0.0573911			1267	0.208957	0.130134	-0.932205	-0.0202627	0.538231	-0.763525	-1.41627	0.401019	0.234262	-0.500437	-0.0551472	-1.4186	-1.15511	-0.47769	-0.0142138
	1268	-0.988931	-1.52324	-2.5202	-0.370219	-0.0169441	1.29931	0.930157	0.387229	0.243487	-1.22482	-1.1329	-0.984701	-0.364897	1.19263	-0.00229896			1268	0.131112	-0.124272	-0.86423	0.190874	0.295965	-0.451394	-1.08267	0.121013	-0.0503322	-0.114261	-0.417761	-0.9668	-0.743696	-0.61045	0.303167
	1269	0.199703	0.415113	0.223164	0.99006	-0.179802	1.27355	-0.525158	-0.628263	-0.233159	0.498927	-3.26431	-0.66574	0.255087	0.565964	0.0315309			1269	0.232318	-0.00218895	-0.653457	0.0497588	0.584528	-0.581851	-1.48973	0.0136712	-0.0401331	-0.306601	-0.177048	-1.16155	-0.713603	-0.245961	0.369811
	1270	0.176058	0.605717	0.350498	0.182251	-0.0249501	-0.0913729	0.704778	0.196213	-0.131543	-1.20642	-1.59948	-3.5554	0.344042	1.61917	0.0498001			1270	0.381575	-0.00278372	-0.59406	-0.0856651	1.01612	-0.660346	-1.07521	0.375406	0.101543	-0.0015786	-0.0968282	-1.98103	-1.25215	-0.570523	0.335965
	1271	-0.387678	-0.804078	0.197232	-0.243541	-0.487374	-1.28224	1.69159	-1.4131	0.164719	2.29299	-4.53226	-0.17686	1.00608	-1.18862	0.0378998			1271	0.295878	0.277391	-0.645867	0.0878389	0.721492	-0.274199	-1.00134	0.238279	0.608909	-0.320202	-0.258075	-1.57525	-0.801226	-0.6872	0.030692
	1272	-0.965718	0.0958532	0.996919	-0.743876	-0.0444127	0.242273	-1.46212	-0.205623	-0.07864	1.10595	1.83247	1.91913	1.16413	-0.0293106	0.0469433			1272	0.131918	-0.00661775	-0.661179	-0.0670153	0.744353	-0.3836	-0.827097	-0.0365559	0.0468971	-0.53419	-0.668907	-1.26856	-0.760482	-0.57979	0.0413796
	1273	0.209681	2.07408	0.360416	-0.724526	0.00606291	-0.0461656	1.49076	-1.12714	0.877061	-1.01127	-2.0195	-0.209674	1.89521	0.304343	0.0502278			1273	0.208974	0.13494	-0.54492	0.268722	0.734919	-0.728917	-1.04907	0.133591	0.151072	-0.455228	-0.434325	-0.845304	-0.703035	-0.757185	0.335374
	1274	0.4277	-2.87908	-0.696029	1.90555	0.0431203	-0.759553	0.849036	-0.575269	-0.921614	1.46318	-0.913465	3.01064	-0.878689	1.52116	0.0468878			1274	0.288473	0.133243	-0.980876	-0.0155312	0.694431	-0.438786	-0.915452	-0.131002	0.0815545	-0.309692	-0.41434	-1.55737	-0.904118	-0.798917	0.133718
	1275	-0.0439774	-0.642152	-0.667054	-1.70466	-0.0484957	0.431153	0.268728	-1.71954	0.382962	-0.482281	-0.431147	-1.04161	0.561216	0.412901	0.0674762			1275	0.168149	-0.0178284	-0.841992	-0.135428	0.894879	-0.563827	-1.50819	0.348736	0.127146	-0.1668	-0.852058	-0.794195	-0.836692	-0.499183	0.280129
	1276	-0.38176	0.156536	1.31158	0.809328	0.0110879	0.632985	1.23993	2.14223	0.907629	-1.49843	-4.42466	0.228243	-4.66237	2.04167	0.0616939			1276	0.402368	-0.0738028	-0.705266	0.242759	-0.116676	-0.741257	-1.55574	0.280421	-0.00293437	-0.321669	-0.187505	-1.51492	-0.965691	-0.230606	0.322134
	1277	-1.24867	0.989445	0.735364	0.880796	0.521503	0.681831	1.12886	-0.463464	-0.145779	0.524192	-0.237288	1.46259	1.31704	-0.629283	-0.000367564			1277	0.3297	0.444574	-0.877454	-0.0357396	0.356095	-0.474907	-1.21935	-0.0939666	-0.288435	-0.155435	-0.0620909	-1.50111	-0.863719	-0.414612	0.340253
	1278	-0.741064	-0.899147	-0.86153	-0.419028	-0.0134507	-1.41394	1.48361	-1.25228	-0.280688	0.519184	2.67917	1.00542	0.42755	1.67775	-0.0562265			1278	0.10147	0.212099	-1.04032	-0.167302	0.572857	-0.334412	-1.37558	0.325029	0.223644	-0.516754	-0.450256	-1.4399	-0.77021	-0.440018	0.377453
	1279	0.609646	0.0995095	1.28222	-0.970327	0.191805	0.379919	-0.948035	1.40391	-0.218217	-0.833681	2.93951	1.85461	-1.04411	0.322111	0.0319293			1279	0.457269	0.153585	-0.339543	-0.240239	0.390491	-0.563264	-1.81813	0.249095	0.381216	-0.506763	-0.517883	-1.49008	-1.10019	-0.715871	0.198664
	1280	0.485849	0.178834	0.780253	-0.485384	0.269462	1.85538	-1.14296	-1.43359	-0.231567	0.232486	0.549404	1.32793	-0.157416	-0.556484	-0.274504			1280	0.078249	0.170332	-0.743853	-0.375697	0.333578	-0.702686	-0.960544	0.443868	0.00698668	-0.288813	-0.30236	-1.5242	-0.794559	-0.389454	0.0308554
	1281	0.0647511	-0.666823	1.06436	-0.33046	0.0397251	2.18466	-0.480282	-0.994365	-1.62843	-0.169818	3.12201	-0.435174	0.708659	-0.61961	-0.0726999			1281	0.00524625	0.472614	-0.528042	0.0312613	0.304751	-0.402481	-1.79247	0.439256	0.323056	-0.185338	-0.822775	-1.1611	-0.968691	-0.715615	0.220608
	1282	0.0736441	0.631396	-2.13027	-0.172457	-0.412838	0.334498	0.303726	0.318163	-0.220347	0.421895	-2.58969	-1.22826	0.119511	-1.09857	-0.101391			1282	0.467566	0.471254	-0.601577	0.0363505	1.07898	-0.323333	-1.46251	0.282183	0.145903	-0.224244	-0.50266	-1.0282	-1.24376	-0.633713	0.06804
	1283	0.689235	-2.03605	0.136188	1.13579	0.024046	-0.928556	0.1523	0.297196	0.0338924	0.244207	0.37611	-1.60018	-0.0109733	0.761796	0.0250122			1283	0.409775	-0.167826	-0.416024	-0.399241	0.978682	-0.025938	-1.42062	0.218672	0.019477	-0.330248	-0.320603	-1.59146	-0.885867	-0.691918	0.225279
	1284	-0.399933	-0.0851735	1.47488	0.634985	0.135305	1.20153	2.79664	0.00374589	0.162192	-0.106648	3.45941	0.351216	-1.33819	-0.42914	0.0237963			1284	0.0441318	0.258025	-1.00071	-0.0995934	1.00693	-0.539759	-1.57681	-0.0931223	0.11429	-0.156594	-0.300694	-1.07175	-1.28588	-0.525537	0.0984597
	1285	-0.111513	-1.2075	-0.721013	0.0315797	-0.0298982	0.12402	2.37774	0.814796	-0.25446	-0.837571	-1.34892	-0.440566	-0.708712	0.565553	0.0519021			1285	0.045071	0.096695	-0.669664	-0.00520977	0.633491	-0.456647	-1.85461	0.0114132	0.260425	-0.413895	-0.00625533	-1.37635	-1.00247	-0.738725	0.285227
	1286	0.669958	-0.338914	0.579334	1.0643	-0.0312823	1.29069	-0.744685	0.724965	0.0331661	0.289409	-1.94587	-0.0219226	-0.0520703	0.169858	-0.0601514			1286	0.164076	0.240761	-0.57622	-0.043654	0.868013	-0.370423	-1.14336	-0.0356483	-0.154472	-0.783559	-0.627321	-1.70721	-0.9967	-0.29432	0.171605
	1287	0.648681	-0.369824	0.304871	-0.986425	-0.045508	-1.21639	0.10543	-0.723533	0.746003	-0.473175	-1.60684	1.24524	-1.1326	0.76035	0.0358909			1287	0.485644	-0.239464	-0.484322	-0.0975375	0.416217	-1.01882	-1.19414	0.12229	-0.178294	-0.0514581	-0.395194	-1.18933	-0.740697	-0.337753	0.0468856
	1288	0.141233	-2.91507	-0.416118	1.14272	-0.0395258	-0.430808	1.41224	1.04733	-0.812242	0.500626	-0.29285	-1.61897	0.624077	0.783496	0.0324439			1288	0.35819	-0.0108644	-0.706696	-0.0582767	0.759224	-0.595771	-1.0182	0.332626	0.0864684	0.0606878	-0.0128571	-1.40463	-1.1093	-0.349052	0.25542
	1289	1.10191	0.585584	0.371492	0.800543	0.0515236	-1.01358	0.881277	-0.0918308	-0.131702	-0.470394	-1.97958	-0.0364345	0.374608	-1.66806	-0.500628			1289	0.118196	0.153833	-0.582382	-0.166426	1.00296	-0.511459	-1.19475	0.257289	0.152079	-0.616453	-0.523634	-1.16822	-1.02731	-0.415302	0.166765
	1290	0.105353	1.48953	0.656197	-0.768403	0.0463831	0.274397	-0.339196	0.229132	0.547993	0.298693	-0.304397	1.12161	0.363846	0.140054	-0.0279238			1290	0.561703	-0.0414696	-0.751795	-0.23553	0.892804	-0.447103	-1.01211	0.221788	-0.0237695	-0.261004	0.0225957	-1.25094	-0.79495	-0.635913	0.350212
	1291	-0.151339	-2.0457	1.0863	0.235333	-0.00738101	0.518914	0.37229	-0.906271	1.19031	0.555627	0.327021	-1.07929	-1.26351	-0.590434	-0.0440942			1291	0.342803	-0.137219	-0.676642	0.443759	0.721422	-0.3964	-0.88102	0.533318	0.0722757	-0.141705	0.112794	-1.08015	-0.946404	-0.52328	0.225633
	1292	0.539508	-0.197449	1.14537	0.654029	-0.0808597	-2.03614	1.35504	0.93811	1.00115	0.165017	0.00196342	-1.92668	1.88006	1.7722	0.0326792			1292	0.210359	0.242672	-1.23224	0.0558815	0.547273	-0.48467	-0.526369	-0.181941	0.26666	-0.646716	-0.267428	-1.22981	-1.17419	-0.547484	0.237763
	1293	-0.611994	-3.82787	-0.520829	-0.673865	1.4872	-0.0433391	1.10713	-0.653643	0.563205	0.465458	3.5522	-0.955541	1.30838	-1.91667	-0.191533			1293	0.104367	0.0496169	-0.639546	0.141377	0.140904	-0.199584	-0.909163	0.179655	-0.336916	-0.0679552	-0.496518	-1.58119	-0.990179	-0.732315	0.19914
	1294	0.880242	1.02747	0.374281	0.734551	-0.00875539	2.24456	-4.02803	-0.76395	0.637801	-0.625437	-1.08816	1.353	1.32503	0.0778919	-0.133969			1294	0.242497	-0.139356	-0.255311	0.186111	0.799213	-0.519319	-1.09884	0.485633	0.327098	0.0456351	-0.617096	-1.72917	-1.09886	-0.241022	0.119785
	1295	-0.218009	1.22122	0.387487	2.12343	0.426041	-0.780797	-0.472522	0.107946	0.116962	-0.123153	-1.8634	-0.51932	1.81683	-0.144218	0.0323541			1295	0.16092	0.142215	-0.86986	0.00188401	0.173106	-0.571528	-1.43809	0.111596	0.211397	-0.2406	-0.6328	-1.67107	-1.30997	-0.300773	0.204778
	1296	-1.35756	-0.00704451	0.471779	0.577858	-0.00539684	2.1376	0.704812	2.63279	0.319887	-0.201965	0.0494968	-0.250461	1.37089	-0.134657	-0.0149083			1296	0.26961	-0.093392	-0.483929	-0.184547	0.148282	-0.586899	-1.03387	0.675162	0.131301	0.0891872	-0.397667	-1.28443	-0.932915	-0.488472	0.0788627
	1297	0.347848	2.09135	-1.63243	0.727384	0.189435	0.879425	0.0780146	0.784748	0.220302	0.0690897	3.44035	0.761559	0.12771	1.23161	0.0381588			1297	0.574396	0.263427	-0.880802	0.0758234	0.552049	-0.650925	-1.42688	0.0609765	0.0945961	-0.141096	-0.230457	-1.18387	-1.00744	-0.526777	0.468805
	1298	0.764331	2.07066	-3.05092	-0.20238	-0.259944	-0.0548336	-0.198051	1.96548	-0.221836	-0.0369006	1.46641	-1.08442	-1.67424	1.83231	-0.123356			1298	0.151008	-0.0915639	-0.743173	-0.0246269	0.310264	-0.924642	-1.17272	0.223291	0.134518	-0.08131	-0.835803	-1.41093	-0.950388	-0.370646	0.11347
	1299	1.22159	3.51738	0.729958	0.921735	0.0797772	-0.389236	2.67712	-0.0626565	0.767023	-0.358482	-2.56187	1.39813	0.79855	-1.06009	-0.00967593			1299	0.0510927	0.627136	-0.760155	-0.29156	0.56545	-0.43412	-1.14951	0.113605	-0.100146	0.00208649	-0.735362	-1.69891	-0.81426	-0.771599	0.18229
	1300	1.07981	-1.21067	0.576552	-0.268041	0.173223	-1.32297	0.299208	1.7965	0.375817	0.576684	1.37094	2.03695	-1.11649	0.341222	0.0465604			1300	0.310728	0.143109	-0.944804	-0.22717	0.72364	-0.469665	-1.56219	0.042683	0.295256	-0.24557	-0.855257	-1.09663	-0.920173	-0.57135	0.269296
	1301	-0.417234	1.18972	2.15141	0.109354	0.077649	0.250798	2.4224	-0.113203	0.0495625	-0.375714	-0.864267	0.780281	-0.144159	-1.70419	-0.281026			1301	0.0584272	-0.113877	-0.867747	0.573243	0.614038	-0.832447	-1.60056	0.259973	-0.0722428	-0.404592	-0.447351	-1.4733	-0.795706	-0.631644	0.0708866
	1302	-0.264087	-2.07488	-6.2355	-0.251417	0.0909159	-0.826989	-2.57436	1.95903	-0.242867	-0.0323432	1.6875	1.19163	-3.64074	1.18029	0.0501811			1302	0.210102	-0.0109977	-0.524588	-0.0197762	0.596928	-0.585645	-1.33707	0.241155	0.367241	-0.194199	-0.798391	-1.88483	-0.867528	-0.440194	0.222404
	1303	0.293914	-0.470333	0.198644	0.953338	-0.182334	0.499235	0.321181	0.384243	-0.764869	1.54084	3.91862	-0.695977	0.233413	-1.38773	-0.0293728			1303	0.502014	-0.121313	-0.959619	-0.329672	0.522132	-0.516776	-1.37001	0.606015	0.169632	0.147175	-0.566103	-1.61153	-0.676758	-0.544788	0.203424
	1304	0.434377	-1.8623	-2.1621	-0.675243	-0.150556	0.239856	1.22116	0.695892	1.05948	-0.489659	-1.34731	-0.267081	0.144901	1.04484	0.00897189			1304	0.545532	0.251854	-0.919166	0.124006	0.220796	-0.677698	-0.823206	-0.0721808	0.127137	-0.361075	-0.0492998	-1.32434	-0.557763	-0.450758	0.378286
	1305	-0.591864	-1.63304	2.38511	0.185641	0.0223109	0.302146	-1.74513	0.499217	0.370453	0.029399	0.843536	0.626999	0.520141	1.0182	-0.0272125			1305	0.19092	0.237942	-0.424932	0.394568	0.418388	-0.489618	-1.17357	0.280145	-0.0122398	-0.320891	-0.206791	-1.37756	-0.875788	-0.48868	0.335469
	1306	0.112355	-1.05988	0.920581	0.373724	-0.02649	0.458722	1.44264	0.0835468	0.0407372	0.515269	0.410075	-0.508599	-0.254621	-0.508936	0.21274			1306	0.313548	0.0160064	-0.985943	0.0418929	0.696197	-0.745686	-1.45085	0.331619	0.185468	-0.220772	0.0827378	-1.31303	-1.03351	-0.743109	0.240912
	1307	-0.369888	1.89371	0.787008	0.616478	0.0187728	0.0220246	-0.434206	-0.416065	0.462183	-0.873489	2.20807	-0.672745	1.85743	-0.0325139	0.0042265			1307	0.219267	-0.0854239	-0.332188	-0.635169	0.925847	-0.401092	-0.767068	0.0669407	0.0725697	-0.247098	-0.401641	-1.22639	-0.783401	-0.805093	0.300433
	1308	-0.154559	-0.434168	-0.732764	1.23591	0.0299606	-0.302877	1.15157	0.638341	0.78906	0.643114	-2.07567	0.433944	0.336738	0.367597	-0.0162319			1308	0.175427	-2.56896e-05	-0.914056	-0.305619	0.506579	-0.798061	-1.59603	0.729205	0.151632	-0.367043	-0.988344	-0.884463	-0.970886	-0.482971	0.225321
	1309	0.163404	1.40923	-1.54221	0.229375	-0.0343845	0.288291	-0.751234	0.323898	0.656703	0.139211	-1.47789	0.799624	2.27767	0.0158844	0.00723927			1309	0.0117237	0.365211	-0.714331	0.358111	0.772701	-0.695641	-1.19488	0.328918	0.278893	0.0682928	-0.525329	-0.792068	-0.569226	-0.419895	0.253544
	1310	-0.760005	1.318	-5.62615	-0.330112	0.00295766	0.468051	-1.57764	-0.381785	-0.268261	0.625082	0.27867	0.753305	-1.09331	-1.22928	0.255046			1310	-0.0229746	-0.3413	-0.845526	0.253373	0.357698	-0.750211	-1.38192	0.389961	0.0368133	-0.342534	-0.722944	-1.4031	-1.30497	-0.37459	0.217863
	1311	0.864488	0.443203	1.52293	2.5689	-0.0136822	0.565769	-2.52442	-1.08545	0.257903	0.142407	-1.92641	-1.81514	-0.892761	0.791552	-0.00846345			1311	0.0921868	-0.0372171	-0.671799	0.32815	1.00573	-0.185598	-1.24831	-0.19346	-0.21173	-0.298077	-0.631351	-1.41537	-1.01221	-0.374442	0.156723
	1312	0.524494	-0.492036	-0.531143	0.379538	-0.0914923	0.518081	-0.298331	2.05913	0.806846	-0.0217909	2.05334	0.704339	0.724163	0.425402	0.0356437			1312	0.0461855	0.206896	-0.722767	-0.262618	0.0549803	-0.536692	-1.15341	0.209204	0.0209237	-0.175354	-0.156339	-1.52716	-0.795821	-0.220898	0.30503
	1313	1.09213	-0.823943	2.02964	2.17765	-0.0033262	1.55379	0.58967	-1.75906	0.832172	-0.248556	-0.66996	1.35795	-1.60885	0.602905	-0.0847535			1313	-0.023194	-0.202858	-0.951066	0.167606	1.40387	-0.452551	-1.31398	0.265096	0.263704	0.0225012	-0.548259	-1.5974	-0.991161	-0.691304	0.150297
	1314	0.227969	-2.21811	1.15015	0.490189	-0.776191	-1.3068	0.0483282	-0.965466	-0.985806	-0.440852	-0.167279	-0.205962	3.50881	-0.87523	-0.181782			1314	0.070528	-0.0600992	-0.840899	0.0589017	0.711377	-0.493199	-1.58272	0.45245	0.259303	-0.229591	-0.159829	-1.32209	-0.486381	-0.514032	0.342383
	1315	-0.352087	3.56594	2.98651	-0.166674	0.0768776	-1.69679	2.43978	-0.682009	0.800431	1.17763	0.0253561	-0.491675	0.883394	0.53676	-0.0133274			1315	0.537212	-0.257405	-1.07591	0.0961265	0.346588	-0.527177	-1.32649	0.0317273	0.114959	-0.101316	-0.241837	-1.09943	-0.856947	-0.563126	0.17524
	1316	1.62754	-2.68798	0.473183	-0.663276	0.0785741	0.910049	0.0883615	1.0801	-1.76419	-0.0393577	0.651255	-0.432661	1.05259	1.46061	0.221207			1316	0.578229	0.107301	-0.595331	-0.0721742	0.706382	-0.623	-1.27179	0.175453	-0.301987	-0.278267	-0.424742	-1.46938	-0.786735	-0.539526	0.121205
	1317	-0.613532	-0.0446113	0.0519256	0.0121168	0.185964	1.48196	1.22566	-0.389019	-0.631475	0.8773	-0.165271	0.558943	2.28741	1.89355	0.0676251			1317	0.199178	-0.210961	-0.778778	-0.0786078	0.72217	-0.761685	-1.45485	0.018446	0.233319	-0.582837	-1.01198	-1.51913	-0.886969	-0.292307	0.311428
	1318	0.0789703	0.289421	2.17806	-1.36171	0.227832	0.41902	1.69985	1.74484	1.07181	-0.57067	5.38245	-0.459203	0.742447	0.79584	-0.0837597			1318	0.0827692	-0.0079498	-0.877794	0.0489938	0.846531	-0.658571	-0.791012	0.198219	-0.0546532	-0.00778672	-0.644604	-1.52014	-0.844788	-0.751218	0.233348
	1319	0.0935817	-1.9416	0.357781	0.378307	0.0638216	-0.38564	1.27147	1.88138	1.08398	-0.0937006	0.219355	-0.442415	-1.96695	-0.486065	0.00275573			1319	0.167417	0.000303298	-0.50415	0.0167843	0.464556	-0.57639	-1.51615	0.6137	0.0806335	0.0471679	-0.773315	-1.52157	-1.03625	-0.524787	0.354799
	1320	0.0515703	2.55828	-0.343814	1.07971	0.11537	0.497009	0.554537	0.0855683	0.504883	0.163858	-0.758188	-0.325987	0.0356645	-1.50358	-0.0186069			1320	0.441202	-0.0795106	-0.62974	0.0617251	0.414369	-0.26418	-1.13411	0.22811	0.276795	-0.262374	0.113757	-1.55122	-0.722869	-0.817427	0.058946
	1321	0.995742	1.16558	-0.63042	-0.160677	-0.000903447	-0.420163	-0.988185	0.163688	-0.389272	0.0296489	-1.26458	0.385025	-1.22827	0.492402	-0.0149373			1321	0.0580279	-0.191548	-0.742166	0.0168909	0.393072	-0.83945	-1.31892	0.219999	-0.0598804	-0.282779	-0.19129	-1.05663	-0.746827	-0.535396	0.234086
	1322	1.94024	0.414616	-2.90234	-1.2919	-0.018462	-0.915943	-0.893875	0.0608681	0.846162	0.689363	0.476726	-0.351771	0.587621	-0.625575	-0.000828391			1322	0.560681	0.138547	-1.04971	-0.326531	1.00421	-0.748112	-1.14921	0.314342	0.00898448	-0.35276	-0.497025	-1.17424	-1.09362	-0.569312	0.105848
	1323	1.35148	2.14091	0.467309	-1.84258	-0.0490261	1.63061	-0.255553	0.248461	-0.823351	-0.458311	-1.99422	-1.95424	0.381281	-0.391966	0.0574053			1323	0.449639	0.07758	-0.511656	-0.142216	0.629331	-0.479667	-1.38132	0.0267207	-0.143123	-0.647401	-0.19405	-1.60356	-0.909477	-0.81022	0.260321
	1324	-0.343623	-1.50873	0.00918065	0.274915	-0.10619	3.13157	-1.54187	1.62617	-0.415543	0.10244	1.41362	0.0373952	2.14846	1.35162	0.0151618			1324	0.366315	-0.306491	-0.86424	-0.0672496	0.767079	-0.821735	-0.675753	0.125558	-0.0330985	-0.141812	-0.548806	-1.51867	-0.636462	-0.530481	0.191069
	1325	-0.687784	-2.6144	0.327404	-0.388491	0.181181	0.693307	-0.536311	-0.242403	0.301949	-0.224683	0.366484	0.519782	0.709035	0.32911	0.151426			1325	0.128282	-0.456729	-0.464535	-0.124853	0.727092	-0.275173	-1.18366	-0.0988627	-0.35968	-0.107962	-0.306379	-1.67859	-0.648831	-0.692066	0.232165
	1326	1.42891	-0.904563	-0.132029	-0.174575	0.114985	-1.4762	-0.0294573	-0.108024	-0.511153	0.349916	0.434802	-0.451492	0.373036	0.205525	-0.0456455			1326	0.516829	0.275435	-0.646545	-0.153545	0.259444	-0.710643	-0.870448	0.134419	0.0791559	-0.259881	-0.516475	-1.56862	-1.07482	-0.657146	0.333137
	1327	0.425472	-0.987004	1.8204	0.806211	0.00385118	3.47041	0.376727	-0.822119	0.709949	0.0158168	0.339097	-0.791926	0.960789	0.613867	0.137009			1327	0.254442	-0.012801	-1.0593	-0.0448369	0.590688	-0.776209	-1.32745	0.101192	0.294606	-0.012096	-0.320181	-1.46707	-0.642513	-0.59584	0.276258
	1328	-0.142713	0.549113	0.965926	-0.541814	0.220276	-0.737048	-0.710579	-0.137535	0.320853	-0.327593	-1.20541	-1.84868	0.670796	-0.899089	0.00216981			1328	0.111581	0.227192	-0.455096	-0.131566	0.491067	-0.72452	-1.4443	0.485014	-0.110035	0.0394331	-0.537575	-1.12408	-0.615443	-0.568089	0.0933245
	1329	-0.71821	-5.24501	-0.205855	0.716651	0.0320904	0.0146505	0.383156	-2.01358	-0.494631	0.547991	-0.972961	0.160243	0.246756	-1.48476	-0.0194858			1329	0.372584	-0.193772	-0.612816	0.0356993	0.651428	-0.584585	-0.800596	0.282968	0.120367	-0.12041	-0.677896	-0.945505	-0.721808	-0.458131	0.330573
	1330	0.336667	-0.540734	0.478462	-0.833576	-0.0301422	1.00012	2.68772	0.415791	-0.614364	1.1057	2.42928	-0.611373	-1.12095	1.71407	0.206906			1330	0.31101	0.252264	-0.593105	0.148286	0.730791	-0.882002	-1.06612	0.194528	0.109081	-0.684785	-0.119193	-1.4771	-0.76592	-0.59806	0.33662
	1331	-1.43384	-1.68566	2.38221	-0.0620817	0.0752382	-0.0382365	0.66404	-0.191327	-0.615901	-0.436648	0.20624	1.63091	-0.39884	0.925891	-0.0303596			1331	0.187113	-0.0759427	-0.487004	0.30649	0.913333	-0.470468	-1.11917	0.1211	0.129959	-0.294372	-0.392653	-1.27837	-1.29026	-0.522984	0.0571685
	1332	0.218139	3.78897	-0.0502994	2.14148	0.635109	-0.600445	-0.994798	0.271195	1.69974	-0.750615	-0.435027	-3.0881	-0.062716	0.826028	0.0100992			1332	0.0799816	0.0387343	-0.529125	-0.429543	0.324343	-0.564321	-1.78731	0.389656	0.263219	-0.29666	-0.870163	-1.62282	-0.809335	-0.21657	0.0142092
	1333	0.756419	-3.69121	-1.27213	2.27319	-0.00897645	2.99876	0.832241	-1.64272	0.0587105	0.121877	-1.22417	0.00583364	0.879097	-0.604617	-0.0613286			1333	0.376565	0.236285	-0.832241	-0.0242589	1.00982	-0.601178	-1.0436	0.567465	-0.0824158	-0.297516	-0.532199	-1.08121	-0.598324	-0.723968	0.0841506
	1334	0.761749	-0.370128	-0.640781	0.699121	-0.00962577	-1.44268	-1.32408	0.92102	-0.734431	-0.570585	1.73724	-0.653846	-0.0311913	0.0556142	0.00396861			1334	0.219057	0.12893	-0.553858	-0.115945	1.41236	-0.954291	-1.49672	0.332665	0.588734	-0.18898	-0.00620899	-1.59474	-0.918722	-0.70896	0.173319
	1335	0.179338	3.31026	0.0769557	-0.199903	-0.00963255	0.411601	-0.608096	-0.22323	1.20293	0.481649	1.26471	1.06503	-0.943707	0.254871	-0.23202			1335	0.224091	-0.112048	-0.347452	0.200547	0.989649	-0.735387	-1.32712	0.308359	0.0519667	-0.0379944	-0.758433	-1.28834	-0.879409	-0.573103	0.241845
	1336	-1.1973	2.64676	0.528864	-2.21909	-0.0833906	-0.421388	-0.837529	-0.0685912	-0.183836	-0.258082	1.32037	-0.748842	-0.0972879	0.156483	0.115573			1336	0.0272112	0.160354	-0.86205	-0.272604	0.570874	-0.316502	-1.61279	0.563721	0.19352	-0.0545942	-0.463588	-1.82263	-0.452984	-0.765908	-0.00287443
	1337	0.486735	-0.231567	-1.51577	-0.349186	0.287001	0.909854	1.30628	-0.0406369	0.322186	0.0125523	0.440466	-1.36679	0.281467	0.229058	0.0742144			1337	0.23732	0.117518	-0.601859	0.201104	0.336703	-0.755967	-1.4281	0.139561	-0.0775743	-0.202108	-0.277062	-1.51562	-0.85703	-0.275285	0.13349
	1338	0.120558	2.24932	0.955047	0.481628	-0.156634	-0.541003	3.05416	-0.260406	0.624123	-0.811229	0.306341	-0.910379	0.154167	0.19274	0.0469686			1338	0.118363	0.0690918	-0.410881	-0.611924	0.774353	-0.848377	-1.49571	0.368311	0.058632	-0.119543	-0.703117	-1.21901	-0.884586	-0.617081	0.236018
	1339	1.70582	2.69852	0.136873	0.969789	-0.0793922	0.913786	0.242501	0.547496	-0.425105	0.455163	-1.83869	-1.15964	-0.345008	2.15346	-0.0245628			1339	-0.102757	-0.242007	-0.708456	0.0340122	-0.32323	-0.440788	-1.6279	0.218586	0.115054	0.184139	-0.423385	-1.21635	-0.993034	-0.293991	0.21431
	1340	-0.0207735	0.905407	0.167702	1.63175	-0.0444896	1.57992	-2.34048	0.459844	-0.272861	0.636511	0.618683	0.429562	-0.657779	-0.237785	-0.0184515			1340	0.0337894	0.195364	-0.524911	-0.296204	0.705193	-0.416242	-1.1974	0.0285226	0.343206	-0.103477	-0.433433	-1.56878	-0.601105	-0.555611	0.512181
	1341	-0.498623	2.55256	-0.414754	-2.3401	0.34424	-0.585039	-0.633503	-0.815573	-0.684657	0.327243	1.49013	1.61893	0.818111	0.335798	0.0471804			1341	0.285668	-0.174644	-1.20259	-0.0822603	-0.0358841	-0.942019	-1.03996	0.418314	0.0918111	-0.367955	-0.695604	-1.55365	-1.09833	-0.914279	0.343498
	1342	0.252753	2.21779	1.08955	-0.235001	-0.268926	-0.337463	0.559439	0.564053	1.03898	-0.622095	-0.349573	0.85522	0.299073	2.08471	0.0403942			1342	0.212771	0.013584	-0.158708	0.0336601	0.401475	-0.588287	-1.09089	0.109219	0.0649717	-0.0411066	-0.500557	-1.56293	-0.653193	-0.459291	0.16831
	1343	-0.193916	1.57151	2.54539	0.491989	0.141651	0.646762	-0.0827553	-0.8302	-0.0243033	-0.580558	0.0781647	-0.663776	1.12102	-0.742511	0.0327661			1343	0.0432371	0.0436701	-0.574871	0.0515658	0.638128	-0.890413	-1.42021	0.275422	-0.072422	-0.502312	-0.378556	-1.29902	-1.07957	-0.459022	0.0984492
	1344	-0.0433255	2.11604	0.955955	0.530735	0.0167599	0.808101	1.81377	-0.366949	-1.21393	0.605468	-2.15654	-0.851365	0.289736	-0.972917	0.0483447			1344	0.558082	0.150871	-1.07896	0.207518	0.85698	-0.531739	-1.54316	0.381114	0.209932	0.0462937	-0.177589	-1.26432	-0.375039	-0.450906	0.270862
	1345	-0.527983	0.46922	0.210868	-1.60872	0.00391743	1.45305	0.239779	-0.416346	1.26417	0.150365	-4.92238	-2.012	0.751474	-1.32638	0.026029			1345	-0.18624	-0.368209	-0.401761	0.289392	0.958794	-0.448197	-1.28646	0.0203588	0.353923	-0.270897	-0.773891	-1.35299	-0.936929	-0.911872	0.317845
	1346	0.718271	-1.71449	-0.291387	-0.698778	0.000601775	-2.45153	1.48703	0.855759	-1.45678	0.672739	-0.52074	-1.12735	-1.10408	0.0743263	0.143215			1346	0.19187	-0.031127	-0.515801	0.290908	0.728545	-0.141501	-1.01787	0.320855	0.108883	-0.160538	-0.362617	-1.24701	-0.908601	-0.383101	-0.0337679
	1347	0.674965	1.87683	-1.52169	0.299389	-0.00866132	1.2382	-0.599569	0.57292	-0.800705	0.736493	-0.407902	2.2188	-0.00270249	0.650004	0.0639517			1347	0.317714	0.0931104	-0.260348	-0.37597	1.10933	-0.407991	-1.61087	0.371032	0.0599212	-0.075594	-0.085979	-1.57654	-1.09667	-0.509154	0.539685
	1348	0.208091	-1.97122	-1.00511	-0.335889	-0.712119	0.893898	-1.37545	-0.20097	0.918625	0.190604	0.130586	-0.334352	0.683787	0.763499	-0.123449			1348	0.161157	-0.0291195	-0.503915	0.12984	0.0300981	-0.784215	-1.28902	-0.185865	0.00290355	-0.129374	-0.444624	-1.29021	-1.29684	-0.432666	0.220393
	1349	-0.72137	-2.44988	1.44303	1.34191	-0.0126253	-1.12238	-0.220425	-1.03276	-0.0246429	-0.288037	-1.0307	-0.671514	0.134682	-0.52129	0.0651057			1349	-0.064612	0.285927	-0.711434	0.0671525	0.838693	-0.811416	-1.51544	0.262016	0.555578	-0.0289627	-0.664749	-1.47196	-0.718438	-0.745601	0.276532
	1350	-0.940537	-2.07786	-0.673031	0.969389	-5.15462	0.179344	-1.24096	0.619082	-0.154646	-1.04012	-1.6629	0.398503	3.24022	1.81281	0.0396371			1350	0.15112	-0.347198	-0.372187	-0.161959	0.720148	-0.474433	-1.26413	0.689782	0.311268	-0.0445136	-0.621376	-1.55404	-0.976956	-0.551516	0.0508891
	1351	-0.31652	1.29405	-1.91842	-1.27642	-0.0195218	-2.89629	1.29972	0.477861	1.39126	-0.470058	0.581226	-0.161503	-1.69365	-1.20712	0.170281			1351	0.192877	0.0809823	-0.535976	-0.255514	1.09121	-0.605205	-1.04087	0.459339	-0.0888052	-0.748047	-0.231396	-1.17082	-1.08635	-0.477421	0.0570753
[truncated: 2,648 more rows]

## Sheet: Fig. 3c
Fig. 3c
[truncated: 101 more rows]

## Sheet: Fig. 3e
Fig. 3e
sample classification	number of units	mean Z1 performance	Z1 perf. conf. interval halfwidth	mean Z2 performance	Z2 perf. conf. interval halfwidth
	1	0.348242	0.00785647	0.198129	0.00479607
[truncated: 10 more rows]

## Sheet: Fig. 3g
Fig. 3g
[truncated: 101 more rows]
