# Supplementary material for: Top-down perceptual inference shaping the activity of early visual cortex
Source: Nat Commun. 2025 Nov 14;16:9998. doi: 10.1038/s41467-025-64967-x (PMC12618887; doi:10.1038/s41467-025-64967-x)
Supplement: Supplementary file 6 — Source Data [file 41467_2025_64967_MOESM6_ESM.zip › source_data/source_data_fig_4.xlsx]

## Sheet: Fig. 4b
Fig. 4b
	figural position [pixels]	line mean	line s.e.m.	illusory mean	illusory s.e.m.	rotated mean	rotated s.e.m.
	-1	-0.269415	0.00634974	0.0894751	0.00509282	0.0386121	0.00725463
	-0.875	-0.0390211	0.00618284	0.113941	0.00520802	0.029385	0.00699006
	-0.75	0.195101	0.00579572	0.138738	0.00498172	0.0377914	0.00723284
	-0.625	0.407019	0.00687495	0.156374	0.00529573	0.0317998	0.00650986
	-0.5	0.619003	0.00725949	0.173376	0.00510486	0.0155434	0.00611188
	-0.375	0.757685	0.00765412	0.184662	0.00496757	0.0213743	0.00626457
	-0.25	0.87741	0.00822547	0.194652	0.00510879	0.0116335	0.00620981
	-0.125	0.955103	0.00897354	0.202535	0.00527515	-0.00807976	0.00624907
	0	1	0.00929068	0.202357	0.00534013	-0.0152838	0.00548294
	0.125	0.99349	0.0094834	0.19614	0.00493943	0.00257779	0.00591879
	0.25	0.950925	0.00838905	0.187371	0.00483598	-0.00411383	0.00538592
	0.375	0.88036	0.00886465	0.177931	0.00514368	-0.016127	0.00514177
	0.5	0.774475	0.00761928	0.15495	0.00491628	-0.0159257	0.00495233
	0.625	0.618581	0.00697623	0.137065	0.00494306	-0.0248612	0.00530297
	0.75	0.460967	0.00626687	0.110237	0.00472587	-0.025146	0.00515278
	0.875	0.276021	0.0057199	0.0751502	0.00484944	-0.0271218	0.00521164
	1	0.0809593	0.0055562	0.0515632	0.00544987	-0.0315603	0.00531899

## Sheet: Fig. 4c
Fig. 4c
	figural position [degree visual angle]	line mean	line error	illusory mean	illusory error	rotated mean	rotated error
	-1	1.64433	0.769	0.805667	0.2455	0.128333	0.0955
	-0.75	0.578667	0.2505	0.032	0.1145	0.003	0.2175
	-0.5	3.30767	0.5895	0.418333	0.1555	0.188333	0.1815
	-0.25	11.3387	1.33	1.25733	0.5125	0.434333	0.2515
	0	24.178	2.212	7.641	1.659	0.649667	0.4695
	0.25	10.1317	1.6045	1.59033	0.4785	0.153333	0.292
	0.5	5.18167	0.891	0.336667	0.1405	0.120667	0.2175
	0.75	3.09633	0.6005	0.029	0.077	0.0993333	0.15
	1	1.66267	0.5035	0.291667	0.219	0.409	0.144
	1.25	0.591333	0.0995	0.124667	0.0745	0.222667	0.1445

## Sheet: Fig. 4d
Fig. 4d
	illusory over line peaks	rotated over line peaks
	0.669659	0.195164
	1.49094	0.361898
	0.301572	0.209469
	0.594218	0.101471
	0.171383	0.0440579
	0.710776	0.177553
	0.189957	0.0260661
	1.30628	0.888443
	0.409898	0.17784
	0.0815561	-0.0131845
	0.198788	0.0449894
	0.354319	0.0573585
	0.261082	0.133597
	0.224929	0.149828
	0.0283627	-0.00307404
	0.326924	0.437462
	0.0487461	0.0602861
	0.408971	0.0462798
	0.962634	0.0944419
	0.934967	0.147103
	1.13846	0.795277
	0.255545	0.0984165
	0.221015	-0.0722337
	3.69407	1.06658
	0.0507711	0.0184029
	0.338706	0.144998
	0.387816	0.0967554
	0.341026	0.0757705
	0.130186	0.0652012
	0.140002	0.0199009
	0.182627	0.115196
	0.132546	0.0214013
	0.381361	0.180077
	0.202357	-0.0152838
	0.063954	-0.0042279
	0.278363	0.092001
	0.524464	0.344329
	0.910342	0.243616
	0.5531	0.292322
	0.336448	0.0330485
	0.078076	0.023154
	0.410058	0.108705
	0.276799	0.137762
	1.80594	0.179806
	0.212779	0.0569698
	0.627649	0.176434
	0.537874	1.01735
	0.110222	-0.00587273
	0.0891994	0.0212081
	0.106236	-0.00231846
	0.657859	0.379931
	0.33065	0.0498827
	0.0131907	-0.0702505
	0.391681	0.124894
	0.438084	0.096438
	0.328626	0.120733
	0.0930515	0.0583842
	0.824453	0.384053
	1.52459	0.200032
	0.442913	0.182035
	0.732087	0.343358
	0.0871058	-0.000869264
	0.687797	0.357851
	0.121917	0.0438271
	5.59463	0.0109102
	0.464079	0.113091
	0.139548	0.0453424
	0.255627	0.0542976
	0.0555307	0.020806
	0.355817	0.0564897
	0.598477	0.222038
	0.0519758	0.0127919
	2.20886	0.856948
	0.111243	0.000394015
	0.383517	0.263898
	2.20459	0.349921
	2.13019	0.532537
	1.21637	0.153798
	0.322579	0.0198393
	0.223548	0.131768
	17.1225	6.87477
	0.0416786	-0.0536615
	0.366664	0.160521
	0.437639	0.221461
	0.233034	0.280719
	0.345814	0.100958
	0.11278	0.00139318
	0.229351	0.0882809
	0.143873	0.101871
	1.78482	-0.0391213
	0.0914696	0.104695
	0.0581498	0.0149283
	0.143012	0.0735389
	0.147731	0.0538494
	0.855477	0.136996
	0.183761	-0.0228867
	0.37709	0.195272
	0.161784	0.0695944
	0.5325	0.141168
	0.246219	0.112826
	5.13422	1.74542
	0.292874	0.109346
	0.500522	0.218017
	0.328263	0.0938204
	0.224042	0.153489
	0.00660486	0.0103075
	0.0676391	0.0214047
	0.526698	0.169928
	0.346093	0.158968
	0.0786625	0.0549388
	0.291542	0.0474156
	0.615414	0.290261
	0.297924	0.130386
	0.24692	0.0826565

## Sheet: Fig. 4e
Fig. 4e
	figural position [pixels]	line mean	line s.e.m.	line, linear response	illusory mean	illusory s.e.m.	illusory, linear response
	-1	-0.269415	0.00634974	-0.144992	0.0894751	0.00509282	0.0226648
	-0.875	-0.0390211	0.00618284	0.0279058	0.113941	0.00520802	0.0396302
	-0.75	0.195101	0.00579572	0.210786	0.138738	0.00498172	0.0585944
	-0.625	0.407019	0.00687495	0.394297	0.156374	0.00529573	0.0774279
	-0.5	0.619003	0.00725949	0.56894	0.173376	0.00510486	0.0949004
	-0.375	0.757685	0.00765412	0.724963	0.184662	0.00496757	0.110942
	-0.25	0.87741	0.00822547	0.853467	0.194652	0.00510879	0.122914
	-0.125	0.955103	0.00897354	0.947003	0.202535	0.00527515	0.131554
	0	1	0.00929068	1	0.202357	0.00534013	0.136009
	0.125	0.99349	0.0094834	1.00851	0.19614	0.00493943	0.135542
	0.25	0.950925	0.00838905	0.971483	0.187371	0.00483598	0.130562
	0.375	0.88036	0.00886465	0.8919	0.177931	0.00514368	0.121364
	0.5	0.774475	0.00761928	0.774236	0.15495	0.00491628	0.10761
	0.625	0.618581	0.00697623	0.625099	0.137065	0.00494306	0.0914381
	0.75	0.460967	0.00626687	0.452764	0.110237	0.00472587	0.0740658
	0.875	0.276021	0.0057199	0.266813	0.0751502	0.00484944	0.0549013
	1	0.0809593	0.0055562	0.0773467	0.0515632	0.00544987	0.0360735

## Sheet: Fig. 4f
Fig. 4f
	figural position [pixels]	line mean	line s.e.m.	line, linear response	rotated mean	rotated s.e.m.	rotated, linear response
	-1	-0.269415	0.00634974	-0.144992	0.0386121	0.00725463	-0.000964772
	-0.875	-0.0390211	0.00618284	0.0279058	0.029385	0.00699006	-0.0094226
	-0.75	0.195101	0.00579572	0.210786	0.0377914	0.00723284	-0.0153011
	-0.625	0.407019	0.00687495	0.394297	0.0317998	0.00650986	-0.0195615
	-0.5	0.619003	0.00725949	0.56894	0.0155434	0.00611188	-0.0223863
	-0.375	0.757685	0.00765412	0.724963	0.0213743	0.00626457	-0.022345
	-0.25	0.87741	0.00822547	0.853467	0.0116335	0.00620981	-0.022187
	-0.125	0.955103	0.00897354	0.947003	-0.00807976	0.00624907	-0.0196094
	0	1	0.00929068	1	-0.0152838	0.00548294	-0.016558
	0.125	0.99349	0.0094834	1.00851	0.00257779	0.00591879	-0.0125034
	0.25	0.950925	0.00838905	0.971483	-0.00411383	0.00538592	-0.00869945
	0.375	0.88036	0.00886465	0.8919	-0.016127	0.00514177	-0.00470938
	0.5	0.774475	0.00761928	0.774236	-0.0159257	0.00495233	-0.00182758
	0.625	0.618581	0.00697623	0.625099	-0.0248612	0.00530297	0.000657031
	0.75	0.460967	0.00626687	0.452764	-0.025146	0.00515278	0.00305815
	0.875	0.276021	0.0057199	0.266813	-0.0271218	0.00521164	0.00361177
	1	0.0809593	0.0055562	0.0773467	-0.0315603	0.00531899	0.00413166

## Sheet: Fig. 4g
Fig. 4g
Model minus linear response	Z2 posterior	Z2 prior	Z2 clamped	shallow-VAE	CORnet
	0.0675225	0.173032	0.0393915	-0.00195847	0.0017588
	0.0155015	-0.205572	-0.00471884	-0.0169672	-0.00917697
	0.0525297	0.0621874	-0.000138819	0.00930627	0.00480575
	0.147413	-0.78413	0.0115595	0.00127804	0.0160952
	0.0663483	-0.00688322	0.0107384	-0.028064	0.000294635
	0.0739708	0.0933755	0.00170055	0.0161583	0.00367812
	0.153332	-0.0287811	0.0329849	0.00287795	0.00324553
	0.0208272	0.0256729	0.0177805	0.0110779	-0.0013418
	0.0826181	0.0558511	0.0175316	0.00576772	0.00578702
				0.0309441	-0.00245163
				0.00661227	-0.000397485
				0.0184092	0.00422264
				0.000704527	-0.00503151
				0.0313504	0.00254524
				0.0405544	0.00243588
				0.0067596	-0.00364151
				0.0200781	-0.00421801
				0.0239515	-0.0103216
				-0.0239882	0.00347777
				0.0323018	0.000584924
				0.0179419	0.0011183
				-0.00490883	-0.00691504
				-0.00310048	0.00721223
				0.0529635	-0.00827685
				0.00398588	-0.000861197
				0.0231345	-0.00785354
				0.0101918	-0.00111468
				0.0135145	-0.00130052
				0.00927141	-0.00480913
					-0.00258972
					-0.000653143
					-0.00298392
					-0.00354545
					0.00327879
					0.00390441
					-0.00254652
					-0.00201612
					-0.000887349
					0.00434165
					0.0022368
