# Supplementary material for: Top-down perceptual inference shaping the activity of early visual cortex
Source: Nat Commun. 2025 Nov 14;16:9998. doi: 10.1038/s41467-025-64967-x (PMC12618887; doi:10.1038/s41467-025-64967-x)
Supplement: Supplementary file 6 — Source Data [file 41467_2025_64967_MOESM6_ESM.zip › source_data/source_data_fig_5.xlsx]

## Sheet: Fig. 5a
Fig. 5a
Linear texture decoding accuracy	repetition	accuracy Z2 posterior	accuracy Z2 prior
	0	0.196383	0.0999667
	1	0.192983	0.0958833
	2	0.1933	0.10175
	3	0.194417	0.0998
	4	0.194233	0.0955

## Sheet: Fig. 5b
Fig. 5b
Model minus linear response	illusory pre	rotated pre	illusory early	rotated early	illusory late	rotated late
	-0.00474732	-0.00566526	0.173032	0.159431	0.0675225	0.0279154
	-0.000240812	1.54066e-06	-0.205572	-0.203456	0.0155015	0.0125002
	0.00488973	0.00564091	0.0621874	0.0634068	0.0525297	-0.0204951
	0.00387001	0.0022018	-0.78413	-0.90156	0.147413	0.0309955
	0.0046768	0.00554175	-0.00688322	-0.0210162	0.0663483	0.00127421
	-0.00759998	-0.00811041	0.0933755	0.107786	0.0739708	-0.0254807
	0.00367212	0.00210316	-0.0287811	-0.0698351	0.153332	0.0195928
	0.00575829	0.00532828	0.0256729	0.00967617	0.0208272	-0.010455
	-0.000143977	-9.36372e-05	0.0558511	0.0337647	0.0826181	0.0225123

## Sheet: Fig. 5c
Fig. 5c
Linear texture decoding accuracy	repetition	accuracy pre	accuracy early	accuracy early, phase scrambled	accuracy late	accuracy late, phase scrambled
	0	0.0687833	0.0999667	0.10015	0.196383	0.171967
	1	0.0683333	0.0958833	0.102683	0.192983	0.173683
	2	0.0680167	0.10175	0.0992333	0.1933	0.17165
	3	0.06665	0.0998	0.10025	0.194417	0.1685
	4	0.06825	0.0955	0.101417	0.194233	0.16885

## Sheet: Fig. 5d
Fig. 5d
Model minus linear response	early	late
	0.0770648	0.0683946
	-3.67789	1.06176
	0.0146408	0.0651201
	0.134136	0.343963
	0.108089	0.438165
	0.000600485	0.236603
	0.00317094	0.260594
	0.0303628	0.6774
	0.0205269	0.0827055
	0.0295419	0.0441451
	0.0221854	0.104476
	0.0540297	0.280773
	0.0423582	0.0891836
	-0.0158662	0.247777
	0.772035	-2.10252
	-0.213339	2.08637
	0.00477461	0.423148
	1.57416	0.495065
	-0.0994484	2.96838
	0.0466072	0.262418
	-0.00527973	0.618307
	0.0435747	0.0959988
	-0.144355	0.103185
	0.00208225	0.211801
	0.0469663	0.272063
	-0.0110185	0.0588021
	-0.00109241	0.015136
	0.0893593	0.073876
	0.0206448	0.107168
	0.0162815	0.173015
	-0.0144308	0.107394
	0.00208631	0.160228
	-5.07785	0.807594
	0.0845329	0.158212
	0.0280011	0.503679
	0.00521728	0.0628565
	0.0275013	0.297069
	-0.030327	0.259009
	0.392361	0.127036
	0.019993	0.0235068
	0.0515588	0.0648723
	0.0205166	0.0543694
	0.0119294	0.116157
	0.0586957	1.24764
	-0.0254122	0.113572
	0.0209025	0.205647
	-1.1693	2.70482
	-0.258232	0.119789
	0.0443322	0.408089
	0.00852497	0.363683
	0.0773863	0.301978
	0.0156406	0.116861
	-0.0220503	0.0297746
	-0.0304149	0.303945
	2.0653	0.0526719
	0.0727408	0.138379
	0.099058	2.00387
