# Supplementary material for: Top-down perceptual inference shaping the activity of early visual cortex
Source: Nat Commun. 2025 Nov 14;16:9998. doi: 10.1038/s41467-025-64967-x (PMC12618887; doi:10.1038/s41467-025-64967-x)
Supplement: Supplementary file 6 — Source Data [file 41467_2025_64967_MOESM6_ESM.zip › source_data/source_data_fig_6.xlsx]

## Sheet: Fig. 6b
Fig. 6b
dissimilarity of correlation matrices	within stimulus	across stimuli
	0.0815983	0.542799
	0.119816	0.49626
	0.0889256	0.539374
	0.142038	0.490953
	0.0823054	0.518374
	0.0770545	0.519795
	0.166795	0.511987
	0.09434	0.514512
	0.0918575	0.479367
	0.100183	0.48061
		0.467305
		0.471272
		0.47939
		0.472499
		0.472852
		0.466244
		0.489366
		0.49942
		0.486644
		0.497911
		0.522386
		0.503911
		0.520499
		0.498329
		0.483088
		0.476543
		0.475759
		0.468304
		0.511254
		0.504866
		0.503718
		0.495908
		0.487431
		0.471652
		0.483999
		0.469536
		0.544895
		0.541086
		0.501848
		0.502531
		0.45717
		0.472278
		0.409674
		0.434339
		0.48492
		0.483363
		0.445065
		0.439689
		0.536575
		0.54603
		0.496895
		0.506918
		0.517935
		0.494543
		0.479891
		0.453784
		0.505361
		0.505793
		0.457464
		0.463308
		0.503746
		0.500578
		0.464187
		0.462031
		0.4721
		0.46822
		0.440987
		0.432499
		0.47276
		0.481479
		0.478984
		0.489035
		0.480639
		0.473153
		0.490696
		0.479742
		0.523831
		0.530913
		0.530215
		0.537987
		0.544051
		0.519474
		0.547715
		0.523483
		0.479852
		0.474226
		0.483684
		0.482283
		0.496035
		0.493579
		0.499065
		0.494492
		0.495499
		0.483961
		0.497959
		0.490093
		0.406352
		0.404595
		0.425769
		0.423638
		0.477272
		0.489353
		0.476861
		0.489298
		0.492134
		0.462393
		0.496602
		0.481488
		0.465682
		0.459764
		0.479883
		0.475679
		0.439127
		0.434103
		0.447834
		0.437485
		0.417834
		0.40918
		0.429255
		0.414441
		0.501017
		0.50885
		0.498788
		0.50713
		0.530216
		0.50663
		0.529476
		0.506468
		0.486635
		0.484193
		0.482002
		0.481123
		0.461941
		0.458661
		0.456355
		0.455004
		0.446911
		0.442508
		0.447695
		0.44357
		0.520907
		0.521263
		0.522598
		0.525201
		0.514145
		0.510847
		0.521283
		0.516541
		0.493909
		0.494927
		0.501843
		0.500966
		0.519654
		0.503637
		0.525887
		0.512854
		0.537174
		0.536859
		0.513991
		0.516441
		0.539961
		0.531771
		0.516315
		0.513186
		0.491962
		0.488893
		0.468466
		0.466964
		0.477501
		0.482123
		0.476604
		0.480615
		0.502388
		0.493003
		0.502513
		0.486687
		0.484499
		0.481222
		0.486509
		0.483175

## Sheet: Fig. 6d
Fig. 6d
Linear texture decoding accuracy	decoding space (dimensionality)	mean accuracy	accuracy std. dev.
	Z1 means, TDVAE (100)	0.1137	0.0052
	Z2 means, TDVAE (6)	0.8761	0.0001
	Z1 noise correlations, TDVAE, original textures (4950)	0.5501	0.0027
	Z1 noise correlations, TDVAE, phase scrambled textures (4950)	0.4529	0.0024
	Z1 noise correlations, TDVAE, filter scrambled textures (4950)	0.0742	0.0014

## Sheet: Fig. 6e
Fig. 6e
Correlation coefficients per filter pair	signal corr. fam#2	noise corr. fam#2		signal corr. fam#13	noise corr. fam#13
	0.0627252	0.0214617		-0.20306	0.0478471
	-0.0187379	-0.020341		0.210754	0.0356184
	-0.0460704	0.000778875		-0.0933341	0.0134522
	-0.0278172	0.0578227		-0.0578806	0.0144897
	0.0423611	0.000998401		0.107949	-0.0198752
	-0.0422745	-0.00725812		0.114928	0.0959986
	-0.0707247	-0.0310728		0.136205	-0.00026081
	0.0167552	-0.0147783		0.0901553	0.00766945
	0.04876	-0.0787767		0.158327	0.0512709
	0.107117	0.0164769		-0.0886865	0.00419406
	-0.110765	0.107737		-0.013547	0.0211215
	0.069534	-0.00564625		0.0297356	0.0357874
	0.0663372	-0.0397631		-0.0632605	-0.137857
	0.0962745	0.0361857		-0.0815064	0.00392679
	-0.177449	0.00236857		-0.0479324	0.0043988
	-0.0658492	-0.0249218		-0.0114145	-0.0105201
	-0.130456	-0.0284002		0.0402566	-0.0481766
	0.0157898	-0.0254943		-0.127513	-0.0167733
	0.178827	-0.0608672		0.154766	0.0529556
	0.167451	-0.0613314		-0.0862809	-0.0701599
	-0.0426401	-0.0484194		-0.110632	-0.116746
	-0.105541	0.00854873		-0.0421044	0.000694557
	-0.123295	-0.103489		-0.15326	-0.144261
	-0.202383	-0.0324122		-0.0290108	0.000531335
	-0.133944	-0.0276338		-0.201366	-0.0878362
	-0.0947927	-0.0203761		-0.0234232	-0.0297015
	0.106499	-0.0188117		-0.0837326	0.0014304
	-0.104735	0.0594747		-0.174984	-0.043911
	-0.0867283	-0.0454722		-0.0060477	0.0121888
	0.092774	0.0171697		0.0126738	-0.128554
	-0.025337	-0.0258354		0.04527	-0.014103
	-0.0386336	-0.00193509		0.0265087	0.133578
	-0.0280365	0.0601276		0.305805	0.159848
	0.00125371	0.0271976		-0.0847122	-0.034926
	0.110663	-0.0253436		0.194302	-0.0112734
	0.0778404	-0.00341753		0.102017	0.0165167
	0.00502424	-0.0148453		-0.0839133	-0.00622297
	-0.0863847	0.0287023		-0.138566	-0.00072851
	0.0382744	0.0415623		0.0740006	0.0663262
	0.0295646	-0.00410618		-0.183103	-0.206236
	-0.166495	-0.0530766		-0.0101657	-0.0756805
	-0.0601347	-0.0209162		0.128181	0.0125319
	-0.0776076	-0.0789171		0.0866341	0.0263183
	-0.162148	0.0342544		-0.0720429	0.00434721
	-0.0884705	-0.0711143		-0.105573	-0.0945094
	0.142994	-0.0325711		-0.225105	0.00698254
	-0.101009	-0.00211301		0.022778	-0.0408748
	0.0709587	0.034042		-0.150444	0.0330714
	0.0338826	-0.0195544		-0.106678	-0.0582592
	-0.0312501	0.00193619		0.038063	-0.0288496
	0.0718944	-0.00577407		-0.168815	-0.000151923
	-0.0412548	0.0125197		-0.0244866	-0.0293643
	-0.00875045	0.0566442		0.143786	0.126848
	0.189948	-0.00876332		-0.0802834	-0.0304035
	0.000338653	-0.0121909		0.00600314	0.108509
	-0.068638	0.0903268		0.158852	0.121939
	-0.00994518	0.0422879		-0.176769	-0.0101912
	0.173389	-0.0423108		0.0279225	0.0126579
	-0.222383	-0.0293151		0.0885525	0.0136914
	0.0625093	-0.0301578		0.136899	-0.0305661
	-0.0672678	0.00637541		-0.197484	0.0226177
	0.040039	0.076364		-0.165094	-0.0612175
	0.0202223	-0.0161107		0.00829332	-0.0173698
	0.00438399	0.0395394		0.0692703	0.0628569
	-0.0529594	0.0431932		-0.154119	0.0126775
	-0.0507951	0.0192857		0.113356	-0.0185156
	-0.158716	-0.0518963		-0.273134	0.00609046
	0.0641072	0.0233528		0.0520594	0.0379061
	-0.20702	-0.1462		-0.0279053	0.012655
	-0.105653	0.0551691		-0.160141	0.0298588
	0.204485	0.00073394		-0.0502077	0.0209218
	-0.025777	-0.0447327		0.00639166	0.0273885
	0.1914	0.0339303		-0.0137044	-0.0143554
	-0.0140549	0.0437429		-0.121482	0.0350155
	-0.302247	-0.0659022		0.0345328	0.028435
	0.0533621	0.0531602		0.0974491	0.0120477
	-0.183656	-0.156548		-0.0437245	0.0456088
	0.214724	0.145909		0.0186405	0.0247705
	0.0153097	-0.0383771		0.0620873	0.0135317
	0.0156237	0.10869		-0.0125053	-0.0263909
	-0.169311	-0.0603519		-0.0276934	0.0258104
	-0.0337878	-0.0514449		0.232081	0.304537
	-0.115131	0.00707362		-0.0653211	-0.0596497
	-0.083616	-0.0244124		0.0973571	-0.00805326
	-0.0271317	-0.039212		0.050289	0.0118988
	-0.0159575	0.0180648		0.207505	0.063386
	-0.000662697	0.000543198		0.0470045	0.00715941
	-0.0904863	0.00753366		-0.0892508	-0.0115409
	-0.0800578	-0.0542058		-0.0233359	0.0602148
	0.00114807	0.0425843		-0.274547	-0.200669
	0.171154	0.117564		-0.000430796	-0.0459378
	0.0301146	0.15419		-0.0645947	-0.177661
	-0.0912533	-0.0470024		0.0682107	-0.04835
	0.174284	0.0304939		0.0265671	0.00710605
	-0.0351334	0.00609427		0.0223353	-0.0128983
	0.273369	0.0591266		0.0797094	-0.00913641
	0.148411	-0.051414		-0.0549861	-0.0455564
	0.0397526	-0.0339789		0.147531	-0.0268151
	-0.0432314	0.00929407		0.134457	0.158269
	0.0754236	-0.0208166		-0.0728021	0.00413586
	0.0387675	0.0484704		0.0300741	-0.0232223
	0.042907	-0.00702327		-0.0369183	-0.0112935
	-0.0609737	0.0516004		-0.20779	-0.0250625
	-0.0309389	-0.017891		-0.0884491	-6.45295e-05
	-0.127455	-0.0555461		0.0259902	-0.00701008
	-0.0917877	-0.0938701		0.261263	0.140912
	-0.134779	-0.0077763		-0.0531624	0.0110781
	-0.110141	-0.0248798		0.109725	-0.0201049
	-0.0221801	-0.021562		-0.142442	-0.00782784
	-0.0388847	-0.00282152		0.209498	0.0547726
	0.0895544	0.0144532		0.00728309	-0.00824906
	-0.0784884	-0.0554987		-0.14347	-0.10079
	0.157665	0.0104729		-0.04165	-0.0349944
	-0.131769	-0.277356		-0.179351	-0.135427
	0.128201	0.00175624		-0.0550294	-0.014634
	-0.00332154	0.0488284		0.123697	0.112137
	-0.0998909	-0.0671758		0.00150143	-0.0103809
	0.0591505	0.0530435		0.117321	0.0652877
	-0.110697	-0.0104469		-0.130772	0.00415902
	-0.101209	0.0028195		-0.126771	0.0109242
	-0.208464	0.0664895		0.0400706	0.0238538
	-0.071155	-0.0495087		-0.0455332	-0.0665396
	0.10446	0.0292017		0.168514	0.0124885
	0.0823533	-0.0682209		0.22757	0.0136307
	-0.00101187	-0.00414213		0.0731941	0.0487551
	0.127691	0.0692144		0.019994	0.026184
	-0.0581133	-0.0245314		0.150311	0.0190458
	0.0590314	0.144714		0.0456542	-0.0670026
	0.0710041	-0.00205191		0.0533749	-0.00455048
	-0.0287876	0.0152153		-0.118439	-0.0195656
	-0.127683	0.0274948		-0.0348903	-0.048626
	0.111702	-0.0162803		0.0944262	0.00962232
	-0.00159058	-0.0140454		0.0535078	0.00280233
	-0.0993064	-0.0370202		-0.0834172	-0.0315549
	0.008027	0.0322141		-0.0951931	-0.148991
	0.0713692	0.0194445		0.076736	-0.0180902
	-0.07134	0.0428043		0.0048232	-0.0753874
	-0.0167596	0.0341119		0.0249678	-0.00655841
	-0.261382	0.0282426		0.0374749	0.0373047
	0.191632	0.00850756		-0.224336	0.00459213
	-0.108845	-0.0528167		0.00486781	-0.0645186
	0.127117	0.169373		-0.247945	-0.18656
	-0.0502059	0.0274616		-0.115703	0.00964256
	-0.173228	-0.0130728		-0.120995	-0.0217624
	0.21285	-0.00328167		-0.135002	-0.0471369
	-0.152866	0.00098753		-0.164753	-0.0233591
	-0.0688955	0.00501879		0.0225382	-0.0301366
	0.00531795	-0.0713757		0.116366	0.012205
	0.0209789	0.0387609		0.140735	0.0483063
	-0.0822672	-0.197029		-0.0711839	-0.0487074
	0.181671	0.0791459		0.0824078	0.00581307
	0.0382784	0.0687549		-0.0392966	0.0717494
	0.0584482	0.0368142		-0.0655807	0.00493961
	0.0606787	0.00355997		0.0371844	-0.0152016
	-0.03259	-0.14712		-0.0930985	-0.116231
	-0.126513	0.02564		0.0741854	0.0152334
	0.0215835	0.0727904		-0.0202467	0.045188
	0.134204	0.00754413		-0.140666	0.0129944
	0.0236548	0.0588631		-0.124363	-0.127355
	-0.0528158	-0.00163795		-0.110597	-0.0414103
	-0.0726188	-0.0135028		-0.145809	-0.00812572
	-0.0687627	-0.00865335		-0.183985	0.0113337
	0.0972908	0.0539549		-0.126081	-0.0154322
	-0.0754827	0.0107694		0.114979	-0.0186033
	-0.048251	0.0100752		-0.001417	-0.00999048
	0.110162	-0.0542858		-0.068913	0.00166054
	0.036627	-0.0497269		-0.0899848	0.0602113
	-0.149238	0.0814769		0.114653	-0.0206245
	0.30112	0.410209		0.0360776	0.00681257
	-0.0370007	-0.0821717		0.0224077	0.00137259
	-0.0466501	-0.0159531		0.0892503	0.0270233
	0.0889973	0.0553685		-0.233506	-0.0422731
	0.017282	-0.0161535		-0.0612474	-0.00572154
	-0.0553623	-0.0267234		-0.0729769	-0.00156558
	0.222181	0.0360165		-0.0923391	-0.0922118
	-0.0400812	-0.0974647		0.0291036	0.0542281
	-0.223713	-0.0730455		0.115115	0.00778354
	-0.121491	0.0337121		0.184776	0.00253152
	-0.0846384	-0.0892485		-0.0663423	0.12434
	-0.0841943	0.0333564		-0.0331871	-0.0242188
	0.00720846	0.00731802		0.0435233	-0.0173905
	-0.0414354	0.0137288		0.00303581	0.0139719
	-0.093831	0.0374204		0.180035	-0.0084686
	-0.154544	0.0266589		-0.113887	-0.0274829
	0.159355	0.0504953		0.100033	0.00516442
	-0.137936	-0.0571435		0.00919935	-0.0149917
	-0.230943	-0.0645348		0.0634997	-0.0140601
	-0.0409355	0.0235323		-0.0285122	-0.000730646
	0.0581177	0.00228538		-0.0853976	0.00880914
	-0.107189	0.00567455		-0.0207573	-0.0124337
	-0.0604198	0.0479392		0.18804	0.0861512
	0.0223203	-0.00600295		0.108214	0.0116922
	0.0928431	0.0232		-0.0329905	0.0210448
	-0.0887323	-0.00662286		-0.12627	0.00889532
	-0.0824387	-0.115084		0.138275	0.143683
	0.0313842	0.0480324		-0.148921	0.0426011
	0.21904	0.212095		0.0718501	-0.00231856
	0.105916	-0.0566209		0.0802091	0.00605945
	0.103328	0.00498843		0.114529	-0.00722661
	-0.057821	0.00157181		-0.0631245	0.00395703
	-0.0209898	0.0180502		0.0839273	0.025296
	-0.104299	-0.0151557		0.126648	-0.0285648
	-0.0911714	-0.00514743		-0.0216922	-0.0283062
	-0.0338759	0.117749		0.187546	0.0311533
	-0.101974	0.0114738		0.0698583	0.0210749
	-0.046452	-0.0450704		-0.0670929	0.0761124
	0.00933924	-0.0260666		-0.00968406	-0.0322941
	-0.0611503	0.0198972		-0.0320032	0.0179808
	0.00421388	-0.00665532		-0.127356	-0.0100954
	-0.320335	-0.158024		-0.174684	-0.0287549
	-0.0290729	-0.021601		0.0462466	0.00688296
	-0.0456032	0.00517243		0.27085	-0.0153575
	-0.0884422	-0.0399952		-0.0322498	-0.0251992
	0.0493856	-0.000497564		-0.00865553	0.0318698
	-0.184628	-0.00526499		-0.118023	-0.0560224
	0.171908	-0.0266977		-0.0120937	-0.0178936
	0.0980917	0.0648423		0.00465698	0.0353535
	0.0494839	-0.00680966		-0.0998146	-0.00918981
	-0.047674	-0.00768038		-0.0467639	-0.000453568
	0.0182562	0.0211033		-0.0323141	0.0243307
	0.14584	-0.0504765		0.168684	-0.0120707
	0.0893763	-0.0193428		-0.054759	-0.118715
	0.0769746	0.0121366		0.127784	-0.0154522
	0.050569	-0.0624659		-0.0814275	-0.030207
	-0.0584035	-0.00351586		-0.0336255	-0.00785979
	-0.116723	0.0120733		0.0966829	0.0683723
	-0.121125	0.00582938		0.00945308	-0.00408682
	-0.173597	-0.0292748		-0.0470425	-0.0290433
	0.0172071	-0.00333043		0.198264	-0.0267444
	0.0689239	-0.0105753		0.229978	-0.0362953
	0.215701	0.0472521		-0.0805407	-0.0350915
	-0.00459394	0.0344124		0.0598993	0.0292518
	0.0563078	-0.0504384		-0.0247746	0.0161555
	0.135449	0.104949		-0.0686595	-0.0040828
	0.0416169	0.000128673		0.0365255	-0.0278874
	0.27523	0.352631		0.017134	0.0293536
	0.101098	-0.00352736		-0.0135389	0.0378696
	0.0464975	-0.0297764		-0.034086	-0.0415427
	0.0515593	-0.038669		-0.107983	-0.0206375
	-0.14362	0.0356888		0.0340359	0.00281907
	0.142794	-0.0683485		-0.0791774	-0.00928852
	-0.0641627	-0.172707		0.0325512	0.0986141
	0.117529	0.260581		-0.0479454	-0.0183684
	-0.00671347	0.00582553		-0.168396	0.00679062
	0.104797	0.0133858		-0.0764616	-0.0264298
	0.0592049	0.0608586		0.158749	0.1452
	0.0392981	-0.0174708		0.223167	-0.000794217
	0.0943012	0.014775		0.0935339	-0.0183559
	0.017629	0.00221902		-0.125112	0.0178015
	0.136829	0.00458069		0.208148	-0.0248363
	-0.183812	0.0663077		0.0489451	-0.0428747
	0.0408074	0.0324969		0.000670471	0.0187007
	0.0616909	-0.0162716		-0.174796	-0.0435314
	-0.139832	-0.0366016		0.0757089	0.0280049
	0.103236	-0.0408452		-0.0267279	-0.0182976
	0.106269	-0.0153925		-0.188437	-0.0683365
	-0.138937	0.0575832		-0.08865	0.00649677
	0.117516	0.119219		0.124008	0.0333075
	0.0634759	-0.0162485		-0.0898651	0.00138052
	-0.0771984	-0.0999674		-0.108004	-0.00767125
	-0.0795449	-0.0397557		-0.120104	-0.0316572
	-0.0692181	0.0363746		-0.0163825	-0.0371732
	-0.0580481	-0.0220015		-0.158896	-0.174019
	-0.192189	-0.00882204		0.00147843	-0.00846974
	-0.143717	0.00802832		-0.00932601	0.0322764
	-0.172462	-0.0513402		-0.00355304	0.00279444
	0.28913	-0.0467526		0.0778571	-0.0381391
	0.0306759	0.0312313		0.0729379	-0.0177459
	0.12731	0.128219		-0.0922637	-0.0202675
	0.00791648	0.03129		0.128022	0.0120759
	-0.0666791	-0.124999		0.146596	0.0767422
	-0.0447988	0.013339		-0.149613	-0.0154092
	0.112103	-0.0605188		0.119274	-0.00290076
	0.00952788	0.0108855		0.0230411	-0.0113394
	0.136673	0.047358		-0.0233337	-0.0504359
	-0.0658841	-0.138602		0.0882665	0.198204
	0.12777	-0.057078		0.0330182	-0.0315131
	-0.00874717	0.0122865		-0.136231	-0.0409523
	0.0783318	-0.0139174		-0.101514	-0.00695556
	0.0531818	-0.0229579		0.127024	0.032811
	0.0389306	-0.00243008		-0.132143	-0.00804048
	-0.0022105	0.0346747		-0.0761578	-0.0706253
	-0.116221	-0.0160604		-0.083977	-0.054827
	-0.0748638	-0.0710296		0.0800554	0.120653
	-0.0420755	-0.0090577		0.078112	-0.00722122
	-0.230463	-0.218906		0.241677	0.15753
	0.11148	0.00484857		0.00948141	-0.0114064
	0.188314	-0.0132011		-0.213771	-0.0397321
	-0.0547813	-0.0140204		-0.12508	0.00634898
	0.0367385	0.0487416		0.0495567	-0.0513598
	0.0360481	0.0235936		-0.0507469	0.0161902
	-0.05058	-0.0663554		0.0317342	-0.0177839
	-0.12115	-0.00916912		0.170116	0.0190796
	9.61943e-05	0.0291205		-0.0932903	0.0217063
	-0.0784051	0.0291961		-0.0556686	0.0809376
	-0.153196	-0.125069		-0.212004	-0.175994
	-0.058691	-0.00386349		-0.0641056	-0.0103542
	0.117973	0.159005		-0.186264	0.0250326
	0.235668	-0.0451996		-0.0246818	0.0016356
	0.0879428	0.0370237		0.108216	0.00835817
	-0.0767997	0.0176427		-0.190084	0.0162279
	-0.25873	0.0315144		0.167415	0.00143475
	-0.118613	-0.0969535		0.279299	0.360235
	-0.18673	0.0867486		-0.190274	-0.216036
	-0.0996817	0.0448058		0.230334	0.00519033
	0.0821942	-0.00780457		0.258561	-0.0089925
	0.10572	0.0367545		0.104111	0.0108834
	-0.00537365	0.000877676		0.103139	0.0467087
	0.0548459	-0.0322909		0.148793	-0.00012365
	0.0110243	-0.0236913		-0.00167815	0.0108431
	0.0282159	-0.0502091		-0.14407	-0.207012
	0.0566531	0.0632071		0.166439	0.215505
	0.0242722	0.0469157		0.00125859	-0.0446512
	-0.339794	-0.153447		0.0412827	-0.121679
	-0.026844	0.0105273		-0.123268	-0.0427594
	0.105079	-0.0247223		-0.157933	0.00200039
	0.0171387	-0.145347		0.03564	-0.0360407
	-0.197365	0.025013		-0.23111	0.000126283
	-0.09404	-0.12109		0.00716872	0.171984
	0.0520578	0.0186092		0.0152768	0.0271246
	-0.168032	-0.0640776		0.113969	-0.0149028
	0.0752732	-0.0523338		-0.0204763	-0.0166571
	-0.0498342	-0.0459172		-0.0347564	0.0185676
	-0.0637612	0.000292702		-0.0657372	0.033962
	0.201688	-0.051236		0.115049	0.00405623
	-0.0464325	-0.0143907		-0.171434	-0.00193804
	0.17111	0.253958		-0.128695	-0.0287193
	-0.259664	0.0422384		-0.0395001	0.00543808
	-0.123677	-0.0217013		-0.0469487	-0.117839
	-0.0419458	0.0151178		-0.0763624	-0.00963499
	-0.0897105	-0.00691655		0.0513437	0.00113946
	-0.00101435	0.0102337		-0.0337345	0.0351824
	0.10583	-0.0397288		0.066886	0.00778074
	0.0035998	0.046754		-0.00661319	0.000514958
	0.0946746	0.0210024		0.0966681	-0.0521
	-0.0513605	-0.20007		0.310208	0.00699287
	-0.00376247	0.0633464		-0.0989784	0.0329814
	-0.0504035	0.0482869		-0.0770526	-0.022316
	-0.00651996	-0.0793928		0.157915	-0.054472
	0.123986	5.7511e-05		-0.18647	-0.0123514
	0.052267	-0.0224074		-0.0544144	0.00637098
	0.225211	-0.0532738		-0.0698323	-0.024536
	0.281211	-0.0398388		0.0435559	-0.00558756
	-0.0332816	0.0180246		-0.0356745	0.00649871
	0.0617021	-0.0109009		0.0111282	-0.0021641
	0.031206	-0.0548842		0.096306	0.031987
	-0.174117	0.00439572		0.1122	-0.0228337
	-0.138467	-0.0134157		0.107209	0.00715914
	0.046851	0.162933		-0.0232059	-0.12609
	-0.174817	-0.0266262		-0.102685	-0.00166816
	0.216192	-0.0282017		-0.0536485	-0.0466485
	-0.0222415	-0.0317363		-0.165959	7.94891e-05
	0.0261548	0.0173665		0.0641079	0.0303385
	0.201182	0.125167		-0.363557	-0.0982238
	0.00690797	0.0280203		0.165135	-0.000526792
	-0.0309557	0.0132539		-0.237321	0.0106204
	0.104292	-0.0227058		0.00973104	0.110443
	-0.0846082	0.054138		0.167635	0.0356953
	0.151782	0.00532208		0.0953829	-0.00634333
	0.0176618	-0.0104262		-0.125408	-0.0224072
	-0.142712	-0.00565586		0.170141	-1.47779e-05
	0.0694387	0.0390505		0.0124555	0.0820172
	-0.0209451	0.0437514		-0.0255709	-0.11661
	-0.108749	-0.00413584		-0.113747	-0.0153022
	0.133865	-0.0268988		-0.149368	-0.00731847
	-0.0735123	-0.00851997		0.0504426	-0.0470603
	-0.073789	-0.0179306		0.0291391	-0.00815735
	0.0811254	-0.0229301		0.0503821	-0.00611869
	0.0400566	0.00926061		0.021592	-0.0183724
	0.0938826	0.227829		0.0617057	-0.0286572
	0.236563	0.0490533		0.0737857	0.0661426
	-0.0125189	-0.0968832		0.183189	0.068666
	0.267493	0.29625		0.056425	-0.0808371
	-0.0929653	-0.0256567		-0.295119	-0.0413537
	0.00110337	-0.0264367		0.0442222	0.0318658
	-0.111959	-0.106334		-0.0373349	-0.16515
	0.131331	-0.105024		-0.0307988	-0.0152464
	-0.199145	0.018611		-0.0591081	-0.03503
	-0.17118	0.0349593		-0.0717509	0.00432357
	-0.0507382	-0.00825082		-0.0345202	-0.0618187
	0.0797042	-0.0038076		0.0690238	-0.0196829
	0.0693504	-0.0324821		0.0330806	0.0118532
	-0.189191	0.0553774		-0.00691245	0.00563594
	-0.177768	-0.249041		-0.00690593	-0.0873399
	-0.0630187	0.0334046		0.0229187	-0.00766989
	-0.120383	-0.0977988		0.0978586	0.0290296
	0.00902158	0.00429698		0.0729824	0.0346933
	-0.0113327	-0.00557496		-0.0595623	0.0172527
	0.0231243	0.00776684		-0.162881	-0.0442436
	-0.159536	0.0769676		0.0169017	-0.000538909
	0.0379782	-0.0394998		-0.119717	0.00677441
	-0.08156	0.0665099		-0.216995	-0.162586
	0.0870478	0.0174913		0.0148122	0.0994239
	-0.158259	-0.111105		0.123049	0.0170385
	-0.062008	0.00219264		0.070197	0.0133962
	0.133252	-0.0482366		0.076483	0.0968884
	0.0271775	-0.0484964		0.143137	-0.0251533
	0.116682	-0.00535933		-0.0880841	0.026591
	0.0972784	-0.0418491		0.175724	0.0230792
	-0.047907	-0.00588492		-0.0934014	-0.0111986
	0.00226047	-0.0319282		-0.095835	0.0262958
	-0.0916561	0.0682316		-0.110964	0.0675205
	0.164406	3.87023e-05		0.189444	0.00530736
	-0.0565267	0.0205269		-0.0558551	-0.011864
	-0.0369141	-0.0432862		0.0282991	-0.00665119
	0.0730206	0.027467		0.181976	0.0243075
	-0.119717	0.0387024		-0.109352	-0.0161592
	0.00238659	-0.023434		-0.062516	-0.00554437
	0.0370106	-0.00474012		0.0161824	-0.0439117
	-0.0755706	-0.0412593		0.0537376	-0.00835856
	0.00890767	0.00153481		0.103079	-0.00374444
	0.127193	-0.0099306		0.26098	-0.00241491
	0.0661632	0.00683632		-0.22906	-0.107334
	-0.0234825	-0.00421169		0.0129895	0.000113186
	-0.179089	-0.114515		0.0143594	-0.0101146
	0.0822263	-0.0200456		0.0764777	-0.0129062
	0.0417065	-0.00465315		-0.0742908	-0.0726862
	0.0864282	-0.0434227		0.367847	0.0638578
	0.0656561	0.000754763		-0.100339	-0.019989
	0.0287347	-0.0175069		-0.0588998	0.0384128
	0.0486096	0.0158603		0.0601222	0.00207809
	-0.125645	-0.0316691		0.121435	0.107666
	-0.0906187	0.00520724		-0.143881	0.0738394
	-0.0863206	-0.0453443		0.054001	0.0586636
	-0.0673039	-0.0204167		-0.0845582	-0.0400771
	-0.152807	-0.0206815		-0.184181	-0.114657
	-0.132255	0.0962094		0.0520926	0.0440264
	-0.220961	0.0489156		0.0215529	0.0375458
	0.0523864	-0.021994		-0.103023	-0.00524995
	-0.164425	0.0230106		0.18012	0.0206325
	-0.0867058	-0.0244994		-0.0590542	0.00118863
	-0.281195	0.0549279		0.188309	-0.0102139
	0.0835554	0.0185845		-0.0500106	-0.0278228
	0.047473	0.0200934		-0.0683027	0.0398038
	0.0824456	-0.0231305		0.062925	0.0131993
	0.00465449	-0.00252549		0.0173388	-0.00563417
	-0.108891	-0.0487922		0.0385712	0.110699
	0.133791	-0.00917372		0.102336	-0.0154093
	-0.173049	0.0604845		-0.0521674	-0.123085
	0.0439245	0.0147315		-0.0434649	-0.000381777
	0.239821	-0.0359407		-0.0305119	-0.00760819
	0.0670932	-0.0328608		0.0734137	0.0626332
	0.0607886	-0.0321821		0.0787069	-0.00941287
	0.221357	-0.0588294		0.0504112	0.00223979
	0.0619446	0.0327161		-0.128902	-0.2068
	0.138819	0.174308		-0.155318	-0.198858
	0.0938873	0.0135637		-0.20847	-0.0210614
	-0.112943	-0.0233072		-0.180706	-0.0283513
	0.00741923	0.118611		-0.229658	-0.302218
	0.0577699	0.0201342		-0.105855	-0.0259752
	-0.142045	0.0340954		0.0555357	0.00269295
	0.0359455	0.0121476		-0.235819	-0.0058462
	-0.121554	0.0413115		0.0721546	0.00289163
	0.0429245	-0.00284525		-0.112873	0.00224149
	-0.0755362	0.0232594		0.00179552	-0.000203431
	-0.00695036	-0.00178594		-0.0445953	-0.00261471
	-0.0945989	-0.243874		0.0991698	-0.0130203
	0.0132727	-0.0537557		0.0487213	-0.0337918
	-0.0101931	-0.0104878		-0.000438333	0.00601541
	0.0409996	0.0103779		-0.198089	-0.167769
	-0.114289	0.00528704		-0.153687	-0.0958608
	-0.0679259	0.0399675		-0.0885821	-0.0141923
	-0.120271	-0.00518959		0.0329281	0.0636448
	0.0146522	-0.0383344		-0.164915	-0.0292069
	-0.0186344	0.0108128		0.0774232	0.00581502
	-0.0689077	0.017931		-0.11843	0.00890948
	0.0511099	0.00776539		-0.229661	0.00831074
	0.0757637	0.178198		0.0265702	-0.0802136
	-0.183962	-0.135829		-0.0121178	0.147934
	0.00134746	-0.0244899		0.0527635	-0.00565187
	-0.0390921	-0.0131452		0.0553265	-0.0286016
	0.0854863	-0.000964756		-0.152955	-0.0398233
	-0.00452062	-0.0257826		-0.165931	-0.0522721
	-0.205287	0.0812391		-0.0353461	-0.0411773
	-0.0293486	0.0155318		-0.261732	-0.093589
	0.0542944	0.0226268		0.00251779	0.067422
	0.181744	0.0466728		0.0799684	-0.0181376
	0.0543398	0.0155363		-0.0176649	0.0477486
	-6.85752e-05	0.0849133		0.104286	0.0552229
	-0.0830812	0.0106588		0.114062	-0.0179708
	-0.0540788	0.000356231		0.0317734	0.0069804
	0.0838322	0.130652		0.0180117	0.104705
	-0.0849516	-0.0738804		-0.0626467	-0.0910847
	-0.177061	0.017162		0.112987	-0.00668289
	0.0626302	-0.0213734		-0.0813021	-0.0187108
	-0.0446706	-0.092274		-0.0285864	0.0270335
	0.0303816	-0.00397202		0.0541049	0.0349575
	0.0455715	-0.0158913		-0.134752	0.0218593
	0.134997	0.0565495		-0.175995	-0.167278
	-0.0598335	-0.0092921		0.0676057	0.043105
	-0.0726775	-0.0334376		0.0777693	-0.00837026
	0.206142	-0.0286688		-0.0803974	0.0355783
	0.0089274	-0.00275433		0.0860595	0.0393111
	0.136548	0.0427341		-0.0621887	-0.0382025
	0.11869	0.0328862		0.0824269	0.00247048
	-0.0717504	-0.00978343		-0.17788	-0.21708
	0.20905	-0.0812178		-0.00416472	-0.0049315
	0.0268226	-0.0130764		-0.000661077	-0.00394509
	0.154748	0.00237248		-0.0870913	0.00242959
	-0.0778385	-0.0240804		-0.200651	-0.0174818
	-0.151791	0.02301		-0.00983849	0.0144216
	-0.0214725	0.000173803		0.0982689	-0.0255031
	0.0290655	-0.0242953		0.0261735	-0.0124722
	0.148558	0.103642		0.0308561	0.102431
	-0.0730887	0.0104701		0.117753	-0.00657874
	-0.0722377	-0.0440418		-0.0972555	-0.0378436
	0.060264	0.0883581		0.142101	0.153102
	-0.0498484	-0.0750848		-0.0152208	-0.0285111
	0.223712	-0.0644233		0.163883	-0.000997547
	0.0312719	-0.0165531		-0.0972971	0.0147074
	-0.0201892	0.0218227		0.080721	-0.0147869
	-0.0758121	-0.0491419		-0.121806	-0.0108523
	0.0774698	-0.03006		-0.0825208	-0.0212426
	0.0554943	0.016211		0.178684	0.0039592
	-0.215602	-0.176554		-0.0728833	-0.105362
	-0.0380816	-0.0106333		0.0609342	0.0766023
	-0.152738	0.0333568		0.0533199	-0.0236347
	0.0733931	-0.00969916		0.0691962	-0.0160733
	0.0325393	-0.0165705		-0.0476109	-0.0281652
	0.0287876	-0.0252374		-0.180366	-0.0255275
	0.168273	-0.0462767		0.149368	-0.00417555
	-0.107501	-0.00163225		0.0138948	-0.0269435
	0.104822	0.0329829		0.0963593	0.0998164
	0.0752888	-0.00731243		-0.102289	-0.0345898
	-0.0579784	0.118784		-0.0956297	-0.207716
	0.0352457	0.00771354		-0.0354281	-0.00128315
	-0.134096	-0.0725254		0.237822	-0.0184444
	0.103578	0.154713		0.0500692	0.060238
	-0.0687742	0.0102449		0.0929513	-0.0089504
	0.107232	-0.0141998		-0.129968	-0.00574875
	0.0355754	-0.0526577		0.0253341	0.00989492
	0.0201642	0.00635616		0.09748	0.02825
	-0.0486067	0.0280977		-0.039843	0.0534036
	-0.0228789	-0.00566904		0.0817724	0.00946886
	0.10437	0.00894009		0.0218726	0.00253261
	0.199107	0.0903099		-0.0408995	0.0434656
	-0.0999692	-0.0063271		0.143989	0.0211332
	-0.073401	-0.00235542		0.0689735	0.0174102
	-0.154773	-0.012885		-0.101914	0.0196885
	-0.17011	-0.0622592		0.0425681	0.0807494
	-0.0241716	-0.0413229		-0.0141123	0.0288887
	0.0805369	-0.0826851		-0.0503359	-0.0163694
	0.0106134	0.00154518		0.0338574	0.00646638
	-0.124164	-0.0233065		0.0931144	0.085426
	-0.123044	-0.00129852		-0.108781	-0.029997
	-0.00498924	0.0460663		-0.00583115	0.0214433
	0.163567	-0.0377393		-0.0218431	-0.0392643
	0.0891266	0.0488796		0.127451	-0.0204432
	-0.106021	-0.245518		-0.127461	-0.0607705
	0.0169517	0.0177024		-0.112915	-0.0233156
	-0.172792	0.0413417		0.351436	-0.0150657
	-0.0633796	-0.0245133		-0.0026222	0.041626
	0.102361	-0.00530062		-0.25623	0.0333846
	-0.0840392	0.00293568		0.0478125	-0.00205769
	-0.207055	-0.11083		0.0654447	0.00279752
	-0.0794992	0.0171488		-0.172401	0.0213036
	-0.00715217	0.174898		-0.0646077	-0.152099
	-0.0185268	-0.0140031		-0.0404803	0.069613
	0.0161543	-0.0203095		0.0101758	-0.0653561
	-0.245625	-0.0420929		-0.0719612	-0.00907454
	-0.00273714	0.0449892		0.0771939	0.0295399
	0.0486432	-0.0448092		0.272209	0.0277684
	-0.145672	0.0215068		-0.121852	-0.0129138
	0.000668374	-0.00265289		0.13051	-0.0436261
	-0.0967664	-0.0143391		0.0723874	0.0254421
	-0.131786	-0.0113655		0.136078	-0.0397491
	0.039798	-0.0276148		0.0458907	0.0131235
	-0.190411	-0.0297146		-0.0331133	0.00303762
	-0.0815848	0.042941		0.124313	-0.0136835
	0.00471598	-0.0293551		-0.126604	-0.0713902
	0.172933	-0.0200366		0.0169625	0.023041
	0.175177	-0.0114761		0.226887	-0.0316041
	-0.188887	-0.0907466		0.0407419	0.0108497
	-0.0837168	0.0579066		0.0981392	-0.0276645
	-0.0490227	0.00371468		0.142312	-0.00851453
	0.0258838	-0.000664738		0.104116	0.0674281
	-0.0615788	0.0178859		-0.20632	0.00559989
	0.224093	0.18067		-0.0140276	0.0610725
	0.0281726	0.160989		0.072678	0.0287978
	0.0486715	-0.00423322		0.0486826	-0.0241117
	0.0429453	-0.0128833		-0.0392053	-0.00795375
	-0.113991	0.026433		0.168341	0.00288498
	-0.0167201	0.00669106		0.252247	0.0907996
	-0.0157613	-0.00838552		-0.149683	0.011612
	-0.129972	-0.0151072		0.0423996	0.0424684
	-0.055899	-0.0647209		-0.0556134	0.00615019
	0.185931	0.126326		-0.0629978	0.0704345
	0.0804338	0.0658183		-0.0348232	0.0517031
	0.120529	0.132711		-0.11692	-0.0409033
	0.00474854	-0.0108308		0.078932	0.0330529
	0.236732	-0.0599127		-0.0211719	0.0274176
	-0.166112	-0.137648		-0.193979	-0.368012
	0.175475	-0.0580215		0.180786	0.0305651
	-0.109882	0.0224777		0.1861	-0.005749
	-0.0120039	0.015059		0.0633129	-0.069998
	-0.080074	0.0585612		-0.0266177	0.000764477
	0.345062	0.264019		0.14992	-0.0773544
	0.0921519	0.0501337		-0.0118913	-0.0401405
	-0.0199716	0.0168631		-0.0226943	-0.0214238
	0.0517424	-0.0306822		-0.174321	0.0240747
	-0.0786309	0.0168724		0.179201	0.0255929
	0.0522674	0.0432688		-0.0397599	-0.126205
	-0.104008	0.0218955		-0.27088	-0.0315907
	0.0179131	0.00446427		0.0285908	-0.00203852
	0.127515	0.0287542		0.11411	0.0410243
	-0.0279795	-0.123595		-0.0632243	-0.0388634
	-0.0131528	-0.0702136		0.0175434	-0.0149267
	0.0515461	0.022427		-0.082713	-0.083713
	-0.0496251	-0.0218507		0.00959928	-0.00751938
	-0.00981743	-0.0176402		-0.0398291	-0.00144596
	0.0991081	0.10071		-0.275711	-0.157054
	0.0100296	0.0271205		-0.0093592	0.0174912
	0.0845683	-0.0378804		-0.0504262	-0.00803434
	-0.139685	-0.0490188		0.104117	0.0311
	0.0894959	-0.0193387		-0.0305933	-0.000175584
	0.172017	0.00527213		0.0993942	0.0190737
	-0.0210309	-0.00809214		0.030388	0.0953831
	-0.159567	-0.0221936		-0.224996	-0.260689
	-0.0169254	0.047641		0.0288359	0.00986815
	-0.0654748	0.0404639		-0.0892016	-0.0489825
	-0.0529109	0.118776		-0.208183	-0.0863759
	0.0309822	0.000821124		0.0197318	-0.00278625
	0.136985	0.0131335		-0.0400374	-0.0181902
	-0.000608861	-0.0247143		-0.19426	0.018768
	0.192243	-0.00354541		-0.0741782	-0.00141391
	0.0160814	-0.00800438		0.00583475	-0.00586799
	-0.104674	0.00453849		-0.0867983	0.0260776
	-0.0973429	-0.00351042		0.0396912	0.0116809
	0.038383	-0.0164615		0.148365	-0.0295905
	0.0277888	-0.0317813		0.255373	0.0834217
	0.0489307	-0.0185261		-0.300271	-0.0177754
	-0.2254	-0.133068		0.238444	0.186715
	0.125821	0.109275		0.181025	0.136196
	-0.0919655	0.033316		-0.188155	-0.0117758
	-0.0574952	0.0195462		-0.2539	-0.00855636
	0.0704151	0.00423895		-0.161956	0.0118955
	0.0114774	0.0649168		0.027089	0.0434972
	-0.0246966	0.0167759		-0.210954	-0.0255281
	0.023133	0.0261305		-0.0587129	-0.0962447
	0.00557751	0.0238049		-0.0809068	-0.0980776
	0.0434225	-0.0374774		0.0370239	-0.0206068
	-0.0184978	0.0553527		0.00830068	-0.0371515
	0.137421	-0.00402385		-0.0595487	0.0175365
	-0.121029	0.00953809		-0.173785	0.0108315
	-0.0452384	-0.0777062		0.0639195	-0.00545404
	-0.145015	0.00632423		0.368456	0.0717339
	-0.0650309	-0.0386381		-0.0329445	-0.036685
	-0.156073	0.0403685		0.0752865	0.024777
	-0.0184111	0.00219529		-0.171457	-0.0414555
	0.115686	-0.0112276		-0.0438346	-0.0186724
	0.121903	0.147281		-0.206166	-0.0286833
	0.0294185	-0.0320644		0.219201	-0.0323764
	0.0308395	0.00510577		0.110237	-0.0334772
	-0.0833847	-0.125976		0.205392	0.284638
	-0.0832979	-0.0273115		-0.0205886	0.0069941
	-0.000344057	0.0233713		0.344247	0.0176675
	0.0511411	-0.0134592		0.0907375	0.0282054
	0.0194918	-0.0218135		-0.196996	0.00212352
	-0.104422	0.0410772		-0.0218607	0.00321298
	0.149104	0.0159072		0.122444	-0.0234465
	0.0867831	-0.0533928		0.076083	-0.0193363
	0.0223539	-0.0535367		-0.134386	0.0551075
	0.25468	0.00189258		0.136391	-0.0282622
	-0.0643257	0.0075098		-0.0640081	-0.0150085
	0.249081	0.0638926		0.0421476	-0.00230682
	0.0250473	-0.0563121		-0.180385	-0.0172061
	-0.0247098	0.00234515		0.0582375	0.0551353
	0.0180554	-0.00150125		0.0917484	-0.0287638
	0.183455	0.0310588		-0.154876	0.0339146
	0.195848	-0.0846827		-0.0715025	0.0153194
	-0.0223523	-0.0321184		-0.0243884	-0.00422348
	0.00363418	-0.00862179		0.160729	0.0190134
	0.121088	0.0561866		-0.108718	-0.0263215
	0.0608063	0.0959402		-0.093372	-0.0648917
	0.117458	0.0951484		-0.26883	-0.0814289
	-0.0067491	-0.0196258		-0.106446	0.0226251
	-0.221826	0.0310495		0.158157	0.0353543
	0.0896884	0.00849134		0.246988	0.0625817
	-0.0627643	0.0223329		-0.0456406	-0.0245877
	0.127601	0.00788423		-0.0375609	0.0620467
	0.00527318	-0.0367445		-0.142097	0.00517223
	0.0873695	-0.0415505		0.119988	-0.021298
	0.0310283	-0.0148645		-0.119724	-0.0033273
	0.0907131	0.233052		-0.0853217	-0.136552
	-0.00528264	0.0195584		0.13739	0.0425518
	-0.107865	0.00465577		-0.109034	-0.0504629
	0.11817	-0.0205393		0.264004	0.0356031
	0.0994699	-0.066344		-0.0543142	-0.00200898
	-0.0185825	-0.0427656		0.106786	-0.036747
	-0.132943	-0.0232009		-0.0818161	-0.0310154
	-0.017511	0.029178		0.145293	0.00186643
	0.243512	0.0644313		0.0933965	0.0279618
	0.0615281	-0.0334678		0.217902	0.0478605
	0.0106229	0.0799999		0.0314192	0.0774821
	0.00503912	-0.0193046		-0.117159	-0.00983476
	0.023469	-0.0150039		0.152775	-0.0458305
	-0.0878035	0.0310047		-0.0264838	-0.00542548
	-0.0247369	0.00429326		0.0450073	-0.0180098
	0.0625826	0.0303309		-0.0784227	-0.00922922
	0.027257	0.051091		-0.112192	0.0520769
	0.0112236	0.0283044		-0.0430084	0.0107251
	0.00483207	-0.0681779		0.082862	-0.00911179
	-0.0944892	-0.107176		0.00800565	0.0735487
	0.0521653	-0.00438613		0.128959	0.0307533
	-0.153042	0.0363559		-0.118319	-0.0110759
	-0.0439144	-0.00125743		-0.0082095	0.0284664
	-0.0143657	0.00555318		-0.0694497	-0.00249108
	-0.0455675	-0.00711309		-0.0835635	-0.000712383
	0.128766	-0.0200081		0.0400374	0.00811994
	-0.0569406	0.146449		-0.147547	-0.209983
	0.120678	0.0906085		-0.0722245	-0.0092003
	0.0171654	0.0049454		0.103929	-0.0211896
	0.00826584	0.039672		-0.130608	-0.11089
	0.0440417	-0.0140892		-0.130033	-0.0148513
	0.0459879	-0.0197677		0.0674944	0.0183673
	-0.0108925	-0.0188353		0.117915	0.0045378
	-0.107377	0.00584196		-0.129267	0.00349138
	0.0022074	-0.00433402		0.0758007	-0.0165166
	0.00423069	-0.0374717		-0.173769	-0.0368524
	-0.029436	-0.004298		0.131756	0.00258989
	-0.0266059	-0.169874		0.00491911	0.0514594
	-0.223658	-0.0596804		-0.191672	-0.186437
	-0.0302442	-0.0905237		0.137311	0.252431
	0.0576178	-0.0468727		0.0231224	0.160686
	0.00771323	0.00441627		-0.0263627	-0.0433521
	0.01238	-0.0522216		0.0749253	0.0735664
	-0.030873	0.016341		0.178521	0.0305809
	0.00375451	0.00398025		0.12785	0.010438
	-0.0862467	0.100208		0.0554891	0.0951726
	0.005939	-0.0200163		-0.166974	-0.0241511
	-0.134803	0.020853		-0.00230129	-0.0182812
	-0.122554	0.0286449		-0.101216	0.000694236
	0.133916	-0.0263703		-0.0590406	0.00578524
	0.0733656	-0.0292018		0.064374	0.00414383
	0.325406	0.0416709		0.0386114	-0.00357306
	-0.0385974	-0.0299214		-0.0066999	0.0197107
	0.0129936	-0.0363893		-0.0041829	0.0275166
	-0.0197589	0.112576		0.190443	0.212505
	0.0633621	-0.0207668		-0.084153	-0.0145094
	0.0437423	-0.0049628		-0.120423	0.0157289
	-0.0342744	0.0126538		-0.0323245	-0.00214661
	-0.00393338	0.0242311		0.194892	-0.0173646
	-0.185165	-0.00529767		0.112953	-0.0057351
	-0.00392259	-0.004713		0.0691425	-0.014116
	0.0830187	-0.00908598		0.233934	-0.0228493
	-0.241915	0.0141396		-0.0226385	0.00128813
	-0.0484891	0.0335758		-0.0355688	-0.00222408
	-0.0615156	0.00463236		-0.02511	-0.0555733
	-0.17287	0.0212892		0.0254651	0.0174812
	0.237022	0.125728		-0.186818	-0.00125346
	-0.0422769	-0.0667287		-0.053262	0.0382479
	-0.188438	-0.0687212		-0.145059	-0.062941
	-0.121491	0.0102326		-0.044425	0.0444712
	0.0938591	-0.0222118		0.105944	0.0287392
	0.149078	-0.00182092		-0.395918	-0.137241
	-0.111341	-0.0476933		-0.0334628	0.0104779
	0.169223	0.0265172		0.170278	0.0186018
	0.0429406	0.0372538		0.0542694	0.0313262
	-0.00622967	0.0218198		-0.0567828	0.0132166
	-0.0675795	0.00642831		0.188391	0.068059
	0.0461811	-0.0151974		0.292537	0.00980558
	-0.0284153	0.0312372		-0.0214146	0.0320269
	-0.231231	0.0101632		0.0313945	-0.0311635
	-0.100068	0.0479655		0.0517239	-0.00744468
	0.00773735	0.00678434		-0.0509841	0.0555399
	-0.132424	0.0248426		-0.0670445	0.00177127
	0.159908	-0.0248834		-0.128322	-0.0226983
	0.00338008	0.0479082		0.157766	0.00795845
	0.0756342	-0.062117		0.021756	-0.0211983
	-0.163857	0.0258981		-0.0582997	0.0131911
	-0.00366107	0.0359802		-0.0273017	-0.0479032
	0.167509	0.033531		-0.0885802	-0.11268
	0.024466	0.116585		0.0456156	0.0498273
	-0.0443667	-0.0193599		0.151464	0.0376469
	0.0874737	0.0947691		-0.394487	-0.421776
	0.219991	0.211523		0.0877748	-0.0329485
	-0.0812606	-0.0616794		0.0246454	-0.000589061
	-0.067475	-0.0151565		0.166102	0.231493
	-0.0519054	0.0500033		-0.0727302	-0.0894956
	-0.132101	-0.0796752		-0.127027	-0.109554

## Sheet: Fig. 6f
Fig. 6f
dissimilarity of correlation matrices	phase scrambled	original	filter scrambled
	0.449545	0.456059	0.318917
	0.464465	0.508921	0.318683
	0.432842	0.475066	0.302567
	0.469495	0.486811	0.314342
	0.473716	0.463073	0.287079
	0.486984	0.51328	0.286532
	0.457836	0.478333	0.267765
	0.493506	0.492566	0.285657
	0.458182	0.462071	0.314043
	0.473264	0.515075	0.308991
	0.442516	0.480835	0.294451
	0.48054	0.494712	0.313503
	0.473569	0.468167	0.311658
	0.486607	0.512183	0.304746
	0.458926	0.479258	0.292993
	0.495383	0.491609	0.316002
	0.406992	0.507813	0.301488
	0.411227	0.520382	0.269231
	0.413717	0.528475	0.280186
	0.418321	0.528864	0.274743
	0.435835	0.505762	0.30506
	0.441344	0.520619	0.271949
	0.442706	0.527827	0.286174
	0.44404	0.52664	0.280467
	0.410802	0.50819	0.299225
	0.420112	0.518044	0.272761
	0.421478	0.525896	0.281754
	0.422909	0.527727	0.275608
	0.443002	0.508185	0.306881
	0.44749	0.522679	0.275089
	0.446858	0.529632	0.28168
	0.448966	0.528392	0.278381
	0.430149	0.473677	0.264885
	0.470114	0.463126	0.265024
	0.435848	0.476516	0.269784
	0.428808	0.471548	0.276467
	0.453703	0.477668	0.257046
	0.49283	0.466233	0.251293
	0.460716	0.479463	0.258806
	0.454103	0.474152	0.268743
	0.439348	0.479812	0.271186
	0.476931	0.470924	0.264851
	0.448517	0.482453	0.273817
	0.441114	0.477575	0.277404
	0.455879	0.477763	0.275007
	0.491601	0.465591	0.277483
	0.46157	0.479793	0.28146
	0.454927	0.475026	0.290692
	0.38018	0.487184	0.271784
	0.397622	0.477514	0.276284
	0.392895	0.477843	0.26422
	0.379457	0.478848	0.260322
	0.406088	0.488299	0.250779
	0.417826	0.479613	0.260492
	0.413814	0.479755	0.247146
	0.402026	0.482133	0.24158
	0.392713	0.488953	0.263065
	0.406043	0.482489	0.261736
	0.402015	0.483412	0.25493
	0.390296	0.482502	0.244574
	0.394151	0.489925	0.270418
	0.413508	0.478866	0.270147
	0.408308	0.47872	0.255931
	0.398915	0.480339	0.248727
	0.423542	0.51767	0.289677
	0.420487	0.469017	0.300505
	0.423916	0.513525	0.270153
	0.418138	0.474619	0.300769
	0.445055	0.52071	0.297173
	0.443347	0.468637	0.313902
	0.443069	0.51708	0.283755
	0.439699	0.47545	0.310606
	0.425715	0.518977	0.287218
	0.424919	0.471533	0.305327
	0.424396	0.520187	0.270569
	0.418975	0.479619	0.300821
	0.453019	0.525198	0.293023
	0.454713	0.47769	0.306774
	0.452264	0.521667	0.275096
	0.449783	0.484746	0.305131
	0.474617	0.477339	0.249444
	0.463667	0.472827	0.256951
	0.44426	0.48266	0.241264
	0.470041	0.492683	0.246666
	0.493449	0.474033	0.239023
	0.484345	0.469335	0.24509
	0.46284	0.479463	0.231633
	0.48977	0.487187	0.23063
	0.475737	0.469932	0.260698
	0.464668	0.46523	0.267284
	0.445293	0.476607	0.254336
	0.470613	0.485609	0.255582
	0.493849	0.477877	0.263931
	0.482678	0.472099	0.274669
	0.47198	0.480719	0.259131
	0.487036	0.489638	0.254203
	0.442706	0.504778	0.290256
	0.434795	0.499545	0.293411
	0.463139	0.48942	0.263697
	0.434238	0.507932	0.292855
	0.468254	0.508012	0.293749
	0.456596	0.504505	0.298678
	0.482491	0.493818	0.271709
	0.455039	0.513237	0.297744
	0.449372	0.515906	0.283396
	0.436276	0.510201	0.288694
	0.467957	0.497698	0.264327
	0.43762	0.517961	0.285364
	0.469566	0.511533	0.289985
	0.457975	0.508343	0.292491
	0.485742	0.497766	0.266444
	0.461022	0.515303	0.287313
	0.42255	0.481393	0.434976
	0.427333	0.500975	0.431247
	0.447423	0.49222	0.410175
	0.434056	0.484732	0.409846
	0.447711	0.484012	0.442627
	0.449378	0.503272	0.438034
	0.467613	0.494282	0.417018
	0.453706	0.487022	0.41503
	0.43243	0.485473	0.43408
	0.440087	0.502777	0.431017
	0.462426	0.494466	0.408725
	0.444307	0.487258	0.408376
	0.450276	0.485334	0.441208
	0.451398	0.503423	0.437381
	0.466975	0.49666	0.414814
	0.453395	0.489004	0.414087
	0.406152	0.425794	0.420767
	0.406982	0.42824	0.390604
	0.395029	0.44564	0.403099
	0.41309	0.456857	0.411469
	0.429535	0.432375	0.428682
	0.431857	0.431105	0.395407
	0.423714	0.449719	0.407801
	0.437889	0.459555	0.413955
	0.415521	0.426917	0.421069
	0.418257	0.428507	0.39066
	0.405479	0.446829	0.399242
	0.423787	0.458715	0.409132
	0.441751	0.440525	0.429729
	0.447665	0.439055	0.398291
	0.434839	0.455064	0.408705
	0.452025	0.461796	0.418178
	0.465462	0.479634	0.373608
	0.444629	0.506798	0.373362
	0.4455	0.475073	0.371118
	0.451748	0.477757	0.366063
	0.48573	0.476607	0.374645
	0.470024	0.501157	0.378338
	0.467373	0.470669	0.374632
	0.472855	0.475279	0.368748
	0.473148	0.480787	0.372952
	0.455787	0.506726	0.375834
	0.453722	0.475671	0.371244
	0.461808	0.47842	0.366344
	0.488994	0.478346	0.378173
	0.470242	0.501121	0.378235
	0.475149	0.473487	0.37448
	0.47685	0.47794	0.37059
	0.427701	0.563791	0.219698
	0.449249	0.589946	0.208049
	0.440906	0.602048	0.222158
	0.456977	0.531749	0.206371
	0.44408	0.566744	0.229118
	0.461845	0.593312	0.209995
	0.453202	0.60529	0.223498
	0.467233	0.536497	0.211582
	0.436909	0.567534	0.214448
	0.456111	0.592297	0.202081
	0.447675	0.603046	0.212912
	0.463333	0.536752	0.199259
	0.456125	0.565616	0.214677
	0.467561	0.591224	0.196167
	0.462606	0.604471	0.207465
	0.469703	0.536315	0.191328
	0.431095	0.512017	0.372905
	0.453362	0.505523	0.324835
	0.435535	0.468708	0.317667
	0.450823	0.475796	0.339671
	0.455541	0.509113	0.377814
	0.474199	0.50287	0.334098
	0.461001	0.463791	0.325089
	0.46924	0.470298	0.347266
	0.44367	0.502006	0.373117
	0.46281	0.495219	0.321238
	0.448222	0.46021	0.317036
	0.461115	0.467797	0.338907
	0.467642	0.511672	0.378034
	0.483903	0.50666	0.33269
	0.474253	0.469588	0.326052
	0.477345	0.474723	0.346169
	0.449152	0.54558	0.284425
	0.469712	0.558287	0.300858
	0.456383	0.548559	0.291854
	0.453321	0.533499	0.305153
	0.469322	0.546275	0.269165
	0.487046	0.555755	0.284846
	0.477789	0.548261	0.274783
	0.471883	0.534229	0.281965
	0.46029	0.543658	0.273316
	0.477993	0.555467	0.286898
	0.468982	0.548758	0.281802
	0.459806	0.532018	0.290244
	0.480676	0.550389	0.282345
	0.49576	0.561625	0.296034
	0.488694	0.55304	0.293253
	0.480309	0.539722	0.296324
	0.447782	0.399808	0.281606
	0.473498	0.391152	0.296576
	0.441889	0.377601	0.271013
	0.443968	0.399118	0.298376
	0.472862	0.408087	0.276832
	0.498536	0.399559	0.29386
	0.464026	0.383278	0.268424
	0.467608	0.410882	0.291018
	0.456916	0.41225	0.265948
	0.485061	0.402194	0.284726
	0.449022	0.385793	0.264425
	0.453871	0.410965	0.294044
	0.477728	0.412555	0.273523
	0.504736	0.402215	0.285745
	0.472337	0.384434	0.270401
	0.475908	0.414541	0.288792
	0.47713	0.516209	0.254231
	0.431784	0.491561	0.238318
	0.429698	0.539746	0.242633
	0.439576	0.532237	0.249106
	0.492139	0.51832	0.267097
	0.455024	0.492765	0.248392
	0.454632	0.541472	0.252904
	0.462353	0.533148	0.258762
	0.487135	0.521211	0.260585
	0.444439	0.495833	0.243043
	0.443026	0.545512	0.245959
	0.450095	0.538903	0.255947
	0.490315	0.523449	0.25937
	0.459643	0.500092	0.238709
	0.456866	0.545705	0.244102
	0.463764	0.537468	0.252675
	0.510789	0.448878	0.282207
	0.49694	0.464659	0.252754
	0.493934	0.447429	0.237284
	0.536795	0.461769	0.258386
	0.526862	0.447659	0.271814
	0.517046	0.465967	0.24064
	0.512679	0.448074	0.233104
	0.549268	0.462952	0.246546
	0.515491	0.446863	0.27301
	0.502287	0.463028	0.242564
	0.498708	0.447303	0.237719
	0.540956	0.460093	0.253155
	0.523499	0.462335	0.279257
	0.512131	0.476086	0.235075
	0.505645	0.458294	0.23786
	0.545548	0.475346	0.253705
	0.425866	0.483364	0.257899
	0.41549	0.468382	0.27108
	0.435082	0.488373	0.291297
	0.415891	0.46198	0.269585
	0.450311	0.486964	0.26981
	0.442263	0.470167	0.275035
	0.461621	0.493974	0.30063
	0.442468	0.468156	0.275956
	0.432684	0.487973	0.259624
	0.422692	0.470233	0.26927
	0.443377	0.495274	0.293299
	0.42179	0.469288	0.26148
	0.448296	0.495496	0.271192
	0.443874	0.477347	0.277769
	0.46374	0.500355	0.305165
	0.441726	0.476973	0.277373
	0.401787	0.472204	0.563966
	0.400796	0.470206	0.552096
	0.410263	0.498493	0.515144
	0.434504	0.48182	0.549797
	0.41483	0.476631	0.567842
	0.414184	0.470648	0.55584
	0.422398	0.498207	0.519762
	0.447437	0.484268	0.55254
	0.407885	0.471865	0.562777
	0.404093	0.467925	0.552621
	0.418104	0.493432	0.513279
	0.438527	0.480319	0.549125
	0.424146	0.476181	0.562755
	0.425293	0.476133	0.55067
	0.431778	0.499559	0.516123
	0.458173	0.484249	0.549188
	0.526021	0.55755	0.237955
	0.555256	0.528793	0.237655
	0.549095	0.563112	0.236456
	0.576391	0.596022	0.244456
	0.540428	0.558001	0.215106
	0.568215	0.529596	0.212442
	0.561288	0.563283	0.215384
	0.588103	0.595901	0.220145
	0.531888	0.553707	0.241467
	0.561009	0.526652	0.236205
	0.554542	0.558976	0.241399
	0.579169	0.592696	0.252272
	0.537775	0.559675	0.24189
	0.56256	0.5347	0.235946
	0.554992	0.566465	0.239754
	0.577174	0.596744	0.244918
	0.46213	0.483983	0.393131
	0.462061	0.492468	0.37342
	0.468452	0.497312	0.39827
	0.470729	0.500295	0.392634
	0.474782	0.521028	0.390641
	0.475304	0.534489	0.374502
	0.4816	0.532741	0.395961
	0.482869	0.529659	0.392326
	0.440361	0.491197	0.381367
	0.446274	0.499998	0.360549
	0.449964	0.503492	0.38576
	0.451136	0.505555	0.37927
	0.479033	0.508335	0.378764
	0.476544	0.518622	0.359269
	0.484596	0.51954	0.381225
	0.488459	0.519175	0.377131
	0.433583	0.418016	0.283677
	0.459328	0.406702	0.277589
	0.438291	0.42035	0.288139
	0.437678	0.41623	0.296658
	0.449891	0.439478	0.280118
	0.473021	0.437896	0.275615
	0.457753	0.447135	0.283083
	0.454787	0.438614	0.300945
	0.420319	0.415729	0.277052
	0.45147	0.405611	0.267664
	0.427224	0.419582	0.2772
	0.424375	0.411865	0.287806
	0.452828	0.426738	0.271377
	0.472642	0.418397	0.258165
	0.455823	0.426846	0.273282
	0.461113	0.422607	0.280926
	0.438763	0.436151	0.31334
	0.436399	0.424796	0.319795
	0.439288	0.435771	0.321621
	0.430257	0.435893	0.300082
	0.456923	0.477499	0.301482
	0.455054	0.466754	0.307417
	0.462262	0.476059	0.30479
	0.449434	0.477265	0.285748
	0.422409	0.452017	0.297608
	0.419541	0.435814	0.309477
	0.427046	0.446173	0.303205
	0.415674	0.443172	0.282411
	0.452722	0.462609	0.29861
	0.449363	0.454108	0.30359
	0.454534	0.462452	0.303175
	0.444624	0.464063	0.294444
	0.471612	0.455911	0.400051
	0.466796	0.419461	0.410682
	0.463955	0.457824	0.39477
	0.466063	0.426342	0.410351
	0.487059	0.481854	0.390732
	0.484461	0.464007	0.402898
	0.479821	0.484188	0.386077
	0.481616	0.466742	0.401828
	0.460157	0.463717	0.382939
	0.455854	0.436087	0.397438
	0.450952	0.469633	0.378249
	0.453783	0.442414	0.39383
	0.491074	0.464442	0.390405
	0.485991	0.442197	0.39348
	0.484345	0.468998	0.383664
	0.488538	0.449349	0.399146
	0.514421	0.461092	0.262812
	0.498603	0.451195	0.266425
	0.489409	0.453771	0.261958
	0.509477	0.461984	0.263905
	0.521724	0.490944	0.271386
	0.505288	0.481302	0.278439
	0.50166	0.48154	0.267379
	0.516677	0.491141	0.265862
	0.493215	0.466322	0.247865
	0.479135	0.455629	0.253667
	0.469184	0.459493	0.251219
	0.489011	0.469779	0.248977
	0.531263	0.480985	0.25475
	0.513787	0.471432	0.258089
	0.507678	0.47314	0.258005
	0.525538	0.483555	0.25273
	0.492534	0.472796	0.416218
	0.474315	0.47013	0.409927
	0.503592	0.454384	0.402433
	0.48245	0.475391	0.411729
	0.506989	0.497762	0.408172
	0.492083	0.498014	0.406494
	0.520049	0.488506	0.393795
	0.501409	0.502641	0.403863
	0.475403	0.4721	0.402912
	0.459752	0.468493	0.399588
	0.489317	0.45377	0.387265
	0.463574	0.474067	0.398987
	0.502416	0.483769	0.403948
	0.489536	0.481252	0.399455
	0.513343	0.470488	0.392748
	0.494705	0.488473	0.398941
	0.460818	0.412779	0.491297
	0.469566	0.438272	0.487515
	0.485959	0.42563	0.472189
	0.471616	0.427147	0.463492
	0.48348	0.448025	0.487035
	0.488597	0.468671	0.483249
	0.504454	0.457136	0.467452
	0.490245	0.4562	0.461111
	0.450602	0.416477	0.484611
	0.460035	0.437427	0.479234
	0.474716	0.425078	0.464042
	0.460085	0.426575	0.458834
	0.480725	0.421415	0.47731
	0.490341	0.441653	0.476636
	0.504631	0.434302	0.460607
	0.493361	0.433354	0.453254
	0.465593	0.444486	0.483223
	0.458523	0.440633	0.456935
	0.447459	0.462442	0.467278
	0.465892	0.469291	0.471207
	0.481681	0.496966	0.477838
	0.476113	0.492375	0.451646
	0.4659	0.503865	0.461606
	0.48313	0.508929	0.46617
	0.452773	0.457567	0.471902
	0.445572	0.454317	0.443134
	0.434091	0.47347	0.454289
	0.455504	0.478038	0.458201
	0.480973	0.472532	0.477241
	0.474452	0.465302	0.446973
	0.461884	0.483844	0.455011
	0.481751	0.488245	0.458432
	0.491453	0.464402	0.434837
	0.479835	0.48254	0.442042
	0.480342	0.453274	0.438894
	0.479326	0.455983	0.432844
	0.509702	0.498907	0.430165
	0.497282	0.513547	0.437374
	0.500217	0.491342	0.434053
	0.496412	0.490156	0.428677
	0.480584	0.47523	0.424873
	0.465528	0.495667	0.434286
	0.469212	0.462872	0.427798
	0.46993	0.466108	0.421128
	0.500133	0.485563	0.422432
	0.489301	0.510969	0.427987
	0.493102	0.479475	0.423842
	0.493735	0.477704	0.417991
	0.473473	0.537279	0.370604
	0.490811	0.554429	0.346433
	0.488036	0.571061	0.361472
	0.496306	0.509175	0.367767
	0.496437	0.564863	0.364541
	0.511591	0.575072	0.340581
	0.508115	0.593039	0.352622
	0.516557	0.545021	0.357214
	0.465197	0.548382	0.357023
	0.483121	0.565871	0.330574
	0.481657	0.584268	0.345647
	0.489338	0.523602	0.349249
	0.500872	0.556828	0.362158
	0.519371	0.569623	0.339508
	0.514183	0.590054	0.354075
	0.524118	0.531761	0.358794
	0.497223	0.509201	0.451996
	0.509138	0.510043	0.422219
	0.501059	0.473649	0.410438
	0.507577	0.480018	0.422544
	0.510235	0.541029	0.450111
	0.521474	0.544404	0.419919
	0.512577	0.510237	0.40832
	0.517239	0.514059	0.417907
	0.486639	0.51762	0.444615
	0.498516	0.519891	0.413391
	0.490394	0.48131	0.402113
	0.497545	0.488007	0.412651
	0.510891	0.528812	0.441038
	0.524201	0.528608	0.409062
	0.513771	0.495597	0.39981
	0.522447	0.498696	0.410754
	0.492656	0.518913	0.279774
	0.509504	0.533098	0.26822
	0.499455	0.526985	0.27946
	0.497061	0.510421	0.271143
	0.51118	0.551676	0.27228
	0.528094	0.565612	0.263319
	0.518401	0.558486	0.2699
	0.51652	0.545335	0.264455
	0.479138	0.52992	0.260957
	0.498211	0.545723	0.252957
	0.486879	0.537053	0.259199
	0.483222	0.522077	0.252238
	0.507373	0.542251	0.27432
	0.519816	0.556789	0.262344
	0.513253	0.550277	0.278869
	0.510431	0.535447	0.263483
	0.477449	0.431562	0.356023
	0.49533	0.424681	0.35892
	0.473965	0.415065	0.332409
	0.47406	0.426466	0.357268
	0.493582	0.472275	0.353773
	0.510471	0.464144	0.359802
	0.486881	0.459937	0.334706
	0.48734	0.463618	0.356869
	0.462707	0.439254	0.346777
	0.483243	0.428505	0.349763
	0.456056	0.421048	0.322302
	0.457477	0.4298	0.346058
	0.492858	0.449677	0.345403
	0.503953	0.438363	0.346633
	0.48809	0.433811	0.318782
	0.487761	0.439739	0.344761
	0.501929	0.496862	0.38758
	0.480307	0.47342	0.372045
	0.478307	0.51988	0.383269
	0.485215	0.515223	0.389109
	0.508377	0.533013	0.383849
	0.490469	0.521689	0.367931
	0.491518	0.555653	0.373281
	0.49857	0.548858	0.384566
	0.490904	0.503869	0.372823
	0.46691	0.486796	0.360878
	0.467133	0.527436	0.368243
	0.473389	0.520712	0.377898
	0.519137	0.514555	0.374109
	0.496538	0.496884	0.362661
	0.493917	0.539318	0.36939
	0.503589	0.53147	0.377301
	0.534818	0.457835	0.372545
	0.524097	0.465403	0.348886
	0.522442	0.448277	0.350686
	0.556408	0.467792	0.352348
	0.544061	0.505484	0.36778
	0.536222	0.512004	0.337588
	0.537228	0.497946	0.342527
	0.567925	0.511573	0.352766
	0.518396	0.472952	0.360048
	0.511048	0.476287	0.331816
	0.512137	0.461513	0.336399
	0.544639	0.478553	0.341872
	0.548915	0.48579	0.356352
	0.541743	0.491668	0.338264
	0.542895	0.478586	0.344124
	0.56924	0.490123	0.341076
	0.481733	0.413086	0.377352
	0.46823	0.405002	0.368953
	0.487834	0.413932	0.388241
	0.475389	0.400049	0.378815
	0.497442	0.464672	0.371145
	0.484058	0.45405	0.360131
	0.504309	0.452685	0.385152
	0.491819	0.447705	0.370676
	0.465501	0.420462	0.362141
	0.452199	0.40889	0.353995
	0.473429	0.419188	0.376099
	0.462732	0.40567	0.365928
	0.499346	0.447562	0.362276
	0.483218	0.438221	0.353465
	0.501354	0.441361	0.37536
	0.494624	0.43082	0.365291
	0.459043	0.436943	0.589578
	0.45228	0.432108	0.575287
	0.468013	0.457627	0.546923
	0.469029	0.441296	0.576112
	0.475661	0.468765	0.583582
	0.468115	0.470281	0.566445
	0.483313	0.48193	0.536645
	0.48178	0.467397	0.567264
	0.444457	0.435325	0.590004
	0.436173	0.433379	0.573675
	0.452279	0.450286	0.544723
	0.453606	0.439004	0.574232
	0.476421	0.450455	0.581486
	0.470694	0.455575	0.569538
	0.484594	0.471218	0.537659
	0.484073	0.455056	0.568116
	0.570611	0.53262	0.221587
	0.593197	0.503092	0.212618
	0.580524	0.540644	0.208319
	0.611906	0.57437	0.226846
	0.578432	0.559573	0.223057
	0.601044	0.542664	0.208153
	0.586476	0.565579	0.212436
	0.617288	0.594941	0.228052
	0.559415	0.540076	0.203822
	0.581856	0.512841	0.195826
	0.569414	0.545315	0.196793
	0.600588	0.579326	0.209745
	0.576963	0.549776	0.219847
	0.598155	0.531428	0.209691
	0.587911	0.55661	0.204061
	0.61528	0.587499	0.228759
	0.418394	0.488379	0.324324
	0.450407	0.480147	0.314254
	0.42372	0.487718	0.321878
	0.422554	0.492682	0.331257
	0.420568	0.497998	0.307719
	0.446821	0.491745	0.300602
	0.425274	0.497689	0.305335
	0.423769	0.503555	0.310885
	0.429282	0.501012	0.320992
	0.456866	0.497136	0.319383
	0.431748	0.502673	0.322755
	0.431044	0.506788	0.330735
	0.424822	0.501845	0.329025
	0.454574	0.49587	0.319987
	0.429924	0.500077	0.32538
	0.426846	0.505854	0.332885
	0.390945	0.482085	0.305789
	0.398629	0.478132	0.3087
	0.402656	0.477466	0.308957
	0.387938	0.484272	0.297402
	0.39582	0.489971	0.284251
	0.403975	0.484533	0.288974
	0.40395	0.484792	0.2889
	0.390376	0.48997	0.279577
	0.398995	0.498288	0.308344
	0.40544	0.492801	0.305553
	0.406679	0.493669	0.30661
	0.393701	0.498506	0.294759
	0.397182	0.495903	0.312119
	0.406663	0.49392	0.312575
	0.406947	0.491642	0.311819
	0.394375	0.497885	0.303392
	0.447477	0.546665	0.20125
	0.437862	0.50851	0.192755
	0.440041	0.548985	0.188549
	0.437075	0.510316	0.197971
	0.453352	0.547273	0.201015
	0.444669	0.519138	0.193996
	0.44528	0.552254	0.181444
	0.44637	0.521436	0.209842
	0.455592	0.549794	0.210558
	0.447992	0.524328	0.204932
	0.448241	0.556554	0.191239
	0.450727	0.529195	0.215204
	0.455372	0.558512	0.232135
	0.445025	0.526936	0.228611
	0.445345	0.561818	0.212065
	0.446912	0.528376	0.238585
	0.479047	0.484619	0.337129
	0.472398	0.476894	0.336704
	0.451586	0.478405	0.332961
	0.476427	0.485984	0.320327
	0.490078	0.484845	0.313883
	0.481499	0.479735	0.315746
	0.464012	0.482822	0.308035
	0.488578	0.490216	0.299815
	0.486498	0.485306	0.335448
	0.477077	0.479597	0.337212
	0.45658	0.481244	0.328999
	0.483364	0.489437	0.321207
	0.485262	0.497932	0.332163
	0.477604	0.488697	0.334744
	0.455677	0.492234	0.328473
	0.485275	0.493767	0.321545
	0.457905	0.504559	0.226937
	0.445039	0.506435	0.214587
	0.467313	0.489506	0.216623
	0.445046	0.513069	0.213982
	0.461459	0.518512	0.238035
	0.447259	0.518991	0.227576
	0.468998	0.5005	0.216561
	0.451269	0.525791	0.231338
	0.462693	0.522928	0.222587
	0.448444	0.525415	0.215803
	0.470987	0.507501	0.212473
	0.451703	0.529453	0.218443
	0.463296	0.508006	0.215046
	0.446145	0.511652	0.21246
	0.467447	0.499046	0.221915
	0.449102	0.515071	0.221216
	0.441985	0.487812	0.348035
	0.458941	0.510351	0.370762
	0.4736	0.49762	0.344323
	0.458349	0.495524	0.3334
	0.440107	0.498951	0.37038
	0.45539	0.517084	0.387455
	0.467564	0.506637	0.359129
	0.45422	0.504484	0.351081
	0.442357	0.502423	0.371103
	0.455603	0.515136	0.389199
	0.470741	0.506161	0.365659
	0.456715	0.505603	0.353577
	0.444212	0.507059	0.378462
	0.456852	0.527414	0.392871
	0.473806	0.518306	0.367628
	0.456776	0.514608	0.356702
	0.4372	0.496861	0.35785
	0.428418	0.491142	0.341284
	0.420252	0.509197	0.335965
	0.436364	0.518784	0.350344
	0.439401	0.508966	0.376356
	0.431997	0.497973	0.352195
	0.424374	0.522451	0.351409
	0.441269	0.525349	0.362523
	0.443959	0.516365	0.374346
	0.435567	0.506923	0.352107
	0.427989	0.528238	0.349873
	0.444375	0.532437	0.363424
	0.443877	0.511811	0.38678
	0.43548	0.505828	0.360758
	0.428698	0.522484	0.359016
	0.446781	0.531002	0.371368
	0.477185	0.528772	0.294478
	0.463597	0.534774	0.286953
	0.461456	0.513062	0.276628
	0.463572	0.516043	0.274044
	0.484029	0.537146	0.285247
	0.472496	0.540981	0.285168
	0.470811	0.520381	0.272385
	0.471899	0.52164	0.271121
	0.486454	0.539712	0.299596
	0.471874	0.54601	0.298741
	0.473913	0.52492	0.284639
	0.473789	0.524695	0.288789
	0.487014	0.53831	0.311515
	0.469271	0.549358	0.310726
	0.472607	0.526782	0.295921
	0.472135	0.528126	0.301932
	0.435217	0.584995	0.286045
	0.460865	0.606183	0.273761
	0.456294	0.619251	0.288174
	0.467653	0.561715	0.283398
	0.443096	0.593316	0.260398
	0.470858	0.615007	0.245895
	0.463335	0.626618	0.260757
	0.475332	0.57179	0.254099
	0.440324	0.59354	0.265108
	0.465172	0.612503	0.259661
	0.460982	0.623778	0.269818
	0.470529	0.574132	0.260287
	0.444247	0.597879	0.270158
	0.467061	0.617367	0.261035
	0.462131	0.630145	0.271955
	0.472828	0.577146	0.261818
	0.456323	0.528761	0.224786
	0.475485	0.529755	0.204135
	0.464059	0.501736	0.184983
	0.475734	0.510373	0.200273
	0.469632	0.537012	0.249741
	0.482387	0.541089	0.215169
	0.47495	0.517485	0.204965
	0.484617	0.521942	0.223084
	0.464363	0.546248	0.256616
	0.47995	0.550645	0.224694
	0.470151	0.526299	0.206358
	0.47845	0.534104	0.229331
	0.46571	0.546998	0.282834
	0.48407	0.546447	0.24892
	0.474904	0.520158	0.224561
	0.48524	0.524206	0.24597
	0.439864	0.502289	0.332236
	0.43737	0.509986	0.349731
	0.442293	0.513039	0.33558
	0.432701	0.493626	0.349441
	0.447941	0.515631	0.313227
	0.451647	0.527076	0.338207
	0.453634	0.535023	0.321981
	0.447671	0.511419	0.330149
	0.447434	0.52408	0.335355
	0.448118	0.53646	0.354268
	0.450723	0.543715	0.341421
	0.443443	0.520002	0.350326
	0.443617	0.518362	0.33929
	0.451488	0.524133	0.358632
	0.449749	0.522375	0.344569
	0.443078	0.509718	0.353424
	0.435399	0.508875	0.186835
	0.436681	0.50975	0.203839
	0.415632	0.497688	0.18989
	0.421322	0.506605	0.181261
	0.440129	0.51953	0.200041
	0.435342	0.517438	0.206557
	0.421271	0.505489	0.192278
	0.423225	0.513968	0.182267
	0.4415	0.524221	0.181888
	0.446115	0.522579	0.19226
	0.422981	0.511345	0.1885
	0.428104	0.517089	0.174148
	0.439717	0.526954	0.173868
	0.446182	0.527749	0.179033
	0.423579	0.517388	0.171486
	0.428671	0.52313	0.164399
	0.497772	0.5461	0.194988
	0.455791	0.524821	0.19192
	0.454587	0.558521	0.193064
	0.465186	0.56446	0.177407
	0.508832	0.549718	0.177772
	0.467548	0.526055	0.166124
	0.461462	0.560756	0.168361
	0.474213	0.563544	0.157205
	0.502971	0.551906	0.189412
	0.462897	0.529165	0.179379
	0.458743	0.56565	0.184054
	0.471055	0.56633	0.168413
	0.498781	0.563533	0.201652
	0.458042	0.543515	0.19026
	0.457485	0.574035	0.185428
	0.46597	0.577359	0.177902
	0.517829	0.49501	0.311262
	0.495456	0.500076	0.320091
	0.498215	0.493119	0.293569
	0.536569	0.509893	0.280995
	0.528423	0.505284	0.303969
	0.507014	0.509023	0.298974
	0.509345	0.504391	0.28336
	0.546881	0.520801	0.275707
	0.525724	0.513076	0.308643
	0.506739	0.513305	0.311339
	0.508254	0.51045	0.290409
	0.54522	0.528735	0.278857
	0.521445	0.516264	0.299951
	0.499754	0.521348	0.302704
	0.500592	0.515067	0.282207
	0.538884	0.531097	0.266994
	0.446128	0.526424	0.169234
	0.431387	0.512618	0.16439
	0.442257	0.528206	0.179863
	0.430661	0.517421	0.174177
	0.460005	0.531161	0.165689
	0.442368	0.52051	0.161469
	0.456226	0.538255	0.175607
	0.446114	0.526519	0.177469
	0.457869	0.539321	0.167341
	0.439027	0.525451	0.170601
	0.453232	0.543441	0.197213
	0.444411	0.531341	0.190449
	0.458825	0.542741	0.185864
	0.441064	0.529285	0.180875
	0.455198	0.546407	0.218592
	0.44182	0.535505	0.196506
	0.42133	0.479541	0.482638
	0.417275	0.466529	0.473361
	0.432081	0.489975	0.436035
	0.432251	0.487592	0.469682
	0.43305	0.482043	0.501742
	0.431675	0.468623	0.490018
	0.445297	0.491517	0.453053
	0.442769	0.488315	0.486136
	0.432589	0.488109	0.496666
	0.4311	0.475761	0.481836
	0.441811	0.496715	0.447054
	0.445665	0.491346	0.47965
	0.430632	0.496649	0.506303
	0.426251	0.481227	0.493445
	0.444226	0.504471	0.457746
	0.442643	0.497221	0.490916
	0.525053	0.572123	0.322095
	0.55637	0.542725	0.327083
	0.552469	0.578429	0.324053
	0.57858	0.607819	0.32248
	0.533173	0.577218	0.300912
	0.564816	0.548241	0.303904
	0.558228	0.582709	0.300611
	0.583502	0.616165	0.302424
	0.534547	0.57856	0.327669
	0.563607	0.552885	0.325731
	0.557893	0.581809	0.321723
	0.582924	0.613705	0.329098
	0.53902	0.586614	0.322579
	0.568925	0.558493	0.33083
	0.563251	0.5937	0.321336
	0.588494	0.624286	0.32629
	0.388443	0.436138	0.284082
	0.393999	0.421595	0.284855
	0.398886	0.428153	0.285125
	0.386079	0.426888	0.279864
	0.433244	0.432685	0.279946
	0.437582	0.417869	0.276454
	0.436125	0.421263	0.27719
	0.427455	0.418325	0.268692
	0.397107	0.440604	0.277382
	0.403007	0.427211	0.280533
	0.403387	0.431105	0.278663
	0.39409	0.428197	0.277063
	0.393835	0.437936	0.293997
	0.401165	0.426305	0.296784
	0.402635	0.429975	0.293341
	0.393522	0.431439	0.293943
	0.447654	0.495753	0.325524
	0.446985	0.464017	0.324333
	0.4383	0.496693	0.319531
	0.439922	0.475631	0.335341
	0.483802	0.489295	0.323405
	0.478658	0.455497	0.321144
	0.472724	0.492893	0.312642
	0.477831	0.467575	0.327857
	0.46264	0.492286	0.322527
	0.45296	0.459799	0.323129
	0.446606	0.497341	0.315088
	0.451705	0.471793	0.330558
	0.453535	0.49799	0.331834
	0.451387	0.469412	0.334177
	0.444798	0.502708	0.324289
	0.445494	0.479936	0.339718
	0.479709	0.480066	0.229335
	0.465853	0.473448	0.229684
	0.447927	0.475888	0.21697
	0.473641	0.479682	0.2108
	0.509086	0.470074	0.231772
	0.496933	0.462802	0.234435
	0.482778	0.464801	0.224407
	0.50081	0.469841	0.212253
	0.490843	0.484416	0.219054
	0.4784	0.479104	0.220576
	0.46227	0.480562	0.212218
	0.485227	0.481809	0.209696
	0.478136	0.477151	0.233657
	0.468577	0.473042	0.230196
	0.449761	0.474012	0.222665
	0.473393	0.477037	0.225532
	0.468652	0.462742	0.354438
	0.45728	0.459797	0.357431
	0.485476	0.444805	0.328099
	0.457634	0.465744	0.343686
	0.498438	0.454167	0.349057
	0.487569	0.446694	0.350186
	0.51001	0.433875	0.322882
	0.489499	0.458163	0.333367
	0.470148	0.454397	0.358193
	0.45998	0.449711	0.358304
	0.486835	0.430164	0.331735
	0.459017	0.459818	0.345359
	0.472218	0.459504	0.359206
	0.458444	0.458139	0.362442
	0.486005	0.43925	0.337669
	0.459262	0.462062	0.34976
	0.427256	0.429161	0.416134
	0.438963	0.452602	0.413864
	0.453502	0.440573	0.395972
	0.444609	0.43242	0.396553
	0.455809	0.418757	0.415761
	0.470134	0.442337	0.412479
	0.482819	0.426944	0.396466
	0.471608	0.419376	0.394102
	0.429588	0.420407	0.420861
	0.442737	0.449371	0.411489
	0.456965	0.432243	0.400143
	0.446733	0.423319	0.397678
	0.423771	0.419702	0.416508
	0.431588	0.445397	0.410925
	0.447222	0.429624	0.395846
	0.435068	0.422032	0.398883
	0.435171	0.452564	0.430139
	0.430485	0.450096	0.400217
	0.421021	0.467764	0.410799
	0.437353	0.47245	0.417214
	0.469916	0.434916	0.42409
	0.467795	0.431343	0.391997
	0.454286	0.457197	0.405674
	0.471589	0.459523	0.408445
	0.444158	0.447617	0.422082
	0.441907	0.445214	0.392029
	0.428376	0.465074	0.404373
	0.444174	0.472844	0.409068
	0.438366	0.44393	0.437275
	0.434401	0.445827	0.403501
	0.423932	0.463095	0.417168
	0.438953	0.465361	0.420397
	0.4686	0.474486	0.365273
	0.454365	0.499005	0.370107
	0.454526	0.464414	0.366781
	0.463885	0.463039	0.360822
	0.503589	0.46724	0.365817
	0.490538	0.488824	0.367822
	0.489964	0.456394	0.364566
	0.496241	0.460028	0.363164
	0.475743	0.472857	0.365494
	0.465423	0.489747	0.363258
	0.465198	0.459741	0.364684
	0.472468	0.463701	0.356286
	0.471673	0.478563	0.373996
	0.4567	0.502996	0.37441
	0.456818	0.466111	0.373711
	0.463601	0.467231	0.367499
	0.450272	0.549338	0.325977
	0.470367	0.566516	0.298109
	0.469922	0.579594	0.329247
	0.481421	0.523603	0.317281
	0.487411	0.542974	0.318092
	0.502472	0.55974	0.292207
	0.501294	0.573004	0.323205
	0.513586	0.517756	0.310109
	0.46055	0.550633	0.32427
	0.481972	0.564794	0.297068
	0.478906	0.582754	0.32386
	0.493691	0.524691	0.313429
	0.452435	0.551099	0.334611
	0.468801	0.567934	0.308519
	0.466075	0.583536	0.333099
	0.478861	0.527424	0.324464
	0.466389	0.504469	0.380326
	0.4815	0.49881	0.339086
	0.472246	0.463924	0.335875
	0.487653	0.4661	0.350002
	0.494658	0.500704	0.377729
	0.508938	0.495094	0.336846
	0.501908	0.458837	0.33372
	0.520143	0.46124	0.347065
	0.468314	0.496549	0.383167
	0.482644	0.491528	0.342619
	0.476769	0.462934	0.337805
	0.490559	0.464057	0.349067
	0.465312	0.507603	0.390131
	0.476812	0.502863	0.349788
	0.471652	0.466658	0.347338
	0.48086	0.46659	0.359056
	0.464256	0.515453	0.229946
	0.487792	0.536446	0.238155
	0.471471	0.539055	0.243898
	0.470322	0.512973	0.24052
	0.494495	0.504972	0.231547
	0.517379	0.523383	0.23669
	0.501557	0.527891	0.242155
	0.499694	0.500763	0.236695
	0.470186	0.513407	0.23051
	0.490278	0.533619	0.239588
	0.476966	0.539297	0.243221
	0.471927	0.509764	0.240483
	0.46395	0.515135	0.253133
	0.487979	0.538616	0.25936
	0.473012	0.5398	0.265388
	0.467726	0.514191	0.258006
	0.431812	0.412757	0.325854
	0.451723	0.409397	0.346509
	0.418941	0.403053	0.315491
	0.41945	0.403748	0.336638
	0.458557	0.401583	0.313928
	0.476048	0.402268	0.341007
	0.447046	0.388103	0.303622
	0.448334	0.394061	0.326773
	0.443483	0.403209	0.323409
	0.456562	0.402527	0.346992
	0.430981	0.390196	0.312451
	0.434148	0.394788	0.332024
	0.434053	0.412335	0.332074
	0.452066	0.410192	0.349156
	0.423629	0.396777	0.315283
	0.423803	0.399153	0.336966
	0.491799	0.507344	0.308417
	0.449538	0.485166	0.293785
	0.452211	0.530047	0.300201
	0.466814	0.525561	0.304412
	0.522423	0.503902	0.30288
	0.483853	0.482442	0.286551
	0.48284	0.522881	0.29518
	0.498585	0.520817	0.301387
	0.499623	0.514217	0.308945
	0.455086	0.492047	0.292133
	0.457109	0.534735	0.300278
	0.472767	0.533512	0.306213
	0.486389	0.50967	0.313832
	0.449522	0.49237	0.300737
	0.450427	0.532728	0.303619
	0.463417	0.527963	0.312649
	0.519451	0.467425	0.319648
	0.505378	0.472232	0.300726
	0.506458	0.448252	0.293022
	0.537284	0.474262	0.293619
	0.552004	0.451651	0.303946
	0.537793	0.458664	0.294008
	0.5377	0.441509	0.284607
	0.566953	0.463037	0.283315
	0.525544	0.465607	0.307134
	0.508736	0.475076	0.290443
	0.508825	0.448386	0.278536
	0.53978	0.475588	0.282877
	0.51779	0.466933	0.310482
	0.50554	0.469577	0.299749
	0.503035	0.452046	0.28834
	0.534241	0.473528	0.288775
	0.456136	0.461074	0.298703
	0.447919	0.447452	0.306505
	0.462152	0.461234	0.319407
	0.448474	0.450073	0.309566
	0.491636	0.460067	0.296825
	0.486025	0.442718	0.299353
	0.499558	0.461875	0.315343
	0.484166	0.445268	0.30497
	0.465328	0.465671	0.295121
	0.455642	0.450973	0.303915
	0.471021	0.467168	0.318755
	0.456103	0.450966	0.30622
	0.456198	0.462784	0.307505
	0.446952	0.447795	0.30983
	0.463256	0.461637	0.324521
	0.447322	0.447203	0.314671
	0.422953	0.429905	0.523656
	0.42008	0.426587	0.514605
	0.425647	0.450841	0.475964
	0.436064	0.437156	0.510541
	0.459657	0.415311	0.519402
	0.457369	0.411358	0.510815
	0.464984	0.440154	0.469659
	0.470771	0.429361	0.506856
	0.420729	0.420389	0.526378
	0.4143	0.418545	0.515514
	0.4264	0.45052	0.478469
	0.434484	0.435901	0.511187
	0.422613	0.419937	0.516327
	0.421267	0.419623	0.506076
	0.428945	0.445303	0.467171
	0.437641	0.434782	0.502669
	0.540672	0.509703	0.221735
	0.570792	0.483798	0.203617
	0.559718	0.517656	0.200862
	0.588506	0.546807	0.209362
	0.56721	0.489229	0.213032
	0.598026	0.461203	0.202608
	0.586347	0.495265	0.197912
	0.612315	0.52224	0.215163
	0.545031	0.503573	0.214691
	0.573854	0.474339	0.209176
	0.56488	0.513308	0.201453
	0.59409	0.539237	0.213496
	0.530812	0.494754	0.217457
	0.560705	0.466683	0.221099
	0.550271	0.50286	0.207256
	0.578994	0.533403	0.221076
	0.433104	0.544878	0.316875
	0.423269	0.501788	0.310329
	0.422717	0.541327	0.307139
	0.426385	0.509046	0.316119
	0.436603	0.533881	0.32168
	0.428491	0.49881	0.316391
	0.427162	0.531957	0.309264
	0.428947	0.506826	0.323861
	0.433231	0.532866	0.31923
	0.424885	0.494463	0.314565
	0.426531	0.530363	0.308221
	0.426076	0.502853	0.318281
	0.423639	0.537422	0.304347
	0.410021	0.499282	0.30791
	0.412447	0.535003	0.295876
	0.411926	0.507707	0.308723
	0.469177	0.495915	0.291381
	0.455236	0.488211	0.292245
	0.438964	0.499661	0.286557
	0.459539	0.504432	0.274078
	0.471842	0.484037	0.296492
	0.460537	0.475026	0.300986
	0.441817	0.488981	0.29197
	0.463285	0.492181	0.277784
	0.474942	0.486676	0.278474
	0.46137	0.479088	0.289216
	0.444458	0.491759	0.284893
	0.466464	0.495061	0.273643
	0.471351	0.495158	0.287605
	0.456283	0.484337	0.292796
	0.438362	0.498519	0.286268
	0.463115	0.501315	0.270726
	0.422411	0.485725	0.331721
	0.415257	0.47662	0.332266
	0.44262	0.468615	0.311676
	0.413817	0.491318	0.319916
	0.43019	0.477615	0.332648
	0.421577	0.469063	0.333251
	0.449672	0.461549	0.309965
	0.419573	0.485738	0.32024
	0.431202	0.473822	0.3269
	0.421657	0.465958	0.326822
	0.447431	0.457356	0.309784
	0.420828	0.482375	0.318595
	0.410958	0.479743	0.321046
	0.40283	0.469965	0.316617
	0.431816	0.462354	0.295123
	0.401048	0.487952	0.308025
	0.4137	0.466291	0.411343
	0.417906	0.486393	0.411979
	0.428764	0.47482	0.389043
	0.409948	0.472565	0.383089
	0.413272	0.455748	0.408985
	0.416846	0.474114	0.407499
	0.429474	0.459792	0.386999
	0.410417	0.463293	0.377256
	0.417207	0.456919	0.409729
	0.420058	0.479317	0.409677
	0.434606	0.462197	0.389549
	0.414112	0.462177	0.382714
	0.401642	0.461929	0.401629
	0.407111	0.484098	0.399976
	0.421688	0.468899	0.379522
	0.399489	0.467449	0.369611
	0.404884	0.481572	0.431307
	0.405119	0.471337	0.410137
	0.390871	0.49639	0.41492
	0.404491	0.505762	0.42227
	0.417418	0.476525	0.436861
	0.411908	0.468841	0.412482
	0.398042	0.49046	0.41592
	0.414395	0.500351	0.427178
	0.417246	0.476771	0.433361
	0.415014	0.468463	0.410244
	0.402284	0.489234	0.415213
	0.418225	0.499545	0.425162
	0.402095	0.478973	0.420953
	0.402104	0.472611	0.399799
	0.387773	0.498926	0.402937
	0.403745	0.507175	0.414156
	0.433107	0.468456	0.380463
	0.408483	0.484913	0.382195
	0.419806	0.462341	0.381721
	0.41095	0.464348	0.37042
	0.434657	0.466927	0.384332
	0.411904	0.485502	0.382627
	0.425769	0.457307	0.381611
	0.417739	0.459672	0.373711
	0.437922	0.469516	0.386965
	0.414615	0.486777	0.385747
	0.425659	0.461251	0.383148
	0.417273	0.463697	0.375618
	0.433649	0.468787	0.37199
	0.407685	0.490823	0.377406
	0.417839	0.462822	0.370496
	0.41359	0.463218	0.366494
	0.429686	0.556338	0.289394
	0.44992	0.578128	0.268053
	0.44575	0.597617	0.277443
	0.454824	0.531705	0.276485
	0.430333	0.554421	0.283404
	0.44687	0.575546	0.264302
	0.447278	0.593246	0.276874
	0.453709	0.531041	0.273893
	0.430275	0.555264	0.281462
	0.450187	0.577229	0.26132
	0.446847	0.59606	0.26863
	0.455718	0.53101	0.265036
	0.4226	0.559302	0.283059
	0.441456	0.577847	0.259857
	0.440291	0.596929	0.271025
	0.448108	0.533137	0.267168
	0.46492	0.503886	0.358619
	0.478386	0.498825	0.332208
	0.467821	0.456653	0.327339
	0.478773	0.465211	0.332698
	0.474529	0.495776	0.363815
	0.490109	0.493137	0.337833
	0.477682	0.448242	0.336428
	0.490257	0.454804	0.336976
	0.477463	0.496132	0.366718
	0.490883	0.49378	0.337711
	0.480716	0.45071	0.333331
	0.491711	0.457832	0.337842
	0.465136	0.494431	0.35727
	0.482838	0.493004	0.3313
	0.468837	0.450351	0.325385
	0.483462	0.457742	0.33049
	0.434335	0.529857	0.295623
	0.448624	0.537583	0.308581
	0.439066	0.533474	0.302312
	0.428517	0.520272	0.301868
	0.43971	0.529306	0.289977
	0.44808	0.537048	0.299846
	0.44316	0.530838	0.29792
	0.434119	0.516825	0.294335
	0.441064	0.526327	0.29124
	0.452237	0.535632	0.293416
	0.44456	0.527932	0.298468
	0.435105	0.51689	0.2919
	0.43387	0.526621	0.274122
	0.442591	0.535487	0.286838
	0.436923	0.529561	0.283898
	0.425984	0.514531	0.279763
	0.446809	0.48831	0.316928
	0.471354	0.48534	0.331369
	0.43785	0.473972	0.307845
	0.438916	0.485449	0.315067
	0.448431	0.478271	0.315513
	0.472471	0.473917	0.329377
	0.442162	0.4648	0.30837
	0.444497	0.472856	0.31597
	0.450256	0.481522	0.309162
	0.470734	0.478248	0.32325
	0.446601	0.464847	0.302939
	0.444316	0.476204	0.317204
	0.431722	0.480898	0.294078
	0.460315	0.476226	0.311075
	0.424598	0.464776	0.291511
	0.425003	0.475904	0.298184
	0.481586	0.531443	0.272028
	0.441155	0.509965	0.276933
	0.440678	0.547945	0.283197
	0.453216	0.548653	0.287863
	0.485171	0.522924	0.272595
	0.444233	0.504103	0.277924
	0.442379	0.541965	0.283656
	0.455801	0.541804	0.283062
	0.489689	0.527889	0.280154
	0.450415	0.506646	0.278709
	0.447005	0.545213	0.278521
	0.460176	0.544488	0.284177
	0.474318	0.528862	0.271509
	0.431985	0.51179	0.270498
	0.430971	0.54663	0.279018
	0.444209	0.54632	0.282157
	0.504543	0.471462	0.277785
	0.482569	0.479988	0.255737
	0.483867	0.465134	0.252622
	0.519306	0.484296	0.263302
	0.510169	0.465022	0.27847
	0.487397	0.469736	0.258474
	0.487016	0.45738	0.252051
	0.523704	0.475235	0.263227
	0.510462	0.466366	0.271335
	0.485972	0.473656	0.249954
	0.48832	0.457503	0.253532
	0.525595	0.476367	0.259918
	0.503441	0.469287	0.274004
	0.482738	0.475293	0.247501
	0.483499	0.463705	0.243763
	0.520516	0.479062	0.257003
	0.443914	0.492085	0.276091
	0.43563	0.470661	0.287163
	0.449825	0.491908	0.289901
	0.43612	0.478554	0.267001
	0.452456	0.471942	0.280488
	0.443629	0.452009	0.293526
	0.454788	0.479543	0.294425
	0.445606	0.461903	0.269614
	0.452087	0.476345	0.281022
	0.442697	0.454177	0.289571
	0.455928	0.48185	0.294605
	0.443116	0.466839	0.277232
	0.437341	0.479761	0.271427
	0.425796	0.456202	0.274338
	0.441986	0.483738	0.286522
	0.426913	0.467691	0.26784
	0.384057	0.468164	0.500706
	0.385075	0.461348	0.490727
	0.394369	0.482174	0.458079
	0.413087	0.471747	0.491062
	0.385978	0.454447	0.495569
	0.390411	0.45253	0.485802
	0.397698	0.473597	0.451614
	0.417511	0.461486	0.486176
	0.389354	0.457239	0.489781
	0.390414	0.452868	0.4823
	0.397741	0.474573	0.446115
	0.421158	0.465893	0.478996
	0.386479	0.466826	0.486886
	0.388059	0.461458	0.473364
	0.398014	0.480486	0.438528
	0.417627	0.475876	0.475072
	0.524722	0.534546	0.266763
	0.553071	0.505713	0.256743
	0.543713	0.543507	0.263341
	0.576215	0.570748	0.272993
	0.524825	0.529026	0.275139
	0.553414	0.502955	0.260171
	0.545143	0.537579	0.273972
	0.575209	0.565051	0.283282
	0.527182	0.532215	0.260521
	0.55571	0.506483	0.259513
	0.547088	0.538688	0.266021
	0.578846	0.566514	0.275535
	0.521284	0.526763	0.258845
	0.550779	0.502033	0.247691
	0.542486	0.535333	0.260844
	0.574143	0.567268	0.271812
	0.497746	0.533012	0.344939
	0.482748	0.530892	0.344452
	0.468158	0.536164	0.331761
	0.48849	0.540325	0.329645
	0.489442	0.508861	0.34929
	0.475729	0.503662	0.351503
	0.460026	0.511005	0.336919
	0.482086	0.516248	0.337104
	0.491772	0.537829	0.331154
	0.475687	0.533804	0.330713
	0.459803	0.539821	0.319271
	0.482505	0.543872	0.317386
	0.489458	0.512304	0.350376
	0.476313	0.507367	0.349689
	0.458894	0.51351	0.333116
	0.47955	0.520789	0.335637
	0.480322	0.544814	0.225821
	0.469894	0.539864	0.219242
	0.494155	0.533754	0.200346
	0.472086	0.548573	0.215272
	0.475015	0.510321	0.224713
	0.461003	0.503683	0.214437
	0.481805	0.493471	0.20538
	0.45908	0.522093	0.214389
	0.471168	0.541729	0.200647
	0.457434	0.535166	0.203845
	0.48336	0.531235	0.178994
	0.455116	0.546524	0.200141
	0.469477	0.516365	0.223769
	0.455692	0.508658	0.220281
	0.486895	0.499706	0.200023
	0.457548	0.525008	0.218498
	0.461383	0.480547	0.361164
	0.47538	0.494438	0.379099
	0.488429	0.493905	0.351925
	0.473447	0.492186	0.347962
	0.464355	0.46379	0.345743
	0.476599	0.479749	0.369717
	0.487345	0.474259	0.340949
	0.471049	0.475561	0.331111
	0.4601	0.481978	0.364379
	0.471781	0.498379	0.386037
	0.486614	0.494469	0.35358
	0.469688	0.492771	0.348631
	0.455797	0.466915	0.374928
	0.470902	0.481751	0.391806
	0.484017	0.475961	0.363881
	0.468626	0.478104	0.359457
	0.422189	0.505534	0.327411
	0.41637	0.501661	0.322069
	0.409377	0.519081	0.319473
	0.422817	0.523012	0.334751
	0.413245	0.45953	0.332228
	0.40489	0.452675	0.327782
	0.393599	0.475841	0.330595
	0.416245	0.487697	0.342199
	0.409363	0.507569	0.349709
	0.400549	0.501932	0.338682
	0.391939	0.517117	0.338775
	0.410081	0.520529	0.3531
	0.417643	0.463417	0.321433
	0.408602	0.462266	0.322476
	0.404666	0.480112	0.329028
	0.416785	0.489681	0.33503
	0.466208	0.520523	0.302427
	0.445138	0.540493	0.297591
	0.449907	0.514666	0.287805
	0.459677	0.516957	0.291436
	0.458808	0.489709	0.306977
	0.442565	0.503431	0.300449
	0.443895	0.473098	0.294094
	0.453393	0.480446	0.298123
	0.465013	0.521024	0.310745
	0.449223	0.539015	0.304759
	0.450018	0.512421	0.293431
	0.457319	0.514937	0.298489
	0.457057	0.496998	0.308682
	0.439394	0.509466	0.297979
	0.441589	0.480939	0.292129
	0.449556	0.488045	0.296943
	0.436846	0.575794	0.252457
	0.467167	0.592592	0.247996
	0.459647	0.608741	0.252157
	0.472969	0.556165	0.254847
	0.435194	0.553997	0.267586
	0.459874	0.577561	0.257567
	0.455196	0.593472	0.270686
	0.466992	0.52701	0.262946
	0.433362	0.567768	0.237482
	0.462446	0.587867	0.22797
	0.454698	0.601307	0.236133
	0.469237	0.551636	0.230417
	0.429822	0.550617	0.258773
	0.458387	0.574918	0.249116
	0.452886	0.589703	0.261251
	0.46551	0.528728	0.255293
	0.47801	0.542896	0.197023
	0.499034	0.539321	0.160375
	0.482882	0.519692	0.176817
	0.50033	0.533453	0.181595
	0.473525	0.518303	0.182702
	0.495136	0.507065	0.163772
	0.479235	0.473854	0.174936
	0.498543	0.48619	0.175363
	0.477197	0.549823	0.216791
	0.49197	0.545149	0.173379
	0.479205	0.522851	0.185869
	0.492919	0.534465	0.198165
	0.470711	0.520075	0.165765
	0.48819	0.511492	0.145267
	0.473465	0.477284	0.152982
	0.490722	0.491323	0.162727
	0.471742	0.524599	0.332929
	0.492953	0.54052	0.351034
	0.481006	0.541083	0.341414
	0.484141	0.523813	0.350772
	0.468527	0.503675	0.343015
	0.48512	0.510703	0.358081
	0.47492	0.510212	0.352245
	0.4741	0.491144	0.357985
	0.464827	0.524553	0.321934
	0.479611	0.536561	0.342158
	0.473234	0.535322	0.332143
	0.468944	0.521738	0.3439
	0.46739	0.506635	0.34565
	0.479636	0.513925	0.362343
	0.474527	0.513122	0.354426
	0.469533	0.494138	0.360947
	0.433646	0.43103	0.245584
	0.46186	0.440253	0.275819
	0.434285	0.438312	0.257287
	0.435138	0.433808	0.268312
	0.440789	0.40902	0.235834
	0.454265	0.413034	0.26527
	0.435888	0.39652	0.248759
	0.435143	0.412311	0.256535
	0.439582	0.430847	0.229415
	0.458015	0.44035	0.252213
	0.434692	0.436089	0.237961
	0.43401	0.434634	0.246143
	0.436073	0.40467	0.246377
	0.457315	0.412669	0.275304
	0.431241	0.398273	0.26011
	0.431392	0.410376	0.271257
	0.483907	0.523297	0.208852
	0.444924	0.502931	0.196367
	0.449603	0.541857	0.18667
	0.454526	0.533818	0.187294
	0.478889	0.498658	0.206833
	0.434865	0.464174	0.203738
	0.440125	0.511955	0.202062
	0.440808	0.509157	0.189553
	0.4751	0.525447	0.184933
	0.435948	0.508729	0.177855
	0.440472	0.543592	0.176943
	0.445545	0.535981	0.16651
	0.475202	0.499374	0.204982
	0.436409	0.468379	0.19697
	0.436841	0.514515	0.1949
	0.43985	0.512056	0.188998
	0.513961	0.516764	0.335313
	0.507699	0.520985	0.328928
	0.506582	0.51125	0.308383
	0.540812	0.52064	0.310313
	0.521621	0.461741	0.341325
	0.505987	0.478071	0.338768
	0.506977	0.463067	0.316228
	0.543604	0.473737	0.315632
	0.520736	0.514479	0.318838
	0.50973	0.521392	0.312566
	0.509776	0.512531	0.290241
	0.545551	0.5174	0.294549
	0.512987	0.469984	0.344746
	0.50328	0.486218	0.340163
	0.501492	0.47686	0.31697
	0.536186	0.484915	0.322897
	0.449433	0.506876	0.171506
	0.436937	0.496023	0.176226
	0.455599	0.496526	0.181211
	0.431504	0.494418	0.183823
	0.448177	0.470584	0.180614
	0.435218	0.45434	0.184016
	0.45411	0.466291	0.172671
	0.431166	0.451416	0.192363
	0.448824	0.506597	0.167945
	0.43539	0.498512	0.171153
	0.45132	0.498336	0.174633
	0.432801	0.495534	0.183798
	0.44133	0.482752	0.179644
	0.432356	0.46493	0.185193
	0.448217	0.47801	0.179391
	0.422464	0.46467	0.190991
	0.437758	0.517665	0.5161
	0.442959	0.52466	0.509786
	0.46601	0.540161	0.470386
	0.465944	0.525723	0.50379
	0.433779	0.486309	0.490343
	0.438837	0.480035	0.482508
	0.460839	0.514771	0.445654
	0.460178	0.492847	0.476976
	0.438052	0.51961	0.513096
	0.439323	0.52694	0.504165
	0.461786	0.54467	0.465609
	0.459468	0.526778	0.499179
	0.435995	0.492257	0.508243
	0.437834	0.489029	0.500847
	0.46234	0.523224	0.465189
	0.45799	0.498572	0.495708
	0.564441	0.581412	0.327507
	0.592389	0.56292	0.315988
	0.586639	0.584627	0.319772
	0.615457	0.609188	0.324099
	0.552708	0.552524	0.338693
	0.580121	0.521047	0.326452
	0.57405	0.553132	0.330201
	0.604631	0.582203	0.334476
	0.558795	0.580848	0.312295
	0.5877	0.563611	0.305749
	0.579615	0.585925	0.306615
	0.61096	0.607441	0.31475
	0.553648	0.556918	0.335297
	0.581804	0.529934	0.32131
	0.57537	0.558843	0.328064
	0.607263	0.586985	0.331928
	0.513773	0.490894	0.36031
	0.504448	0.490802	0.352454
	0.533299	0.478362	0.338002
	0.510953	0.489717	0.3512
	0.5014	0.485133	0.3631
	0.490125	0.483405	0.35503
	0.519135	0.473343	0.3406
	0.496401	0.486708	0.352908
	0.485505	0.492144	0.354393
	0.472706	0.492745	0.34893
	0.502135	0.478581	0.326578
	0.481681	0.487852	0.344015
	0.507514	0.494351	0.351097
	0.497456	0.495121	0.344726
	0.520872	0.484539	0.325817
	0.500411	0.495917	0.340559
	0.491635	0.501127	0.430676
	0.495285	0.523147	0.42724
	0.510098	0.508235	0.40897
	0.498266	0.511731	0.407795
	0.473957	0.497465	0.431718
	0.478897	0.516084	0.423136
	0.490832	0.503273	0.409392
	0.484426	0.506173	0.407145
	0.458169	0.501296	0.434586
	0.464781	0.521843	0.428673
	0.481491	0.50764	0.410509
	0.471097	0.512168	0.409834
	0.487634	0.506499	0.433556
	0.490037	0.527293	0.426675
	0.504024	0.511982	0.407528
	0.49514	0.515146	0.407849
	0.485276	0.482334	0.431414
	0.47977	0.486614	0.403394
	0.476925	0.498173	0.415133
	0.48752	0.503455	0.419192
	0.475422	0.477419	0.429539
	0.469879	0.481015	0.401405
	0.463695	0.4936	0.411626
	0.476563	0.499062	0.417442
	0.457029	0.481258	0.42913
	0.451193	0.485523	0.397322
	0.442782	0.496457	0.411727
	0.455618	0.505629	0.417706
	0.477972	0.483132	0.425258
	0.472538	0.491658	0.397789
	0.467226	0.499581	0.410026
	0.478657	0.505274	0.417133
	0.511942	0.501158	0.386681
	0.496868	0.506212	0.388209
	0.493195	0.486716	0.384788
	0.498937	0.491769	0.37735
	0.504712	0.493814	0.379707
	0.488386	0.502984	0.38312
	0.485125	0.482075	0.379687
	0.49261	0.485011	0.369061
	0.491726	0.504598	0.377857
	0.472737	0.512589	0.378073
	0.47216	0.492263	0.377814
	0.476669	0.494792	0.369355
	0.509935	0.512343	0.37764
	0.495357	0.517531	0.382161
	0.491456	0.499217	0.377129
	0.498898	0.501789	0.369019
	0.477779	0.565696	0.327999
	0.500941	0.58281	0.298032
	0.495963	0.590782	0.322253
	0.501205	0.54104	0.312644
	0.477301	0.561128	0.328307
	0.498557	0.580941	0.298837
	0.494167	0.590158	0.324598
	0.50155	0.53623	0.314515
	0.460917	0.5664	0.31383
	0.484939	0.582509	0.284081
	0.480508	0.590528	0.310058
	0.491062	0.542011	0.298811
	0.479044	0.574272	0.315207
	0.499494	0.590715	0.285149
	0.497545	0.600489	0.310491
	0.503003	0.551068	0.300082
	0.510528	0.513628	0.403021
	0.520999	0.516829	0.363323
	0.515141	0.48581	0.355636
	0.52173	0.48875	0.36535
	0.51144	0.515646	0.404079
	0.522086	0.517608	0.360916
	0.514909	0.481642	0.354546
	0.518882	0.483825	0.367733
	0.489395	0.519172	0.395978
	0.505388	0.523718	0.352641
	0.495739	0.495059	0.345572
	0.508293	0.494404	0.361988
	0.511018	0.532099	0.394767
	0.522063	0.533845	0.352303
	0.514835	0.505914	0.343823
	0.519164	0.506174	0.356988
	0.5082	0.557634	0.228967
	0.520242	0.576253	0.218751
	0.517727	0.55994	0.224739
	0.500839	0.552707	0.228963
	0.49716	0.550685	0.226953
	0.511616	0.568286	0.217403
	0.507556	0.551973	0.223795
	0.493136	0.54516	0.229152
	0.474314	0.558217	0.218635
	0.491977	0.576163	0.226429
	0.48386	0.562964	0.221972
	0.474446	0.554052	0.231005
	0.498783	0.560583	0.21072
	0.51184	0.579395	0.211035
	0.509199	0.566244	0.212403
	0.495966	0.55884	0.215361
	0.470049	0.502397	0.319766
	0.481112	0.499792	0.333982
	0.45757	0.4811	0.303658
	0.4531	0.499966	0.329187
	0.453682	0.494565	0.324804
	0.469239	0.492248	0.340871
	0.443052	0.47384	0.306404
	0.440806	0.491474	0.336281
	0.432361	0.500668	0.319853
	0.449352	0.500499	0.337372
	0.421383	0.480581	0.30413
	0.420683	0.498211	0.330238
	0.464258	0.508627	0.311593
	0.470208	0.506936	0.329059
	0.454811	0.488279	0.296005
	0.450184	0.506927	0.321022
	0.504407	0.537171	0.310674
	0.473546	0.518915	0.295116
	0.478024	0.556472	0.311591
	0.477589	0.552161	0.309774
	0.497008	0.531813	0.30892
	0.462355	0.511876	0.292963
	0.469876	0.55506	0.312584
	0.469172	0.548781	0.310005
	0.485317	0.532722	0.294127
	0.443568	0.511371	0.276691
	0.447779	0.558135	0.297259
	0.451046	0.550627	0.293762
	0.512541	0.540566	0.294186
	0.473168	0.522602	0.277552
	0.480227	0.561181	0.297054
	0.484376	0.554466	0.29763
	0.501303	0.480746	0.294581
	0.487494	0.484556	0.278148
	0.49171	0.472223	0.27115
	0.524272	0.496454	0.275188
	0.50031	0.476087	0.306821
	0.48768	0.479187	0.289437
	0.491634	0.470941	0.278308
	0.523846	0.491375	0.287125
	0.501796	0.485088	0.302711
	0.489428	0.487483	0.278939
	0.49208	0.47219	0.267106
	0.525694	0.498482	0.278292
	0.501702	0.495836	0.298442
	0.493527	0.504417	0.275772
	0.493754	0.487359	0.270737
	0.529851	0.512419	0.27531
	0.46012	0.503339	0.308004
	0.45525	0.488292	0.312808
	0.477949	0.508749	0.334093
	0.461752	0.49324	0.325134
	0.449128	0.501022	0.305665
	0.442413	0.485893	0.310967
	0.468568	0.502814	0.332199
	0.450827	0.486355	0.318232
	0.429446	0.499283	0.297679
	0.425058	0.484587	0.303792
	0.450918	0.505584	0.32548
	0.433168	0.487207	0.308977
	0.450732	0.510557	0.292567
	0.447101	0.493253	0.297281
	0.468419	0.513394	0.322504
	0.453184	0.49822	0.304178
	0.486799	0.465049	0.559731
	0.489535	0.454305	0.546548
	0.49855	0.478232	0.51629
	0.501916	0.466897	0.544386
	0.47614	0.450371	0.560447
	0.475636	0.444056	0.547479
	0.487547	0.465509	0.51644
	0.493584	0.454857	0.5443
	0.453066	0.454181	0.557627
	0.452471	0.447529	0.545714
	0.467738	0.465635	0.513177
	0.46977	0.457428	0.54332
	0.477978	0.466515	0.563301
	0.47912	0.458735	0.548595
	0.492342	0.477861	0.51501
	0.496316	0.472506	0.547945
	0.564306	0.551342	0.199648
	0.589914	0.526386	0.212279
	0.580801	0.562103	0.21117
	0.603408	0.594964	0.212288
	0.56004	0.543944	0.206142
	0.583833	0.519402	0.217104
	0.574921	0.552635	0.213622
	0.597818	0.585924	0.216589
	0.545883	0.550329	0.204347
	0.572181	0.525536	0.208209
	0.563394	0.560953	0.209379
	0.589568	0.593555	0.208688
	0.562939	0.55627	0.200232
	0.583811	0.528026	0.196358
	0.577465	0.566668	0.204287
	0.600355	0.596378	0.205436
	0.465587	0.500608	0.388112
	0.476172	0.522065	0.401921
	0.485278	0.51051	0.373311
	0.474886	0.500272	0.37379
	0.455029	0.491654	0.372212
	0.462803	0.514421	0.39638
	0.471807	0.501034	0.363978
	0.459948	0.488395	0.357292
	0.484261	0.48072	0.379143
	0.491201	0.502258	0.39839
	0.497074	0.488303	0.364851
	0.4867	0.47727	0.359766
	0.468818	0.498451	0.357377
	0.476019	0.520389	0.379083
	0.484886	0.506907	0.348384
	0.47353	0.496523	0.34507
	0.449569	0.492542	0.395744
	0.443385	0.483598	0.385493
	0.428922	0.502896	0.38083
	0.440817	0.505412	0.387612
	0.43534	0.484931	0.391091
	0.42899	0.478049	0.380707
	0.414831	0.497577	0.37656
	0.429358	0.502395	0.382232
	0.463402	0.47287	0.381764
	0.453133	0.463823	0.367225
	0.44104	0.48493	0.364925
	0.451225	0.489958	0.375559
	0.441837	0.496455	0.380428
	0.436251	0.487435	0.369502
	0.423133	0.504878	0.363329
	0.438474	0.506716	0.373427
	0.483932	0.501538	0.362299
	0.463189	0.519079	0.364127
	0.464369	0.489524	0.345173
	0.468825	0.489766	0.359005
	0.479532	0.495793	0.355754
	0.457344	0.513471	0.35889
	0.459627	0.485708	0.340302
	0.462329	0.485492	0.359254
	0.505882	0.489119	0.341599
	0.48639	0.502626	0.341839
	0.48792	0.472216	0.324379
	0.490927	0.473182	0.340479
	0.479091	0.508878	0.34404
	0.459233	0.524552	0.347078
	0.459755	0.497454	0.328472
	0.463738	0.497139	0.342438
	0.480972	0.593778	0.263238
	0.506759	0.613391	0.253547
	0.498749	0.623709	0.262659
	0.510475	0.572398	0.25109
	0.468137	0.587504	0.269146
	0.493803	0.609285	0.253144
	0.486737	0.61803	0.265314
	0.496206	0.566184	0.258322
	0.495581	0.579102	0.241023
	0.518869	0.602296	0.227672
	0.510676	0.612662	0.245093
	0.521379	0.554264	0.229987
	0.465579	0.591631	0.26981
	0.492599	0.613137	0.256051
	0.485068	0.621629	0.268473
	0.494717	0.571372	0.255604
	0.487253	0.545855	0.282839
	0.504455	0.540498	0.245228
	0.493929	0.510737	0.237959
	0.504389	0.518927	0.263291
	0.476256	0.542816	0.271011
	0.488555	0.53715	0.235686
	0.481585	0.506193	0.231302
	0.491189	0.513871	0.250098
	0.499014	0.526043	0.272378
	0.515518	0.521377	0.226874
	0.509096	0.489743	0.230718
	0.517332	0.495731	0.251046
	0.474937	0.550742	0.268418
	0.493455	0.548507	0.234927
	0.484146	0.51722	0.231368
	0.495131	0.524252	0.247805
	0.494092	0.529068	0.366429
	0.505494	0.542129	0.373255
	0.503455	0.533795	0.36508
	0.498272	0.521591	0.371202
	0.486504	0.523965	0.369563
	0.495666	0.536495	0.373738
	0.49595	0.5282	0.367351
	0.487135	0.516506	0.374287
	0.510486	0.510567	0.337305
	0.523299	0.528349	0.351189
	0.519344	0.522735	0.339353
	0.51763	0.502333	0.345812
	0.480849	0.538724	0.356455
	0.497054	0.553149	0.364309
	0.489973	0.541083	0.356101
	0.488371	0.531708	0.361661
	0.471835	0.501595	0.222489
	0.494016	0.500282	0.235812
	0.462756	0.491196	0.234228
	0.466433	0.499305	0.241878
	0.454471	0.48909	0.21805
	0.473764	0.484667	0.240931
	0.438386	0.4767	0.232916
	0.443671	0.485978	0.237149
	0.468655	0.474699	0.233503
	0.487119	0.471352	0.25307
	0.454264	0.465485	0.249353
	0.460386	0.472176	0.251965
	0.445968	0.507512	0.230355
	0.465032	0.507384	0.251492
	0.436197	0.498589	0.246573
	0.437569	0.505225	0.247713
	0.515234	0.53774	0.240539
	0.48205	0.523813	0.236254
	0.478207	0.557921	0.224907
	0.487881	0.552016	0.221838
	0.495779	0.534096	0.232383
	0.468523	0.517741	0.229879
	0.46411	0.554275	0.22817
	0.470601	0.549021	0.220401
	0.511049	0.522887	0.210655
	0.488856	0.504192	0.206919
	0.487042	0.544561	0.204896
	0.492754	0.539149	0.201029
	0.498935	0.543151	0.226708
	0.468683	0.532746	0.226197
	0.467479	0.565928	0.222014
	0.476045	0.561924	0.213434
	0.533577	0.489094	0.337653
	0.52167	0.490356	0.336928
	0.520609	0.471948	0.314933
	0.550364	0.496896	0.317946
	0.517552	0.479585	0.345976
	0.507204	0.484065	0.344012
	0.506258	0.463635	0.323941
	0.535418	0.48868	0.323115
	0.531366	0.467713	0.321154
	0.525913	0.472673	0.312844
	0.526473	0.448942	0.290444
	0.547687	0.478951	0.301337
	0.510018	0.493553	0.334933
	0.503172	0.494975	0.334412
	0.504855	0.474391	0.313154
	0.528774	0.500923	0.313475
	0.472288	0.499371	0.23602
	0.466866	0.478171	0.230952
	0.476418	0.498405	0.244813
	0.46569	0.479762	0.230184
	0.463749	0.488475	0.227912
	0.455817	0.465359	0.221359
	0.469607	0.48641	0.231515
	0.459647	0.46658	0.228732
	0.494281	0.47825	0.218562
	0.486926	0.458603	0.20971
	0.499838	0.476833	0.224118
	0.49052	0.458853	0.2137
	0.471439	0.497073	0.22503
	0.462195	0.47625	0.214822
	0.473562	0.493228	0.233229
	0.464633	0.476697	0.217307
	0.456204	0.41963	0.52395
	0.452064	0.418155	0.513435
	0.469201	0.438683	0.485073
	0.464602	0.418263	0.510315
	0.441727	0.416306	0.507312
	0.438476	0.413655	0.492433
	0.453697	0.43244	0.466409
	0.45406	0.416283	0.489844
	0.470822	0.398946	0.514934
	0.46693	0.396048	0.501538
	0.479428	0.412047	0.473576
	0.477677	0.404178	0.499749
	0.446145	0.42163	0.504185
	0.442412	0.41837	0.492026
	0.459571	0.43813	0.461429
	0.455812	0.417345	0.489829
	0.562169	0.543956	0.344384
	0.589737	0.531528	0.341674
	0.577897	0.551712	0.34722
	0.61078	0.58227	0.351818
	0.551818	0.534696	0.343429
	0.578672	0.524501	0.336473
	0.567559	0.541354	0.345854
	0.597885	0.572946	0.349176
	0.573011	0.531724	0.32104
	0.59775	0.50831	0.319996
	0.587539	0.539255	0.326102
	0.61616	0.570571	0.329091
	0.552249	0.552831	0.337607
	0.579517	0.538926	0.334422
	0.5707	0.558407	0.339493
	0.601179	0.587735	0.341185
	0.444548	0.450499	0.349956
	0.434395	0.457461	0.355019
	0.430499	0.464599	0.341247
	0.448376	0.472736	0.344873
	0.454347	0.4754	0.329543
	0.443577	0.482141	0.32326
	0.441538	0.485943	0.317756
	0.459285	0.495345	0.315042
	0.468616	0.467672	0.34183
	0.462118	0.471904	0.330023
	0.455498	0.482171	0.322666
	0.475802	0.488934	0.323614
	0.459364	0.459952	0.336298
	0.449611	0.46581	0.327029
[truncated: 1,042 more rows]
