# Supplementary material for: Top-down perceptual inference shaping the activity of early visual cortex
Source: Nat Commun. 2025 Nov 14;16:9998. doi: 10.1038/s41467-025-64967-x (PMC12618887; doi:10.1038/s41467-025-64967-x)
Supplement: Supplementary file 6 — Source Data [file 41467_2025_64967_MOESM6_ESM.zip › source_data/source_data_suppl_fig_2.xlsx]

## Sheet: Suppl. Fig. 2a
Suppl. Fig. 2a
	texture family	Z1 means from q	Z1 means from SNIS
	0	-0.311389	-0.260722
	0	0.569885	0.52095
	0	0.473536	0.472686
	0	-0.912079	-0.904672
	0	0.612624	0.671786
	0	1.25358	1.25219
	0	0.201972	0.237058
	0	0.3672	0.376112
	0	0.0521033	0.0510992
	0	0.00247628	0.0237804
	0	0.640652	0.656462
	0	0.241462	0.192369
	0	-0.64519	-0.661525
	0	-0.230324	-0.206657
	0	-0.613637	-0.614705
	0	-0.620344	-0.662657
	0	-0.263123	-0.318082
	0	0.285172	0.351073
	0	0.23225	0.20585
	0	0.141777	0.192075
	0	0.0758941	0.0534554
	0	-0.121324	-0.057647
	0	0.254099	0.311314
	0	-0.0912218	-0.105016
	0	-0.0531677	-0.0573442
	0	0.420417	0.430389
	0	0.39292	0.409619
	0	0.210816	0.255591
	0	-0.805128	-0.888559
	0	-0.112287	-0.100756
	0	-0.275769	-0.257976
	0	0.403909	0.435222
	0	-0.311741	-0.294107
	0	0.456583	0.486633
	0	0.0732564	0.105988
	0	-0.278394	-0.291789
	0	0.384189	0.356037
	0	-0.160419	-0.14772
	0	-0.801516	-0.856549
	0	-0.0176653	-0.0309017
	0	-0.732193	-0.685393
	0	-0.0738303	-0.0660133
	0	-0.601363	-0.613701
	0	-0.537765	-0.583114
	0	-1.59109	-1.64587
	0	-0.336017	-0.351822
	0	-0.776083	-0.765867
	0	0.00991589	-0.0360232
	0	-0.94528	-0.916858
	0	1.1873	1.24862
	0	0.027677	0.016999
	0	1.09789	1.08425
	0	-0.533126	-0.564669
	0	-0.199738	-0.20062
	0	-0.350839	-0.33095
	0	-0.0915936	-0.0782232
	0	1.8939	1.84845
	0	-0.842077	-0.839272
	0	0.04068	0.0665901
	0	0.358038	0.368878
	0	-0.346908	-0.395787
	0	-0.89071	-0.880047
	0	1.02099	1.05858
	0	0.132581	0.0962601
	0	0.654371	0.732199
	0	0.462987	0.51317
	0	1.10673	1.06217
	0	-0.472092	-0.564938
	0	0.367106	0.346458
	0	1.32019	1.35568
	0	0.784599	0.789964
	0	0.279544	0.261698
	0	-0.44729	-0.378159
	0	0.353584	0.412804
	0	0.0357042	0.00788619
	0	0.242868	0.278881
	0	-0.466044	-0.506523
	0	-0.189383	-0.185281
	0	-0.438851	-0.463341
	0	0.775651	0.817063
	0	0.19288	0.169004
	0	1.43264	1.46224
	0	-0.678558	-0.656766
	0	0.150021	0.221753
	0	-1.1338	-1.08204
	0	0.3407	0.357415
	0	-1.17372	-1.10644
	0	0.932553	0.911374
	0	0.053052	0.182635
	0	0.0333543	0.0128695
	0	0.483326	0.453278
	0	-0.388648	-0.449508
	0	-1.04956	-1.07144
	0	-0.55347	-0.497454
	0	0.976286	0.924611
	0	-0.0611141	-0.0410432
	0	-0.4257	-0.477104
	0	-1.61454	-1.62897
	0	-0.159853	-0.150063
	0	0.400176	0.362813
	0	1.02612	1.02985
	0	-0.395667	-0.349324
	0	0.884121	0.844658
	0	-0.996281	-1.03856
	0	-0.200578	-0.0961205
	0	-0.507083	-0.46909
	0	0.0970692	0.0977237
	0	-0.274291	-0.266079
	0	0.0264869	0.0428461
	0	0.623227	0.56187
	0	-0.366255	-0.365171
	0	0.340213	0.306293
	0	0.32118	0.327721
	0	-0.817762	-0.740062
	0	0.21079	0.25941
	0	-0.419037	-0.395301
	0	0.512805	0.576868
	0	-0.602444	-0.51627
	0	0.161335	0.0547996
	0	0.861607	0.890698
	0	1.71213	1.70152
	0	-0.320012	-0.283196
	0	-0.881469	-0.926074
	0	0.687143	0.648758
	0	0.255899	0.284345
	0	-0.122417	-0.12314
	0	1.48772	1.55876
	0	0.206379	0.221652
	0	-0.33065	-0.339649
	0	0.951286	0.871935
	0	-0.442898	-0.474794
	0	1.14356	1.23525
	0	0.164783	0.158803
	0	0.923288	0.917144
	0	0.343422	0.280502
	0	0.175572	0.158691
	0	-0.124671	-0.148491
	0	0.330549	0.35731
	0	0.119747	0.0902936
	0	0.043076	0.0336462
	0	-0.320317	-0.302082
	0	-0.233937	-0.227686
	0	-0.129886	-0.127288
	0	-2.28997	-2.21486
	0	0.118218	0.14444
	0	-0.741556	-0.765289
	0	-0.0633191	-0.0454396
	0	-0.66534	-0.621168
	0	-0.333162	-0.293978
	0	0.690875	0.692753
	0	-0.353872	-0.270057
	0	-0.426056	-0.429868
	0	-0.269743	-0.292565
	0	-0.731652	-0.730925
	0	-0.281273	-0.282227
	0	-0.124879	-0.147529
	0	0.398217	0.3501
	0	0.187232	0.145403
	0	-0.749543	-0.742821
	0	-0.529299	-0.548368
	0	0.185135	0.147911
	0	1.55573	1.53167
	0	0.532721	0.48706
	0	0.0803773	0.036593
	0	-1.5386	-1.54298
	0	-0.410915	-0.420096
	0	-0.545515	-0.519934
	0	0.239188	0.264663
	0	1.13827	1.16157
	0	-3.7956	-3.77776
	0	0.192429	0.207015
	0	0.375589	0.390383
	0	-1.0811	-1.03481
	0	1.16598	1.08507
	0	-1.19555	-1.20473
	0	0.121871	0.125538
	0	-0.694453	-0.714333
	0	-0.43008	-0.494783
	0	0.109722	0.110415
	0	-0.138837	-0.117306
	0	-0.381647	-0.405191
	0	1.32888	1.34633
	0	-0.248426	-0.226879
	0	1.12806	1.09988
	0	-0.411895	-0.376733
	0	-1.29894	-1.25215
	0	1.09985	1.05385
	0	-0.392829	-0.361084
	0	0.991622	1.00971
	0	0.080491	0.0563016
	0	1.1773	1.11698
	0	0.259329	0.282195
	0	-0.705572	-0.671054
	0	-0.344786	-0.239286
	0	-0.255585	-0.242837
	0	0.0125304	0.0145404
	0	-0.0737774	-0.047106
	0	-0.250716	-0.253602
	0	0.0391654	0.0241589
	0	0.31821	0.307322
	0	0.699448	0.790443
	0	-1.04684	-1.08461
	0	0.814034	0.892687
	0	-0.0932891	-0.100584
	0	-0.258771	-0.300633
	0	-0.665038	-0.69943
	0	0.043808	0.0478229
	0	0.159854	0.0720883
	0	-0.578683	-0.5905
	0	1.27162	1.20181
	0	0.20917	0.170265
	0	-0.199297	-0.190289
	0	1.13456	1.12798
	0	-0.950619	-0.940203
	0	-0.167673	-0.185628
	0	0.335224	0.355275
	0	-0.813273	-0.783274
	0	0.0503523	0.0196144
	0	0.0116379	0.0157491
	0	-0.357659	-0.362745
	0	0.00985417	0.0240931
	0	0.380005	0.319083
	0	0.300517	0.316552
	0	-1.23181	-1.25815
	0	0.701786	0.72801
	0	-0.125207	-0.112767
	0	1.06857	1.08898
	0	-1.15201	-1.15986
	0	0.188058	0.214246
	0	-1.23595	-1.3202
	0	0.27323	0.161179
	0	0.764765	0.735617
	0	0.0517497	0.0517575
	0	-0.312065	-0.37574
	0	-0.0995448	-0.174352
	0	0.475878	0.403697
	0	-0.460476	-0.528313
	0	-0.598222	-0.61436
	0	0.148492	0.151792
	0	0.686515	0.717465
	0	-0.595296	-0.61524
	0	1.28238	1.33925
	0	-0.123921	-0.0434983
	0	1.49307	1.53529
	0	-0.421377	-0.478161
	0	-0.269631	-0.248128
	0	-0.213427	-0.176652
	0	1.37312	1.35428
	0	-0.0818308	-0.128092
	0	-0.45271	-0.380931
	0	0.0669147	0.0889925
	0	0.1275	0.152162
	0	-0.00805931	-0.0138725
	0	0.678083	0.692134
	0	-0.386945	-0.377074
	0	-0.018869	-0.1054
	0	0.0760033	0.0395952
	0	0.159752	0.132389
	0	-0.940338	-0.957773
	0	0.501169	0.576713
	0	0.170942	0.204289
	0	-0.11647	-0.114121
	0	-0.129748	-0.140205
	0	0.710278	0.714806
	0	0.147222	0.147702
	0	-0.422922	-0.40536
	0	-0.747018	-0.73744
	0	0.114559	0.139496
	0	-0.0558631	-0.0909241
	0	1.77574	1.76458
	0	-0.835683	-0.847598
	0	-0.412744	-0.417287
	0	0.21608	0.24614
	0	1.01394	0.967701
	0	0.284966	0.256077
	0	-0.145999	-0.173534
	0	0.138705	0.132305
	0	0.187043	0.144743
	0	-0.487884	-0.528885
	0	0.053031	0.0808715
	0	0.486923	0.506301
	0	-0.803146	-0.823283
	0	0.239817	0.251071
	0	0.12019	0.166407
	0	-0.0232704	-0.012949
	0	-0.442353	-0.441301
	0	-0.453242	-0.470087
	0	-0.234696	-0.229738
	0	-0.139088	-0.196925
	0	0.493951	0.52829
	0	-0.127181	-0.120425
	0	-0.0313691	-0.041964
	0	1.41466	1.49365
	0	0.578031	0.58325
	0	-0.198456	-0.192572
	0	-0.374566	-0.436854
	0	-0.0669858	-0.121576
	0	-0.470775	-0.565718
	0	-0.192921	-0.186491
	0	-0.201775	-0.203786
	0	0.314075	0.318407
	0	0.130358	0.151451
	0	0.211112	0.205071
	0	-0.656873	-0.662895
	0	-0.0572117	0.0164211
	0	-0.321868	-0.308435
	0	0.253274	0.27073
	0	-0.376237	-0.292197
	0	-0.21711	-0.205599
	0	0.77076	0.828952
	0	-0.161606	-0.135085
	0	0.434736	0.435953
	0	-0.234216	-0.242493
	0	0.365388	0.361353
	0	0.0607241	0.0515703
	0	0.132215	0.157389
	0	0.1121	0.135996
	0	-0.148149	-0.132314
	0	0.345688	0.323779
	0	-0.267429	-0.337879
	0	0.171568	0.229536
	0	0.86781	0.873395
	0	-1.24999	-1.25803
	0	-0.491007	-0.509301
	0	0.15136	0.155997
	0	0.410101	0.410156
	0	-0.45482	-0.439762
	0	1.78837	1.80865
	0	0.203329	0.173785
	0	0.383365	0.302145
	0	-0.0885466	-0.0274064
	0	0.123104	0.0716495
	0	-0.284771	-0.238555
	0	0.182253	0.203197
	0	0.16743	0.137033
	0	-0.564924	-0.575616
	0	-0.0611127	-0.111092
	0	-0.324268	-0.30599
	0	-0.194058	-0.100928
	0	0.0549305	0.0537256
	0	0.306027	0.26113
	0	-0.192959	-0.232921
	0	-0.0106186	0.00711273
	0	0.484904	0.480657
	0	0.925639	0.941126
	0	0.115814	0.116528
	0	0.22127	0.236714
	0	-0.349423	-0.303806
	0	0.0891478	0.0629134
	0	0.0760935	0.119543
	0	-0.385196	-0.370933
	0	0.223416	0.115488
	0	-0.134659	-0.0896202
	0	0.265373	0.205563
	0	0.428571	0.391315
	0	-0.202238	-0.16654
	0	-0.154161	-0.129192
	0	0.442136	0.433531
	0	-0.785468	-0.744504
	0	0.404232	0.348291
	0	0.529334	0.456906
	0	-0.254278	-0.216699
	0	-0.944776	-0.904733
	0	-0.5678	-0.602092
	0	2.1619	2.26542
	0	0.353206	0.391437
	0	-1.4321	-1.42197
	0	0.822728	0.798746
	0	0.237696	0.214074
	0	-0.747466	-0.73914
	0	0.349557	0.377199
	0	0.815043	0.804474
	0	-0.23835	-0.18607
	0	-1.45334	-1.47507
	0	-0.732676	-0.759554
	0	0.793489	0.759045
	0	0.158063	0.15959
	0	-0.616771	-0.672137
	0	-0.278862	-0.308074
	0	-0.295118	-0.305354
	0	-0.0914667	-0.0440217
	0	-0.162861	-0.0658942
	0	0.0534323	0.0267606
	0	0.578867	0.581543
	0	-0.282286	-0.333444
	0	0.179893	0.164516
	0	-0.533957	-0.541133
	0	0.345346	0.363129
	0	0.00412544	-0.0654782
	0	0.0749069	0.115078
	0	-0.0539394	-0.0298383
	0	-0.135189	-0.194265
	0	-0.278101	-0.324372
	0	0.209826	0.17643
	0	-0.17669	-0.161062
	0	-1.37404	-1.35237
	0	0.049577	0.0401515
	0	-0.340957	-0.384346
	0	3.02522	3.03842
	0	0.339241	0.301184
	0	0.176406	0.218242
	0	0.309456	0.26509
	0	0.0481112	0.00845238
	0	0.0160528	-0.00643263
	0	0.374826	0.415408
	0	-0.154329	-0.162679
	0	-0.358306	-0.35613
	0	-0.0330451	0.0352075
	0	-0.0330961	-0.0289489
	0	-0.26715	-0.290122
	0	0.021517	0.0246404
	0	-0.152283	-0.18954
	0	-0.582047	-0.560617
	0	0.04115	0.0551956
	0	0.00277138	0.00210078
	0	0.323388	0.267252
	0	0.0365883	0.01093
	0	0.00997734	0.00954597
	0	-0.38095	-0.384933
	0	-0.0296665	-0.0223069
	0	0.029871	0.0544651
	0	-0.430245	-0.431975
	0	0.00417394	0.0300188
	0	0.258996	0.233197
	0	-0.515728	-0.478554
	0	-0.0517576	-0.0505513
	0	0.012853	0.016705
	0	0.0656298	0.0382477
	0	-0.0110653	0.00213751
	0	0.187234	0.21428
	0	-0.543061	-0.570875
	0	0.219052	0.299263
	0	-0.0396875	-0.0478678
	0	0.183204	0.188441
	0	-0.0228442	-0.0189407
	0	0.0368017	0.0139531
	0	0.211678	0.169583
	0	0.00990967	0.00865462
	0	-0.0481209	-0.0246435
	0	0.0545451	0.0818019
	0	0.363955	0.378214
	0	-1.259	-1.26752
	0	0.0699957	0.0318889
	0	-0.419921	-0.407564
	0	-0.520116	-0.52331
	0	-0.177192	-0.192024
	0	-0.112735	-0.131841
	0	-0.098109	-0.0640542
	0	-0.328533	-0.326761
	0	-0.954681	-0.927395
	0	-0.200089	-0.224608
	0	-0.869198	-0.884603
	0	-0.734912	-0.658438
	0	-0.803904	-0.807504
	0	-0.767909	-0.793795
	0	1.08119	1.05518
	0	-0.195718	-0.222186
	0	-0.694099	-0.714872
	0	-0.0995289	-0.100187
	0	0.620499	0.64564
	0	-0.702959	-0.636375
	0	0.275372	0.31569
	0	-0.352432	-0.267543
	0	0.721726	0.709698
	0	1.15828	1.14957
	0	-0.349192	-0.38844
	0	-0.112007	-0.132793
	0	0.244157	0.294026
	0	-0.00138743	0.0128565
	0	0.433897	0.419925
	0	-0.381809	-0.348819
	0	-0.884831	-0.877131
	0	-0.139719	-0.132554
	0	-0.318448	-0.305292
	0	0.244935	0.207132
	0	-0.0372835	-0.0143575
	0	0.0867944	0.163844
	0	0.165876	0.163202
	0	-1.14678	-1.11331
	0	-0.417601	-0.450163
	0	-0.150476	-0.148631
	0	-0.246545	-0.18166
	0	0.732038	0.766621
	0	-1.67158	-1.657
	0	-0.989704	-0.95618
	0	0.162147	0.123165
	0	1.01292	0.98815
	0	0.933375	0.93058
	0	-1.64988	-1.61113
	0	0.0189723	0.0772551
	0	0.262655	0.279571
	0	-0.160869	-0.200377
	0	1.39372	1.46176
	0	0.79559	0.758598
	0	0.344595	0.302852
	0	-0.195526	-0.198308
	0	0.0514963	0.0733734
	0	0.828841	0.851617
	0	1.02335	0.983624
	0	-0.474616	-0.48871
	0	-0.121183	-0.10584
	0	0.304914	0.239425
	0	0.217874	0.223442
	0	0.967024	1.00038
	0	-0.54322	-0.551476
	0	-0.51962	-0.550354
	0	1.07028	1.06871
	0	-0.744417	-0.711706
	0	0.199142	0.188821
	0	1.23106	1.20639
	0	0.13474	0.185522
	0	-0.496919	-0.362865
	0	0.57927	0.514494
	0	2.16274	2.1338
	0	0.307502	0.300313
	0	-0.183785	-0.221162
	0	0.585012	0.609726
	0	-0.487098	-0.450818
	0	0.530972	0.53415
	0	-1.02364	-0.975095
	0	-0.0505566	-0.0634535
	0	-0.0526333	-0.126146
	0	-0.064198	-0.0323498
	0	-0.329548	-0.374393
	0	1.1798	1.24142
	0	0.137456	0.0357195
	0	-1.95354	-1.90699
	0	1.24827	1.31948
	0	0.0422561	0.0488288
	0	-0.40099	-0.380267
	0	-0.148037	-0.091593
	0	-0.517768	-0.606491
	0	0.706749	0.555667
	0	0.265992	0.332962
	0	-0.148808	-0.111482
	0	0.240324	0.259731
	0	0.279729	0.304079
	0	0.644099	0.639112
	0	0.0121182	0.000969312
	0	0.209496	0.268107
	0	0.191715	0.250973
	0	0.876311	0.905493
	0	-0.508054	-0.428476
	0	1.67125	1.6318
	0	-0.982802	-0.966783
	0	-1.11829	-1.09778
	0	-1.15322	-1.24961
	0	0.251669	0.293556
	0	0.0158378	0.0947544
	0	0.394684	0.454986
	0	1.46538	1.38797
	0	0.379833	0.410632
	0	-0.0105375	0.0159592
	0	-0.148034	-0.181839
	0	-0.144117	-0.163457
	0	0.198967	0.166488
	0	0.71241	0.735371
	0	-0.463686	-0.497173
	0	0.0737869	0.0257074
	0	-0.368593	-0.36476
	0	-0.14779	-0.1324
	0	0.267197	0.0529695
	0	-0.126571	-0.392396
	0	-0.154471	-0.129435
	0	-0.294087	-0.245416
	0	0.917534	0.820813
	0	-1.12308	-1.16464
	0	2.09418	2.21965
	0	0.209799	0.230853
	0	-0.727554	-0.486871
	0	-0.250276	-0.141786
	0	0.742663	0.640008
	0	-0.376896	-0.439351
	0	0.64707	0.626445
	0	0.238346	0.223076
	0	0.43846	0.444201
	0	-0.0948656	-0.129339
	0	-0.219375	-0.221617
	0	0.600492	0.595239
	0	-0.354263	-0.33679
	0	0.0232532	0.0399786
	0	-1.12437	-1.0387
	0	0.00484711	0.00133356
	0	-0.498263	-0.565961
	0	-0.899932	-0.767388
	0	0.634464	0.616635
	0	0.141864	0.247957
	0	0.391863	0.468499
	0	-0.266269	-0.334395
	0	-0.21905	-0.0687758
	0	-0.0950647	-0.131508
	0	-0.0218146	-0.0711274
	0	-0.0734616	-0.103015
	0	0.789291	0.66471
	0	-0.357152	-0.29208
	0	-0.826244	-0.947414
	0	-0.416723	-0.252619
	0	0.027632	0.0250633
	0	-1.03108	-1.0749
	0	-0.143347	-0.0784899
	0	0.667369	0.647006
	0	-1.00564	-1.06979
	0	-0.0593398	0.0072685
	0	0.0177892	0.0507111
	0	-0.892522	-0.979827
	0	0.724227	0.797394
	0	1.32907	1.38507
	0	1.55284	1.5374
	0	-0.432922	-0.437322
	0	-0.416061	-0.315822
	0	-0.0787117	-0.0558563
	0	0.124012	0.214665
	0	-0.0881091	-0.140035
	0	-0.0467346	0.00739073
	0	-0.194356	-0.2187
	0	0.443275	0.417673
	0	0.209791	0.216792
	0	0.678335	0.746879
	0	0.0136036	-0.00254699
	0	-0.00647863	-0.0831678
	0	-0.00901131	-0.0315489
	0	0.979194	1.01283
	0	0.162969	0.209472
	0	-0.109008	-0.19305
	0	-0.56094	-0.432412
	0	-0.159798	-0.0594805
	0	1.41315	1.42568
	0	0.11368	0.0947836
	0	0.0990043	0.0761743
	0	-1.45992	-1.37296
	0	0.299615	0.121019
	0	0.405734	0.405783
	0	-0.335676	-0.349581
	0	1.32747	1.33974
	0	-0.000130008	-0.0260075
	0	0.657928	0.647723
	0	0.256464	0.241204
	0	-0.333736	-0.405167
	0	0.427919	0.387144
	0	0.0150166	-0.0138838
	0	0.469681	0.432
	0	2.33569	2.36748
	0	-0.461931	-0.465111
	0	0.22	0.123437
	0	-0.304184	-0.273169
	0	1.1032	1.11764
	0	-0.094686	-0.107496
	0	1.07781	1.02009
	0	0.145967	0.155539
	0	0.0768799	0.0602386
	0	-0.0186234	-0.0276948
	0	0.778079	0.750392
	0	-0.7646	-0.753574
	0	0.0381855	0.0224167
	0	0.124949	0.120674
	0	-1.15973	-1.08728
	0	0.139645	0.1906
	0	0.26908	0.297337
	0	1.48434	1.43887
	0	-0.48585	-0.451882
	0	-0.222105	-0.138102
	0	0.514482	0.547723
	0	-0.34342	-0.316851
	0	-0.219305	-0.23834
	0	-0.79999	-0.864734
	0	-0.0723414	-0.0839587
	0	1.18926	1.15754
	0	-0.172932	-0.121921
	0	-0.721312	-0.744962
	0	0.00389351	0.0236244
	0	0.0125372	0.0132588
	0	0.460212	0.522965
	0	0.112772	0.0911147
	0	0.151088	0.178463
	0	0.412904	0.448258
	0	-0.207385	-0.17905
	0	-0.0810266	-0.0817956
	0	0.413091	0.43748
	0	-0.778246	-0.795756
	0	3.02444	3.00397
	0	1.06509	1.06352
	0	2.22534	2.26283
	0	-0.146003	-0.110607
	0	0.261241	0.326528
	0	0.214487	0.143726
	0	0.301692	0.264069
	0	0.193235	0.20395
	0	-0.567318	-0.576764
	0	0.100838	0.0755372
	0	-0.616833	-0.634026
	0	-0.053633	-0.0585096
	0	0.281624	0.260423
	0	2.02833	2.05495
	0	-0.547354	-0.566514
	0	-0.0685112	-0.0742859
	0	-0.155958	-0.212136
	0	-0.488847	-0.475304
	0	-0.392703	-0.414496
	0	-0.970139	-0.956656
	0	0.024737	0.019714
	0	0.600078	0.627858
	0	-1.14917	-1.10301
	0	0.25254	0.263295
	0	0.312283	0.346775
	0	0.309592	0.317242
	0	-0.351672	-0.443011
	0	-0.924078	-0.947693
	0	-0.241983	-0.371331
	0	-0.645516	-0.707356
	0	0.284977	0.288504
	0	-0.515641	-0.464159
	0	-0.684141	-0.656544
	0	-0.121313	-0.0993161
	0	-0.507551	-0.578672
	0	0.224746	0.291514
	0	-0.14019	-0.14457
	0	0.437318	0.479494
	0	0.259873	0.321324
	0	1.78698	1.67749
	0	-0.378597	-0.420068
	0	-0.888836	-0.927464
	0	-0.449561	-0.422004
	0	0.964438	0.965083
	0	-1.00293	-0.99215
	0	-1.69838	-1.68493
	0	-0.0656811	-0.12026
	0	-1.05897	-1.09775
	0	0.0977813	0.0840893
	0	-0.344707	-0.360604
	0	-1.01413	-1.05474
	0	0.514701	0.566845
	0	0.544015	0.573048
	0	1.756	1.75344
	0	-0.788418	-0.747193
	0	0.362073	0.405488
	0	-0.108432	-0.0911151
	0	-0.0849589	-0.0483121
	0	1.88053	1.90089
	0	-2.25818	-2.22841
	0	0.423288	0.434512
	0	-0.538554	-0.503058
	0	0.239333	0.151815
	0	-0.500462	-0.498363
	0	0.778653	0.791083
	0	0.416222	0.440803
	0	-0.407636	-0.42523
	0	3.78168	3.81679
	0	0.0462977	0.0490041
	0	-0.668251	-0.735506
	0	0.186491	0.194449
	0	0.367899	0.449694
	0	0.194385	0.143499
	0	-0.167664	-0.174941
	0	-0.0684715	0.00152314
	0	0.359018	0.265516
	0	0.551741	0.541263
	0	-0.546458	-0.513807
	0	0.633456	0.645744
	0	-1.72071	-1.70941
	0	-0.534562	-0.544483
	0	-0.946632	-0.924869
	0	0.303313	0.365553
	0	-0.897474	-0.856633
	0	-0.722802	-0.749178
	0	1.11673	1.06351
	0	-0.454151	-0.471702
	0	-0.223706	-0.174364
	0	0.795328	0.858687
	0	0.541153	0.521382
	0	0.289257	0.253486
	0	0.211389	0.261323
	0	0.361853	0.348134
	0	-0.559412	-0.504621
	0	0.367682	0.312278
	0	-0.453941	-0.459781
	0	2.38921	2.37562
	0	0.268098	0.280114
	0	1.26276	1.29927
	0	-1.36508	-1.34208
	0	0.556299	0.526819
	0	-0.235313	-0.201403
	0	-0.737083	-0.771667
	0	0.637675	0.598828
	0	-0.271233	-0.263217
	0	0.205729	0.180869
	0	-0.115153	-0.0642236
	0	0.221813	0.249723
	0	0.00863359	-0.00632232
	0	-0.242819	-0.28252
	0	0.404095	0.352863
	0	1.10926	1.13127
	0	-0.0824034	-0.171283
	0	-1.15899	-1.22674
	0	0.546016	0.531999
	0	0.470191	0.538515
	0	0.367866	0.377622
	0	0.285189	0.240905
	0	0.16168	0.232291
	0	0.581133	0.610509
	0	-0.706455	-0.793274
	0	-0.499268	-0.490833
	0	1.40796	1.36864
	0	-0.379593	-0.358792
	0	-0.174049	-0.168973
	0	-0.11133	-0.0464721
	0	-0.295739	-0.33137
	0	-0.0572426	-0.0299376
	0	0.059552	-0.00764922
	0	-0.523353	-0.489376
	0	0.338041	0.35126
	0	1.21944	1.30605
	0	-0.223223	-0.241285
	0	-1.436	-1.42262
	0	-1.09229	-1.00443
	0	-0.480039	-0.528986
	0	0.171301	0.167972
	0	-0.311965	-0.316117
	0	0.798564	0.790027
	0	-0.232212	-0.158919
	0	0.396973	0.399336
	0	-0.617585	-0.612392
	0	0.703566	0.692746
	0	0.234705	0.17021
	0	-0.438248	-0.450914
	0	-0.198492	-0.179228
	0	-0.205498	-0.212588
	0	0.577004	0.612725
	0	0.269854	0.201418
	0	0.49279	0.523034
	0	-0.306438	-0.243895
	0	1.24908	1.25004
	0	-0.717427	-0.740679
	0	-0.128425	-0.169868
	0	0.120149	0.119209
	0	-0.0348093	-0.0943091
	0	1.05998	1.0937
	0	-0.0642961	-0.0854583
	0	-1.44559	-1.43058
	0	-0.0540845	-0.0890071
	0	-0.237363	-0.238557
	0	0.0337115	0.0131449
	0	0.281801	0.272068
	0	-0.111286	-0.138018
	0	0.267183	0.277601
	0	0.35417	0.36785
	0	-0.361061	-0.374987
	0	-0.471443	-0.441182
	0	-2.31082	-2.21027
	0	-0.189907	-0.195418
	0	-0.0355675	-0.0782964
	0	0.261587	0.273288
	0	-0.341526	-0.376576
	0	-0.461897	-0.472581
	0	0.601592	0.617834
	0	-0.0578975	-0.0915844
	0	-0.943433	-0.940973
	0	-0.0735498	-0.0882414
	0	0.146386	0.174506
	0	-0.742289	-0.766192
	0	-0.0694841	-0.0584516
	0	-0.0149485	-0.0238279
	0	-0.0876031	-0.029641
	0	0.0138853	0.0543362
	0	1.3231	1.31131
	0	0.150722	0.0965782
	0	-0.0197268	-0.018353
	0	0.28539	0.321456
	0	-0.0406321	-0.0384063
	0	-0.160201	-0.148057
	0	-0.328558	-0.38469
	0	1.06358	1.06694
	0	0.220813	0.148741
	0	0.0914617	0.129021
	0	-0.16725	-0.183731
	0	0.126257	0.136537
	0	0.0885711	0.105989
	0	0.00994084	-0.0229093
	0	-0.491481	-0.479852
	0	0.263976	0.278222
	0	0.513492	0.47146
	0	-0.0871561	-0.130013
	0	0.506145	0.504845
	0	-0.81291	-0.752655
	0	0.0182654	0.0366574
	0	0.541055	0.555015
	0	2.15247	2.19253
	0	1.32127	1.35076
	0	0.69364	0.691357
	0	0.0270423	-0.0038088
	0	0.636555	0.678157
	0	0.240179	0.181516
	0	0.0508072	0.139503
	0	-0.807824	-0.760062
	0	0.762997	0.749337
	0	0.368676	0.340353
	0	-0.0362645	-0.0173439
	0	0.496359	0.502463
	0	-0.601598	-0.621472
	0	0.85944	0.847517
	0	-0.806314	-0.82407
	0	-1.70787	-1.74202
	0	0.556959	0.551056
	0	0.148376	0.14473
	0	1.25489	1.23496
	0	-1.64662	-1.69144
	0	0.830437	0.85412
	0	-0.897681	-0.891752
	0	-1.25906	-1.23517
	0	0.591734	0.61352
	0	-0.710534	-0.773494
	0	-0.791824	-0.768073
	0	-0.136412	-0.0865214
	0	-0.0500395	-0.0261816
	0	0.603471	0.620654
	0	-0.480902	-0.501865
	0	0.161151	0.119808
	0	-0.200104	-0.177264
	0	0.0801654	0.0264871
	0	0.932567	0.962735
	0	-0.584786	-0.645454
	0	-1.13642	-1.1002
	0	0.938217	0.915981
	0	0.0857566	0.111555
	0	0.47056	0.451108
	0	-1.23403	-1.24569
	0	0.301049	0.272939
	0	-0.786962	-0.738141
	0	-0.652428	-0.661565
	0	0.930256	0.904793
	0	-0.448324	-0.453392
	0	0.658932	0.653976
	0	0.683708	0.695554
	0	0.0570043	0.0734512
	0	-0.634384	-0.669907
	0	-0.0434275	-0.0554715
	0	-0.473891	-0.553785
	0	-0.279638	-0.230725
	0	-0.604506	-0.607084
	0	-0.191917	-0.20371
	0	-0.271374	-0.276556
	0	-0.0129243	-0.0285189
	0	0.455126	0.526951
	0	-0.327529	-0.343463
	0	0.504515	0.453641
	0	-0.182744	-0.156352
	0	-0.661544	-0.622278
	0	1.11051	1.05359
	0	0.633858	0.731352
	0	-1.07568	-1.05649
	0	0.85937	0.794332
	0	0.794397	0.7578
	0	0.0489439	0.0836575
	0	0.267492	0.266967
	0	0.249309	0.267918
	0	-0.584338	-0.585304
	0	0.0204881	0.0365336
	0	0.326467	0.316921
	0	-0.467072	-0.448569
	0	-0.273965	-0.307978
	0	0.4432	0.4054
	0	-0.548986	-0.47088
	0	0.500647	0.604847
	0	-0.673309	-0.630515
	0	0.155639	0.138918
	0	-0.440599	-0.389566
	0	-1.08427	-1.06581
	0	0.478017	0.49903
	0	-0.18306	-0.183193
	0	0.812318	0.969876
	0	-0.176847	-0.122798
	0	-0.163053	-0.161744
	0	0.886531	0.875771
	0	-0.12912	-0.194459
	0	0.0486399	0.133939
	0	-0.0203002	-0.0174835
	0	-0.758999	-0.742987
	0	-0.149209	-0.0821339
	0	0.260511	0.217742
	0	-0.319986	-0.421034
	0	0.0985533	0.037317
	0	0.292345	0.273441
	0	-1.28907	-1.20269
	0	-0.216291	-0.298054
	0	-0.155588	-0.171372
	0	-0.958238	-1.01128
	0	0.564806	0.640904
	0	-1.39961	-1.34899
	0	0.609503	0.598513
	0	-0.533084	-0.583107
	0	0.247259	0.25773
	0	-0.486036	-0.419961
	0	-0.247115	-0.358008
	0	0.101472	0.20645
	0	-0.286161	-0.254651
	0	-0.178197	-0.151063
	0	-0.693695	-0.790271
	0	0.601425	0.71537
	0	-0.474904	-0.431791
	0	0.249606	0.229647
	0	-0.47779	-0.441294
	0	-0.707671	-0.730282
	0	-1.51165	-1.53304
	0	-0.351726	-0.320859
	0	0.58333	0.558396
	0	0.30928	0.317388
	0	0.570224	0.538819
	0	-0.702681	-0.716452
	0	-0.383047	-0.328194
	0	-0.393704	-0.421016
	0	-0.344238	-0.397199
	0	0.749779	0.774531
	0	0.0682863	0.0511423
	0	1.35056	1.41427
	0	1.47031	1.49083
	0	-0.468627	-0.490493
	0	-0.0770614	-0.122403
	0	0.338751	0.332528
	0	-0.401573	-0.390051
	0	0.425269	0.412506
	0	-0.102139	-0.0806857
	0	-0.154511	-0.0754928
	0	-0.462735	-0.516843
	0	-0.850423	-0.862471
	0	-0.528693	-0.621307
	0	-0.370334	-0.384007
	0	-0.313013	-0.361398
	0	0.867846	0.849909
	0	-0.0918046	-0.173343
	0	-0.0128895	-0.0577818
	0	-0.425368	-0.475086
	0	0.908832	0.89826
	0	-0.669116	-0.634628
	0	-0.242958	-0.242711
	0	0.0112967	-0.0274193
	0	-0.332991	-0.315924
	0	-0.396876	-0.318469
	0	-0.557511	-0.601607
	0	0.540611	0.586999
	0	0.487112	0.490823
	0	0.43768	0.498312
	0	0.23797	0.319662
	0	-0.176759	-0.213334
	0	-0.13016	-0.0867289
	0	0.0811326	0.150252
	0	-0.474496	-0.436204
	0	-0.546291	-0.519033
	0	-0.603976	-0.623973
	0	-0.06062	-0.0997502
	0	-0.0993062	-0.0159857
	0	-2.37647	-2.47954
	0	-0.367557	-0.368346
	0	0.166544	0.172442
	0	-1.18293	-1.15391
	0	1.83186	1.87025
	0	-0.418009	-0.438773
	0	0.387572	0.388855
	0	0.352471	0.314609
	0	-0.159818	-0.228622
	0	0.508261	0.515002
	0	0.200066	0.242538
	0	-1.83218	-1.83842
	0	-1.9262	-1.89435
	0	-0.189277	-0.195103
	0	0.382617	0.336268
	0	0.327971	0.298229
	0	0.188062	0.16107
	0	0.308091	0.315194
	0	0.0124986	-0.0316925
	0	0.404645	0.425295
	0	0.479705	0.465195
	0	-0.606905	-0.612823
	0	-0.0275308	-0.0249715
	0	0.39593	0.436708
	0	-0.136517	-0.209604
	0	-0.0275701	-0.0279183
	0	0.0280145	0.0451826
	0	-0.00146886	0.0475325
	0	-0.0648729	-0.029225
	0	-0.0547656	-0.0390138
	0	-0.215361	-0.184394
	0	-0.70019	-0.72274
	0	-1.5474	-1.46925
	0	-2.07355	-2.08124
	0	0.957902	0.977971
	0	0.397361	0.395491
	0	0.00972728	-0.01515
	0	-0.574384	-0.598971
	0	2.30194	2.36802
	0	0.0155509	0.0215728
	0	0.253787	0.303041
	0	0.542888	0.544559
	0	1.6768	1.64351
	0	0.00153985	0.0135742
	0	-1.32105	-1.30725
	0	-0.0196038	-0.0434612
	0	-0.57637	-0.585046
	0	0.0589632	0.0284666
	0	-2.07354	-2.07342
	0	-0.0528236	-0.053996
	0	-0.448405	-0.476067
	0	-0.468609	-0.458457
	0	0.977392	0.938374
	0	-0.485251	-0.470712
	0	0.585792	0.604776
	0	-0.358354	-0.190408
	0	0.161112	0.184286
	0	1.51239	1.46021
	0	0.512827	0.540951
	0	-0.445466	-0.457439
	0	0.811348	0.793407
	0	-0.143124	-0.128457
	0	0.406324	0.411578
	0	-0.282325	-0.309496
	0	0.0298547	0.0937719
	0	-0.0370198	-0.023457
	0	0.618283	0.599616
	0	0.279782	0.269386
	0	-0.568048	-0.526811
	0	-0.169504	-0.13838
	0	-0.266255	-0.302252
	0	-0.614375	-0.616547
	0	-1.36214	-1.33997
	0	-0.114683	-0.0901798
	0	-0.0342797	-0.184634
	0	0.942903	0.96196
	0	0.472862	0.429637
	0	-0.360673	-0.410217
	0	-0.686316	-0.657884
	0	-0.103669	-0.116826
	0	0.337089	0.321607
	0	-0.0989863	-0.14785
	0	0.309686	0.310805
	0	-0.981859	-0.882165
	0	-0.947244	-1.01821
	0	-0.19699	-0.239823
	0	-0.66489	-0.659801
	0	-0.0356603	0.0665539
	0	-0.956748	-0.934135
	0	0.597413	0.696973
	0	-0.207927	-0.227802
	0	-0.377017	-0.350257
	0	3.71677	3.79337
	0	-0.192876	-0.173732
	0	-0.822735	-0.684112
	0	-1.298	-1.35669
	0	-0.288489	-0.286861
	0	-0.775332	-0.822659
	0	0.047671	0.02517
	0	-0.0920625	-0.107108
	0	0.104552	0.198593
	0	-0.447543	-0.476012
	0	-0.583045	-0.721956
	0	-0.268706	-0.234816
	0	0.474933	0.467408
	0	-0.0567879	-0.0746855
	0	-0.145618	-0.181253
	0	-0.0274253	-0.0159358
	0	-0.176833	-0.100916
	0	0.19788	0.156162
	0	0.247908	0.326946
	0	-0.48705	-0.517053
	0	1.09444	1.11272
	0	0.519527	0.430169
	0	-0.651619	-0.672178
	0	-1.52918	-1.55064
	0	-0.210982	-0.25371
	0	0.134461	0.160302
	0	0.332939	0.41769
	0	0.375413	0.393004
	0	-0.0900306	-0.0924443
	0	-0.0857755	-0.115153
	0	-0.505473	-0.445745
	0	-0.282532	-0.272661
	0	-0.0101591	-0.0533046
	0	-0.0682833	-0.0442542
	0	0.0777437	0.0109547
	0	-0.200375	-0.198211
	0	-1.80966	-1.83408
	0	0.0360172	0.0657326
	0	-0.119835	-0.169463
	0	0.0503853	0.0340039
	0	0.279677	0.321474
	0	-0.0150659	-0.0162835
	0	-0.202428	-0.220051
	0	1.10922	1.16018
	0	-0.224865	-0.268087
	0	-1.53949	-1.55819
	0	0.276464	0.318762
	0	-0.244739	-0.297007
	0	-0.254069	-0.323978
	0	0.171761	0.164036
	0	0.294788	0.292027
	0	0.10333	0.119316
	0	0.029807	0.00440648
	0	0.104263	0.125985
	0	-0.162997	-0.177337
	0	0.0423854	0.0187602
	0	0.0422895	0.0321312
	0	-0.405678	-0.45417
	0	-0.492409	-0.478689
	0	0.0690531	0.0821143
	0	-0.299743	-0.329208
	0	-0.346417	-0.358455
	0	-0.165591	-0.158905
	0	-0.886749	-0.881298
	0	-0.355803	-0.310979
	0	0.012882	0.0347128
	0	0.377756	0.394015
	0	0.688203	0.758401
	0	0.0107818	0.000853732
	0	0.260627	0.271298
	0	0.438657	0.428419
	0	0.251667	0.224602
	0	0.334565	0.365604
	0	-0.980287	-0.931773
	0	-0.431974	-0.44911
	0	0.309925	0.29899
	0	0.3819	0.380216
	0	-0.307245	-0.326083
	0	-0.0318087	-0.0101963
	0	0.175215	0.206795
	0	-0.0887199	-0.0909201
	0	0.228801	0.186576
	0	-0.136021	-0.12582
	0	-0.116973	-0.106079
	0	0.0976163	0.0801869
	0	0.728088	0.764031
	0	-0.0668167	-0.0688652
	0	-0.056942	-0.0645238
	0	-0.108668	-0.111622
	0	-0.167907	-0.130431
	0	-0.0694487	-0.0708247
	0	0.0991958	0.148768
	0	0.358793	0.342708
	0	0.521982	0.532146
	0	-0.430956	-0.429181
	0	0.375201	0.342342
	0	-0.334906	-0.342352
	0	-0.54801	-0.593665
	0	-0.695266	-0.73233
	0	0.823691	0.713341
	0	-0.396278	-0.397808
	0	-0.210689	-0.233837
	0	-0.17599	-0.228658
	0	-0.251249	-0.322902
	0	0.701826	0.642733
	0	0.37813	0.438544
	0	-0.0445869	-0.0688385
	0	-0.246157	-0.138148
	0	0.0723502	-0.0191839
	0	-0.00496018	0.0224589
	0	0.0365147	0.0158882
	0	-0.74421	-0.689677
	0	0.0703989	0.140105
	0	-0.286499	-0.351357
	0	-0.151493	-0.0938727
	0	0.165598	0.145372
	0	-0.617451	-0.636384
	0	0.109788	0.108924
	0	0.174659	0.141433
	0	0.0192832	0.0746093
	0	-0.164339	-0.196763
	0	0.246373	0.298645
	0	0.423111	0.398598
	0	1.24981	1.23138
	0	-0.797033	-0.799245
	0	0.867597	0.940915
	0	0.0895231	0.079356
	0	0.0590877	0.0509868
	0	0.229098	0.217426
	0	-0.289322	-0.319057
	0	0.388068	0.389558
	0	0.477112	0.468752
	0	-0.322509	-0.321616
	0	0.138854	0.211117
	0	0.0835225	0.0586722
	0	-0.555149	-0.57972
	0	1.38225	1.42998
	0	-0.148725	-0.135906
	0	0.207206	0.203613
	0	0.27518	0.270097
	0	0.47193	0.443652
	0	-1.1308	-1.14905
	0	-0.287458	-0.24896
	0	0.271109	0.287101
	0	-0.0880625	-0.0469306
	0	0.33698	0.295594
	0	1.7133	1.69484
	0	-0.446078	-0.454054
	0	-0.176409	-0.175599
	0	-0.391184	-0.363671
	0	0.330766	0.371119
	0	0.444443	0.455583
	0	-0.293682	-0.384277
	0	-0.299198	-0.298809
	0	0.33243	0.384844
	0	1.2358	1.19513
	0	1.49735	1.54834
	0	-1.36708	-1.37707
	0	-0.125731	-0.0726487
	0	-0.384064	-0.399386
	0	-0.800557	-0.762424
	0	-0.0362521	-0.0530226
	0	0.57851	0.636694
	0	0.0778261	0.0788159
	0	0.0952169	0.0649393
	0	0.032583	0.0298922
	0	0.247013	0.21562
	0	0.193459	0.186172
	0	0.00923904	0.00391217
	0	0.546663	0.573537
	0	0.379365	0.376067
	0	-0.332761	-0.33679
	0	0.0285016	0.0373646
	0	-0.0569411	-0.0606765
	0	0.138683	0.170258
	0	0.442163	0.447141
	0	0.381622	0.440247
	0	-0.28915	-0.278641
	0	0.593969	0.677712
	0	-0.330039	-0.344907
	0	0.0747682	0.0610022
	0	-0.0790825	-0.0292069
	0	1.13284	1.09643
	0	0.282045	0.285699
	0	-0.354827	-0.325762
	0	0.0985156	0.127298
	0	-0.0270282	-0.0582909
	0	0.493021	0.530631
	0	0.402397	0.368798
	0	0.144022	0.158606
	0	-1.73058	-1.77422
	0	-1.22634	-1.19429
	0	0.332653	0.352982
	0	-0.148148	-0.130812
	0	-0.658364	-0.650627
	0	-0.527855	-0.495374
	0	0.120097	0.122068
	0	-0.579681	-0.599121
	0	0.114943	0.162169
	0	-0.559918	-0.515083
	0	-0.314933	-0.282572
	0	-0.674506	-0.666944
	0	0.351928	0.402016
	0	2.08595	2.0316
	0	0.0705504	0.0574371
	0	0.0678132	0.148658
	0	-0.140142	-0.137726
	0	0.012444	-0.0216724
	0	-0.858825	-0.896881
	0	-0.664698	-0.631487
	0	-0.0049947	0.06414
	0	0.029388	0.0260384
	0	1.82879	1.86981
	0	-0.011295	0.0131163
	0	-0.00753404	-0.0724265
	0	-0.274922	-0.316977
	0	-0.177277	-0.157756
	0	0.347473	0.322032
	0	-1.80645	-1.84314
	0	0.910261	0.79471
	0	0.400741	0.397034
	0	0.0624352	0.0326602
	0	0.231506	0.209969
	0	0.231494	0.105291
	0	0.748279	0.722954
	0	-0.763567	-0.819888
	0	-0.0746597	-0.0640927
	0	-0.0735212	-0.0565423
	0	-0.493188	-0.487833
	0	0.223386	0.191136
	0	0.11138	0.108357
	0	-0.630912	-0.602088
	0	-0.427576	-0.452499
	0	0.144384	0.107833
	0	0.245805	0.200457
	0	0.764035	0.74406
	0	-0.194341	-0.113823
	0	0.0809178	0.0143355
	0	-0.202067	-0.21368
	0	0.100962	0.0335746
	0	-0.699734	-0.624097
	0	0.132936	0.119826
	0	0.753679	0.703948
	0	-0.5093	-0.502052
	0	0.115635	0.08105
	0	0.483044	0.457498
	0	0.0365403	0.0385954
	0	-0.148503	-0.101501
	0	0.484076	0.471503
	0	1.95843	1.94232
	0	-0.0329265	-0.0603542
	0	-0.0510147	-0.0572501
	0	-0.429536	-0.495987
	0	0.257698	0.224421
	0	-0.0308801	-0.0718733
	0	0.146833	0.0939415
	0	-0.117605	-0.119103
	0	-0.231181	-0.232732
	0	-0.171365	-0.153541
	0	-0.0609683	-0.0619311
	0	0.274797	0.267619
	0	-0.832114	-0.820503
	0	0.522052	0.526861
	0	-0.454187	-0.389981
	0	-0.365324	-0.389827
	0	-0.209424	-0.15037
	0	0.975282	1.02065
	0	0.021753	0.010366
	0	0.448847	0.463404
	0	-0.345869	-0.304006
	0	0.324853	0.334082
	0	0.302619	0.315957
	0	0.746804	0.799296
	0	-0.153222	-0.0997484
	0	-0.193563	-0.268459
	0	-0.356618	-0.358832
	0	0.306742	0.370458
	0	-0.646533	-0.717117
	0	-0.674879	-0.662047
	0	0.448948	0.458871
	0	0.367951	0.365133
	0	-0.180904	-0.163679
	0	-0.083108	-0.0891493
	0	-1.09892	-1.08495
	0	1.07256	1.07349
	0	-0.969304	-0.92052
	0	0.227562	0.19187
	0	-0.190422	-0.176962
	0	-0.0261274	-0.0243382
	0	0.858753	0.851836
	0	0.0664066	0.118075
	0	-0.015378	-0.0168158
	0	0.0533211	0.10731
	0	0.466685	0.456037
	0	-0.174621	-0.171799
	0	0.0278728	0.0385993
	0	-0.346598	-0.365631
	0	-0.369237	-0.369867
	0	0.347424	0.281453
	0	-0.387774	-0.421124
	0	-0.7368	-0.708237
	0	-0.161427	-0.171739
	0	0.583478	0.623205
	0	0.264428	0.240602
	0	1.85891	1.84604
	0	0.310747	0.309211
	0	1.2831	1.22746
	0	0.171688	0.176416
	0	1.18844	1.18573
	0	0.0125996	0.031109
	0	-0.121867	-0.0824087
	0	-1.03813	-1.05807
	0	-0.057616	-0.0226975
	0	-0.191184	-0.179914
	0	-1.60102	-1.6499
	0	-0.0801366	-0.134507
	0	0.780739	0.802026
	0	0.381747	0.29156
	0	-0.123068	-0.139021
	0	-0.0167376	-0.0305124
	0	0.255452	0.256581
	0	0.0429456	0.0408224
	0	0.141053	0.108182
	0	-0.354858	-0.432195
	0	0.342682	0.324514
	0	-0.319378	-0.354861
	0	0.0630528	0.0653747
	0	0.120386	0.136108
	0	-0.461032	-0.484853
	0	0.0168145	0.00238393
	0	0.195038	0.165566
	0	0.193684	0.171952
	0	-0.0314567	-0.0205345
	0	0.083039	0.0772573
	0	-0.122816	-0.103177
	0	0.252529	0.280637
	0	0.467065	0.499713
	0	-0.256372	-0.252152
	0	-0.132467	-0.0765572
	0	-0.331641	-0.333662
	0	-0.0113845	-0.112155
	0	-0.198489	-0.20223
	0	-0.0578256	-0.081069
	0	1.03619	1.06118
	0	0.976523	0.952448
	0	-0.0023641	0.00267404
	0	-0.756387	-0.682612
	0	-0.222078	-0.195281
	0	-0.619997	-0.593772
	0	-0.0504756	-0.0894728
	0	-0.129407	-0.182571
	0	-0.280851	-0.283611
	0	0.611271	0.610288
	0	0.213449	0.22925
	0	-0.379794	-0.288337
	0	-0.447663	-0.370498
	0	-0.129687	-0.172472
	0	0.175409	0.174461
	0	-0.0157176	0.00739889
	0	0.592893	0.494035
	0	-0.0156934	0.00953194
	0	0.691885	0.739985
	0	-1.32453	-1.32602
	0	-0.634271	-0.632879
	0	-0.103522	-0.114506
	0	0.316377	0.238032
	0	0.380805	0.359179
	0	-0.00715937	0.019633
	0	-0.176059	-0.0960367
	0	0.393959	0.410621
	0	-0.347419	-0.332006
	0	-0.178957	-0.153877
	0	-0.449562	-0.495139
	0	-0.0739712	-0.087387
	0	-1.09711	-1.08473
	0	0.0955623	0.0339662
	0	-0.205409	-0.213003
	0	-0.56541	-0.585997
	0	-0.0623056	-0.120384
	0	0.323684	0.329103
	0	-0.235167	-0.333376
	0	0.00362015	0.0298741
	0	-0.301128	-0.309914
	0	0.320435	0.32255
	0	0.257061	0.224892
	0	0.197967	0.176619
	0	-1.23448	-1.19391
	0	0.716298	0.778193
	0	-0.163514	-0.146741
	0	-0.0232879	0.0454554
	0	-0.890593	-0.8383
	0	-0.826209	-0.840905
	0	0.466862	0.506118
	0	0.13066	0.105152
	0	0.994918	0.987483
	0	-0.111294	-0.0820887
	0	0.251298	0.276226
	0	-0.404653	-0.433124
	0	-0.0192638	0.0331117
	0	0.244264	0.166056
	0	-0.412191	-0.429078
	0	0.218371	0.234927
	0	0.098814	0.11212
	0	-0.637379	-0.692353
	0	-0.189462	-0.227707
	0	1.19974	1.23088
	0	0.547498	0.590239
	0	-0.188589	-0.173322
	0	-0.100436	-0.0744645
	0	0.875213	0.880497
	0	-1.68924	-1.70914
	0	-0.0130267	0.0051034
	0	0.578099	0.578415
	0	-0.247199	-0.214894
	0	0.0978169	0.0969035
	0	0.0688285	0.0752777
	0	-0.512719	-0.464488
	0	-1.10913	-1.12206
	0	-0.691524	-0.740917
	0	-1.28235	-1.32815
	0	-0.740619	-0.743489
	0	0.116585	0.153624
	0	-0.944908	-0.93906
	0	0.831708	0.817811
	0	0.148066	0.183838
	0	-0.270191	-0.2756
	0	-0.485481	-0.472873
	0	-0.339642	-0.410474
	0	-0.342107	-0.334991
	0	-0.484817	-0.512412
	0	0.476465	0.534006
	0	-0.285548	-0.278363
	0	0.518746	0.509375
	0	0.0887462	0.0995832
	0	0.629431	0.644251
	0	-0.0706099	-0.062163
	0	-0.382235	-0.404829
	0	-0.0109222	-0.0348233
	0	0.538101	0.571581
	0	-0.0483349	-0.0829111
	0	-0.594028	-0.588166
	0	0.0922955	0.0410039
	0	-1.10014	-1.1388
	0	-0.0292581	-0.033998
	0	-0.486862	-0.473629
	0	-0.893372	-0.859642
	0	0.381771	0.381341
	0	-0.151704	-0.146261
	0	0.620972	0.59987
	0	0.213368	0.191561
	0	0.347151	0.354253
	0	0.425041	0.385911
	0	-0.548934	-0.529858
	0	-0.140694	-0.165137
	0	-0.296952	-0.333497
	0	0.189786	0.192997
	0	-0.339522	-0.352567
	0	0.385125	0.347297
	0	-0.0739211	-0.110386
	0	-0.654388	-0.626215
	0	0.733467	0.746915
	0	0.0173366	-0.00562091
	0	-0.328691	-0.332139
	0	-2.76528	-2.74206
	0	-0.332187	-0.321085
	0	1.08161	1.05028
	0	-1.08153	-1.10829
	0	0.639307	0.683511
	0	0.0689367	0.0732974
	0	-0.351766	-0.372153
	0	-1.42361	-1.439
	0	0.0347993	0.00522562
	0	0.0662599	0.0701585
	0	0.000852154	-0.0808987
	0	-0.385813	-0.393389
	0	0.637073	0.620175
	0	-1.86089	-1.8179
	0	0.233063	0.211348
	0	0.115302	0.0897262
	0	-0.3831	-0.384151
	0	-0.81093	-0.825917
	0	0.548307	0.577788
	0	0.351968	0.401815
	0	0.769947	0.846429
	0	0.0396645	-0.0103984
	0	-0.0754576	-0.0977597
	0	0.30685	0.308301
	0	-0.479441	-0.455158
	0	0.421187	0.481617
	0	-0.20563	-0.213838
	0	-1.47538	-1.45627
	0	0.11906	0.161598
	0	0.320645	0.309161
	0	0.390669	0.366652
	0	0.369436	0.471612
	0	0.0828861	0.0663457
	0	0.708131	0.691735
	0	-0.476583	-0.490378
	0	-0.517965	-0.526433
	0	-0.0265475	-0.0196079
	0	-0.618129	-0.677489
	0	-0.52327	-0.44216
	0	-0.105366	-0.0561799
	0	0.15465	0.0242959
	0	0.0179769	0.074999
	0	0.0573594	0.152414
	0	-0.528224	-0.728501
	0	-0.381284	-0.436555
	0	0.738814	0.674448
	0	0.0810184	0.197478
	0	-0.336707	-0.386102
	0	-0.729133	-0.858789
	0	-0.0426039	-0.0638371
	0	0.223932	0.274613
	0	0.710697	0.586129
	0	-0.0167037	0.00645874
	0	0.0610062	0.0496789
	0	-0.453647	-0.488618
	0	-0.246099	-0.232527
	0	-0.0210547	-0.0495722
	0	0.312643	0.261171
	0	-0.0710182	-0.0575889
	0	0.19437	0.254559
	0	3.47939	3.47051
	0	0.232911	0.251582
	0	0.763991	0.784597
	0	0.419293	0.529592
	0	-0.0561565	-0.0520799
	0	0.418048	0.502293
	0	0.405086	0.431718
	0	0.0463133	0.11339
	0	0.2879	0.297526
	0	0.308091	0.291386
	0	0.0721167	0.0816138
	0	-0.415771	-0.417565
	0	0.0389007	0.0417411
	0	-0.17023	-0.173531
	0	-0.273421	-0.228463
	0	0.972033	0.79714
	0	1.19693	1.17579
	0	-0.469466	-0.439686
	0	-0.429186	-0.446293
	0	0.795908	0.860472
	0	1.2119	1.25695
	0	-1.39651	-1.33046
	0	-0.0312922	-0.0173862
	0	1.05053	1.00643
	0	0.128453	0.0597942
	0	0.34149	0.284983
	0	0.232151	0.229547
	0	-1.12632	-1.16131
	0	-0.426407	-0.484922
	0	1.62824	1.6135
	0	0.481932	0.47051
	0	-0.520986	-0.540228
	0	0.291976	0.323418
	0	-0.834226	-0.824321
	0	0.691509	0.635936
	0	0.298884	0.295624
	0	0.0665552	0.0874168
	0	2.41783	2.45363
	0	0.946418	0.903244
	0	1.21035	1.23124
	0	-0.879371	-0.935105
	0	-0.482782	-0.461075
	0	0.966916	0.940655
	0	0.300494	0.29524
	0	-0.301183	-0.347038
	0	0.4243	0.45144
	0	0.0930219	0.161296
	0	0.212276	0.259353
	0	-0.176156	-0.128863
	0	-0.728658	-0.723042
	0	0.025879	0.0587735
	0	-0.0837519	-0.113441
	0	-0.208161	-0.15145
	0	-0.848347	-0.875538
	0	-0.355483	-0.373078
	0	0.295998	0.312556
	0	-0.223169	-0.177734
	0	0.120022	0.118499
	0	-0.387977	-0.411081
	0	0.529795	0.55638
	0	-0.491924	-0.470248
	0	-0.269781	-0.317914
	0	0.251703	0.210067
	0	-0.138639	-0.134338
	0	-0.0250906	-0.0139187
	0	0.0176973	0.0390403
	0	-0.415198	-0.393385
	0	0.365299	0.382047
	0	1.38639	1.35154
	0	0.0107362	0.0309349
	0	0.277355	0.305044
	0	0.160897	0.204317
	0	-0.136462	-0.0774578
	0	-0.0485899	-0.0333714
	0	-0.116954	-0.148082
	0	-0.0241766	-0.0521692
	0	-0.284433	-0.255843
	0	-0.217737	-0.250361
	0	-0.416667	-0.374045
	0	-0.119469	-0.157622
	0	-0.140665	-0.084104
	0	-0.0575241	-0.0508766
	0	0.0215087	0.0347094
	0	0.262357	0.226229
	0	0.122742	0.145468
	0	-0.102376	-0.0712544
	0	0.03051	0.0527565
	0	-1.58651	-1.53929
	0	0.182273	0.139488
	0	0.0231743	0.0552999
	0	0.0721064	0.022016
	0	-0.151301	-0.145326
	0	-0.0781757	-0.0650452
	0	-0.137063	-0.215244
	0	0.825451	0.783384
	0	0.585052	0.552642
	0	-0.0414154	-0.0483374
	0	-0.245462	-0.307966
	0	-0.0399442	-0.0529325
	0	-0.137369	-0.0669239
	0	-0.357488	-0.370433
	0	-0.255963	-0.272066
	0	-0.373284	-0.350727
	0	-0.980446	-1.00068
	0	-0.195354	-0.173491
	0	-1.03887	-1.02517
	0	0.239952	0.23659
	0	-0.769687	-0.700776
	0	0.165309	0.146286
	0	-0.168413	-0.147322
	0	-0.426752	-0.423135
	0	-0.932338	-0.934299
	0	-0.269529	-0.242714
	0	0.156174	0.149865
	0	0.439335	0.44173
	0	0.127564	0.149076
	0	-0.0441399	-0.04753
	0	-0.0443102	-0.0847453
	0	-0.0405383	-0.0589437
	0	0.569906	0.493006
	0	0.66137	0.665418
	0	-0.703159	-0.700513
	0	0.0856126	0.124919
	0	0.482087	0.498152
	0	-0.188223	-0.168997
	0	0.50561	0.559919
	0	0.169905	0.158728
	0	-0.111042	-0.106598
	0	0.135477	0.138055
	0	0.191155	0.218902
	0	-0.168799	-0.170773
	0	0.304683	0.293695
	0	0.272132	0.282031
	0	-0.582767	-0.561717
	0	0.0633123	0.00920519
	0	0.503612	0.506533
	0	-0.193135	-0.21206
	0	0.240118	0.220848
	0	0.19554	0.119044
	0	-0.908798	-0.917224
	0	-0.0366861	-0.170142
	0	0.505349	0.555693
	0	0.436205	0.464774
	0	-0.319502	-0.376812
	0	-0.112952	-0.100909
	0	0.667001	0.629574
	0	0.108937	0.051452
	0	0.247678	0.229194
	0	1.68728	1.71369
	0	1.8219	1.87029
	0	0.339367	0.313434
	0	0.145756	0.164276
	0	-0.0151422	0.0259302
	0	-0.114621	-0.107745
	0	-0.0224574	-0.00832312
	0	0.379776	0.314211
	0	-0.125281	-0.169939
	0	-0.252909	-0.260814
	0	0.137184	0.149274
	0	0.680714	0.584432
	0	0.490958	0.48304
	0	0.55372	0.59705
	0	-0.520451	-0.530435
	0	0.0568613	0.0438431
	0	-0.058404	-0.147723
	0	-1.15428	-1.14312
	0	0.0392266	0.059692
	0	0.0262566	-0.00430569
	0	0.0186859	0.105646
	0	0.639944	0.627116
	0	0.558673	0.513347
	0	-0.124455	-0.0770314
	0	-0.0380352	-0.0454894
	0	-0.460766	-0.427978
	0	1.07695	0.957796
	0	0.369661	0.35124
	0	0.198931	0.131238
	0	0.0891624	0.036106
	0	-0.612668	-0.636661
	0	-0.076015	-0.0995015
	0	0.228874	0.302008
	0	0.219113	0.268345
	0	0.172959	0.177611
	0	-1.77046	-1.73721
	0	0.322243	0.356367
	0	0.204817	0.134326
	0	-0.529059	-0.589404
	0	0.068158	0.0404181
	0	-1.42566	-1.32861
	0	-0.391896	-0.403933
	0	0.0640261	0.0966204
	0	-0.16012	-0.0292957
	0	-0.133317	-0.12626
	0	0.240325	0.244798
	0	0.462666	0.463604
	0	0.113616	0.0847826
	0	0.0502293	0.0556003
	0	-0.138785	-0.121306
	0	0.184164	0.155142
	0	-0.307496	-0.339472
	0	0.143571	0.0746456
	0	-0.402651	-0.423535
	0	-0.0467751	-0.106628
	0	0.481061	0.482098
	0	0.19582	0.201611
	0	0.304407	0.224403
	0	0.0817263	0.0428091
	0	-0.238584	-0.211068
	0	-0.386667	-0.432455
	0	-0.409581	-0.352425
	0	0.223207	0.199155
	0	-0.177032	-0.135687
	0	0.0534283	0.0556545
	0	0.11876	0.102775
	0	0.469861	0.409598
	0	-0.269093	-0.14136
	0	0.770311	0.743971
	0	-0.492576	-0.438131
	0	-0.9721	-0.882781
	0	0.427461	0.441312
	0	-0.957623	-0.945154
	0	-0.648712	-0.656553
	0	-0.23887	-0.232696
	0	-0.793701	-0.808668
	0	-0.158471	-0.22776
	0	0.61592	0.615631
	0	0.508682	0.501108
	0	0.446908	0.424612
	0	0.0309742	0.0142653
	0	-0.45024	-0.46108
	0	1.02047	1.03952
	0	-0.649097	-0.696329
	0	0.242417	0.244657
	0	-0.0234122	0.0650135
	0	0.450025	0.507564
	0	0.0514558	-0.026253
	0	0.273346	0.242451
	0	-0.652027	-0.60365
	0	0.442361	0.378607
	0	-0.421969	-0.422856
	0	-0.446754	-0.453
	0	0.141515	0.16044
	0	-0.90204	-0.988318
	0	0.288986	0.342613
	0	0.0907494	0.116327
	0	0.173595	0.181628
	0	-0.177183	-0.205175
	0	-1.10122	-1.03012
	0	0.392974	0.413891
	0	0.218482	0.104788
	0	0.35017	0.317872
	0	0.158568	0.134855
	0	-1.28966	-1.29224
	0	0.482491	0.449672
	0	1.02215	0.994169
	0	0.635736	0.580324
	0	-0.582186	-0.536696
	0	0.233589	0.323154
	0	-0.756711	-0.781628
	0	-0.625789	-0.652407
	0	2.06504	2.08347
	0	-0.322571	-0.357075
	0	-0.489254	-0.454392
	0	0.338852	0.312935
	0	0.0948257	0.0888376
	0	-0.479386	-0.415077
	0	0.114133	0.0967881
	0	-0.566323	-0.520796
	0	-0.206014	-0.269227
	0	0.56025	0.624131
	0	0.110487	0.0908765
	0	-0.379854	-0.442125
	0	0.00471418	0.0296017
	0	0.0464554	0.0321783
	0	-0.258271	-0.239878
	0	-0.0829898	-0.0794335
	0	-0.00214493	0.00624548
	0	-0.862845	-0.84881
	0	-0.0821538	-0.0975957
	0	0.362417	0.327693
	0	1.06768	1.07152
	0	-0.0340147	-0.0206048
	0	0.315245	0.327351
	0	0.0265938	0.00428387
	0	0.127571	0.116125
	0	0.157567	0.15684
	0	0.0402422	0.045401
	0	0.488954	0.595058
	0	0.0600388	0.0627083
	0	-0.0575063	-0.0280947
	0	0.033601	-0.00420793
	0	0.212374	0.215568
	0	-0.108939	-0.121863
	0	0.380387	0.445624
	0	-0.12632	-0.228198
	0	-1.0076	-0.991992
	0	1.84181	1.82226
	0	0.937397	0.941564
	0	-0.141421	-0.120306
	0	0.753606	0.784701
	0	-0.349278	-0.300975
	0	0.61626	0.601157
	0	0.697145	0.716876
	0	-0.461136	-0.447132
	0	-0.251453	-0.222258
	0	0.177863	0.192053
	0	-0.0431996	-0.0559249
	0	0.61615	0.613545
	0	-0.953018	-0.95727
	0	-0.785346	-0.767211
	0	0.154864	0.189981
	0	0.0839906	0.0795597
	0	-0.171678	-0.138082
	0	-0.168566	-0.141707
	0	0.567561	0.627835
	0	0.0325198	-0.00696844
	0	-0.162666	-0.217748
	0	-0.0214875	-0.11851
	0	0.327469	0.380979
	0	0.145009	0.00229617
	0	-0.449996	-0.423985
	0	-0.656957	-0.681742
	0	0.674573	0.755137
	0	0.316981	0.3756
	0	0.624149	0.675075
	0	-0.499733	-0.581181
	0	-1.52041	-1.5421
	0	-0.0569785	-0.103613
	0	0.209442	0.22277
	0	-0.721096	-0.765306
	0	1.16372	1.12749
	0	-0.0794184	-0.118211
	0	-0.298916	-0.268141
	0	-0.252227	-0.261238
[truncated: 46,002 more rows]

## Sheet: Suppl. Fig. 2b
Suppl. Fig. 2b
	texture family	Z2 means from q	Z2 means from SNIS
	0	0.359235	0.365493
	0	0.305798	0.305668
	0	0.65	0.647215
	0	-0.55385	-0.601555
	0	-0.200663	-0.201321
	0	-0.366621	-0.366613
	0	0.329816	0.338359
	0	0.176872	0.17381
	0	0.254913	0.264604
	0	0.344796	0.293149
	0	0.594779	0.576335
	0	-0.654797	-0.647196
	0	0.120944	0.127924
	0	0.0816513	0.0801823
	0	0.479833	0.478589
	0	-0.228695	-0.215971
	0	-0.127659	-0.148178
	0	-0.30762	-0.295766
	0	0.268871	0.278334
	0	0.21706	0.216764
	0	0.264031	0.268456
	0	0.866031	0.788312
	0	0.13535	0.128119
	0	-1.12676	-1.12226
	0	0.349572	0.363521
	0	0.099572	0.100731
	0	-0.302554	-0.29366
	0	-0.316528	-0.286965
	0	-0.0860391	-0.0885579
	0	-0.699579	-0.708917
	0	0.139639	0.132281
	0	0.387128	0.390635
	0	0.492691	0.490956
	0	0.24347	0.208551
	0	1.13448	1.16195
	0	-1.22817	-1.23499
	0	0.256342	0.266645
	0	0.304014	0.300576
	0	0.571093	0.576592
	0	0.058211	-0.00519085
	0	0.565654	0.581091
	0	-1.17264	-1.16524
	0	0.49467	0.510899
	0	0.302858	0.309319
	0	0.554955	0.57832
	0	-0.0266152	-0.0512558
	0	0.0660656	0.063047
	0	-1.01165	-1.02123
	0	0.221866	0.227045
	0	0.26019	0.261219
	0	0.748396	0.730526
	0	0.495971	0.452299
	0	0.0721699	0.0743237
	0	-1.12745	-1.12618
	0	0.015461	0.0187893
	0	0.275237	0.279185
	0	0.492539	0.488518
	0	0.33149	0.37552
	0	0.381475	0.393086
	0	-0.75968	-0.771745
	0	0.613044	0.618051
	0	0.552483	0.555418
	0	0.549997	0.563625
	0	-0.418224	-0.324939
	0	0.420193	0.427512
	0	-1.27322	-1.27324
	0	0.450535	0.450343
	0	0.194306	0.194149
	0	0.25899	0.256083
	0	-0.0620339	-0.0729016
	0	0.785267	0.805164
	0	-0.676497	-0.672372
	0	0.227539	0.228838
	0	0.237377	0.238443
	0	0.402237	0.406634
	0	1.08157	1.12513
	0	0.478804	0.490856
	0	-0.895988	-0.901356
	0	0.166779	0.16147
	0	0.111755	0.112251
	0	0.497483	0.493332
	0	0.603901	0.597349
	0	-0.739293	-0.723239
	0	-1.21281	-1.22104
	0	0.278193	0.297928
	0	0.255748	0.254477
	0	0.199759	0.211157
	0	0.459298	0.427873
	0	0.301327	0.259452
	0	-0.804964	-0.767302
	0	0.0375791	0.0376874
	0	0.292148	0.29389
	0	0.670069	0.653351
	0	0.297709	0.347635
	0	0.116497	0.103393
	0	-1.03856	-1.02845
	0	0.172482	0.183734
	0	0.167859	0.168256
	0	0.845043	0.837075
	0	0.587822	0.509212
	0	-0.876007	-0.882409
	0	-0.257884	-0.269881
	0	0.245085	0.250515
	0	0.280692	0.280581
	0	0.331196	0.320683
	0	0.363754	0.393374
	0	0.430369	0.440337
	0	-1.08554	-1.09723
	0	0.180969	0.191916
	0	0.0157089	0.0109597
	0	0.821516	0.817093
	0	0.16647	0.165936
	0	0.0662138	-0.00767236
	0	-1.12988	-1.11035
	0	0.0460142	0.0371197
	0	0.163821	0.169043
	0	0.370507	0.388608
	0	0.0487514	0.0871899
	0	-0.404306	-0.423628
	0	-0.659477	-0.645735
	0	0.174679	0.17503
	0	0.266791	0.264762
	0	0.58306	0.576267
	0	-0.516913	-0.504459
	0	0.820978	0.803285
	0	-1.15082	-1.14232
	0	0.205592	0.203631
	0	0.414267	0.412896
	0	0.723657	0.735251
	0	0.532853	0.526955
	0	0.0188264	0.0259373
	0	-1.27705	-1.2783
	0	0.36211	0.350889
	0	0.147183	0.146474
	0	0.538163	0.546313
	0	0.397242	0.374544
	0	-0.173041	-0.149825
	0	-0.743154	-0.732405
	0	0.190124	0.197972
	0	0.232679	0.238019
	0	0.319465	0.315552
	0	0.593612	0.630299
	0	-0.169287	-0.158563
	0	-1.02017	-1.01007
	0	0.28991	0.279084
	0	0.274472	0.273888
	0	0.567043	0.554358
	0	-0.0969974	-0.173662
	0	-0.131482	-0.153905
	0	-0.636516	-0.607897
	0	0.24027	0.249097
	0	0.249899	0.247284
	0	0.23831	0.23078
	0	0.9825	1.00236
	0	0.455243	0.477593
	0	-0.573555	-0.538003
	0	0.506932	0.51494
	0	0.216349	0.215994
	0	0.174294	0.168163
	0	0.101749	0.0808713
	0	-0.0854491	-0.115698
	0	-0.647079	-0.638761
	0	-0.298649	-0.300867
	0	0.25014	0.24928
	0	0.912188	0.924561
	0	0.644426	0.629334
	0	-0.152084	-0.135234
	0	-0.622505	-0.598651
	0	0.117151	0.122108
	0	0.277094	0.270132
	0	0.883104	0.86483
	0	0.352644	0.423336
	0	0.529677	0.548281
	0	-1.36303	-1.38393
	0	0.235878	0.241464
	0	0.322729	0.324521
	0	1.07699	1.08739
	0	0.327048	0.288053
	0	0.00522813	0.007731
	0	-0.684384	-0.683178
	0	0.539677	0.534488
	0	0.1193	0.117354
	0	0.826589	0.818642
	0	0.821658	0.73058
	0	0.0968612	0.103625
	0	-0.763364	-0.760079
	0	0.603439	0.606382
	0	0.225443	0.228829
	0	0.247972	0.238538
	0	0.236075	0.231287
	0	-0.289784	-0.282521
	0	-0.541122	-0.548428
	0	-0.0856221	-0.0814917
	0	0.314178	0.314337
	0	0.896302	0.904038
	0	-0.214986	-0.23746
	0	0.509826	0.52745
	0	-1.06747	-1.06111
	0	0.164481	0.162493
	0	0.330278	0.330185
	0	0.628143	0.637009
	0	0.351036	0.330705
	0	1.01579	1.03319
	0	-0.744087	-0.761917
	0	0.24211	0.234512
	0	0.48227	0.471293
	0	0.252182	0.254212
	0	-0.595196	-0.5794
	0	0.510226	0.509333
	0	-1.24633	-1.24605
	0	0.181375	0.192788
	0	0.284031	0.284631
	0	0.553677	0.55917
	0	0.0918705	0.0761279
	0	-0.539368	-0.517887
	0	-0.795259	-0.787973
	0	0.042895	0.0456561
	0	0.436265	0.438072
	0	0.928616	0.913394
	0	0.40509	0.45296
	0	-0.267385	-0.264093
	0	-0.760209	-0.77445
	0	0.188516	0.180123
	0	0.189349	0.185977
	0	0.639055	0.626663
	0	0.219426	0.282423
	0	1.14815	1.18683
	0	-1.20865	-1.19563
	0	0.0598558	0.0571226
	0	0.335871	0.336443
	0	0.735519	0.729167
	0	0.494715	0.499268
	0	0.605132	0.647232
	0	-0.958135	-0.958208
	0	0.252205	0.252819
	0	0.223923	0.223207
	0	0.33739	0.343474
	0	-0.294804	-0.325784
	0	-0.286293	-0.30389
	0	-0.789176	-0.787115
	0	0.0527167	0.0485422
	0	0.219401	0.220096
	0	0.237905	0.239841
	0	0.406593	0.39019
	0	0.0548457	-0.0165623
	0	-0.868349	-0.862235
	0	0.12771	0.125718
	0	0.359822	0.366041
	0	0.870921	0.888382
	0	0.996476	0.851517
	0	0.317695	0.29281
	0	-0.752342	-0.745654
	0	0.101627	0.102644
	0	0.110941	0.107564
	0	0.802132	0.809967
	0	0.240052	0.293518
	0	-0.396769	-0.362656
	0	-1.01984	-1.04404
	0	0.401754	0.395523
	0	0.338067	0.342014
	0	0.801363	0.801042
	0	0.115963	0.1181
	0	0.621002	0.607762
	0	-0.774828	-0.779852
	0	0.0670161	0.062919
	0	0.237801	0.240597
	0	0.643522	0.643237
	0	-0.184289	-0.196326
	0	-0.392837	-0.360321
	0	-1.31948	-1.34211
	0	0.429431	0.405234
	0	0.342625	0.327419
	0	0.271127	0.252437
	0	-0.0347769	-0.0363545
	0	0.370323	0.423669
	0	-1.13353	-1.1243
	0	0.390573	0.381166
	0	0.310507	0.310842
	0	0.738286	0.71324
	0	0.336249	0.253675
	0	0.474311	0.43011
	0	-1.16966	-1.15867
	0	0.198528	0.191556
	0	0.232359	0.232789
	0	0.506934	0.511584
	0	-0.00452567	-0.0180841
	0	0.969791	0.96026
	0	-0.867271	-0.853087
	0	0.423523	0.417215
	0	0.424042	0.421487
	0	0.370954	0.362142
	0	0.115408	0.150001
	0	0.801776	0.826174
	0	-1.50167	-1.5097
	0	0.576287	0.578347
	0	0.329688	0.336949
	0	-0.0450131	-0.0286422
	0	0.139861	0.127281
	0	0.403399	0.434467
	0	-1.0313	-1.01269
	0	0.123477	0.122293
	0	0.266623	0.269784
	0	0.464538	0.443891
	0	0.457645	0.588027
	0	-0.592058	-0.512929
	0	-0.928589	-0.935531
	0	0.428766	0.433337
	0	0.359812	0.360594
	0	0.594813	0.588795
	0	0.250102	0.27322
	0	0.656889	0.657049
	0	-1.43054	-1.43098
	0	0.376864	0.360368
	0	0.312666	0.291589
	0	0.147401	0.184419
	0	-0.517618	-0.40375
	0	0.252479	0.397303
	0	-0.985107	-0.906001
	0	0.207604	0.199371
	0	0.348693	0.348258
	0	0.522934	0.536322
	0	0.123071	0.141295
	0	0.392162	0.440685
	0	-0.629089	-0.662833
	0	0.403965	0.400821
	0	0.260162	0.263697
	0	0.516439	0.491302
	0	0.511592	0.376273
	0	0.484134	0.44487
	0	-0.51945	-0.510595
	0	0.250756	0.252104
	0	0.119915	0.116911
	0	0.364444	0.356809
	0	0.157816	0.176454
	0	-0.52285	-0.52762
	0	-1.13784	-1.138
	0	0.585666	0.582991
	0	0.439856	0.440082
	0	0.0664277	0.072867
	0	-0.288292	-0.358234
	0	-0.0202446	-0.067531
	0	-0.697162	-0.705738
	0	-0.130828	-0.116148
	0	0.242849	0.257044
	0	0.620057	0.586064
	0	0.0401836	0.0254435
	0	0.582048	0.56867
	0	-0.820942	-0.79666
	0	0.0699738	0.0529357
	0	0.240048	0.237358
	0	0.252591	0.250236
	0	0.369743	0.375524
	0	0.999462	1.00314
	0	-1.11176	-1.1036
	0	0.0149171	0.0166632
	0	0.323618	0.325885
	0	0.472971	0.468643
	0	0.203672	0.27767
	0	0.960583	0.946607
	0	-0.619869	-0.59633
	0	0.437811	0.445577
	0	0.307493	0.307674
	0	0.0398959	0.026857
	0	0.348665	0.352675
	0	0.39574	0.376288
	0	-1.05416	-1.11314
	0	0.365471	0.371057
	0	0.329046	0.325962
	0	0.430415	0.430123
	0	0.165641	0.260615
	0	1.3459	1.33466
	0	-0.424854	-0.418038
	0	0.179641	0.188769
	0	0.25484	0.255433
	0	0.432758	0.462239
	0	1.1807	1.26498
	0	0.560023	0.558222
	0	-0.816263	-0.818116
	0	0.380526	0.376521
	0	0.141585	0.140798
	0	0.0700953	0.0699135
	0	0.0745974	0.0610355
	0	0.18075	0.163824
	0	-0.442023	-0.446575
	0	0.67403	0.676926
	0	0.280108	0.277496
	0	0.254034	0.26574
	0	0.911823	0.960969
	0	0.848982	0.838344
	0	-0.725866	-0.727282
	0	0.147508	0.136046
	0	0.353667	0.358119
	0	0.301378	0.303071
	0	0.0766828	0.100698
	0	0.402966	0.385771
	0	-0.674401	-0.689055
	0	0.440591	0.434333
	0	0.351058	0.343823
	0	-0.136403	-0.124799
	0	0.337476	0.348411
	0	0.423752	0.359704
	0	-0.894022	-0.858368
	0	0.0382596	0.032887
	0	0.189099	0.193957
	0	0.145546	0.156949
	0	0.791566	0.809834
	0	0.767063	0.763297
	0	-0.639721	-0.651028
	0	0.366779	0.36636
	0	0.361075	0.365451
	0	0.213285	0.208644
	0	-0.192728	-0.259326
	0	0.297153	0.300576
	0	-0.934147	-0.920116
	0	0.197713	0.196895
	0	0.00845277	0.00728744
	0	0.283553	0.279388
	0	-0.182318	-0.104288
	0	0.350895	0.364302
	0	-0.379671	-0.373868
	0	0.408324	0.406635
	0	0.227936	0.226499
	0	0.109296	0.104914
	0	-0.0897764	-0.110872
	0	0.788976	0.740815
	0	-1.25724	-1.25727
	0	0.432824	0.431744
	0	0.172551	0.17394
	0	0.319982	0.31937
	0	-0.379358	-0.34931
	0	-0.0382815	-0.0465018
	0	-0.832757	-0.834505
	0	0.322461	0.32686
	0	0.113195	0.113299
	0	0.227369	0.239232
	0	0.475342	0.519858
	0	0.0553723	0.069328
	0	-0.696263	-0.713375
	0	-0.182718	-0.17257
	0	0.418788	0.420619
	0	0.257275	0.252984
	0	-0.139692	-0.150293
	0	0.830636	0.832587
	0	-1.50035	-1.50599
	0	0.174314	0.176402
	0	0.323	0.332859
	0	0.142874	0.142481
	0	-0.465624	-0.400511
	0	-0.688978	-0.642045
	0	-0.792359	-0.797581
	0	0.0832037	0.0841324
	0	0.147608	0.142241
	0	0.833135	0.822933
	0	0.186234	0.217572
	0	0.408123	0.3907
	0	-0.67635	-0.666883
	0	0.582593	0.583081
	0	0.245631	0.251737
	0	0.109406	0.118548
	0	0.151333	0.156767
	0	-0.585928	-0.606053
	0	-0.854656	-0.844101
	0	0.121246	0.112582
	0	0.157627	0.157173
	0	0.323696	0.320079
	0	0.263479	0.216803
	0	-0.560254	-0.573373
	0	-0.441204	-0.441853
	0	0.0750813	0.0745604
	0	0.271422	0.272
	0	0.0684853	0.0546715
	0	-0.989299	-0.911391
	0	-0.36355	-0.347791
	0	-0.713414	-0.711389
	0	0.208686	0.231892
	0	0.189554	0.177574
	0	-0.0899506	-0.115253
	0	0.540695	0.545806
	0	-0.682059	-0.663768
	0	-0.956633	-0.958914
	1	-0.171223	-0.172967
	1	0.105376	0.106897
	1	-0.934633	-0.941467
	1	0.290759	0.29548
	1	0.705692	0.726816
	1	-0.4367	-0.448445
	1	-0.0226054	-0.0197244
	1	0.222114	0.21934
	1	-1.04806	-1.03661
	1	0.100987	0.0214487
	1	0.385307	0.374821
	1	-0.247611	-0.203867
	1	-0.276536	-0.261371
	1	0.288531	0.272274
	1	-0.876507	-0.905215
	1	0.929034	0.968658
	1	0.616585	0.536036
	1	-0.691436	-0.722457
	1	0.123678	0.121916
	1	0.151981	0.14985
	1	-0.937413	-0.941094
	1	0.342993	0.331636
	1	0.990228	0.986532
	1	-0.552827	-0.547061
	1	0.0254085	0.0413373
	1	0.0232236	0.0301532
	1	-0.629372	-0.614047
	1	1.40392	1.53772
	1	0.892988	0.9789
	1	-0.137486	-0.155221
	1	0.016961	-0.0111359
	1	0.0860013	0.130686
	1	-1.21633	-1.19068
	1	1.6094	1.35886
	1	0.314766	0.303895
	1	-0.46732	-0.485118
	1	0.00919739	0.016826
	1	0.119469	0.118816
	1	-1.00004	-1.0032
	1	1.16585	1.29002
	1	0.08787	0.0561124
	1	-0.293921	-0.289355
	1	0.061843	0.0546887
	1	0.140478	0.166094
	1	-1.07297	-1.04146
	1	0.589121	0.882239
	1	0.52644	0.602632
	1	-0.291613	-0.315867
	1	0.284211	0.283023
	1	0.108503	0.102335
	1	-1.11733	-1.10525
	1	0.283609	0.26474
	1	0.827222	0.795815
	1	-0.29768	-0.26691
	1	0.0502261	0.0524856
	1	0.0880172	0.0812859
	1	-1.09438	-1.10086
	1	1.12816	1.15964
	1	-0.0294792	-0.0591959
	1	-0.733046	-0.724105
	1	0.0392927	0.0383794
	1	0.132513	0.133793
	1	-1.04223	-1.05035
	1	-0.0424962	-0.0415362
	1	0.963243	0.974744
	1	-0.233405	-0.248024
	1	-0.196941	-0.178265
	1	0.286511	0.285157
	1	-1.30779	-1.31233
	1	-0.280483	-0.289712
	1	-0.115494	-0.143707
	1	-0.74381	-0.761496
	1	0.0877547	0.0828104
	1	0.301611	0.306092
	1	-1.06068	-1.05204
	1	0.331518	0.177058
	1	0.86924	0.854194
	1	0.0105505	0.0503611
	1	-0.614637	-0.598171
	1	0.183255	0.183512
	1	-1.09529	-1.10673
	1	-0.03161	-0.0927027
	1	0.165829	0.0956212
	1	-0.248877	-0.268488
	1	-0.122975	-0.123223
	1	0.128471	0.131239
	1	-0.963741	-0.946987
	1	0.0887476	0.0689034
	1	0.470826	0.459177
	1	-0.218423	-0.182014
	1	-0.146638	-0.170855
	1	0.0345882	0.0189586
	1	-1.1798	-1.19829
	1	-0.296491	-0.178255
	1	0.00264497	-0.00689922
	1	-0.654128	-0.646127
	1	-0.14079	-0.135629
	1	0.0791759	0.0790373
	1	-0.921516	-0.908027
	1	0.863638	0.880626
	1	-0.418052	-0.404356
	1	-0.778757	-0.805491
	1	0.31704	0.324911
	1	0.196757	0.202852
	1	-1.08932	-1.07834
	1	0.513	0.539361
	1	0.512991	0.485543
	1	-0.406575	-0.394625
	1	0.32612	0.32402
	1	0.311225	0.312845
	1	-0.821997	-0.807856
	1	0.656327	0.651149
	1	0.948585	0.978512
	1	-0.572448	-0.581905
	1	0.36799	0.423468
	1	0.135453	0.136475
	1	-1.0893	-1.0344
	1	0.292635	0.222554
	1	1.06416	1.07897
	1	-0.0633235	-0.107748
	1	0.0136288	0.0158681
	1	0.12662	0.121787
	1	-0.91941	-0.878607
	1	-0.369569	-0.560152
	1	0.434062	0.495806
	1	-0.490574	-0.513925
	1	0.123137	0.132842
	1	0.046562	0.048324
	1	-1.04792	-1.04459
	1	0.131178	0.14889
	1	0.402549	0.423975
	1	-0.416356	-0.407629
	1	0.263797	0.261543
	1	0.113748	0.114723
	1	-1.05243	-1.05913
	1	-0.193184	-0.271155
	1	0.43538	0.428963
	1	-0.060903	-0.0677414
	1	-0.214804	-0.229119
	1	0.089217	0.0813248
	1	-1.25199	-1.27721
	1	-0.358114	-0.441068
	1	0.624712	0.596693
	1	-0.317166	-0.325154
	1	0.241121	0.242632
	1	0.170361	0.172419
	1	-0.906436	-0.891178
	1	0.178675	0.182816
	1	0.662912	0.640152
	1	0.318699	0.328026
	1	0.106055	0.105112
	1	0.287227	0.286866
	1	-1.1314	-1.13663
	1	-0.0257325	-0.049483
	1	0.596587	0.602532
	1	-0.859406	-0.867587
	1	0.312752	0.324947
	1	0.208648	0.222312
	1	-0.973512	-0.91729
	1	0.706692	0.846707
	1	0.470441	0.402748
	1	-0.789369	-0.790925
	1	0.11027	0.112881
	1	0.251633	0.253142
	1	-1.39251	-1.40085
	1	0.137041	0.0748062
	1	0.304864	0.268754
	1	-0.533514	-0.541659
	1	0.0316784	0.0424077
	1	0.0842108	0.0861869
	1	-1.18121	-1.20516
	1	0.000516018	0.0402437
	1	0.989783	0.996599
	1	-0.528939	-0.528907
	1	0.34528	0.340784
	1	0.191699	0.185325
	1	-1.13066	-1.15125
	1	0.330624	0.379798
	1	0.95523	0.973671
	1	-0.734998	-0.759857
	1	0.333873	0.340879
	1	0.178691	0.175345
	1	-1.18563	-1.18567
	1	0.357204	0.389448
	1	0.403016	0.372313
	1	-0.750685	-0.730287
	1	0.247453	0.256665
	1	0.227627	0.224663
	1	-1.22668	-1.24244
	1	0.729039	0.770739
	1	0.735707	0.746915
	1	-0.730184	-0.729949
	1	-0.481534	-0.474332
	1	0.315821	0.311065
	1	-0.912869	-0.929344
	1	0.196077	0.283413
	1	1.18295	1.17371
	1	-0.438731	-0.425306
	1	0.244462	0.251152
	1	0.122964	0.120807
	1	-0.911053	-0.934521
	1	0.179374	0.152761
	1	0.351679	0.404073
	1	-0.855221	-0.832466
	1	0.329642	0.336246
	1	0.200732	0.205235
	1	-1.33751	-1.32496
	1	0.163275	0.226482
	1	0.587414	0.599822
	1	-0.193011	-0.189776
	1	0.132365	0.193235
	1	0.0475747	0.085679
	1	-1.01645	-1.01545
	1	0.0145758	-0.1021
	1	0.719586	0.698047
	1	-0.228139	-0.132053
	1	-0.156233	-0.151301
	1	0.00777799	-0.00643649
	1	-0.854917	-0.835267
	1	0.152233	0.122712
	1	0.129706	0.0912343
	1	-0.814924	-0.830259
	1	0.144481	0.139612
	1	0.0505448	0.0643411
	1	-1.22028	-1.2081
	1	0.126057	0.115902
	1	1.02171	1.15051
	1	-0.540896	-0.531337
	1	-0.041658	-0.0389669
	1	0.283683	0.285539
	1	-1.15737	-1.15556
	1	0.127046	0.196
	1	-0.222907	-0.205097
	1	-0.847933	-0.827494
	1	0.00109989	0.0115997
	1	-0.0988529	-0.0959456
	1	-0.782174	-0.794149
	1	0.579388	0.563418
	1	0.355459	0.380145
	1	0.0784993	0.0586125
	1	-0.0454148	-0.0504854
	1	0.0865657	0.0880229
	1	-0.871964	-0.859169
	1	-0.41158	-0.359471
	1	0.361349	0.351905
	1	-0.363986	-0.362235
	1	0.0696745	0.0566944
	1	0.299671	0.305453
	1	-1.10806	-1.11022
	1	-0.0501478	-0.00900278
	1	-0.193946	-0.178906
	1	-1.3485	-1.37267
	1	0.113517	0.121607
	1	0.0641241	0.0654108
	1	-0.921353	-0.91782
	1	0.85166	1.03692
	1	-0.246674	-0.275373
	1	-0.626893	-0.634368
	1	0.287321	0.281279
	1	0.205095	0.196392
	1	-0.976575	-1.00204
	1	-0.176293	-0.113454
	1	0.933372	0.922368
	1	-0.193709	-0.201497
	1	-0.115386	-0.113005
	1	0.0814722	0.078444
	1	-1.02233	-1.03411
	1	0.378271	0.28032
	1	-0.581212	-0.601835
	1	-0.509942	-0.522971
	1	0.0228372	0.0358936
	1	0.0529645	0.0595586
	1	-1.19132	-1.20236
	1	0.195844	0.273042
	1	-0.0756623	-0.102065
	1	-0.765219	-0.734696
	1	0.472122	0.462533
	1	0.238723	0.224768
	1	-1.37456	-1.36899
	1	-0.327846	-0.253743
	1	0.752727	0.752586
	1	-0.191666	-0.224037
	1	0.305753	0.298391
	1	0.130522	0.134391
	1	-0.92585	-0.927482
	1	-0.177934	-0.239416
	1	0.974422	0.966557
	1	-0.796515	-0.780827
	1	0.274364	0.267308
	1	0.12994	0.133331
	1	-1.11506	-1.12008
	1	1.01956	0.960454
	1	0.501718	0.487748
	1	-0.493271	-0.492422
	1	0.101547	0.103244
	1	0.236072	0.240085
	1	-1.11809	-1.10918
	1	1.81625	1.9093
	1	0.405501	0.397316
	1	-0.519322	-0.51704
	1	0.108648	0.11496
	1	0.326487	0.326757
	1	-1.55059	-1.55588
	1	1.71399	1.69018
	1	0.290371	0.292987
	1	-0.458608	-0.465694
	1	-0.121932	-0.124262
	1	0.151826	0.152617
	1	-1.39164	-1.39416
	1	1.18283	1.12049
	1	0.489133	0.461689
	1	-0.150494	-0.139664
	1	0.83583	0.836745
	1	0.323512	0.328178
	1	-1.39947	-1.40554
	1	1.25861	1.28044
	1	0.785635	0.790477
	1	-0.47392	-0.461501
	1	0.271851	0.267666
	1	0.223239	0.221505
	1	-1.27686	-1.28408
	1	0.878867	0.81102
	1	0.293959	0.317793
	1	-0.739451	-0.740512
	1	-0.371479	-0.372205
	1	-0.0486273	-0.0579871
	1	-1.10616	-1.09894
	1	0.363771	0.28538
	1	-0.216155	-0.255277
	1	-0.039003	-0.0436568
	1	0.102476	0.109065
	1	0.117623	0.113117
	1	-1.16919	-1.16604
	1	0.412874	0.459788
	1	0.316428	0.323064
	1	-0.40167	-0.43595
	1	0.156379	0.163582
	1	0.237496	0.240231
	1	-1.11019	-1.11067
	1	0.0610631	0.0863343
	1	0.60684	0.589282
	1	-1.1073	-1.09071
	1	-0.590073	-0.589627
	1	0.23694	0.244876
	1	-1.35866	-1.36294
	1	-0.200467	-0.233175
	1	0.0575915	0.100856
	1	-0.37356	-0.360509
	1	-0.124059	-0.134813
	1	0.133878	0.134917
	1	-0.756485	-0.761199
	1	0.830726	0.772527
	1	0.714571	0.712843
	1	-0.689839	-0.693202
	1	-0.0284105	-0.0338946
	1	0.203283	0.207583
	1	-1.35557	-1.36388
	1	1.00617	1.06341
	1	0.406571	0.430933
	1	-0.248636	-0.240189
	1	-0.24475	-0.23859
	1	0.260406	0.262517
	1	-1.19434	-1.19246
	1	-0.139677	-0.103438
	1	0.702925	0.690112
	1	-0.45153	-0.45084
	1	0.222377	0.225035
	1	0.349055	0.349487
	1	-1.28648	-1.28101
	1	-0.843097	-0.840396
	1	0.124974	0.116683
	1	-1.09605	-1.10326
	1	-0.324779	-0.311531
	1	0.184385	0.182945
	1	-0.821775	-0.824697
	1	0.343589	0.373473
	1	-0.569902	-0.51009
	1	-0.35438	-0.330077
	1	-0.50835	-0.533066
	1	0.11802	0.120204
	1	-1.11994	-1.13652
	1	-0.096611	-0.124985
	1	0.70625	0.647495
	1	-0.513975	-0.472928
	1	0.364266	0.369232
	1	0.244903	0.244492
	1	-1.09136	-1.09609
	1	0.601028	0.514373
	1	0.21774	0.226375
	1	-0.560452	-0.542749
	1	0.254477	0.256161
	1	0.269663	0.270781
	1	-1.13742	-1.14762
	1	0.999846	0.968937
	1	1.05619	1.05454
	1	-0.412113	-0.426518
	1	0.0789164	0.0585313
	1	0.302402	0.306941
	1	-0.841521	-0.868303
	1	0.274448	0.266394
	1	0.983029	0.976602
	1	-0.439686	-0.436577
	1	0.320057	0.32379
	1	0.0901661	0.0857776
	1	-1.26894	-1.25282
	1	0.0757279	0.00908807
	1	0.801337	0.812662
	1	0.0169492	0.00675037
	1	0.0862786	0.0901642
	1	0.167779	0.168598
	1	-0.902309	-0.906409
	1	1.39463	1.40635
	1	0.247666	0.213281
	1	-0.532057	-0.531255
	1	0.089995	0.099266
	1	0.181654	0.187883
	1	-1.10457	-1.106
	1	0.516303	0.552569
	1	0.242126	0.235676
	1	-0.185597	-0.173765
	1	0.672031	0.663605
	1	0.258578	0.252196
	1	-1.38384	-1.38869
	1	0.573834	0.571849
	1	0.368454	0.365838
	1	-0.436917	-0.415403
	1	0.479997	0.478967
	1	0.203207	0.207382
	1	-1.47327	-1.4828
	1	0.435588	0.451946
	1	0.813554	0.822458
	1	-0.130588	-0.153423
	1	-0.19407	-0.184768
	1	0.041032	0.037016
	1	-0.812556	-0.812366
	1	0.180815	0.156993
	1	-0.585969	-0.609704
	1	-0.0455103	-0.0751375
	1	0.134824	0.134166
	1	0.144257	0.147041
	1	-1.32832	-1.31243
	1	0.76067	0.681832
	1	0.395729	0.374874
	1	-0.0437347	-0.042955
	1	-0.363368	-0.367608
	1	0.14889	0.144542
	1	-0.970417	-0.977919
	1	0.365683	0.301728
	1	0.0323612	0.0627496
	1	0.0282274	0.0221866
	1	-0.0592299	-0.0508154
	1	0.219538	0.213921
	1	-1.26651	-1.25883
	1	0.417658	0.402585
	1	0.307412	0.363744
	1	-0.246888	-0.223828
	1	-0.0541348	-0.0242882
	1	0.0841835	0.0743186
	1	-1.14449	-1.18427
	1	0.379365	0.569754
	1	0.734618	0.850196
	1	-0.0921123	-0.100922
	1	0.101551	0.0674904
	1	-0.0262659	-0.0423923
	1	-0.814942	-0.846718
	1	0.774771	0.837326
	1	0.166791	0.114673
	1	-0.267918	-0.220435
	1	0.0360459	0.0544677
	1	0.0839824	0.0812313
	1	-0.813316	-0.825391
	1	0.494595	0.46928
	1	0.479378	0.468474
	1	-0.855282	-0.85973
	1	-0.0181599	-0.0134144
	1	-0.0603871	-0.061958
	1	-1.09421	-1.09979
	1	0.547556	0.599092
	1	0.269097	0.253744
	1	0.14957	0.148912
	2	-0.757957	-0.769024
	2	-0.434304	-0.436032
	2	-0.154209	-0.156623
	2	0.436542	0.391879
	2	0.279526	0.335293
	2	1.26507	1.27098
	2	-0.929491	-0.939903
	2	-0.465051	-0.453875
	2	-0.11038	-0.0845965
	2	0.883123	0.874225
	2	-0.65798	-0.659604
	2	0.0598694	0.00317641
	2	-1.10301	-1.10784
	2	-0.2509	-0.258493
	2	-0.559378	-0.593472
	2	0.301015	0.260552
	2	-0.314735	-0.28469
	2	0.254105	0.28559
	2	-0.725898	-0.726815
	2	-0.305971	-0.302855
	2	-0.456394	-0.444476
	2	1.02305	1.09364
	2	-0.548164	-0.558923
	2	0.786114	0.753222
	2	-0.804222	-0.809134
	2	-0.414225	-0.419098
	2	-0.0969969	-0.0788018
	2	0.841448	0.798259
	2	-0.53187	-0.567556
	2	0.423227	0.425631
	2	-0.923036	-0.968905
	2	-0.181605	-0.224364
	2	-0.747081	-0.764004
	2	1.25729	1.49209
	2	-0.223216	-0.262139
	2	0.18599	-0.0437337
	2	-0.769536	-0.744162
	2	-0.259518	-0.257595
	2	-0.505357	-0.494296
	2	-0.117196	-0.251678
	2	0.472512	0.440311
	2	0.387952	0.381152
	2	-0.60663	-0.607949
	2	-0.448949	-0.442933
	2	-0.159149	-0.152291
	2	0.316248	0.310297
	2	-0.924836	-0.890138
	2	0.402638	0.407101
	2	-0.192761	-0.198892
	2	-0.125828	-0.126744
	2	-0.785011	-0.785977
	2	0.177761	0.157812
	2	0.379398	0.390958
	2	0.605188	0.588967
	2	-0.883052	-0.890614
	2	-0.241475	-0.238699
	2	-0.239421	-0.237517
	2	2.37993	2.32303
	2	0.624162	0.573361
	2	0.242347	0.261204
	2	-0.700256	-0.713761
	2	-0.0800054	-0.0756414
	2	-0.331307	-0.333311
	2	-0.0560926	-0.150526
	2	-0.110228	-0.12778
	2	1.16272	1.1475
	2	-0.202382	-0.194758
	2	-0.25535	-0.239534
	2	-0.29695	-0.30454
	2	0.0202791	-0.0224622
	2	-0.842408	-0.843717
	2	0.95001	0.964574
	2	-0.85797	-0.842646
	2	-0.302543	-0.302144
	2	0.0856863	0.077797
	2	0.68981	0.728175
	2	-0.468271	-0.456549
	2	1.27233	1.27289
	2	-0.795638	-0.800854
	2	-0.42847	-0.423156
	2	-0.58878	-0.576723
	2	0.508546	0.473466
	2	-0.415436	-0.391093
	2	0.558206	0.537277
	2	-0.61387	-0.618604
	2	-0.037746	-0.0334951
	2	-0.553195	-0.540137
	2	0.5691	0.547984
	2	0.282222	0.29819
	2	0.476138	0.507126
	2	-0.543949	-0.532195
	2	-0.270659	-0.25227
	2	-0.719269	-0.71871
	2	-0.340734	-0.343081
	2	0.547358	0.526013
	2	1.25888	1.29399
	2	-0.599214	-0.600794
	2	-0.146109	-0.147323
	2	-0.392866	-0.382845
	2	0.588206	0.636717
	2	-0.174506	-0.18317
	2	0.776607	0.760778
	2	-0.659188	-0.669639
	2	-0.509884	-0.497895
	2	-0.844974	-0.809296
	2	-0.334621	-0.318162
	2	-1.0613	-1.08347
	2	0.177532	0.167087
	2	-0.465508	-0.465347
	2	-0.213305	-0.222864
	2	-0.20237	-0.195239
	2	0.0029176	-0.0553194
	2	1.35952	1.30776
	2	0.804201	0.794047
	2	-0.501073	-0.48923
	2	-0.340106	-0.325549
	2	-0.277873	-0.268674
	2	0.777766	0.750999
	2	-0.592064	-0.654935
	2	0.937729	0.985888
	2	-0.518656	-0.52234
	2	-0.225772	-0.238927
	2	-0.519792	-0.513417
	2	0.211635	0.275466
	2	-0.0390134	-0.0578194
	2	0.476437	0.489473
	2	-0.736584	-0.732416
	2	-0.237032	-0.240599
	2	-0.197567	-0.19876
	2	1.10025	1.14027
	2	-0.10481	-0.116451
	2	0.859957	0.853275
	2	-0.902785	-0.945987
	2	-0.234265	-0.238266
	2	-0.185976	-0.17177
	2	1.31757	1.42505
	2	-0.00921459	-0.0108894
	2	0.348783	0.329229
	2	-0.718632	-0.738431
	2	-0.29232	-0.293171
	2	-0.419726	-0.429404
	2	1.03909	1.07058
	2	-0.756252	-0.802711
	2	0.790076	0.838058
	2	-0.762772	-0.769815
	2	-0.251189	-0.251938
	2	-0.434983	-0.429766
	2	0.339987	0.317955
	2	0.445607	0.448425
	2	1.09261	1.1017
	2	-1.00775	-1.00523
	2	-0.267539	-0.281455
	2	-0.747235	-0.758739
	2	0.220582	0.224115
	2	-0.728141	-0.729112
	2	0.903188	0.919265
	2	-0.807916	-0.797714
	2	-0.34349	-0.333696
	2	-0.563886	-0.573247
	2	0.316566	0.313598
	2	-0.546735	-0.540159
	2	0.520942	0.507269
	2	-0.542953	-0.528707
	2	-0.00176014	0.00112631
	2	-0.236042	-0.230412
	2	0.115511	0.0536547
	2	1.2456	1.26768
	2	0.767208	0.810519
	2	-0.738735	-0.739199
	2	-0.109611	-0.110735
	2	-0.203653	-0.214318
	2	0.689428	0.690809
	2	-0.180388	-0.158177
	2	1.56879	1.5088
	2	-0.742783	-0.754739
	2	-0.278143	-0.274653
	2	-0.2443	-0.239049
	2	0.730069	0.737374
	2	-0.0942477	-0.0543147
	2	1.19472	1.22836
	2	-0.820732	-0.801058
	2	-0.238621	-0.229081
	2	-0.53408	-0.546064
	2	0.337585	0.542169
	2	-0.170369	-0.162859
	2	0.788241	0.84202
	2	-0.807803	-0.853105
	2	-0.318289	-0.322893
	2	-0.840619	-0.868262
	2	0.30272	0.435173
	2	-0.948028	-0.897712
	2	0.667333	0.747548
	2	-0.300963	-0.311456
	2	-0.290011	-0.282336
	2	-0.58567	-0.589155
	2	1.08946	1.12186
	2	-0.0126161	-0.00474793
	2	0.653877	0.666409
	2	-1.24218	-1.24129
	2	-0.397202	-0.396328
	2	-0.248059	-0.241258
	2	0.448899	0.376904
	2	-0.28429	-0.288998
	2	0.148543	0.152706
	2	-0.341157	-0.327992
	2	-0.0396225	-0.0431666
	2	-0.673358	-0.677164
	2	-0.765881	-0.74702
	2	1.18383	1.20322
	2	0.817346	0.817543
	2	-0.989013	-0.974067
	2	-0.274632	-0.275758
	2	-0.402397	-0.40077
	2	0.0632836	0.211964
	2	0.0664878	0.0526167
	2	0.730257	0.775043
	2	-0.946769	-0.954576
	2	-0.391171	-0.379188
	2	-0.358955	-0.358099
	2	0.808002	0.78154
	2	0.271442	0.252841
	2	0.837086	0.837261
	2	-0.356745	-0.361765
	2	-0.127005	-0.134265
	2	0.039915	0.0394745
	2	0.95429	0.99445
	2	-0.00992768	-0.0232294
	2	0.911144	0.902719
	2	-0.876823	-0.879088
	2	0.00877742	0.00576808
	2	-0.478568	-0.465361
	2	-0.258506	-0.173739
	2	0.0537789	0.115928
	2	0.648621	0.644852
	2	-0.699234	-0.697251
	2	-0.0377205	-0.0299894
	2	-0.892036	-0.883
	2	-0.576858	-0.531002
	2	1.61578	1.6298
	2	0.377146	0.348884
	2	-0.955775	-0.949585
	2	-0.00764157	-0.0111411
	2	-0.785983	-0.784756
	2	0.256271	0.226266
	2	-0.648571	-0.632605
	2	0.436951	0.425705
	2	-0.631621	-0.639373
	2	-0.122418	-0.128568
	2	-0.178505	-0.160918
	2	0.0429284	0.0803845
	2	1.13587	1.16762
	2	0.874011	0.874119
	2	-0.727711	-0.732992
	2	-0.327505	-0.325976
	2	-0.593262	-0.589206
	2	0.648246	0.666898
	2	0.183327	0.182212
	2	0.574696	0.549941
	2	-0.68633	-0.678598
	2	-0.342269	-0.33794
	2	-0.545299	-0.534569
	2	0.507328	0.537978
	2	0.31372	0.34021
	2	0.750149	0.756893
	2	-0.614167	-0.622585
	2	-0.132749	-0.135306
	2	-0.810048	-0.790611
	2	0.296735	0.308622
	2	-0.295293	-0.312745
	2	1.0247	1.01485
	2	-0.800666	-0.803138
	2	-0.189634	-0.188668
	2	-0.673773	-0.669544
	2	-0.348401	-0.320629
	2	-0.286734	-0.29578
	2	0.475375	0.487025
	2	-0.572866	-0.580396
	2	-0.299431	-0.294263
	2	-0.796989	-0.803102
	2	0.0450504	0.0984253
	2	0.365071	0.282471
	2	0.691237	0.689525
	2	-1.02901	-1.04655
	2	-0.228055	-0.229047
	2	-0.260951	-0.250737
	2	0.430471	0.458677
	2	0.5701	0.578993
	2	0.740485	0.748779
	2	-0.734995	-0.730922
	2	-0.120626	-0.120859
	2	-0.496398	-0.502654
	2	0.671765	0.630172
	2	0.655598	0.639046
	2	0.791936	0.806922
	2	-0.327986	-0.321187
	2	-0.225962	-0.225962
	2	-0.0179708	-0.0157192
	2	1.07101	1.0089
	2	-0.714199	-0.716228
	2	1.11729	1.13425
	2	-0.249268	-0.266666
	2	-0.185799	-0.189742
	2	-1.03588	-1.02612
	2	0.201432	0.261103
	2	-0.140654	-0.0786678
	2	0.633324	0.650389
	2	-0.416723	-0.418565
	2	-0.296215	-0.301046
	2	0.193052	0.193204
	2	-0.252939	-0.25976
	2	-0.285296	-0.311512
	2	0.90072	0.911504
	2	-0.790182	-0.79751
	2	-0.309047	-0.307083
	2	-0.944607	-0.947803
	2	0.30745	0.377872
	2	-0.193208	-0.206942
	2	0.713799	0.704788
	2	-0.450946	-0.455892
	2	-0.372945	-0.379648
	2	-0.500322	-0.498075
	2	1.36639	1.40328
	2	-0.180409	-0.204273
	2	1.1657	1.18548
	2	-1.19883	-1.21041
	2	-0.321684	-0.320961
	2	-0.237835	-0.248624
	2	0.671019	0.602524
	2	-0.949865	-0.989812
	2	0.685811	0.685019
	2	-0.841079	-0.845716
	2	-0.203528	-0.207733
	2	0.0484296	0.0384748
	2	1.00801	0.970736
	2	-0.319517	-0.285043
	2	0.940935	0.937535
	2	-0.63661	-0.647059
	2	-0.054768	-0.0529422
	2	-0.753646	-0.764272
	2	0.315282	0.328056
	2	-0.269955	-0.280836
	2	0.41504	0.40386
	2	-0.545425	-0.561263
	2	-0.0759358	-0.0749127
	2	-0.441476	-0.431796
	2	0.82935	0.814106
	2	1.23676	1.23259
	2	0.592951	0.58049
	2	-0.8331	-0.837289
	2	-0.234019	-0.246009
	2	-0.232546	-0.237872
	2	0.504724	0.494501
	2	0.0939785	0.0517315
	2	0.907109	0.898728
	2	-0.749766	-0.75445
	2	-0.241533	-0.228362
	2	-0.565701	-0.521059
	2	0.616704	0.601185
	2	0.707852	0.6452
	2	0.703846	0.74808
	2	-0.799566	-0.818426
	2	-0.228804	-0.226755
	2	-0.416399	-0.411197
	2	0.44459	0.547339
	2	-0.249133	-0.22899
	2	0.453018	0.461288
	2	-0.425552	-0.439624
	2	-0.483024	-0.498321
	2	-0.763016	-0.776175
	2	0.48219	0.52983
	2	0.0163299	0.0742382
	2	0.669461	0.67027
	2	-0.963673	-0.946576
	2	-0.377648	-0.386802
	2	-0.557028	-0.549269
	2	0.17886	0.136818
	2	0.588356	0.564407
	2	0.997245	0.982108
	2	-0.983311	-0.981315
	2	-0.19617	-0.203877
	2	-0.27196	-0.268965
	2	0.923736	0.904396
	2	-0.369783	-0.305328
	2	1.2432	1.21851
	2	-0.549426	-0.540378
	2	-0.312464	-0.326504
	2	-0.42704	-0.467117
	2	-0.264295	-0.165404
	2	-0.534526	-0.547922
	2	0.804325	0.81169
	2	-0.694979	-0.687385
	2	-0.304432	-0.31397
	2	-0.460095	-0.464574
	2	1.18614	1.19997
	2	-0.781879	-0.761503
	2	0.98149	0.939129
	2	-0.819581	-0.853202
	2	-0.363579	-0.361941
	2	-0.0224679	-0.0214617
	2	0.958901	0.927954
	2	-1.56582	-1.5318
	2	1.4329	1.41737
	2	-0.763902	-0.770642
	2	-0.0347108	-0.0282071
	2	-0.202449	-0.209909
	2	0.935053	0.98739
	2	0.376174	0.373743
	2	0.98673	0.98134
	2	-0.19195	-0.202439
	2	-0.226193	-0.22224
	2	-0.651786	-0.650418
	2	0.260429	0.307621
	2	1.01725	0.943856
	2	1.3217	1.3135
	2	-0.326595	-0.320351
	2	-0.0815487	-0.0772755
	2	-0.49357	-0.500057
	2	-0.270531	-0.286858
	2	0.910762	0.916485
	2	1.00557	1.01934
	2	-0.539328	-0.54566
	2	-0.256129	-0.257568
	2	-0.309899	-0.312028
	2	0.601431	0.551879
	2	-0.134389	-0.134655
	2	0.863184	0.875936
	2	-0.527657	-0.517514
	2	-0.180805	-0.192223
	2	-0.253617	-0.247341
	2	0.395249	0.374157
	2	0.37629	0.367419
	2	1.49671	1.49095
	2	-0.216639	-0.217104
	2	-0.253635	-0.254239
	2	-0.287488	-0.289093
	2	1.4129	1.41643
	2	-0.511808	-0.49515
	2	0.62609	0.631707
	2	-0.52891	-0.529131
	2	-0.378005	-0.377785
	2	-0.470223	-0.484281
	2	0.788938	0.715667
	2	-0.20933	-0.222764
	2	0.973311	0.980533
	2	-0.960293	-0.970075
	2	-0.336761	-0.350487
	2	-0.55023	-0.569065
	2	0.85472	0.859642
	2	0.0610671	0.0757674
	2	0.750067	0.802613
	2	-0.582103	-0.572475
	2	-0.0630127	-0.0552504
	2	-0.733697	-0.731735
	2	0.862382	0.866317
	2	0.116784	0.164688
	2	0.487257	0.482937
	2	-0.66889	-0.7129
	2	-0.115485	-0.117011
	2	-0.814588	-0.82288
	2	0.273643	0.272744
	2	-1.17729	-1.40142
	2	0.781889	0.691517
	2	-0.45849	-0.477724
	2	-0.24805	-0.255842
	2	-0.60601	-0.619113
	2	-0.0160009	-0.0789167
	2	0.676421	0.716176
	2	0.922111	0.932314
	2	-0.429236	-0.506292
	2	-0.118431	-0.113562
	2	-0.624496	-0.722377
	2	-0.363649	-0.407215
	2	0.442712	0.599523
	2	0.721036	0.695204
	2	-0.603027	-0.591755
	2	-0.268121	-0.275337
	2	-0.929084	-0.944793
	2	0.920136	1.12977
	2	0.204657	0.105115
	2	0.709013	0.727602
	3	0.206978	0.197944
	3	0.348034	0.351113
	3	0.52802	0.515
	3	-0.377253	-0.386391
	3	1.14209	1.11787
	3	0.0631151	0.0667289
	3	-0.0150375	-0.0158964
	3	0.278116	0.279352
	3	0.544615	0.54535
	3	0.0397554	0.0119096
	3	1.29533	1.30794
	3	-0.681862	-0.69747
	3	-0.278439	-0.272368
	3	0.157371	0.158578
	3	0.504877	0.523039
	3	0.869234	0.890981
	3	-0.211663	-0.239309
	3	-0.418222	-0.39471
	3	-0.138094	-0.126461
	3	-0.0850681	-0.0838883
	3	0.109794	0.104666
	3	0.163674	0.212722
	3	1.126	1.09157
	3	-0.543519	-0.537924
	3	0.0590454	0.0688434
	3	0.238219	0.23348
	3	0.113876	0.11411
	3	0.517665	0.442429
	3	1.90484	1.94786
	3	-0.537956	-0.52779
	3	-0.345108	-0.331011
	3	0.0640397	0.0596982
	3	0.463723	0.458644
	3	-0.19768	-0.230354
	3	0.838073	0.870941
	3	-0.770993	-0.76819
	3	0.345122	0.351204
	3	0.322609	0.322633
	3	-0.127651	-0.127158
	3	-0.134938	-0.139591
	3	-0.164436	-0.178417
	3	-0.621959	-0.617551
	3	-0.101069	-0.099826
	3	0.317764	0.318122
	3	0.670489	0.676906
	3	0.0533291	0.0797044
	3	1.06373	1.08878
	3	-0.205928	-0.192638
	3	-0.182051	-0.160078
	3	0.229136	0.233425
	3	0.228636	0.212514
	3	1.23107	0.980959
	3	1.08653	1.06411
	3	-0.6645	-0.738322
	3	0.193616	0.184663
	3	0.28623	0.294086
	3	0.311631	0.318491
	3	-0.102837	-0.133761
	3	0.867416	0.865738
	3	-0.726531	-0.731989
	3	-0.543299	-0.541893
	3	0.00269767	-0.00273493
	3	0.910797	0.911357
	3	0.472652	0.426906
	3	1.56389	1.57021
	3	-0.440726	-0.446987
	3	0.128697	0.126325
	3	0.208536	0.207173
	3	0.320065	0.325959
	3	-0.138419	-0.17523
	3	1.06845	1.12176
	3	-0.377396	-0.389561
	3	0.0230658	0.0279864
	3	0.24226	0.240032
	3	0.661187	0.679484
	3	0.619843	0.638155
	3	0.790097	0.780365
	3	-0.67105	-0.665891
	3	-0.134914	-0.137309
	3	0.136984	0.138245
	3	0.33233	0.335534
	3	-0.137801	-0.108697
	3	0.966062	0.97707
	3	0.134847	0.132446
	3	0.0794024	0.072592
	3	0.202614	0.202772
	3	0.478826	0.500558
	3	0.934914	0.911148
	3	2.74057	2.67494
	3	-0.761767	-0.768911
	3	-0.0582549	-0.0715644
	3	0.15329	0.150742
	3	0.0750434	0.0643042
	3	-0.172859	-0.115581
	3	0.479364	0.367953
	3	-0.523709	-0.535073
	3	0.507139	0.521497
	3	0.153542	0.155206
	3	-0.283912	-0.287903
	3	0.552683	0.396222
	3	1.07801	1.11276
	3	-0.262594	-0.219672
	3	-0.198579	-0.192093
	3	0.00466998	0.00970335
	3	0.949188	0.952071
	3	1.09409	1.11393
	3	1.56989	1.58247
	3	0.010412	0.012152
	3	-0.112881	-0.109301
	3	0.14234	0.144722
	3	0.0903503	0.0836704
	3	-0.418527	-0.404018
	3	0.74057	0.732445
	3	-0.459019	-0.465688
	3	0.00291848	0.00728334
	3	0.236187	0.238332
	3	0.321918	0.32332
	3	0.408293	0.420749
	3	0.844681	0.854241
	3	-0.563064	-0.551611
	3	-0.395059	-0.39272
	3	0.118135	0.124522
	3	0.594712	0.590173
	3	0.59789	0.616346
	3	0.207565	0.191574
	3	-0.650592	-0.655027
	3	0.236456	0.238887
	3	0.0764686	0.0764298
	3	-0.0882505	-0.0789757
	3	-0.00757086	0.0528984
	3	0.764256	0.775317
	3	-0.0470424	-0.0596482
	3	0.11228	0.12189
	3	0.170223	0.169934
	3	0.217308	0.221996
	3	0.66933	0.708826
	3	0.669235	0.706328
	3	-0.71622	-0.707659
	3	0.055373	0.048317
	3	0.0369508	0.032217
	3	0.147738	0.144424
	3	0.972638	0.998241
	3	0.359552	0.302513
	3	-0.272183	-0.296648
	3	0.205479	0.174587
	3	0.158847	0.158682
	3	0.246312	0.228885
	3	-0.186257	-0.135915
	3	1.01188	0.864694
	3	-0.186882	-0.132915
	3	0.150691	0.152013
	3	0.0253546	0.0269652
	3	0.506926	0.498837
	3	0.798708	0.808762
	3	0.87413	0.882564
	3	-0.104329	-0.0921055
	3	-0.547173	-0.547138
	3	0.0450142	0.0442482
	3	0.21266	0.222574
	3	-0.43864	-0.444502
	3	0.615252	0.64098
	3	-0.259178	-0.248068
	3	0.385463	0.389048
	3	0.189079	0.191687
	3	0.184857	0.176549
	3	-0.310202	-0.30045
	3	1.39461	1.434
	3	-0.471819	-0.476295
	3	0.107467	0.0926849
	3	0.128021	0.117581
	3	-0.136849	-0.131151
	3	0.4329	0.38321
	3	-0.405124	-0.386371
	3	-0.529501	-0.537896
	3	-0.0810421	-0.0824472
	3	0.284796	0.285041
	3	0.20628	0.219062
	3	0.619908	0.604758
	3	1.35028	1.35523
	3	-0.862926	-0.871305
	3	0.0170476	0.0159058
	3	0.0988501	0.0935554
	3	0.542528	0.573745
	3	0.811377	0.666925
	3	1.5627	1.59722
	3	-0.87091	-0.878523
	3	-0.362301	-0.365065
	3	-0.0436106	-0.0465804
	3	0.183681	0.183829
	3	-1.09074	-1.07604
	3	0.406556	0.414396
	3	-0.401996	-0.426376
	3	-0.107074	-0.109646
	3	0.0118965	0.0155766
	3	0.169371	0.173074
	3	-0.0472328	-0.0270975
	3	1.02195	1.04357
	3	-0.102904	-0.0941341
	3	0.262905	0.26737
	3	0.17394	0.171673
	3	-0.256883	-0.24835
	3	-0.699061	-0.642635
	3	0.834728	0.783778
	3	-0.337835	-0.32153
	3	-0.156416	-0.165678
	3	0.189527	0.186119
	3	0.417954	0.440229
	3	-0.361358	-0.322882
	3	1.53371	1.59613
	3	-0.501772	-0.474323
	3	-0.0949477	-0.0901247
	3	0.160937	0.158379
	3	0.584618	0.568458
	3	-0.132842	-0.149852
	3	0.689741	0.672929
	3	-1.01253	-1.01127
	3	0.070602	0.0638937
	3	0.0887211	0.100808
	3	-0.0655689	-0.0777681
	3	0.0764115	0.093381
	3	0.556861	0.532023
	3	-0.548708	-0.579499
	3	-0.0870574	-0.0791187
	3	0.310655	0.310603
	3	0.729705	0.712664
	3	-0.118481	-0.144275
	3	1.47099	1.47541
	3	-0.755669	-0.778692
	3	0.293975	0.293776
	3	0.0942909	0.0987178
	3	-0.140107	-0.138923
	3	-0.164762	-0.227248
	3	0.509147	0.513286
	3	-0.49344	-0.489352
	3	0.128434	0.128522
	3	0.148782	0.14799
	3	0.243898	0.251784
	3	0.306348	0.338078
	3	1.17718	1.1933
	3	-0.615446	-0.614586
	3	-0.239514	-0.245477
	3	0.292527	0.294243
	3	0.623393	0.660016
	3	0.644413	0.636498
	3	0.554085	0.526745
	3	-0.832446	-0.843087
	3	-0.19594	-0.202653
	3	0.130169	0.130966
	3	0.813949	0.828729
	3	0.256021	0.298539
	3	0.858645	0.893636
	3	0.0564106	0.0531442
	3	0.235244	0.249369
	3	0.241634	0.244957
	3	0.572118	0.574814
	3	-0.335244	-0.327947
	3	1.50005	1.52425
	3	-0.721839	-0.717219
	3	-0.0198098	-0.0177556
	3	0.180735	0.185339
	3	0.691889	0.702049
	3	0.269939	0.258319
	3	0.881537	0.832465
	3	-1.16071	-1.14482
	3	-0.334653	-0.334028
	3	0.100106	0.10405
	3	0.493731	0.491187
	3	-0.190268	-0.158952
	3	0.494523	0.485985
	3	-0.414693	-0.404373
	3	-0.00501522	-0.00579731
	3	0.232423	0.232411
	3	0.577124	0.577658
	3	-0.267981	-0.264079
	3	1.3439	1.35814
	3	-0.354676	-0.342001
	3	-0.207011	-0.205628
	3	0.236835	0.233386
	3	0.484485	0.480956
	3	0.0828445	0.0841837
	3	0.400221	0.420729
	3	-0.71617	-0.68766
	3	0.173987	0.189994
	3	-0.0321147	-0.0327871
	3	0.5561	0.566676
	3	0.0620187	0.103318
	3	0.587484	0.586061
	3	-0.0357947	-0.0304779
	3	-0.124058	-0.12411
	3	0.0164795	0.0285495
	3	0.504403	0.515271
	3	0.017726	-0.0168864
	3	0.25788	0.289177
	3	-0.0428531	-0.0446973
	3	-0.0587394	-0.0442556
	3	0.0662091	0.0710998
	3	0.464991	0.469991
	3	0.614206	0.576355
	3	0.128959	0.125525
	3	-0.960315	-0.967031
	3	0.114559	0.111519
	3	0.237591	0.2386
	3	-0.0284684	-0.0400504
	3	0.177347	0.13896
	3	0.783122	0.818984
	3	-0.0313047	-0.015182
	3	-0.166294	-0.165817
	3	0.0821139	0.0762829
	3	0.886125	0.889289
	3	-0.0187949	0.0742432
	3	0.941607	0.951742
	3	-0.327891	-0.318382
	3	0.250207	0.262343
	3	0.26703	0.272787
	3	0.0407912	0.0401315
	3	-0.207679	-0.234339
	3	0.968446	1.00429
	3	-0.830898	-0.829495
	3	0.0526739	0.0530763
	3	0.20476	0.208617
	3	0.226719	0.229398
	3	-0.768765	-0.823932
	3	1.02344	0.993448
	3	-0.198909	-0.193666
	3	0.0226102	0.0177855
	3	0.0400339	0.0408241
	3	-0.0215099	-0.00572556
	3	-0.637811	-0.636283
	3	0.634814	0.615009
	3	-0.512723	-0.516725
	3	0.0454139	0.0330732
	3	0.104449	0.102191
	3	0.177208	0.166035
	3	-0.338015	-0.298311
	3	0.703106	0.69143
	3	-0.13669	-0.140933
	3	-0.20075	-0.199525
	3	0.00134887	0.0013871
	3	0.94144	0.955914
	3	-0.429682	-0.389103
	3	2.08336	2.12181
	3	-0.307306	-0.316597
	3	0.0446504	0.0675108
	3	-0.0031617	0.010465
	3	0.189673	0.195355
	3	0.640088	0.672615
	3	-0.0620102	-0.129351
	3	-0.636423	-0.640218
	3	0.340084	0.3258
	3	0.101745	0.0990279
	3	-0.0645223	-0.0591791
	3	-0.123299	-0.13913
	3	0.361499	0.394152
	3	0.190393	0.172145
	3	-0.0473794	-0.0492863
	3	0.170146	0.173404
	3	0.620548	0.624652
	3	-0.752566	-0.795364
	3	1.33609	1.36162
	3	-0.56224	-0.569191
	3	0.400468	0.402739
	3	0.104513	0.102433
	3	-0.306269	-0.305323
	3	-0.419319	-0.423489
	3	0.468701	0.470084
	3	0.332277	0.33768
	3	-0.0709925	-0.0732917
	3	0.352892	0.360753
	3	0.29762	0.296687
	3	-1.02138	-1.05823
	3	2.11818	2.12365
	3	-1.09643	-1.09414
	3	0.249904	0.246081
	3	0.142872	0.138773
	3	0.374849	0.364498
	3	0.396345	0.354257
	3	0.521689	0.49807
	3	-0.0160884	-0.0318213
	3	-0.0665537	-0.0788253
	3	0.0496658	0.0525614
	3	0.593634	0.599314
	3	0.450309	0.390664
	3	-0.07017	-0.0487506
	3	-0.349124	-0.345654
	3	-0.0729493	-0.0647175
	3	0.128905	0.137104
	3	0.489815	0.495997
	3	-0.227317	-0.25769
	3	1.1476	1.18899
	3	-0.471123	-0.446415
	3	0.0361557	0.0327337
	3	0.0475519	0.0381139
	3	0.337686	0.346285
	3	0.195756	0.201221
	3	1.25775	1.21827
	3	0.0024952	-0.00833255
	3	0.366076	0.363013
	3	0.201664	0.208122
	3	0.727953	0.740593
	3	0.428436	0.455364
	3	0.614619	0.593632
	3	-0.471321	-0.495267
	3	-0.130683	-0.142804
	3	0.170034	0.162502
	3	0.489634	0.474308
	3	-0.911881	-0.857731
	3	1.25941	1.28841
	3	-0.0225308	-0.0406609
	3	0.046255	0.039562
	3	0.224628	0.229844
	3	0.43229	0.425345
	3	-0.141972	-0.152614
	3	0.946672	0.928163
	3	-0.180792	-0.165039
	3	0.099344	0.111694
	3	0.278953	0.279812
	3	0.33509	0.345575
	3	0.196189	0.14904
	3	0.902744	0.895697
	3	-0.434741	-0.455937
	3	-0.112683	-0.121717
	3	-0.114364	-0.115148
	3	0.73426	0.744022
	3	1.81186	1.84736
	3	0.735385	0.746751
	3	0.0413255	0.042204
	3	-0.0189758	-0.0120418
	3	-0.0604265	-0.0549682
	3	0.45474	0.459677
	3	0.545102	0.512537
	3	0.00876826	0.0137635
	3	-0.0818567	-0.0939567
	3	-0.0601245	-0.0668533
	3	0.0368772	0.0388787
	3	0.465829	0.456612
	3	-0.746623	-0.81222
	3	0.557293	0.580685
	3	-0.255161	-0.266859
	3	-0.120395	-0.124254
	3	0.0237287	0.0205337
	3	0.432397	0.490914
	3	-0.385023	-0.274909
	3	0.80399	0.820019
	3	-0.916435	-0.834214
	3	-0.252867	-0.23656
	3	-0.106203	-0.100164
	3	0.0489211	0.0492602
	3	0.0894379	0.129409
	3	0.0178483	-0.00250423
	3	-0.196773	-0.213879
	3	0.0608876	0.0612449
	3	-0.0149838	-0.0108138
	3	-0.156515	-0.137581
	3	0.668975	0.653139
	3	1.56967	1.57969
	3	-0.370466	-0.350079
	3	0.0349177	0.0302041
	3	0.285976	0.285561
	3	-0.0395869	-0.0308073
	3	0.000387559	0.0390707
	3	1.09295	1.07479
	3	-0.799319	-0.834296
	3	-0.00907159	-0.0103039
	3	0.147286	0.142657
	3	0.310538	0.294399
	3	1.03379	1.02705
	3	0.70413	0.723429
	3	-0.157803	-0.150986
	3	-0.132079	-0.116687
	3	0.0473864	0.0463033
	3	0.555807	0.553605
	3	0.51038	0.468451
	3	1.23893	1.25037
	3	-0.508868	-0.505286
	3	0.466146	0.471978
	3	0.145293	0.145852
	3	-0.21893	-0.218576
	3	0.592386	0.63957
	3	0.851907	0.855529
	3	0.262139	0.264144
	4	0.549065	0.542909
	4	0.554769	0.552451
	4	0.492197	0.492437
	4	0.0723798	0.0416684
	4	0.426605	0.449952
	4	-0.777278	-0.778897
	4	1.39125	1.38844
	4	0.840415	0.842058
	4	0.75258	0.745507
	4	-0.333037	-0.411266
	4	-0.0450725	-0.064066
	4	-0.20053	-0.188602
	4	0.608576	0.611051
	4	0.352479	0.352675
	4	0.5911	0.603402
	4	0.492277	0.516947
	4	-0.692123	-0.684314
	4	-0.727269	-0.733214
	4	0.842125	0.851026
	4	0.463607	0.466495
	4	0.692692	0.690471
	4	-0.955541	-1.00542
	4	-0.0344717	-0.0259759
	4	0.0612629	0.0618813
	4	0.711515	0.710553
	4	0.657052	0.657904
	4	1.24141	1.24061
	4	0.444268	0.478875
	4	0.132194	0.160318
	4	-0.0504475	-0.0460221
	4	0.669059	0.665379
	4	0.498967	0.502725
	4	1.21052	1.22666
	4	0.242897	0.210081
	4	0.297432	0.23469
	4	-0.86241	-0.831261
	4	0.56151	0.562408
	4	0.515963	0.514707
	4	1.20577	1.19146
	4	-0.178564	-0.171759
	4	-0.0888259	-0.0765567
	4	-0.58079	-0.580361
	4	0.854518	0.864314
	4	0.706171	0.705934
	4	1.10617	1.10868
	4	-0.498987	-0.496282
	4	-0.389137	-0.390154
	4	-0.979387	-0.977747
	4	0.783766	0.783659
	4	0.65272	0.652389
	4	0.0548657	0.0477226
	4	-1.23247	-1.26846
	4	-0.54985	-0.556719
	4	-1.53434	-1.52744
	4	0.751346	0.753087
	4	0.362256	0.361912
	4	0.264679	0.26657
	4	-0.444443	-0.406238
	4	-0.607048	-0.627099
	4	-0.302802	-0.302894
	4	0.697283	0.701458
	4	0.333781	0.332804
	4	0.721531	0.716072
	4	-1.17788	-1.12827
	4	0.580277	0.609369
	4	-0.530377	-0.544124
	4	0.612809	0.628474
	4	0.786264	0.785866
	4	0.882984	0.893069
	4	-1.85373	-1.9074
	4	-0.789095	-0.808014
	4	-1.16423	-1.14331
	4	0.0172883	0.015998
	4	0.171346	0.168414
	4	1.03344	1.04338
	4	0.529616	0.474102
	4	0.438144	0.46351
	4	0.482619	0.50086
[truncated: 5,202 more rows]

## Sheet: Suppl. Fig. 2c
Suppl. Fig. 2c
	texture family	Z1 noise corrs from q	Z1 noise corrs from SNIS
	0	-0.00138091	-0.00162924
	0	5.10642e-05	0.00122828
	0	0.00280517	0.00271157
	0	-0.0187567	-0.0159084
	0	-0.00627499	-0.00541515
	0	-0.022497	-0.0203788
	0	-0.00236846	-0.00246919
	0	-0.00034607	-0.000151987
	0	-0.000900781	-0.00163431
	0	-0.00490943	-0.00373546
	0	-0.0068252	-0.00492855
	0	0.00572489	0.00764422
	0	0.02865	0.0230917
	0	0.0111731	0.00849027
	0	0.00282911	0.00299919
	0	0.00253436	0.00285749
	0	-0.00284681	-0.00326326
	0	-0.00255976	-0.00253169
	0	-0.00127692	-0.00247239
	0	-0.00163293	-0.00211392
	0	0.00901696	0.0067522
	0	-0.00488889	-0.00575916
	0	0.00647182	0.00393396
	0	0.000182631	-0.000763627
	0	-0.0153878	-0.0108142
	0	-0.0017624	-0.00124827
	0	-0.00224137	-0.00248545
	0	0.0136326	0.00882547
	0	0.0146247	0.0118721
	0	0.0119657	0.00981445
	0	-0.00103158	-0.00180744
	0	0.0132497	0.0119539
	0	-0.0418769	-0.0356442
	0	-0.00430356	-0.00359226
	0	0.0023281	0.00143353
	0	-0.00494986	-0.00391946
	0	0.00289844	0.00302014
	0	0.000594961	0.000599375
	0	5.24645e-07	0.000116677
	0	0.00247716	0.0017997
	0	-0.00550088	-0.00510427
	0	0.0016544	0.00178039
	0	0.00624467	0.00609039
	0	0.00118729	-2.5504e-05
	0	0.00241146	0.00221081
	0	8.24922e-05	-0.000391417
	0	0.000231501	5.67007e-05
	0	0.00139073	0.00269066
	0	0.00176273	0.00231965
	0	-0.000252438	0.000431072
	0	-0.00181133	-0.000957518
	0	-0.00148776	-0.00139492
	0	-0.00381689	-0.00454211
	0	-0.000892958	-0.000894463
	0	0.00226879	0.00418806
	0	0.00128684	-0.000538501
	0	-0.000139533	-0.000951726
	0	0.000344591	-0.00041346
	0	-0.000810644	-0.000334052
	0	0.000471891	9.00162e-05
	0	-0.000473612	-0.000327993
	0	-2.96599e-05	-0.00294167
	0	-0.000367153	0.000391421
	0	0.00201662	0.00150716
	0	0.000420695	-0.000465677
	0	-0.000936024	-0.00205075
	0	-0.00126725	-0.00141617
	0	-0.00197728	-0.0013371
	0	0.000866462	0.00266472
	0	-0.000268316	-0.000958816
	0	0.00206882	0.00143815
	0	0.000289193	-0.00128318
	0	-0.000434138	-0.00078521
	0	0.0014055	0.00180948
	0	-0.00127426	-0.00107619
	0	-0.00292012	-0.00410231
	0	0.000651758	0.00184867
	0	-0.00667194	-0.00647377
	0	-2.19141e-05	-0.000290118
	0	0.00604007	0.00548178
	0	0.000317233	0.00161439
	0	0.00230365	0.0025042
	0	4.92623e-05	0.000508905
	0	0.000758672	0.00141895
	0	0.00194181	0.000229298
	0	0.00178059	0.00259003
	0	0.000730553	0.000117869
	0	-0.000837558	0.000731744
	0	-0.00136867	-0.00277227
	0	-0.00536401	-0.00391855
	0	-0.0010227	-0.000919431
	0	0.00333494	0.00262726
	0	0.00158766	0.00199026
	0	0.000438834	-4.14396e-05
	0	7.0477e-05	0.000936747
	0	-0.000473014	-0.00144641
	0	0.00107196	0.000652907
	0	0.000449009	0.00184096
	0	-7.4689e-05	-0.00033628
	0	1.23407e-05	-0.000666358
	0	0.00246709	0.0010765
	0	0.00109312	-0.000762984
	0	-0.00261961	-0.000416857
	0	-0.000691485	-0.000500169
	0	-0.00119038	-0.000546944
	0	0.000831584	0.00198229
	0	-0.0005687	0.000712221
	0	0.000494721	-0.00115385
	0	5.86523e-06	-0.00019123
	0	-0.0013728	-0.00212245
	0	0.00145721	0.00193703
	0	-0.00174429	-0.000422885
	0	-0.00401275	-0.00424293
	0	0.000400617	0.000709514
	0	-0.000999734	0.00119964
	0	-0.0149474	-0.0157302
	0	-0.00181037	-0.00289978
	0	-0.00688045	-0.00767603
	0	0.000923501	0.000840487
	0	-0.000916461	0.000239172
	0	0.00134461	0.00221142
	0	-0.00569314	-0.0047784
	0	0.00226707	0.00409799
	0	0.00284182	0.00244975
	0	-0.000198558	-0.00280394
	0	0.0131801	0.0131489
	0	0.000321867	-0.00110653
	0	-0.0076903	-0.00637291
	0	-0.00366277	-0.00171689
	0	0.000205743	-0.000401788
	0	-0.000514095	0.000610454
	0	0.00174563	0.000719158
	0	-0.000366922	-0.00154042
	0	0.000915792	0.00127038
	0	0.000734089	0.00158379
	0	-0.00276818	-0.00340855
	0	-0.00643506	-0.00528423
	0	-0.000496545	-0.000952182
	0	-0.000344789	-0.00286091
	0	0.00142095	0.000715456
	0	0.00462658	0.00424897
	0	-0.00178993	-0.00102511
	0	0.00361352	0.00323737
	0	-0.0034025	-0.00242121
	0	-0.0014971	-2.01382e-07
	0	0.000609922	-0.000831865
	0	-0.000317113	-2.83544e-05
	0	0.0018665	0.000384337
	0	0.00441995	0.00376356
	0	-0.00130442	-0.00199415
	0	0.00565076	0.00596055
	0	0.0134725	0.0109536
	0	0.000836534	0.00176816
	0	0.00118219	-0.000379359
	0	-0.00034974	5.18048e-06
	0	0.00380364	0.000954172
	0	0.00339837	0.00290805
	0	-0.00206609	-0.00247282
	0	-0.0161029	-0.0154365
	0	-0.0054357	-0.00418178
	0	-6.63805e-05	0.000244788
	0	-0.00102269	-0.000527299
	0	0.000659194	-0.000110541
	0	0.000319639	-0.00135043
	0	0.000356845	-4.3673e-05
	0	0.000943986	-0.000228676
	0	-0.00533345	-0.00345417
	0	0.000981919	0.00121124
	0	-0.0029331	-0.0046503
	0	0.000233183	0.0018315
	0	-9.92499e-05	-0.00165078
	0	0.000902934	0.00029958
	0	5.55388e-05	-0.000427718
	0	-0.00337372	-0.00169942
	0	-0.00840656	-0.00760283
	0	-0.00754915	-0.00642183
	0	0.00119962	0.00234358
	0	-0.0010719	-0.00117951
	0	0.0227388	0.0212061
	0	-0.00017683	-0.000196884
	0	-0.00116041	-0.000850587
	0	0.00201751	-0.000873784
	0	-0.00162985	-0.00169184
	0	-0.00100574	-0.00179161
	0	0.000583491	-0.000523143
	0	0.00526188	0.00427438
	0	0.00622144	0.00431459
	0	-0.000327093	-0.0015664
	0	0.000604603	0.00146594
	0	0.00173208	0.0023603
	0	0.0050365	0.00613373
	0	-0.000541095	-0.00068947
	0	-0.00664126	-0.00466448
	0	-0.00158289	-0.00162027
	0	-0.010817	-0.00940054
	0	-0.00140436	-0.00129016
	0	0.00662542	0.00669733
	0	0.00295323	0.00362819
	0	-8.67287e-05	-0.000665615
	0	1.9578e-05	-0.000300734
	0	-0.00304095	-0.00300975
	0	0.000603329	0.00239102
	0	-0.00121708	-0.0016207
	0	-0.000143472	-0.00124473
	0	-0.000693311	-0.00176328
	0	0.00602643	0.00678416
	0	0.000833355	0.00228967
	0	-0.000626892	-0.00144935
	0	-0.00363365	-0.000293257
	0	-0.0055211	-0.00453758
	0	0.00229161	0.00300099
	0	-0.000829578	-0.000201747
	0	0.00859616	0.0061177
	0	0.000193738	0.00119219
	0	-0.00174938	-0.00160763
	0	0.00158008	0.000610812
	0	-0.0025962	-0.00170737
	0	-0.00607616	-0.00665041
	0	0.00145453	0.00328576
	0	0.00162882	0.00321891
	0	0.000797155	0.00258707
	0	0.00065537	0.000874263
	0	0.00453302	0.00458461
	0	0.0044796	0.00414645
	0	-0.0015587	0.00139548
	0	-0.0195214	-0.0148194
	0	-0.00699442	-0.00713965
	0	-0.00194673	-0.00310588
	0	-0.00211405	-0.00252565
	0	0.00190036	0.000665705
	0	0.00136945	0.00157869
	0	0.000988027	0.00176949
	0	0.000710688	0.00151832
	0	-0.00598854	-0.00472153
	0	0.00318404	0.00209065
	0	-0.00372704	-0.00271956
	0	-1.53605e-06	-0.000267251
	0	0.00673154	0.00552895
	0	0.00153531	-0.000160806
	0	0.00171802	0.000689223
	0	-0.00911975	-0.0076229
	0	-0.010091	-0.00949542
	0	-0.00813137	-0.00565095
	0	0.00072766	0.000900814
	0	-0.00623499	-0.00517706
	0	0.0280176	0.0238742
	0	0.00149456	-0.000659258
	0	-0.00215816	-0.00129623
	0	0.00356436	0.00282555
	0	-0.00239463	-0.00200401
	0	-0.0018276	-0.00328143
	0	0.000294076	-0.00111283
	0	-0.000720724	-0.000508294
	0	0.000544458	0.000133585
	0	-0.00247896	-0.00295129
	0	0.00238703	0.000930884
	0	-0.000385585	-0.000122511
	0	-0.00271061	-0.0043098
	0	0.00183506	0.00264217
	0	-0.0055894	-0.00540248
	0	0.000286559	0.00036543
	0	0.00303311	0.00345576
	0	0.00181502	0.00115261
	0	-0.000136769	-0.000653534
	0	-0.000181997	-0.000377884
	0	-0.000830834	-0.000430425
	0	-0.000271693	-0.00059229
	0	-0.000727125	-0.00167561
	0	-0.000475587	-0.00048711
	0	0.0021297	0.000759799
	0	0.00286168	0.00331189
	0	0.000138928	0.00040044
	0	0.00151942	0.00106347
	0	-0.00106678	-0.00104412
	0	-0.002201	-0.00301337
	0	0.000503026	-0.000925598
	0	-0.00223504	-0.00123755
	0	0.00304771	0.00330176
	0	0.000865733	-0.000271315
	0	0.000319881	0.00191841
	0	-0.000598994	-0.00150255
	0	-0.000470328	-0.00160641
	0	-0.00117228	-0.00264401
	0	0.000525691	0.00169576
	0	-0.000338514	-0.00011788
	0	0.0119236	0.0117995
	0	-0.000535535	-0.00098166
	0	-0.00172763	-0.00137981
	0	-0.000354304	-0.00111144
	0	-0.011291	-0.0105404
	0	0.00140531	0.000159764
	0	-0.00378181	-0.00400828
	0	-0.000210592	-0.0017499
	0	-0.000547795	-0.000867758
	0	0.00140499	0.00130609
	0	0.00127131	-0.000503807
	0	0.000107892	-8.91302e-05
	0	0.00352414	0.00429631
	0	-5.65271e-06	0.000707644
	0	-0.000219614	-0.00183029
	0	0.000247272	0.00105696
	0	-0.000557935	-0.00237111
	0	0.00335454	0.00351677
	0	-0.0141079	-0.0143065
	0	-2.50496e-05	0.000269651
	0	0.000312579	0.00132278
	0	-1.72421e-06	0.000576318
	0	-0.000596392	-0.000704341
	0	0.000575748	0.00124879
	0	-0.000492883	-0.000363503
	0	-0.00463563	-0.00318517
	0	0.00607089	0.00659304
	0	-0.0034753	-0.00273293
	0	-0.00703897	-0.00694993
	0	0.00034664	0.00114449
	0	-0.000571103	-0.00116278
	0	0.000319057	0.00115876
	0	0.000892465	0.00205454
	0	-0.00120474	6.6772e-06
	0	0.000141105	0.0021781
	0	-0.0010765	-0.000485572
	0	-0.000197887	0.00113636
	0	0.000410946	-0.00120318
	0	0.000582824	-0.000518899
	0	8.21509e-05	0.000380006
	0	-0.000389684	0.000770723
	0	-0.000101177	-0.00170341
	0	0.000522442	-0.000998287
	0	-0.000417291	-0.00100694
	0	-0.00012322	-0.000410495
	0	0.00174601	0.000953764
	0	0.000393133	-0.000108479
	0	0.00066944	0.00122305
	0	-0.00103238	-0.000300213
	0	-0.000479346	0.000239755
	0	-0.000611893	-0.000905473
	0	-2.57627e-05	0.000578688
	0	-0.00126946	-0.000260311
	0	0.00158921	0.00131597
	0	0.000542813	0.00140083
	0	-0.000264838	-0.000223645
	0	0.000176712	-0.000544052
	0	-9.20199e-05	0.00104965
	0	0.000129268	0.000110172
	0	-1.36574e-05	0.00127134
	0	-0.000129804	-0.000788623
	0	-0.00327517	-0.00135132
	0	-0.00470532	-0.00517417
	0	-0.0643708	-0.0572699
	0	0.00342252	0.00302478
	0	-0.0226652	-0.0192885
	0	0.000807197	-0.000668531
	0	-0.00175494	-0.00199358
	0	0.0100639	0.00745849
	0	0.00742256	0.0078274
	0	-0.00123574	-0.00198923
	0	0.0240122	0.023058
	0	-0.00145523	-0.00207128
	0	0.000220894	3.58606e-05
	0	0.00679751	0.00279636
	0	-0.00150879	-0.00127457
	0	0.0203342	0.0174252
	0	-0.0867171	-0.075983
	0	-0.00237515	-0.00345464
	0	-0.000122999	0.00130674
	0	0.00145837	0.00141845
	0	-0.00688774	-0.00260848
	0	0.00817865	0.00596096
	0	-0.000967682	-0.00159072
	0	-0.0289892	-0.0235192
	0	0.0373828	0.0326973
	0	-0.0218551	-0.0188036
	0	-0.0427003	-0.0385096
	0	-0.000293513	-0.00104888
	0	-0.0008039	-0.00132151
	0	-0.00600253	-0.00510848
	0	-0.00160291	0.000190625
	0	-0.00497167	-0.00377521
	0	-0.000224481	-0.000358258
	0	0.00296614	0.00232084
	0	0.00201939	0.00347791
	0	0.000225433	-0.00134803
	0	8.07959e-05	-0.00227794
	0	-0.00216292	-0.00140352
	0	0.00118538	-3.11201e-05
	0	-0.000986137	0.000163092
	0	-0.000191794	0.000484715
	0	0.00340031	0.00304709
	0	0.00251732	0.000128429
	0	0.000709928	-0.00206136
	0	-0.00241214	-0.00169916
	0	-0.00288728	-0.00129191
	0	-0.00326649	-0.00245115
	0	0.0003766	-0.000911314
	0	-0.00325465	-0.00328168
	0	0.00840025	0.00606105
	0	0.00112358	0.000148333
	0	-0.000802804	-0.00136397
	0	0.000753123	-0.000563758
	0	-0.00108206	-0.000128409
	0	-0.00141498	-0.000786353
	0	0.000425278	-0.000372512
	0	-0.000593476	-0.00082375
	0	0.010257	0.00840562
	0	0.000260286	0.00151062
	0	-0.000224027	-0.00227778
	0	-0.000235962	7.33735e-05
	0	-0.000105366	-1.93054e-05
	0	1.35423e-05	-0.000360125
	0	-0.00318905	-0.0029748
	0	0.000173761	0.000368442
	0	-0.00129132	0.00055876
	0	0.00276499	0.00151148
	0	0.00059926	-0.000883817
	0	-0.00963019	-0.0109019
	0	-0.000369234	-0.00148223
	0	0.00171082	0.00278177
	0	0.00293351	0.000954135
	0	-0.000421945	-0.000894352
	0	0.000194928	-0.000167596
	0	-0.00127679	0.000361048
	0	0.00661804	0.00322405
	0	-0.00164323	-0.00138023
	0	-0.00348986	-0.00320555
	0	-0.000358007	-0.00241199
	0	-0.00168275	0.000316234
	0	-0.000893507	-0.00104477
	0	-0.00184631	-0.00168423
	0	-0.000537389	0.000844835
	0	0.0077317	0.00617347
	0	0.00319663	0.00376588
	0	0.00268306	0.0011002
	0	-0.00296383	-0.0014035
	0	-0.0028412	-0.00404722
	0	-0.00149444	-0.000122094
	0	-0.000244799	-0.000343044
	0	0.00772036	0.00596146
	0	-0.00425111	-0.00143281
	0	0.00500562	0.00355316
	0	0.000100308	0.000323817
	0	-0.00894623	-0.0065013
	0	-0.00197458	-0.00144543
	0	-0.00252422	-0.00176408
	0	0.0124122	0.0104818
	0	0.013141	0.0114234
	0	0.0105941	0.0100653
	0	-0.0010408	-0.00260516
	0	0.00896187	0.00818426
	0	-0.0363205	-0.0288654
	0	-0.00202664	-0.00200739
	0	0.00276977	0.000982351
	0	-0.00447489	-0.00241972
	0	0.00315881	0.00264529
	0	0.00199587	0.00240828
	0	0.000193152	-0.000352381
	0	-0.00223603	-0.00366879
	0	0.0211744	0.0178086
	0	-0.00166049	-0.00103141
	0	0.00103739	0.00358758
	0	-0.00941757	-0.00732605
	0	-0.00808532	-0.00711072
	0	0.00241215	0.00292088
	0	-0.0238418	-0.0210219
	0	0.00304331	0.00237296
	0	4.41194e-05	-0.000392219
	0	-0.0144488	-0.0100243
	0	0.00139083	0.000921159
	0	-0.0191507	-0.0155664
	0	0.0849442	0.0751003
	0	0.00366848	0.00308142
	0	0.00155504	0.000795654
	0	-0.00137014	-0.00130285
	0	0.0130144	0.0119707
	0	-0.0137742	-0.00978128
	0	-0.00215086	0.000305195
	0	0.0268899	0.0234189
	0	-0.0366852	-0.0313592
	0	0.0201163	0.0163239
	0	0.0380327	0.0335836
	0	0.000265656	0.00132464
	0	3.09915e-05	8.08162e-05
	0	-0.00611896	-0.0057002
	0	-0.00354544	-0.00340191
	0	0.000373799	-6.90255e-05
	0	0.00021078	0.00150079
	0	0.00162688	0.00044841
	0	-0.000732207	-0.00109315
	0	0.000587181	0.000387165
	0	0.000497323	0.00226333
	0	-0.00387399	-0.00194769
	0	-0.00515826	-0.00382245
	0	-0.000395103	0.00102178
	0	-0.00119749	0.000536723
	0	0.00163198	0.0021969
	0	0.003384	0.00380439
	0	-0.00120831	-0.00293177
	0	0.00423211	0.00354298
	0	-0.00361724	-0.00148213
	0	-0.00184112	-0.00179204
	0	-0.000130231	0.000681997
	0	0.000400494	0.000140881
	0	0.00132875	0.00302185
	0	0.00251981	-0.000210796
	0	-0.00091508	-0.000978412
	0	-0.000673059	-0.000846256
	0	0.000163867	0.00161789
	0	-0.00352865	-0.00306785
	0	-0.00211051	-0.00162015
	0	0.000706152	3.55762e-05
	0	-0.00835919	-0.0057305
	0	0.000561425	0.00073312
	0	-0.000312941	-0.00236478
	0	-0.00337703	-0.00132104
	0	0.000203649	-0.000184935
	0	-0.00720126	-0.00569397
	0	0.0302227	0.02489
	0	0.0012276	0.00214866
	0	0.000558982	-7.47751e-06
	0	-0.000555943	0.000256071
	0	0.00337833	0.00208147
	0	-0.00398479	-0.0035492
	0	-2.15205e-06	0.00194017
	0	0.00998994	0.00947967
	0	-0.0127652	-0.00968623
	0	0.00772575	0.00516486
	0	0.0146104	0.0106978
	0	0.000431619	0.00166071
	0	0.00222471	0.00244432
	0	0.000427822	0.000934656
	0	0.00036596	-0.000626647
	0	-0.00139937	0.00148213
	0	0.00122167	-9.54494e-05
	0	-0.00045369	0.000138354
	0	-0.000413924	-0.000423269
	0	0.00335758	0.00137282
	0	0.00314247	0.0033014
	0	0.00165827	0.00282817
	0	-0.0033536	-0.00167491
	0	-0.0013669	-0.00192411
	0	-0.00285672	-0.00285388
	0	0.000696018	-5.97088e-05
	0	-0.00333921	-0.0014347
	0	0.0038884	0.00194072
	0	0.00109105	-0.000148933
	0	-0.00111624	-0.000697192
	0	0.00166136	0.000218944
	0	-0.00172186	-0.000805994
	0	-0.00318616	-0.00164078
	0	0.0002195	-0.000480556
	0	-3.83051e-06	-0.000366715
	0	-0.000251516	-0.000437129
	0	-0.00114617	-0.000891884
	0	-1.96417e-05	-0.000905715
	0	-0.000430125	0.00122865
	0	1.59036e-05	-0.000925902
	0	0.00266401	0.00153436
	0	0.00173196	0.00101298
	0	0.00041941	-0.000491423
	0	0.000336515	0.00171958
	0	-0.0012867	-0.00169827
	0	-0.00185005	-0.00143014
	0	0.00013523	0.000516252
	0	-0.0021275	-0.00162332
	0	0.00351291	0.00415222
	0	0.000769454	0.00187343
	0	0.000115685	0.00265704
	0	-0.000298806	-0.000142265
	0	-1.60788e-05	0.00163122
	0	2.05049e-05	-0.00152674
	0	1.37983e-05	0.000923766
	0	0.000993156	0.0019268
	0	-1.11326e-06	0.000792226
	0	0.00398986	0.00193969
	0	-0.000191558	-0.000809359
	0	-0.000148388	0.000570638
	0	0.00259679	0.00221084
	0	6.4656e-05	-0.000929338
	0	0.00333971	0.00161463
	0	-0.0140503	-0.0112621
	0	-0.000531955	0.000442137
	0	6.3828e-05	0.00225494
	0	0.00017031	-0.000734931
	0	-0.00231931	-0.00320051
	0	0.00250324	0.000992194
	0	0.000154809	-0.0018251
	0	-0.00438582	-0.00462748
	0	0.0058157	0.00451763
	0	-0.00364509	-0.00400183
	0	-0.00614232	-0.00535053
	0	-0.000293277	-0.00181818
	0	-6.21441e-06	-0.00156149
	0	0.00264571	0.00553241
	0	-0.000885119	-0.00281406
	0	0.00019412	-0.000922664
	0	0.00207619	0.00248889
	0	-6.16684e-05	0.000530384
	0	0.00172729	0.00174763
	0	-0.00904166	-0.00912742
	0	-0.00020066	0.000626171
	0	-2.62397e-05	-0.00070349
	0	0.000230247	-0.000346751
	0	-0.00189603	-0.00344834
	0	0.00108752	-0.00158138
	0	0.000301792	0.000825505
	0	-0.0026636	-0.00195123
	0	0.00416718	0.00472022
	0	-0.00211589	-0.000273669
	0	-0.00411197	-0.00374022
	0	-5.67743e-05	0.000147626
	0	-0.00124963	0.000649017
	0	0.00145589	0.00105408
	0	-0.00038526	-0.000492179
	0	-0.00224909	-0.00151231
	0	-0.00116694	7.69143e-05
	0	-0.000475868	-7.3957e-05
	0	0.00268648	0.00285632
	0	0.00418952	0.00390832
	0	0.00338954	0.000657712
	0	-0.000116721	-9.75125e-05
	0	0.0022375	0.0026277
	0	-0.0111033	-0.00964752
	0	-0.000436992	-0.000510949
	0	0.000813013	-0.000488244
	0	-0.00101507	0.000366341
	0	0.00137039	0.00143505
	0	0.00108898	0.00138073
	0	-0.000180362	0.00111415
	0	-0.00135489	-0.0024399
	0	-0.000130148	-0.00117505
	0	0.00850189	0.00681758
	0	-0.000187072	-0.000992008
	0	0.0084001	0.00786173
	0	-0.0348257	-0.0306306
	0	-0.00197588	-0.00131168
	0	-0.000860466	-0.000385654
	0	0.000293571	-0.000838355
	0	-0.00754922	-0.00546084
	0	0.00697203	0.00517886
	0	0.00117323	-0.00137678
	0	-0.0110743	-0.0104668
	0	0.0145817	0.0119048
	0	-0.0082291	-0.00700131
	0	-0.0152834	-0.0123118
	0	-0.000279594	-0.00119514
	0	-4.57118e-05	0.000832459
	0	-0.00386263	-0.00509128
	0	-0.00028268	-0.00014084
	0	-0.00058151	-0.00195756
	0	0.00361709	0.00244552
	0	0.0021781	0.00334248
	0	0.00193488	0.00125626
	0	-5.44146e-05	-9.63731e-05
	0	0.00297979	0.00119382
	0	-0.00734683	-0.00342371
	0	-0.0011668	-0.000681377
	0	0.000790248	0.0011691
	0	-0.00125228	-0.0003708
	0	0.000545573	0.000993325
	0	8.55271e-05	-0.00098494
	0	-0.000261287	0.00131621
	0	-0.000513627	0.00096805
	0	-0.000276523	0.000559007
	0	-0.000182027	0.00193969
	0	-0.000226291	-0.0014341
	0	0.00013761	-0.000218802
	0	0.000164531	0.000494995
	0	0.000223191	0.0013181
	0	0.000561133	1.28561e-06
	0	-1.30254e-05	0.00044009
	0	-0.000213123	-0.000346721
	0	4.00871e-05	-0.00107635
	0	0.000446683	0.00197006
	0	0.000121718	-2.86243e-05
	0	-0.000149192	0.000458481
	0	9.90492e-05	0.00103662
	0	0.00106462	0.0019251
	0	0.00520197	0.00238234
	0	-0.0230553	-0.0180097
	0	-0.00369495	-0.00257945
	0	-0.00314786	-0.00321306
	0	-0.000175554	-0.000383976
	0	-0.0192609	-0.0149524
	0	0.0156988	0.0132227
	0	0.00672032	0.0058742
	0	-0.00471373	-0.00328995
	0	0.00792112	0.00651777
	0	-0.00338503	-0.0027348
	0	-0.00308182	-0.0018404
	0	-0.000764343	-0.00163552
	0	-0.000108755	-0.000773627
	0	0.00185752	0.00244352
	0	-0.00100432	-0.00256261
	0	-0.001949	-0.0019201
	0	0.000747693	0.000975663
	0	-0.001189	0.000247121
	0	0.00255063	0.00153788
	0	0.000327949	0.00052355
	0	0.000224315	0.00143127
	0	-0.000605826	-0.000842587
	0	-0.00037883	0.000691832
	0	-0.00107471	1.34269e-05
	0	0.000680223	0.00110921
	0	-0.0300531	-0.0275239
	0	-0.00154753	-0.00075997
	0	-0.000527593	-0.00186137
	0	-0.000157659	-0.00110841
	0	-0.00466267	-0.0022494
	0	0.00426771	0.00481947
	0	0.000256037	0.000419026
	0	-0.00954795	-0.00842942
	0	0.0124056	0.00960999
	0	-0.00781929	-0.00640544
	0	-0.0138328	-0.0116894
	0	-0.000448607	-0.000505384
	0	0.00580912	0.0046966
	0	0.00227421	0.00281273
	0	-0.000812691	-0.000727692
	0	0.0209318	0.0157294
	0	-0.0199007	-0.0151349
	0	-0.00292103	-0.000681579
	0	0.0388414	0.0353135
	0	-0.0511678	-0.0447807
	0	0.0295197	0.0255833
	0	0.0546498	0.0495053
	0	0.0014347	0.00126985
	0	0.00543922	0.00486745
	0	-0.000614327	-0.000348758
	0	0.00379562	0.00262088
	0	-0.0187193	-0.0161222
	0	-0.000994564	0.000571152
	0	0.00148946	0.00351655
	0	-0.00225843	-0.00155962
	0	0.00173235	0.00224282
	0	0.00125913	0.000595859
	0	-0.000260334	0.00166105
	0	-0.000424192	-0.00152627
	0	0.00316616	0.00106168
	0	-0.0152558	-0.0140469
	0	-0.000818325	-0.000343479
	0	0.000636134	-1.28007e-05
	0	-0.000495487	0.00127999
	0	0.00124973	0.0010184
	0	0.00094287	0.00103586
	0	-1.5228e-05	-0.00121699
	0	7.87315e-05	0.000461311
	0	0.00130218	0.000633237
	0	8.87116e-05	0.00145637
	0	-0.000378851	-0.00136291
	0	0.000409393	0.000316976
	0	-0.000442804	-0.000232128
	0	-0.00116364	-0.000326863
	0	0.000207809	0.000260995
	0	-0.0145019	-0.0115823
	0	-0.00531836	-0.00336916
	0	0.00485859	0.00251362
	0	-0.00728114	-0.0056577
	0	0.00328449	0.00199689
	0	0.00411838	0.00225675
	0	0.000481267	0.00136861
	0	0.00420537	0.0041469
	0	-0.00470118	-0.00360212
	0	0.00711612	0.0052162
	0	-0.00479707	-0.00419938
	0	-0.0030088	-0.00192234
	0	0.000143766	-0.000580061
	0	4.00359e-05	-0.000306738
	0	0.000616557	-0.000618179
	0	3.76168e-05	-0.000862513
	0	0.000906156	0.000868958
	0	1.06577e-06	-0.000845403
	0	-0.0163718	-0.0146129
	0	0.0099065	0.0079696
	0	0.0186897	0.0164411
	0	0.00033447	0.00156082
	0	-0.012288	-0.00948412
	0	-0.0238404	-0.0210853
	0	-0.000226646	-0.000274658
	0	0.0148556	0.0111044
	0	0.00035915	0.00115448
	0	0.000232721	-0.000654872
	0	-0.000124242	-0.00065762
	0	0.00109658	0.00186102
	0	0.00148446	0.00112139
	0	0.0170566	0.0160737
	0	0.000440031	-0.000771476
	0	0.0123659	0.01197
	0	-0.00110222	-0.00136681
	0	-0.000308769	-0.000221508
	0	-0.020563	-0.0237906
	0	0.00023105	-0.000242216
	0	-0.0136994	-0.0146893
	0	-0.000333684	-0.00055047
	0	0.00615717	0.00525097
	0	0.00101239	0.000692982
	0	-0.000357777	-0.000229473
	0	0.000847618	0.000252977
	0	0.000999801	0.000834868
	0	5.55942e-05	-3.89368e-05
	0	-0.00115989	-0.00134631
	0	0.000599675	0.000118577
	0	0.0141313	0.0131618
	0	-0.00412053	-0.00494155
	0	-0.00357355	-0.00174257
	0	0.000107903	0.00129971
	0	-0.00436009	-0.00397477
	0	-0.00166187	-0.00180252
	0	-0.000475462	-0.000683424
	0	-0.000899673	-1.48141e-05
	0	-0.0250608	-0.0241292
	0	-0.00736302	-0.0054617
	0	-0.000884134	-0.000211587
	0	0.00352844	0.00368301
	0	-0.00367622	-0.00360201
	0	-0.00133675	-0.00199681
	0	0.000131637	-0.000313168
	0	0.000122264	-0.00121688
	0	0.00130745	0.000938606
	0	-0.000271858	-0.00130553
	0	-0.000754155	-0.000612788
	0	-0.000520946	-0.00112473
	0	-0.000851281	0.000445952
	0	0.0011367	1.25968e-05
	0	0.000180802	-0.000994611
	0	0.000485849	0.000158662
	0	0.000275311	-1.87431e-05
	0	0.000601131	0.000220532
	0	-0.000352537	0.00127207
	0	-1.20075e-05	-0.000390992
	0	0.000415786	0.000294483
	0	4.93909e-05	0.000271647
	0	-3.95907e-05	0.00103153
	0	-0.000201931	0.000948947
	0	0.000161574	0.00107009
	0	8.14375e-05	-0.00054199
	0	-0.00141785	0.000137144
	0	0.000456522	-0.00176705
	0	0.000215651	0.00123833
	0	-0.000119146	4.1028e-05
	0	0.000142715	-0.00115391
	0	0.0012319	0.000530603
	0	-0.000328861	-0.000548592
	0	-0.000387604	-0.00152483
	0	0.00129925	0.000289905
	0	0.000504888	-0.000209733
	0	0.000328811	0.000159016
	0	2.39293e-05	0.000707351
	0	-0.000284547	-0.000858678
	0	4.66209e-05	0.00127232
	0	0.00048434	0.000148697
	0	-0.00138144	-0.00226695
	0	-0.000151194	0.00151334
	0	0.000313077	0.000298847
	0	0.000152584	-0.000795913
	0	0.000423637	0.000120621
	0	0.000160909	8.26121e-07
	0	0.000541718	-0.000324793
	0	-7.85297e-05	-0.000465139
	0	0.00528855	0.00485895
	0	0.00344565	0.00295631
	0	0.00260975	0.00255483
	0	0.00145137	0.00123537
	0	-0.00110998	-0.000797025
	0	0.00218842	0.000188994
	0	-0.00334114	-0.00410992
	0	-0.000502631	0.000237879
	0	-0.00528243	-0.00461995
	0	0.000815195	0.00114123
	0	0.00111261	0.00188454
	0	0.001679	0.00274818
	0	-0.000903154	-0.00104451
	0	-0.00917679	-0.00963915
	0	0.00733429	0.00930863
	0	-0.00137494	-0.0023538
	0	-0.000801109	0.000956362
	0	0.000885727	-0.000876733
	0	0.00307734	0.00247301
	0	-0.00388638	-0.00347536
	0	-0.000451675	-0.00039606
	0	-0.0004126	-0.000823203
	0	-0.00164724	-0.00144114
	0	-0.00588504	-0.00582319
	0	0.00170702	0.000790787
	0	-0.00132174	-0.000653962
	0	-0.00334018	-0.00490391
	0	-0.00143008	-0.00312769
	0	-0.00312247	-0.0032996
	0	0.00140496	0.00265763
	0	-0.000519005	-0.00199353
	0	0.000111629	0.000339862
	0	-0.00106126	-0.00192826
	0	0.00117593	0.000560677
	0	0.000715763	0.000151936
	0	0.000243869	0.000211337
	0	-0.00325945	-0.00223864
	0	0.0041875	0.00433579
	0	0.00318712	0.00309218
	0	0.00187901	0.00160186
	0	-0.00185966	-0.00266583
	0	-0.000258543	-0.00116189
	0	-0.00512552	-0.00383469
	0	-7.48342e-05	0.00126513
	0	-0.00841345	-0.00844882
	0	0.000687317	0.000761673
	0	0.00164576	0.000983223
	0	-9.04824e-05	-0.00114798
	0	-0.00130205	-0.000891648
	0	-0.0057318	-0.00414403
	0	0.0106	0.0119233
	0	-0.00190612	-0.00155627
	0	0.000351366	-0.000404953
	0	0.000144019	0.00139755
	0	0.00382996	0.00377812
	0	-0.00116489	-0.00085888
	0	-0.00043359	0.00114856
	0	-0.00082031	-0.00130767
	0	-0.00206241	-0.00248731
	0	-0.00845746	-0.00718602
	0	-1.61255e-05	0.000214045
	0	-0.00032467	0.000809284
	0	-0.00424884	-0.00362228
	0	-0.00188749	-0.002143
	0	-0.00417817	-0.00505923
	0	0.00177599	0.00215889
	0	-0.000837042	-0.00086422
	0	-0.000456605	-0.000514311
	0	-0.000743198	-0.00169498
	0	-0.000313919	-0.000658047
	0	-0.000289779	-0.000197012
	0	-0.000686869	0.000657491
	0	-0.00445429	-0.00514747
	0	0.00261962	0.00303138
	0	0.0208077	0.0214691
	0	-0.00126598	0.001009
	0	0.00175277	0.00167086
	0	-0.035597	-0.0361718
	0	0.000528612	0.00156637
	0	-0.0238994	-0.0245902
	0	-8.74808e-07	3.35699e-05
	0	0.0114696	0.0137646
	0	0.0015518	0.00254925
	0	-0.000871858	-0.00139437
	0	-0.00224953	-0.00322852
	0	0.00449847	0.00511715
	0	-3.63489e-05	-0.00143144
	0	-0.000511487	-0.000333542
	0	0.000412219	0.000662848
	0	0.0253786	0.0247127
	0	-0.00290153	-0.0033479
	0	-0.00645309	-0.00603362
	0	-0.00127182	-0.000897467
	0	-0.00313218	-0.00362988
	0	-0.00478745	-0.00466404
	0	2.12042e-05	7.00843e-05
	0	-0.000450653	6.45087e-05
	0	-0.0426589	-0.0409727
	0	-0.0121435	-0.0118676
	0	-0.00241819	-0.00322177
	0	0.00314008	0.00377784
	0	-0.00713933	-0.00673432
	0	-0.00252565	-0.00280494
	0	-6.46553e-05	-0.000666332
	0	0.000713597	0.00152489
	0	0.00197949	0.00209777
	0	0.00123309	0.0013609
	0	-0.00314971	-0.00115298
	0	0.000888295	0.000824986
	0	-0.00063899	0.000269277
	0	0.00108473	0.00105534
	0	-0.00259065	-0.00144793
	0	-0.000234455	0.00112534
	0	-0.00406719	-0.00459659
	0	0.000389255	0.00207469
	0	0.000804228	0.000935815
	0	0.000108359	-0.000359271
	0	-0.000721481	-0.00139342
	0	-0.00455284	-0.00519691
	0	0.00483048	0.00562373
	0	-0.000575323	0.00110088
	0	0.00045353	0.000223727
	0	0.00013316	0.000193491
	0	0.00207121	0.00152925
	0	-0.000941612	-0.00121295
	0	-0.000335232	-0.00211568
	0	-0.000800873	-0.00141125
	0	-8.37805e-05	0.00116471
	0	-0.00409458	-0.00302521
	0	0.000578304	0.000542601
	0	-0.0005286	-0.000244976
	0	-0.00192606	-0.000473501
	0	-0.000932509	0.000193609
	0	-0.00190432	-0.00146732
	0	9.57729e-05	1.35097e-05
	0	-0.000504458	-0.000711886
	0	-0.000309047	0.000136161
	0	-0.000465853	-0.00180564
	0	-0.000140607	-0.000885871
	0	0.000212854	0.000243299
	0	0.000607393	0.00115701
	0	-0.00230183	-0.00209255
	0	-0.000530864	0.000542587
	0	0.000915373	-0.00209136
	0	-0.0240812	-0.0247447
	0	0.000176856	0.00124932
	0	-0.01553	-0.0142967
	0	-0.000281045	-0.000717338
	0	0.00735972	0.00669227
	0	0.000891683	0.000229383
	0	-0.000358258	-0.000401592
	0	-0.000595783	-0.00176223
	0	0.00156546	0.00381301
	0	2.31244e-05	0.000342037
	0	-0.000927489	-0.00143505
	0	0.000671266	-0.000654123
	0	0.0169183	0.0173013
	0	-0.00375148	-0.00364452
	0	-0.00413122	-0.00446673
	0	-8.16292e-05	-0.00113547
	0	-0.00324314	-0.00149041
	0	-0.00177456	-0.00148115
	0	-0.000217997	-5.68526e-05
	0	-0.000808263	-0.00125549
	0	-0.0291765	-0.0288719
	0	-0.00795258	-0.00770936
	0	-0.000885093	-0.00243145
	0	0.00309997	0.00314943
	0	-0.00459237	-0.0045895
	0	-0.0015988	-0.00199706
	0	-4.7461e-05	-0.000794628
	0	0.000465181	-7.60778e-06
	0	0.00130367	0.000205893
	0	0.000245996	0.00213921
	0	-0.00126348	-0.000999647
	0	0.00194837	0.00272345
	0	0.00173846	0.00124407
	0	-0.000478324	-0.000292138
	0	0.0027422	0.00267928
	0	-0.000179558	0.000214164
	0	-0.00036802	-0.000871177
	0	0.000655581	0.000895188
	0	0.000334778	0.00139437
	0	-0.00278159	-0.00118544
	0	-0.00233888	-0.00234016
	0	0.000518814	0.00073
	0	-0.000398517	-0.00174341
	0	6.87303e-05	0.000391562
	0	-0.00104328	-0.000302148
	0	-0.000714154	0.000339547
	0	6.26044e-05	0.000466535
	0	4.21704e-05	0.000100539
	0	0.00160032	0.00105166
	0	0.00182586	0.00307683
	0	0.00120463	0.00103907
	0	-0.000206727	-0.0013331
	0	0.00202761	0.00218178
	0	0.000585124	-0.00135258
	0	0.000764676	0.00145738
	0	-0.000934408	-0.000442513
	0	0.000304699	0.00170374
	0	0.000235034	-8.95913e-06
	0	-0.000121288	0.00101061
	0	0.000750949	0.00135625
	0	0.000807898	-5.77266e-05
	0	0.000861906	0.00102868
	0	0.000954592	0.000918904
	0	-0.00134002	-0.00179809
	0	-0.00391045	-0.00426107
	0	0.00180658	0.00241618
	0	0.00193172	0.00233329
	0	0.000127122	0.000472835
	0	0.0129324	0.0132284
	0	0.000136973	-0.000450615
	0	-0.0498606	-0.0507347
	0	-0.000578279	0.000791979
	0	-0.000795066	6.46672e-05
	0	-0.00988262	-0.0108879
	0	0.00785945	0.00832466
	0	0.00220718	0.00205829
	0	-0.0294084	-0.0306646
	0	-0.000583146	0.00200421
	0	0.000360242	0.000419709
	0	-0.000137618	-0.00085333
	0	0.000580575	0.00126859
	0	0.0140066	0.0156935
	0	-0.00708549	-0.00717457
	0	-0.00100021	-0.000121352
	0	-0.000449178	-0.000813189
	0	0.000223979	-0.000311296
	0	0.00330719	0.00421032
	0	-0.00163372	-0.000418232
	0	0.00104446	0.000795687
	0	-0.00739108	-0.00774381
	0	0.0144674	0.0143238
	0	0.0079685	0.00821611
	0	0.00538733	0.00598209
	0	-0.000283763	-0.000958194
	0	-0.000420361	-0.00159012
	0	0.0277651	0.0285353
	0	0.000586081	0.000110572
	0	-0.0134777	-0.0136938
	0	-0.00203495	-0.00177713
	0	0.000756332	0.000231479
	0	0.00246872	0.00367833
	0	-0.00517318	-0.00536369
	0	0.000394162	-0.00119099
	0	0.00114374	0.00115301
	0	-0.000695083	-0.00142121
	0	-0.0292953	-0.0290467
	0	0.00554661	0.00432681
	0	0.00742319	0.00754851
	0	0.000733346	0.000857733
	0	0.00531752	0.00796427
	0	0.00538945	0.00510493
	0	0.000120525	-0.000821505
	0	0.00124229	0.00120135
	0	0.0502004	0.0516163
	0	0.0140935	0.014253
	0	0.00298606	0.00280641
	0	-0.00500676	-0.00422351
	0	0.00796195	0.00771765
	0	0.00320115	0.00302758
	0	-0.000153944	-0.000611835
	0	-0.000601718	-0.00128157
	0	-0.00240799	-0.00206711
	0	-0.000877368	-0.00167472
	0	0.00330525	0.00354585
	0	-0.000572099	-0.00165521
	0	0.000220086	0.00107288
	0	0.000348198	-0.00106907
	0	-0.00183331	-0.000986612
	0	-0.000207504	0.000173074
	0	0.00890017	0.0119209
	0	-9.84446e-05	-0.00156626
	0	0.000362963	0.00139284
	0	0.00158997	0.00177188
	0	-0.00143981	-0.00106405
	0	0.000239696	0.00128506
	0	0.00496786	0.00514224
	0	-1.73611e-05	0.00173707
	0	-0.000263417	0.00135134
	0	-2.4684e-05	-0.00018908
	0	0.000351345	0.00225942
	0	-0.00247632	-0.00282271
	0	0.00137091	0.000590413
	0	-0.000401067	-0.00121378
	0	3.92339e-05	-0.000171687
	0	0.000106176	-0.000301102
	0	-0.000512572	-0.000248522
	0	-0.00016139	-0.000607509
	0	-0.00023693	-0.000176978
	0	0.00177054	0.00350571
	0	-0.00227118	-0.00312979
	0	-0.00106393	-0.00129556
	0	-0.000802218	-0.00183391
	0	0.000304206	-0.000188084
	0	0.000541491	-0.000501559
	0	-0.00931315	-0.00961242
	0	-0.000107368	0.00029268
	0	0.00164356	0.00040368
	0	0.00132968	0.000215725
	0	-0.0105936	-0.0125323
	0	0.00130929	0.00235106
	0	8.74864e-06	-0.0010446
	0	-0.000210409	-0.000101019
	0	-0.0201426	-0.0198378
	0	0.00258769	0.00277779
	0	0.00458601	0.00497457
	0	0.000751747	0.00173145
	0	0.0058932	0.00580953
	0	0.00887419	0.00881983
	0	0.0014555	0.00204923
	0	0.000385078	-6.16641e-05
	0	0.0327916	0.0323096
	0	0.00962013	0.00960992
	0	0.00472186	0.00459126
	0	-0.00391473	-0.00322418
	0	0.00491144	0.00479764
	0	0.00158358	0.00178106
	0	0.000150354	0.000124367
	0	0.00103303	-7.41425e-05
	0	-0.000286766	-0.00113431
	0	0.000331234	-0.000189364
	0	0.00504479	0.00570819
	0	-0.000226284	-9.80001e-06
	0	0.00110806	0.00137879
	0	-0.000286643	5.22728e-05
	0	-0.00281117	-0.00250039
	0	0.00071327	-0.000139059
	0	-0.000345471	0.000477331
	0	-0.000826069	-0.000647712
	0	0.000521383	4.40826e-05
	0	-7.75412e-05	-0.00114733
	0	-0.00301033	-0.00278913
	0	-0.000495477	-0.00172281
	0	-0.000146823	0.000430537
	0	-0.0017543	0.00135506
	0	-0.000474338	-0.0021912
	0	0.00113427	0.000763004
	0	-0.000325877	-0.000338704
	0	0.00071758	0.00325364
	0	-0.000222387	-7.65553e-05
	0	-0.00012497	0.001282
	0	0.00173597	0.00113554
	0	-0.000393191	0.00174105
	0	2.91098e-05	0.000172793
	0	-0.000347378	-0.000975505
	0	0.000822685	0.00394928
	0	0.000144961	0.000465838
	0	0.000290682	-0.000488665
	0	-0.000292823	-0.000575034
	0	0.000223322	-0.000311883
	0	-0.000254985	1.44116e-06
	0	-0.000707153	-0.00128402
	0	0.00204322	0.00141205
	0	2.5906e-06	-0.000137915
	0	-0.000569458	-0.00168633
	0	0.000215458	0.00162019
	0	0.00902339	0.00967101
	0	-0.00137231	-0.00110647
	0	-0.00230818	-0.00187833
	0	-0.000249887	0.000306983
	0	-0.00155302	-0.00340915
	0	-0.00198952	-0.00327298
	0	-0.000101309	0.001012
	0	-0.000527243	-0.000721074
	0	-0.0157408	-0.0166676
	0	-0.00458887	-0.00529326
	0	-0.001051	-0.00025125
	0	0.00137638	0.00257824
	0	-0.0023474	-0.00244193
	0	-0.00118808	-0.00225808
	0	1.62005e-05	-0.00163005
	0	8.12006e-05	-0.000580093
	0	0.000658672	0.000295134
	0	0.000401479	-0.000121837
	0	-0.000832774	-0.00142308
	0	-9.55169e-05	6.76902e-05
	0	-0.0272117	-0.0280818
	0	-9.68086e-05	-0.000846808
	0	-0.000604783	-0.00132081
	0	-0.00622207	-0.00577991
	0	0.00460462	0.00402247
	0	0.00194791	0.00223467
	0	-0.0180316	-0.0190285
	0	-0.000511943	-5.65398e-05
	0	0.000331919	0.00187461
	0	-0.00216787	-0.00254628
	0	0.000199202	0.00089654
	0	0.00709458	0.00720267
	0	-0.00424637	-0.00466131
	0	-0.00232434	-0.00178545
	0	-0.000565422	-0.000762126
	0	6.7442e-05	-0.000603173
	0	0.00318429	0.00366779
	0	-0.00102395	-0.000649879
	0	0.000438343	0.00168357
	0	-0.00432653	-0.00471158
	0	0.00770247	0.00849963
	0	0.00470442	0.00450145
	0	0.00269876	0.00267624
	0	-9.09262e-05	0.000274854
	0	0.00132357	0.00172076
	0	-0.00190084	-0.00159258
	0	2.58388e-05	0.000144464
	0	0.000183024	0.000837187
	0	-3.03472e-05	0.000833477
	0	-0.000871101	-0.000610415
	0	0.00100265	0.00221822
	0	0.000147619	-0.00131957
	0	-0.00012993	0.000538496
	0	0.000588293	0.000390314
	0	0.00140132	0.0018514
	0	0.000320372	-0.000950241
	0	-2.44547e-05	-0.00103919
	0	0.000805955	-0.000576474
	0	0.000359682	0.000493114
	0	0.000398346	-0.000321827
	0	-0.000865639	-0.00236034
	0	0.000208112	-1.98118e-05
	0	0.000199047	0.000477957
	0	0.000330833	0.00140101
	0	-0.000180451	4.35013e-05
	0	0.000106672	-0.000374278
	0	9.98443e-05	0.000379728
	0	0.000736103	0.00247488
	0	-0.00881444	-0.00881104
	0	0.00329872	0.00189446
	0	0.0216267	0.0244645
	0	-0.0167575	-0.018725
	0	-0.00469132	-0.00462766
	0	0.0641503	0.0670959
	0	0.000224863	-0.00179902
	0	-0.000121664	0.000203738
	0	0.00166134	0.00326228
	0	0.0058687	0.00592417
	0	-0.0280946	-0.0292352
	0	0.0164027	0.0166033
	0	0.00113178	0.00102426
	0	0.00116883	0.00352274
	0	0.00285913	0.00188059
	0	-0.00742333	-0.00789436
	0	0.0021592	0.00329206
	0	-0.00231982	-0.00278098
	0	0.0171971	0.0190458
	0	-0.0298735	-0.0312677
	0	-0.0167241	-0.0183127
	0	-0.0106115	-0.01214
	0	0.00467521	0.00585351
	0	-0.00253469	-0.00240193
	0	0.000743511	0.000425114
	0	0.000150091	0.000472245
	0	0.0039067	0.00364972
	0	-0.00161545	5.87038e-05
	0	-0.000125202	-0.000979212
	0	-0.00123255	-0.000535178
	0	-0.00260756	-0.00220402
	0	-0.0116052	-0.0115861
	0	5.64389e-05	0.000392991
	0	-0.000561742	0.000514049
	0	-0.00358037	-0.00293714
	0	-0.0016771	-0.000962001
	0	-0.00569467	-0.00696706
	0	0.00195204	0.00257549
	0	-0.000275087	-0.000272852
	0	-0.000108052	-0.000557359
	0	-0.00158711	-0.00209217
	0	-0.000222001	-0.000540205
	0	-0.000410567	-0.000857588
	0	-0.000583235	0.000925984
	0	-0.00595061	-0.00623008
	0	0.000434781	1.61716e-05
	0	-0.000730392	0.000257931
	0	-0.000358526	-0.000158598
	0	0.00214668	0.00178621
	0	-0.000207751	0.000370655
	0	5.42674e-05	-0.000179414
	0	0.00110013	0.0011613
	0	0.00208192	0.00288731
	0	-0.000321164	0.00213859
	0	0.000672166	-1.45925e-05
	0	-4.18089e-05	-0.0010843
	0	0.0001205	-0.00185663
	0	0.000824469	0.000751101
	0	-0.000955715	3.67901e-05
	0	-0.000133539	-0.000697129
	0	-0.000160835	-0.000481082
	0	0.000547479	0.000147993
	0	-0.000369972	-0.0015452
	0	-0.000137778	0.000924184
	0	1.59719e-05	1.99173e-05
	0	0.00103389	0.00164445
	0	-0.00385833	-0.00324261
	0	-0.00157921	-0.000628977
	0	0.0153494	0.0161785
	0	0.000492518	0.00173698
	0	-0.000578409	-0.000454343
	0	0.00240997	0.00252483
	0	-0.000243664	0.000514164
	0	-0.00564312	-0.00576967
	0	0.00384368	0.00420092
	0	0.00208623	0.00128313
	0	0.000449119	-0.000153067
	0	-0.000224183	0.000438403
	0	-0.00328305	-0.000778643
	0	0.000692142	0.000983985
	0	-0.000672309	-0.000667988
	0	0.00347962	0.00473783
	0	-0.00611828	-0.00617671
	0	-0.00354308	-0.00572437
	0	-0.0023177	-0.00355826
	0	-0.000119951	0.000124514
	0	0.000727483	0.000494382
	0	-0.0124853	-0.0140716
	0	-9.08387e-05	-0.000457875
	0	0.000396122	0.00110252
	0	-0.00232315	-0.00066925
	0	-0.000103182	0.000170248
	0	0.00471845	0.00631054
	0	-0.00260129	-0.00280819
	0	-0.00106613	-0.00013954
	0	-0.000929396	0.00233407
	0	-0.000307488	-0.000693869
	0	0.00273726	0.0025795
	0	-0.000193065	0.000857423
	0	0.000416035	0.000451848
	0	-0.00271519	-0.00186514
	0	0.00505551	0.00462066
	0	0.00275674	0.00301374
	0	0.00122924	0.00149099
	0	-5.07119e-05	-2.81901e-05
	0	-0.00496686	-0.00374359
	0	-0.00507422	-0.00434784
	0	-0.00062927	0.00055711
	0	-0.00405198	-0.00377533
	0	-0.00425252	-0.00482032
	0	0.00100301	0.000681947
	0	-0.00109751	-0.00264691
	0	-0.0352312	-0.0356111
	0	-0.0100242	-0.0102618
	0	-0.00227382	-0.00271802
	0	0.00349503	0.00361309
	0	-0.00583875	-0.00615742
	0	-0.00194937	-0.00194627
	0	-0.00023797	0.00107264
	0	0.000975256	0.000562129
	0	0.00210742	0.00294852
	0	0.00104272	0.00333178
	0	-0.00280401	-0.00112547
	0	0.00130433	0.000869154
	0	-0.00182025	-0.00329536
	0	0.0106763	0.0100014
	0	0.00016315	-0.00102254
	0	-0.016459	-0.0180128
	0	0.01147	0.0111055
	0	0.00836896	0.00781993
	0	0.00274692	0.00237841
	0	0.000684337	0.000749281
	0	-0.0119925	-0.0127858
	0	0.00266169	0.00167778
	0	-0.00130201	-0.00220343
	0	0.010499	0.0110556
	0	-0.0188762	-0.0195399
	0	-0.0104035	-0.0112297
	0	-0.00527023	-0.00608913
	0	0.000524571	0.00119208
	0	0.000159309	-0.000947942
	0	0.00141838	0.000313983
	0	0.000495281	-0.000295689
	0	-3.40285e-05	0.000626193
	0	0.000313303	0.000247395
	0	0.00872074	0.00725968
	0	0.00220246	0.00240591
	0	0.000149546	0.000266272
	0	-0.00117314	7.34275e-05
	0	0.00137701	0.00145063
	0	0.000569529	0.000278035
	0	-0.000155559	-0.00091701
	0	-0.000188362	-0.00210917
	0	-0.000472831	0.000530814
	0	-0.000377344	0.000751853
	0	0.000384378	0.00146965
	0	-0.000729136	-0.0010385
	0	0.00114612	0.000160205
	0	0.000357481	0.00168287
	0	-0.000314175	-0.000188136
	0	0.000419738	-0.000505088
	0	0.000245978	0.00208614
	0	0.000500873	-0.000441911
	0	0.000778651	0.000971967
	0	9.95145e-05	-0.000124964
	0	-0.000149789	0.00158802
	0	-0.000271452	-0.00126169
	0	0.000276986	0.00060064
	0	9.67113e-05	-0.000289157
	0	-0.000134632	0.000263216
	0	0.000741948	0.00296414
	0	0.00156625	0.00280537
	0	-8.28412e-05	0.000603419
	0	0.00184937	0.0013378
	0	0.00799868	0.00797861
	0	0.00244894	0.00194468
	0	0.00129174	0.000512743
	0	-0.00727327	-0.00697648
	0	0.00137296	0.00324634
	0	-0.000145291	-0.00107807
	0	0.000723336	0.000615625
	0	-0.00119848	-0.00183361
	0	-0.000439343	1.02402e-05
	0	0.000806618	0.00173574
	0	0.000792499	0.00187349
	0	0.000598183	0.00115361
	0	0.000292058	0.000303261
	0	0.00432791	0.00450516
	0	0.00138253	0.00199668
	0	0.00482446	0.00543308
	0	-0.00094121	-0.000980054
	0	0.000921966	0.000785288
	0	0.000175674	0.00205059
	0	0.000785166	0.00167822
	0	0.000981123	0.00206952
	0	0.000765936	0.000352928
	0	0.000468523	-0.0015593
	0	0.00507367	0.00671489
	0	-0.00414301	-0.00286036
	0	0.000157024	0.00137544
	0	5.63443e-05	1.38878e-05
	0	0.000642188	0.00155963
	0	0.00170941	0.00182306
	0	-0.000682774	0.00112277
	0	0.000696612	0.000902571
	0	-0.0042784	-0.00478153
	0	0.0079399	0.00866882
	0	0.00445087	0.00408345
	0	0.00300539	0.00447846
	0	-0.000312603	-0.000847617
	0	0.00171267	0.00115407
	0	0.000902124	0.00053631
	0	0.000139314	0.000226736
	0	-0.00232192	-0.00365436
	0	0.000574852	6.30621e-05
	0	-0.00041999	0.00135661
	0	0.00274696	0.00284257
	0	-0.00488575	-0.00509805
	0	-0.00253124	-0.00209427
	0	-0.00142084	-0.00177665
	0	0.000202419	-0.000264377
	0	0.0170182	0.0178845
	0	0.00229488	0.00340438
	0	-0.00679106	-0.00743588
	0	0.0095091	0.00836832
	0	0.0031121	0.003329
	0	-0.000298288	0.00133104
	0	-0.000908618	-0.000980279
	0	-0.00293012	-0.00255629
	0	-0.000941115	-0.00240373
	0	0.00267478	0.00132609
	0	0.000974121	-0.000132249
	0	-0.00198395	-0.0018759
	0	0.00272137	0.00172793
	0	0.00107421	0.00133617
	0	5.98577e-05	-4.64947e-05
	0	-0.000300835	0.000569194
	0	-0.000790768	-0.00204647
	0	-0.00034335	0.000356377
	0	0.00118936	0.000458902
	0	-0.00085983	-0.00184376
	0	0.00038116	-2.81342e-05
	0	-4.61637e-05	8.50561e-05
	0	0.000527928	0.000221335
	0	0.000159444	0.000112319
	0	0.00028586	-0.00113299
	0	0.000213393	-0.00134381
	0	0.00260141	0.0038932
	0	-0.0012718	-0.00099312
	0	9.25637e-06	0.000220008
	0	-0.0015221	-0.00011735
	0	0.00282191	0.00398452
	0	0.00123222	-0.000541178
	0	1.76232e-05	0.000209377
	0	-0.00083641	0.000372418
	0	0.000674289	-8.289e-06
	0	0.000110807	0.000148728
	0	-0.000995532	-0.00304729
	0	-0.000802299	-0.00179318
	0	-0.00065339	-0.000544732
	0	0.00055091	-0.00122579
	0	-0.000336699	0.000694589
	0	0.000338598	-0.000272533
	0	0.000490629	0.00156122
	0	0.000200013	-0.00239774
	0	-0.000184026	-0.00134382
	0	-0.00481924	-0.00493052
	0	-0.00270337	-0.00122696
	0	-0.00155669	-0.00316848
	0	0.000476075	0.000561781
	0	0.0047123	0.00522976
	0	0.00275165	0.00245009
	0	-7.09929e-05	0.000471724
	0	0.00163031	0.00163848
	0	1.28177e-05	-0.000372827
	0	-0.000261781	-0.0010216
	0	0.000303771	2.85511e-05
	0	-0.000587168	-0.000257529
	0	-0.000293594	6.33477e-05
	0	-0.00627217	-0.00452904
	0	0.000284316	-0.00099426
	0	-0.00963329	-0.00799936
	0	0.000902983	-0.00168317
	0	5.18705e-05	-0.00091736
	0	0.000643898	-0.000822733
	0	0.000907919	0.00245653
	0	-0.00236412	-0.00213796
	0	-0.00076736	0.000988887
	0	-0.00427013	-0.00471227
	0	0.00173439	0.00105109
	0	0.000127015	0.00169645
	0	-0.000497684	-0.00115268
	0	-0.000251782	0.000124188
	0	0.000359459	0.00125848
	0	0.000944886	-0.000436751
	0	0.00267862	0.00284903
	0	-0.0044385	-0.00443741
	0	0.00213709	0.00329906
	0	-0.00697678	-0.00733672
	0	-3.05807e-05	3.81138e-05
	0	-0.00157431	-0.00165211
	0	0.000728318	-0.00041639
	0	-0.000340794	2.84537e-05
	0	0.000325465	-0.00120501
	0	0.00534468	0.00480798
	0	-0.000870247	-0.000516799
	0	0.000188341	-0.000656459
	0	0.00140288	0.000804307
	0	-0.00690621	-0.00646158
	0	0.000944214	0.0014747
	0	-0.000728549	0.000692344
	0	0.000783051	0.000119085
	0	-0.000760932	0.000636979
	0	-7.29714e-05	-0.000352623
	0	0.000585823	-0.000976152
	0	-0.00146013	-0.00125111
	0	0.000450617	0.000279332
	0	-0.00277293	-0.000741558
	0	0.000637911	-0.000943063
	0	-0.00236923	0.000957277
	0	0.00187665	0.00129122
	0	-0.00018933	-0.000692337
	0	0.00016565	-0.000205291
	0	0.000218308	-0.00168631
	0	-0.00111849	-0.000651264
	0	0.000127339	0.00192609
	0	-0.00104934	0.000420821
	0	-7.48139e-05	0.0011218
	0	-0.000101164	0.0010712
	0	-0.000268095	0.00123094
	0	-0.00236236	-7.34935e-05
	0	0.000375667	-0.000635845
	0	-0.000146994	-0.00125629
	0	-0.00043871	-0.000379507
	0	-0.00115708	6.62894e-05
	0	-0.00057896	-0.00269528
	0	-0.00169119	0.000642506
	0	-0.000100007	0.000280403
	0	0.000511186	0.00295082
	0	0.000329255	0.000840904
	0	-0.000278012	-0.000826933
	0	0.000130495	-0.00259654
	0	0.000875928	-0.000472267
	0	-0.000480453	-0.00109877
	0	0.000637848	0.000873137
	0	-0.000754159	-8.70599e-05
	0	-0.00123195	-0.00198092
	0	-0.000142297	-0.00117342
	0	-0.000812227	0.000637931
	0	0.000347343	-0.00216758
	0	-0.000831715	0.00171139
	0	-0.000136845	0.000143041
	0	0.00174932	0.00101246
	0	-0.000526979	0.000101983
	0	0.00180258	0.00186434
	0	-0.000458493	0.000571963
	0	0.00207681	0.000762719
	0	-0.00143929	0.0011881
	0	-0.000109735	-0.000223143
	0	-6.9872e-05	0.00106963
	0	0.000114719	0.000759585
	0	0.000794975	0.000114509
	0	-0.000267469	-0.00097164
	0	0.000851559	-0.000383633
	0	0.000578145	-0.000163846
	0	-0.000169918	0.00097635
	0	4.80822e-05	-0.00178835
	0	0.00224639	0.0024617
	0	-0.000141679	-0.000423172
	0	-1.76136e-05	0.00100912
	0	0.000419421	0.0017483
	0	0.00106066	-0.000191295
	0	0.000266687	0.00149709
	0	0.00137227	0.000302102
	0	-0.000491006	-0.000454149
	0	-8.97363e-05	-0.00282283
	0	-0.000559141	-0.000315408
	0	-0.000315314	0.000232359
	0	-0.000181249	-0.00182751
	0	-0.000862634	-0.000239451
	0	3.21818e-05	0.000774368
	0	-0.000262418	-0.00159336
	0	0.000166866	-0.000268724
	0	0.000770041	-0.000605436
	0	-5.89014e-05	0.000721645
	0	0.000177179	0.0014124
	0	-0.00026825	0.00104226
	0	0.00055923	-0.000856856
	0	0.000366216	0.000746151
	0	-0.00131914	-0.000762237
	0	0.00211743	0.000454167
	0	0.000232104	0.000281095
	0	0.00201969	0.000639306
	0	0.000648406	0.000540742
	0	-0.000146449	0.000699366
	0	-0.000207148	0.00111276
	0	-0.000797843	0.00205093
	0	-0.000175789	0.000186758
	0	-0.000605514	-0.00176422
	0	0.000658654	-0.00115962
	0	-0.00151496	-0.000240632
	0	-0.000230479	-0.00127107
	0	-0.000107211	-0.00130399
	0	-0.00114113	-0.000497146
	0	8.4836e-05	-0.001278
	0	-0.000128281	0.00125427
	0	-0.000717051	0.00054179
	0	0.000758169	-0.000228886
	0	-0.000981158	-0.00122489
	0	0.00162135	0.00137985
	0	0.000262959	0.00116851
	0	0.000113999	-0.000592728
	0	3.85635e-05	-0.00193306
	0	0.000796657	-0.000778796
	0	-7.29334e-05	0.000659132
	0	-0.000546069	0.000391127
	0	-9.15433e-05	0.000768224
	0	1.80618e-05	0.00144801
	0	0.000577161	0.000374909
	0	0.000720447	0.000925596
	0	0.000156866	-0.000952639
	0	0.000463259	0.000263504
	0	-0.000459382	-0.00120658
	0	-0.000147477	-0.000650246
	0	-0.000279775	-0.00155271
	0	0.000470783	0.00105389
	0	-0.00143624	-0.000867791
	0	0.0288869	0.0250982
	0	-0.00250327	-0.00112141
	0	-0.000261807	0.000177295
	0	-0.00160227	-0.000523697
	0	-0.0015386	0.00061209
	0	0.00620853	0.00586583
	0	0.000158477	-0.00307711
	0	0.012132	0.00887171
	0	-0.00332549	-0.00331442
	0	-2.55403e-05	-0.000913718
	0	0.000479467	-4.01481e-05
	0	-7.15375e-05	-0.00125928
	0	-0.000116515	-0.000543271
	0	-0.00102714	-0.000110907
	0	-0.00322432	-0.000176129
	0	0.0127548	0.0118502
	0	-0.00298255	-0.000635934
	0	0.0202761	0.0158318
	0	-6.70082e-05	-0.000223269
	0	0.00115516	0.00019231
	0	-0.00198485	-0.00252182
	0	0.00260128	0.00264572
	0	-0.000362072	0.000317958
	0	-0.0143429	-0.0136279
	0	0.00209267	0.00161598
	0	-0.000708207	0.000370422
	0	0.00102736	0.00179536
	0	0.0169609	0.0156464
	0	-0.00116511	0.000668903
	0	0.00194174	0.00187126
	0	-0.00147707	6.04831e-05
	0	0.00045512	-0.000591446
	0	-1.91132e-05	-0.000266163
	0	-0.00140753	-0.0014114
	0	-0.00205357	-0.00144306
	0	0.000432021	0.000824496
	0	-0.000248211	-0.00155368
	0	-2.86646e-05	-0.000331846
	0	-0.000522361	-0.000990063
	0	-0.000660383	1.52226e-05
	0	4.44525e-05	0.00119272
	0	-0.00117231	0.000733138
	0	-0.000893254	-0.000819218
	0	1.79876e-05	-6.77303e-05
	0	-2.25913e-05	0.0010531
	0	-0.000519567	0.00288037
	0	1.00689e-05	-0.00148573
	0	-0.000202148	-0.000208696
	0	-0.000754771	-0.00107229
	0	-0.000917089	-0.000404923
	0	-0.000616002	-0.000738547
	0	-0.00139842	-0.00186871
	0	0.000102613	0.00158265
	0	-0.000274451	0.000650813
	0	0.00035146	0.00048152
	0	0.000485066	-0.00125838
	0	-2.71124e-05	0.000158675
	0	0.00124654	0.000330472
	0	-5.44949e-05	0.00102038
	0	0.000112963	0.00111094
	0	-3.76801e-05	-0.00260195
	0	-0.00162764	0.00106133
	0	0.000341419	0.000700628
	0	0.000406678	0.000572338
	0	0.000111258	0.000342197
	0	0.000134229	8.50589e-05
	0	-0.000289699	-0.00132252
	0	0.000385606	0.000120606
	0	-0.00303566	-0.0026295
	0	-0.000453704	6.91005e-05
	0	-0.00246448	-0.00166339
	0	-0.00130963	0.00234314
	0	0.00956373	0.0085917
	0	0.00127475	-0.00184309
	0	0.017982	0.0158794
	0	-0.00332874	-0.00228107
	0	-0.0010746	-0.000607376
	0	0.000817268	-0.0022858
	0	-0.000210042	-0.000617188
	0	-0.000585991	0.001534
	0	-0.00200473	0.00071113
	0	-0.00590765	-0.00709989
	0	0.0178216	0.0155486
	0	-0.00523109	-0.00371277
	0	0.0299085	0.0255956
	0	-0.000508346	0.000707457
	0	0.00499411	0.000970287
	0	-0.0033149	-0.00404174
	0	0.00146984	0.000982696
	0	-0.000912345	-0.00139447
	0	-0.0223137	-0.0182339
	0	0.00309532	0.00160288
	0	-0.000848699	0.000293238
	0	-0.00199372	-0.000351098
	0	0.0268809	0.0256154
	0	-0.00313495	-0.00269155
	0	0.00164541	0.00103438
	0	-0.0018427	0.00122813
	0	0.000666409	0.000156334
	0	0.000153252	0.00108536
	0	-0.0014331	-0.00137045
	0	0.000207161	6.1253e-05
	0	0.000392516	-8.58997e-05
	0	0.000477987	0.000129491
	0	-0.001252	-0.0040363
	0	-0.000141313	-1.46211e-05
	0	-0.00108542	-0.00215099
	0	0.00066072	0.000277254
	0	-4.54029e-05	0.00100049
	0	-0.000305136	-6.29305e-05
	0	-0.00325953	-0.00244068
	0	0.000333548	-0.000594401
	0	-3.40438e-05	-0.000887474
	0	0.000667538	-0.000647621
	0	-0.0015438	-0.00254049
	0	0.00063011	-0.000459545
	0	-0.00218056	-0.000164209
	0	0.000566675	-0.000214138
	0	-0.000533543	-0.000400374
	0	0.000679211	1.29429e-05
	0	-0.000440483	-0.000951373
	0	0.000109389	0.00127302
	0	0.00166129	0.0024595
	0	-0.000402325	-0.00212675
	0	0.000679271	0.00139029
	0	-0.000230275	-0.00204897
	0	-0.00184129	-0.00309241
	0	8.74534e-05	-0.000276412
	0	-0.000836754	-0.00122328
	0	0.000591792	0.00171066
	0	-0.00134496	-0.000959176
	0	-0.000338427	-6.85126e-06
	0	0.00186604	0.0026169
	0	0.000210535	-0.000741709
	0	-0.000233098	-2.58187e-06
	0	-1.45448e-05	-0.000437984
	0	-5.42247e-05	-0.00142351
	0	-0.000551588	-0.00110622
	0	-9.34077e-06	9.09919e-05
	0	9.09744e-05	-0.000588075
	0	-0.000176233	0.00149345
	0	-1.26386e-05	0.000456802
	0	-0.000141529	0.0012155
	0	1.72609e-05	0.000240799
	0	0.000208998	0.00102559
	0	-0.000300882	-0.000469062
	0	-0.000166595	-0.000255268
	0	-0.00027216	6.89705e-05
	0	0.000235986	-0.000434516
	0	-0.000287162	0.000144582
	0	0.000166334	0.000405847
	0	0.000283834	0.00199288
	0	0.00012986	0.000764664
	0	0.000249137	0.000129365
	0	-2.16682e-05	1.38573e-06
	0	-9.83191e-05	-0.00136573
	0	0.000380545	-0.000331212
	0	-0.000512592	-0.000280569
	0	0.00022617	-0.00188528
	0	-8.81614e-05	0.000932894
	0	0.000127036	0.00183486
	0	0.000217545	0.000682814
	0	-0.000196542	0.00119557
	0	0.000362099	0.000873337
	0	0.000248969	0.00158676
	0	-0.000441166	-0.000904735
	0	5.28236e-05	0.000312636
	0	-0.000979131	-0.00150156
	0	0.000777252	9.94159e-05
	0	0.000189731	-0.000889439
	0	-0.00040354	-0.000782179
	0	-0.000248307	-0.000323602
	0	0.000112096	0.000359749
	0	0.000402903	-0.000328512
	0	0.000855125	0.00121778
	0	-0.00107425	-0.00318744
	0	0.000748198	0.00125926
	0	-0.00160171	-0.000847948
	0	-7.90559e-05	0.00167805
	0	-0.000327635	0.000207434
	0	0.000210026	-0.00114882
	0	-0.000349508	-0.00176921
	0	5.6171e-05	0.000840987
	0	0.00137092	0.000912064
	0	-7.80586e-05	-0.000586857
	0	0.000244727	0.00127115
	0	0.000409382	-0.000223476
	0	-0.00187335	-0.00463026
	0	-0.000170288	0.000480566
	0	-0.000504187	-0.000397836
	0	0.00036812	6.54767e-05
	0	-7.02826e-05	0.00123512
	0	-0.000131153	-0.000269206
	0	0.0002696	0.000175075
	0	-0.000211991	8.73283e-06
	0	-0.00107067	0.00153518
	0	-0.00069838	-0.000551823
	0	0.00906745	0.0070969
	0	-0.000386005	0.00086474
	0	-0.00218885	4.02064e-05
	0	0.000392061	0.00151381
	0	0.000567081	0.000250166
	0	0.00411726	0.00317237
	0	0.00835385	0.00814684
	0	-0.000723328	-0.000418024
	0	0.00785414	0.00597782
	0	-0.000658371	0.000232763
	0	-0.000560952	-0.000466435
	0	-0.000503803	-0.00047809
	0	-7.77379e-05	-0.000761854
	0	-0.00306849	-0.00389346
	0	0.00121911	-0.000152465
	0	0.000443375	-0.00290971
	0	0.000187605	0.00102575
	0	0.000966447	-0.000131209
	0	0.00130742	-1.16465e-05
	0	-0.00058781	-0.00105909
	0	4.12985e-05	-0.00207435
	0	-0.00620514	-0.00570668
	0	0.00248842	0.00043087
	0	-0.00281034	-0.00133048
	0	0.000119244	-0.00127066
	0	0.000910207	0.000882619
	0	0.000449275	0.000245334
	0	0.00419628	0.00379848
	0	-0.000322254	-0.000211692
	0	-0.000236119	-0.000450413
	0	0.000434294	0.0019127
	0	0.000799179	0.00205388
	0	-0.000189236	-0.00105684
	0	-0.00021054	-0.000406761
	0	-0.00101528	0.000402183
	0	0.00408318	0.00279383
	0	-0.000731888	-0.000498238
	0	0.00710314	0.00748549
	0	-0.000192594	-0.000510573
	0	0.00083031	0.00276252
	0	-0.000969282	-0.0015385
	0	0.000127377	-0.00209818
	0	-0.000350773	7.31102e-05
	0	-0.00503554	-0.00365231
	0	0.00105904	0.00107914
	0	-0.000286299	-0.000419461
	0	-0.000600905	-0.000693589
	0	0.00619324	0.00574379
	0	-0.000625056	-0.00125722
	0	0.000696437	0.0010141
	0	-0.000583947	-0.00171498
	0	0.000504042	0.000881454
	0	0.000190799	0.00122076
	0	-0.000517798	0.000840603
	0	0.000799112	0.000966755
	0	-0.00179693	-0.00179897
	0	0.000111085	-0.00043973
	0	0.000546431	-0.000545831
	0	5.18596e-05	0.000920252
	0	-0.000383533	0.000236853
	0	-0.00113967	-0.000472798
	0	-0.00213673	-0.00327839
	0	0.000467038	-0.000630139
	0	-0.00173098	0.000965536
	0	0.000802758	-0.00103087
	0	0.000253044	-0.000369156
	0	0.000654582	-0.000746085
	0	-0.000150713	-0.0002054
	0	2.47003e-07	0.00155084
	0	-0.000387069	0.000685218
	0	-0.000988455	-0.000861495
	0	0.000381628	0.00146139
	0	-1.42967e-05	-0.0010688
	0	-0.000900055	7.63249e-05
	0	0.00121811	0.00065082
	0	-0.000388491	0.00051689
	0	0.00148099	0.000332592
	0	-0.000590554	-0.000446637
	0	0.000882739	-0.00169278
	0	-4.6961e-05	0.00196703
	0	-0.000312712	0.00138638
	0	-0.00152288	-0.00116738
	0	-0.000525564	4.46695e-05
	0	0.000535999	-0.000921933
	0	0.000236666	-0.000345412
	0	-0.00055578	0.000690776
	0	-0.00101341	0.00121216
	0	-0.00296911	-0.00248519
	0	0.00795708	0.00643927
	0	-0.00279076	-0.00144265
[truncated: 33,102 more rows]
