# Supplementary material for: Top-down perceptual inference shaping the activity of early visual cortex
Source: Nat Commun. 2025 Nov 14;16:9998. doi: 10.1038/s41467-025-64967-x (PMC12618887; doi:10.1038/s41467-025-64967-x)
Supplement: Supplementary file 6 — Source Data [file 41467_2025_64967_MOESM6_ESM.zip › source_data/source_data_suppl_fig_3.xlsx]

## Sheet: SFig. 3, row 1, column 1
Suppl. Fig. 3, row 1, column 1
	Z2 unit	per-unit Z2 mean response variances
	0	6.54269e-05
	1	4.12122e-05
	2	3.13685e-05
	3	7.19903e-05
	4	5.10618e-05
	5	9.75858e-05
	6	2.68673e-05
	7	5.16823e-05
	8	4.57668e-05
	9	0.718061
	10	7.02514e-05
	11	2.10005e-05
	12	8.21264e-05
	13	4.51827e-05
	14	4.21122e-05
	15	5.44858e-05
	16	8.62801e-05
	17	2.85929e-05
	18	7.81066e-05
	19	6.68117e-05
	20	6.10955e-05
	21	5.66515e-05
	22	2.97503e-05
	23	6.58237e-05
	24	4.77965e-05
	25	0.000131133
	26	6.29463e-05
	27	5.15928e-05
	28	3.97087e-05
	29	7.96502e-05
	30	5.4489e-05
	31	2.89529e-05
	32	5.54232e-05
	33	6.64197e-05
	34	3.42059e-05
	35	0.000101424
	36	0.000126224
	37	5.97677e-05
	38	7.49232e-05
	39	3.9027e-05
	40	3.73073e-05
	41	6.80757e-05
	42	8.02605e-05
	43	2.42578e-05
	44	6.42408e-05
	45	3.30283e-05
	46	9.95508e-05
	47	3.55445e-05
	48	5.28624e-05
	49	4.54281e-05
	50	5.89817e-05
	51	5.00784e-05
	52	5.01043e-05
	53	5.99443e-05
	54	7.77732e-05
	55	3.75083e-05
	56	2.00493e-05
	57	0.00010358
	58	3.28684e-05
	59	6.05078e-05
	60	6.42352e-05
	61	3.37625e-05
	62	6.79874e-05
	63	3.88624e-05
	64	7.971e-05
	65	5.67068e-05
	66	3.2751e-05
	67	8.81897e-05
	68	6.30286e-05
	69	5.40223e-05
	70	4.70695e-05
	71	0.000139267
	72	4.32032e-05
	73	4.32955e-05
	74	0.000127347
	75	3.79524e-05
	76	6.47006e-05
	77	6.83712e-05
	78	5.79625e-05
	79	4.70311e-05
	80	5.79983e-05
	81	7.75028e-05
	82	6.65535e-05
	83	6.30419e-05
	84	6.4787e-05
	85	5.54276e-05
	86	0.510402
	87	7.25506e-05
	88	4.27678e-05
	89	0.000106554
	90	4.28363e-05
	91	5.97746e-05
	92	6.36673e-05
	93	9.83171e-05
	94	4.58102e-05
	95	4.78813e-05
	96	6.62247e-05
	97	4.62807e-05
	98	6.87983e-05
	99	0.000103272
	100	5.0588e-05
	101	3.18909e-05
	102	3.5064e-05
	103	6.74083e-05
	104	8.22031e-05
	105	4.42885e-05
	106	5.62933e-05
	107	7.69963e-05
	108	4.50303e-05
	109	4.35809e-05
	110	4.889e-05
	111	5.92021e-05
	112	3.73514e-05
	113	7.79281e-05
	114	5.95512e-05
	115	9.92488e-05
	116	7.69695e-05
	117	3.05005e-05
	118	5.27302e-05
	119	6.95347e-05
	120	0.000100428
	121	9.90848e-05
	122	6.44181e-05
	123	7.5999e-05
	124	3.4296e-05
	125	0.000133394
	126	6.01799e-05
	127	3.15808e-05
	128	6.19413e-05
	129	3.65234e-05
	130	6.87274e-05
	131	2.98192e-05
	132	5.89129e-05
	133	0.952435
	134	9.08495e-05
	135	3.4964e-05
	136	3.98653e-05
	137	6.82734e-05
	138	6.94338e-05
	139	8.82092e-05
	140	8.24949e-05
	141	4.0204e-05
	142	2.86161e-05
	143	5.6557e-05
	144	5.20368e-05
	145	4.42743e-05
	146	8.11171e-05
	147	2.76546e-05
	148	3.50756e-05
	149	5.22921e-05
	150	4.85844e-05
	151	8.0557e-05
	152	0.528901
	153	0.000115418
	154	5.41318e-05
	155	5.25167e-05
	156	7.63661e-05
	157	5.66822e-05
	158	3.11292e-05
	159	6.47886e-05
	160	4.42842e-05
	161	7.95544e-05
	162	2.75099e-05
	163	0.000111969
	164	4.89589e-05
	165	3.95064e-05
	166	7.22461e-05
	167	8.13979e-05
	168	5.87085e-05
	169	9.24669e-05
	170	5.35956e-05
	171	5.62014e-05
	172	5.47297e-05
	173	6.94321e-05
	174	7.68238e-05
	175	9.28673e-05
	176	6.33197e-05
	177	1.85149e-05
	178	5.75931e-05
	179	8.06059e-05
	180	3.00138e-05
	181	4.86888e-05
	182	6.22485e-05
	183	4.89122e-05
	184	6.12318e-05
	185	8.80141e-05
	186	8.34984e-05
	187	7.65513e-05
	188	0.693867
	189	5.45695e-05
	190	7.07271e-05
	191	4.90398e-05
	192	6.21331e-05
	193	8.18654e-05
	194	6.78445e-05
	195	3.54491e-05
	196	6.92184e-05
	197	6.12862e-05
	198	4.487e-05
	199	5.64809e-05
	200	3.91e-05
	201	4.91241e-05
	202	7.35396e-05
	203	9.79866e-05
	204	7.3991e-05
	205	3.68083e-05
	206	7.24766e-05
	207	6.58107e-05
	208	4.60167e-05
	209	4.81329e-05
	210	3.66902e-05
	211	4.1447e-05
	212	3.27384e-05
	213	8.68358e-05
	214	9.05703e-05
	215	4.11165e-05
	216	0.000119022
	217	6.06839e-05
	218	3.96495e-05
	219	5.52095e-05
	220	3.23922e-05
	221	4.43377e-05
	222	6.83036e-05
	223	5.24887e-05
	224	3.62345e-05
	225	5.02643e-05
	226	7.83852e-05
	227	0.728732
	228	2.61023e-05
	229	6.43546e-05
	230	0.00010144
	231	2.69434e-05
	232	5.7975e-05
	233	7.90706e-05
	234	6.00513e-05
	235	5.97813e-05
	236	2.99237e-05
	237	3.86187e-05
	238	8.85156e-05
	239	3.93663e-05
	240	3.25634e-05
	241	6.41565e-05
	242	0.000131226
	243	5.13082e-05
	244	4.57985e-05
	245	2.79275e-05
	246	6.28706e-05
	247	7.41218e-05
	248	6.51024e-05
	249	7.79245e-05

## Sheet: SFig. 3, row 2, column 1
Suppl. Fig. 3, row 2, column 1
	Z2 unit	per-unit Z2 response variances
	0	0.964055
	1	1.00907
	2	1.01098
	3	1.01947
	4	1.00349
	5	0.967726
	6	0.983865
	7	0.990763
	8	1.00263
	9	0.0167397
	10	0.997279
	11	1.00665
	12	1.00145
	13	1.01274
	14	0.997301
	15	1.00277
	16	0.99151
	17	0.989277
	18	0.995755
	19	1.00737
	20	1.00243
	21	0.978271
	22	0.998144
	23	0.981435
	24	0.994886
	25	1.02012
	26	0.992517
	27	1.00441
	28	1.0227
	29	1.00438
	30	1.00932
	31	1.01037
	32	1.00076
	33	0.997702
	34	1.00298
	35	0.986773
	36	0.990945
	37	0.998763
	38	0.992253
	39	1.00359
	40	0.964315
	41	0.974787
	42	1.01154
	43	1.004
	44	0.994159
	45	1.00134
	46	0.977196
	47	0.988945
	48	1.00696
	49	0.999564
	50	0.961843
	51	1.01069
	52	0.992981
	53	1.0022
	54	0.982541
	55	1.01624
	56	0.992259
	57	1.00679
	58	0.998851
	59	0.988754
	60	0.99384
	61	0.989853
	62	1.00337
	63	0.992605
	64	0.996005
	65	1.00545
	66	0.992515
	67	1.01631
	68	0.994625
	69	1.00351
	70	0.994418
	71	1.01645
	72	0.994197
	73	0.988815
	74	0.985632
	75	1.00607
	76	1.00259
	77	1.00108
	78	1.00522
	79	1.00966
	80	0.997372
	81	1.00397
	82	0.999193
	83	0.989599
	84	0.980061
	85	0.98515
	86	0.00452825
	87	1.00173
	88	1.01898
	89	1.00303
	90	1.00496
	91	1.00969
	92	0.992873
	93	0.987416
	94	0.984523
	95	0.980221
	96	0.999941
	97	1.03797
	98	0.993052
	99	0.979847
	100	0.987854
	101	0.998902
	102	0.999365
	103	0.989364
	104	1.00206
	105	1.01793
	106	0.974118
	107	0.9892
	108	1.00368
	109	0.983897
	110	0.997454
	111	0.996224
	112	0.995048
	113	0.993789
	114	1.00838
	115	1.01238
	116	1.00643
	117	0.998571
	118	1.00421
	119	0.994203
	120	0.988349
	121	1.01342
	122	1.01329
	123	0.990394
	124	0.992049
	125	0.991981
	126	1.01125
	127	0.989189
	128	0.945546
	129	1.00542
	130	0.980914
	131	1.00767
	132	0.996514
	133	0.0434575
	134	0.982813
	135	0.992898
	136	1.00031
	137	0.991439
	138	1.00049
	139	1.00127
	140	0.999274
	141	0.996954
	142	1.01901
	143	0.995685
	144	1.0143
	145	1.00556
	146	0.994012
	147	0.983402
	148	1.00783
	149	0.999619
	150	1.00806
	151	1.02633
	152	0.281554
	153	1.00481
	154	0.983078
	155	0.992027
	156	0.98614
	157	1.02341
	158	1.00334
	159	0.988626
	160	0.990478
	161	0.976343
	162	1.00126
	163	0.973859
	164	1.01864
	165	1.02602
	166	0.986605
	167	0.966272
	168	1.00551
	169	1.00095
	170	1.01305
	171	0.999754
	172	0.983016
	173	0.974696
	174	1.01504
	175	1.00135
	176	1.01256
	177	0.99839
	178	0.964813
	179	0.973754
	180	0.997291
	181	0.958326
	182	0.978149
	183	1.00248
	184	1.01411
	185	0.973772
	186	0.988944
	187	1.00899
	188	0.156303
	189	0.980417
	190	1.00323
	191	1.01039
	192	0.989255
	193	0.988142
	194	0.990031
	195	0.994912
	196	0.97741
	197	1.02762
	198	0.985285
	199	0.997885
	200	1.01259
	201	0.988722
	202	1.00824
	203	0.96364
	204	0.984749
	205	0.98368
	206	0.992472
	207	0.99284
	208	0.984532
	209	1.00459
	210	1.01166
	211	0.996492
	212	0.986727
	213	1.0033
	214	1.0099
	215	0.98914
	216	1.0043
	217	1.00512
	218	1.00694
	219	0.990853
	220	0.987119
	221	0.975416
	222	0.995837
	223	0.994984
	224	0.987334
	225	0.970719
	226	0.993106
	227	0.102268
	228	1.003
	229	1.0174
	230	0.974842
	231	0.98456
	232	0.998064
	233	0.990876
	234	1.00796
	235	0.989671
	236	1.01721
	237	0.960945
	238	0.999822
	239	0.982288
	240	1.00258
	241	1.00738
	242	1.00752
	243	1.00903
	244	0.996791
	245	1.00197
	246	1.02255
	247	0.989727
	248	1.00327
	249	1.00547

## Sheet: SFig. 3, row 3, column 1
Suppl. Fig. 3, row 3, column 1
	Z2 unit	per-unit Z2 mean squared rec. fields
	0	5.8434e-09
	1	3.83894e-09
	2	1.89553e-09
	3	6.53505e-09
	4	7.53817e-09
	5	1.67186e-08
	6	5.29114e-09
	7	4.77043e-09
	8	4.60318e-09
	9	1.01263e-05
	10	1.0103e-08
	11	1.05498e-09
	12	8.90743e-09
	13	4.65306e-09
	14	4.36975e-09
	15	5.3492e-09
	16	1.36711e-08
	17	2.80387e-09
	18	1.11576e-08
	19	7.95975e-09
	20	6.01775e-09
	21	6.47002e-09
	22	5.14589e-09
	23	4.04353e-09
	24	4.62753e-09
	25	9.52777e-09
	26	7.46454e-09
	27	6.10956e-09
	28	4.52926e-09
	29	5.85238e-09
	30	6.05757e-09
	31	3.47724e-09
	32	7.66201e-09
	33	7.02549e-09
	34	2.95628e-09
	35	1.39762e-08
	36	1.36014e-08
	37	5.97863e-09
	38	6.71512e-09
	39	3.07407e-09
	40	7.41953e-09
	41	1.13187e-08
	42	8.68976e-09
	43	3.09072e-09
	44	9.31873e-09
	45	2.93605e-09
	46	7.56258e-09
	47	5.03658e-09
	48	6.81524e-09
	49	6.41673e-09
	50	6.714e-09
	51	5.72343e-09
	52	4.84272e-09
	53	4.04724e-09
	54	7.84823e-09
	55	2.99108e-09
	56	8.09825e-10
	57	1.46216e-08
	58	4.87536e-09
	59	6.15915e-09
	60	7.65977e-09
	61	3.27936e-09
	62	4.61602e-09
	63	7.58407e-09
	64	7.88249e-09
	65	8.68447e-09
	66	3.55568e-09
	67	1.80219e-08
	68	6.45856e-09
	69	5.20074e-09
	70	4.50263e-09
	71	1.49338e-08
	72	4.75041e-09
	73	4.2978e-09
	74	2.06413e-08
	75	5.84161e-09
	76	7.10948e-09
	77	1.12098e-08
	78	9.072e-09
	79	5.00854e-09
	80	5.53228e-09
	81	9.68405e-09
	82	4.01113e-09
	83	9.85052e-09
	84	1.42158e-08
	85	5.34518e-09
	86	1.779e-06
	87	6.47498e-09
	88	5.39321e-09
	89	1.35637e-08
	90	5.2781e-09
	91	7.48127e-09
	92	5.97697e-09
	93	1.42788e-08
	94	5.75342e-09
	95	5.34085e-09
	96	8.62929e-09
	97	4.33782e-09
	98	8.29347e-09
	99	1.32459e-08
	100	4.98858e-09
	101	6.38559e-09
	102	6.13954e-09
	103	8.21385e-09
	104	1.02892e-08
	105	4.89091e-09
	106	5.67149e-09
	107	7.793e-09
	108	4.97075e-09
	109	2.51047e-09
	110	5.07053e-09
	111	5.13417e-09
	112	2.76689e-09
	113	9.38386e-09
	114	1.31931e-08
	115	1.76242e-08
	116	1.14858e-08
	117	1.77244e-09
	118	5.17424e-09
	119	7.65887e-09
	120	9.95602e-09
	121	7.10542e-09
	122	1.56272e-08
	123	1.7444e-08
	124	3.82262e-09
	125	1.4279e-08
	126	4.7017e-09
	127	2.79151e-09
	128	7.49037e-09
	129	3.18096e-09
	130	6.44706e-09
	131	3.17094e-09
	132	6.48932e-09
	133	5.71241e-06
	134	9.92091e-09
	135	4.47652e-09
	136	2.78518e-09
	137	8.48143e-09
	138	9.99354e-09
	139	1.03427e-08
	140	6.62018e-09
	141	4.07541e-09
	142	1.38145e-09
	143	3.92216e-09
	144	4.05481e-09
	145	6.61934e-09
	146	1.17246e-08
	147	2.50436e-09
	148	3.01029e-09
	149	7.97359e-09
	150	3.44158e-09
	151	9.63051e-09
	152	4.53383e-05
	153	1.26856e-08
	154	5.58712e-09
	155	6.3421e-09
	156	1.00189e-08
	157	7.77111e-09
	158	3.37246e-09
	159	6.37651e-09
	160	3.80351e-09
	161	8.56206e-09
	162	1.97952e-09
	163	1.21365e-08
	164	7.66666e-09
	165	4.29047e-09
	166	1.05504e-08
	167	9.03136e-09
	168	1.02923e-08
	169	1.05683e-08
	170	4.89535e-09
	171	5.08505e-09
	172	4.3891e-09
	173	9.01905e-09
	174	8.21848e-09
	175	1.10595e-08
	176	1.29236e-08
	177	1.94853e-09
	178	7.11815e-09
	179	8.72761e-09
	180	3.73609e-09
	181	2.66195e-09
	182	6.28545e-09
	183	4.88342e-09
	184	1.34604e-08
	185	1.58067e-08
	186	9.43288e-09
	187	7.79968e-09
	188	2.18251e-05
	189	4.90878e-09
	190	8.40318e-09
	191	4.65394e-09
	192	6.81787e-09
	193	2.26373e-08
	194	5.89848e-09
	195	2.27779e-09
	196	8.55036e-09
	197	8.05926e-09
	198	4.33495e-09
	199	4.55834e-09
	200	4.73335e-09
	201	4.79834e-09
	202	8.84896e-09
	203	1.33784e-08
	204	1.18184e-08
	205	3.73998e-09
	206	1.3476e-08
	207	9.05197e-09
	208	4.10816e-09
	209	5.70758e-09
	210	3.26648e-09
	211	4.23204e-09
	212	4.11764e-09
	213	7.34627e-09
	214	8.89928e-09
	215	3.19003e-09
	216	1.04732e-08
	217	7.45993e-09
	218	1.17668e-08
	219	5.55446e-09
	220	2.6931e-09
	221	4.8664e-09
	222	6.84265e-09
	223	6.41603e-09
	224	2.69945e-09
	225	4.22342e-09
	226	8.44263e-09
	227	5.33222e-06
	228	1.73232e-09
	229	1.09857e-08
	230	8.01332e-09
	231	1.63423e-09
	232	3.9187e-09
	233	1.0451e-08
	234	7.70048e-09
	235	6.33786e-09
	236	3.01721e-09
	237	6.38932e-09
	238	8.26852e-09
	239	4.74299e-09
	240	4.21653e-09
	241	5.24561e-09
	242	1.86636e-08
	243	5.32939e-09
	244	4.20198e-09
	245	2.29942e-09
	246	7.9191e-09
	247	8.61894e-09
	248	9.58848e-09
	249	1.09506e-08

## Sheet: SFig. 3, row 4, column 1
Suppl. Fig. 3, row 4, column 1
	Z2 unit	per-unit Z2 mean squared proj. fields
	0	0.000425671
	1	0.00041607
	2	0.000409451
	3	0.000403962
	4	0.000431819
	5	0.000444191
	6	0.000389942
	7	0.000416336
	8	0.000445901
	9	0.00063436
	10	0.000411654
	11	0.000406212
	12	0.000439617
	13	0.000421425
	14	0.00042134
	15	0.000429854
	16	0.000415306
	17	0.000419041
	18	0.000416608
	19	0.000409232
	20	0.000419036
	21	0.000433001
	22	0.000418421
	23	0.00045812
	24	0.000410707
	25	0.000445542
	26	0.000407479
	27	0.000437647
	28	0.000430771
	29	0.00042346
	30	0.000386257
	31	0.000412216
	32	0.000440004
	33	0.00044113
	34	0.000406873
	35	0.000445345
	36	0.000427605
	37	0.000425467
	38	0.00042177
	39	0.000417711
	40	0.000405415
	41	0.000415949
	42	0.000432555
	43	0.000420115
	44	0.000411594
	45	0.000445108
	46	0.000406086
	47	0.00039179
	48	0.000433076
	49	0.000429499
	50	0.000402503
	51	0.000460064
	52	0.000426311
	53	0.000415272
	54	0.000416775
	55	0.000435601
	56	0.000410599
	57	0.000409475
	58	0.000442229
	59	0.000453581
	60	0.000432471
	61	0.000425196
	62	0.000431752
	63	0.000466593
	64	0.000415144
	65	0.000458717
	66	0.000446866
	67	0.000401719
	68	0.000432878
	69	0.000431543
	70	0.000460704
	71	0.000430753
	72	0.000415814
	73	0.000418298
	74	0.000431153
	75	0.000415925
	76	0.00043735
	77	0.000414378
	78	0.000422828
	79	0.000418952
	80	0.000430812
	81	0.000411659
	82	0.000386951
	83	0.000422162
	84	0.000424958
	85	0.000419816
	86	0.00175495
	87	0.000396927
	88	0.000441468
	89	0.000426913
	90	0.000418052
	91	0.000414741
	92	0.000420408
	93	0.000426565
	94	0.000430412
	95	0.000402544
	96	0.000421967
	97	0.000417779
	98	0.000431634
	99	0.000407024
	100	0.00041557
	101	0.000421319
	102	0.000425202
	103	0.000417313
	104	0.000407543
	105	0.000441058
	106	0.000436339
	107	0.000426407
	108	0.000434537
	109	0.000407217
	110	0.00045815
	111	0.000390279
	112	0.000406527
	113	0.000418051
	114	0.00042435
	115	0.000395793
	116	0.000412476
	117	0.000424535
	118	0.000434026
	119	0.000414615
	120	0.000413203
	121	0.000403241
	122	0.000428237
	123	0.000445742
	124	0.000428821
	125	0.000434524
	126	0.000433081
	127	0.000407264
	128	0.000407613
	129	0.000425453
	130	0.000419332
	131	0.000441067
	132	0.000430402
	133	0.000723705
	134	0.000400759
	135	0.000425683
	136	0.000408625
	137	0.000424879
	138	0.000450038
	139	0.000434293
	140	0.000421903
	141	0.000411785
	142	0.000428284
	143	0.000425664
	144	0.000429488
	145	0.000431898
	146	0.000409715
	147	0.00043837
	148	0.000387578
	149	0.00038111
	150	0.000434675
	151	0.000433424
	152	0.00100183
	153	0.000413331
	154	0.000439646
	155	0.000417278
	156	0.000430175
	157	0.00043555
	158	0.000430111
	159	0.000418074
	160	0.000419265
	161	0.000406744
	162	0.000429662
	163	0.000414617
	164	0.000409254
	165	0.000408466
	166	0.000447587
	167	0.000403547
	168	0.000403344
	169	0.000405341
	170	0.000426277
	171	0.000424248
	172	0.000417136
	173	0.000437959
	174	0.000441965
	175	0.000372691
	176	0.000395589
	177	0.000438691
	178	0.000430688
	179	0.00044633
	180	0.000429353
	181	0.000434435
	182	0.000424983
	183	0.000396109
	184	0.000406271
	185	0.000409089
	186	0.000403722
	187	0.000422206
	188	0.00089265
	189	0.000416425
	190	0.000400398
	191	0.000393222
	192	0.00042323
	193	0.000412985
	194	0.000427282
	195	0.000428014
	196	0.000438648
	197	0.000440471
	198	0.00040929
	199	0.000436257
	200	0.000420754
	201	0.000441477
	202	0.00045617
	203	0.00040629
	204	0.000413581
	205	0.000423484
	206	0.000456752
	207	0.000432178
	208	0.000425884
	209	0.000389759
	210	0.000402716
	211	0.000436092
	212	0.000419902
	213	0.000428442
	214	0.000444789
	215	0.00043848
	216	0.000428588
	217	0.000416468
	218	0.000420018
	219	0.000409137
	220	0.00042827
	221	0.000451232
	222	0.00040704
	223	0.000396834
	224	0.000421625
	225	0.00041506
	226	0.000409482
	227	0.000594296
	228	0.000413001
	229	0.000449763
	230	0.000406579
	231	0.000441629
	232	0.000414986
	233	0.000422213
	234	0.000397058
	235	0.000433297
	236	0.000421049
	237	0.000423739
	238	0.000441075
	239	0.000419296
	240	0.000420233
	241	0.000447724
	242	0.00041361
	243	0.000423385
	244	0.000461862
	245	0.000435536
	246	0.000410781
	247	0.000427159
	248	0.000420042
	249	0.000424928

## Sheet: SFig. 3, row 1, column 2
Suppl. Fig. 3, row 1, column 2
	Z1 unit	per-unit Z1 mean response variances
	0	0.000349669
	1	1.35932
	2	0.000577707
	3	0.00317931
	4	1.44058
	5	1.22614
	6	1.3526
	7	2.3809e-05
	8	1.18147
	9	0.000949625
	10	0.00039064
	11	1.27628
	12	1.34141
	13	1.07957
	14	1.34775
	15	1.30612
	16	0.00020766
	17	0.00477095
	18	1.31656
	19	1.15188
	20	1.22771
	21	0.000694958
	22	1.4199
	23	1.35268
	24	1.21504
	25	0.00549419
	26	1.21974
	27	0.000327165
	28	1.48614
	29	4.22798e-05
	30	0.000143862
	31	1.38899
	32	0.00014384
	33	1.34079
	34	0.000107746
	35	1.36161
	36	1.42401
	37	1.34078
	38	1.3786
	39	1.4213
	40	1.23945
	41	1.22623
	42	1.46511
	43	0.00107224
	44	1.28918
	45	1.32091
	46	0.00567659
	47	1.30282
	48	1.30532
	49	1.35185
	50	1.3349e-05
	51	0.000370158
	52	1.27112
	53	1.46422
	54	1.30663
	55	0.000338024
	56	1.22157
	57	0.000116786
	58	1.21408
	59	1.30315
	60	1.2565
	61	1.48482
	62	1.1773
	63	0.000332718
	64	1.32596
	65	1.28428
	66	1.40075
	67	1.25717
	68	1.2644
	69	1.5054
	70	0.000158579
	71	0.00212965
	72	1.36053
	73	1.40307
	74	0.00231561
	75	1.38293
	76	1.492
	77	1.33079
	78	1.29889
	79	1.48075
	80	1.1856
	81	1.14767
	82	1.45055
	83	0.000326555
	84	0.00281774
	85	1.29408
	86	1.41728
	87	0.00440869
	88	1.37228
	89	1.33495
	90	1.17117
	91	1.29589
	92	0.00227735
	93	1.36493
	94	1.18528
	95	1.27138
	96	1.43949
	97	1.41039
	98	0.00129518
	99	1.31493
	100	1.21326
	101	1.44656
	102	1.50448
	103	1.59775
	104	4.11726e-05
	105	1.32773
	106	1.39675
	107	1.25092
	108	0.000871903
	109	1.17685
	110	0.000285374
	111	1.44931
	112	4.48527e-05
	113	1.23018
	114	1.36763
	115	0.00152132
	116	0.000232087
	117	0.00213545
	118	1.3577
	119	1.24512
	120	1.22729
	121	1.18402
	122	1.16387
	123	1.37054
	124	1.21032
	125	1.33954
	126	1.35653
	127	0.00562261
	128	0.000455439
	129	1.38406
	130	1.31115
	131	1.42315
	132	1.43177
	133	0.00160296
	134	0.00131178
	135	0.00662248
	136	0.992253
	137	0.000688265
	138	1.29973
	139	1.38265
	140	1.27226
	141	1.33585
	142	1.47337
	143	1.26435
	144	7.70367e-05
	145	1.40161
	146	1.47346
	147	1.18198
	148	0.00196123
	149	1.42537
	150	1.26373
	151	0.00538864
	152	1.51623
	153	1.32666
	154	0.000271416
	155	1.3888
	156	1.32492
	157	1.34442
	158	1.16851
	159	1.23302
	160	1.16034
	161	1.28984
	162	1.14625
	163	1.37479
	164	0.00466724
	165	1.45907
	166	0.00399115
	167	1.29808
	168	0.00595357
	169	1.29033
	170	1.39011
	171	1.27604
	172	0.00399264
	173	0.000398257
	174	1.39422
	175	1.1488
	176	1.07285
	177	0.00012001
	178	0.00351137
	179	0.000123372
	180	1.08412
	181	1.33932
	182	1.28014
	183	1.18441
	184	1.3526
	185	1.3791
	186	1.28643
	187	1.32891
	188	1.21643
	189	1.59429
	190	1.4819
	191	1.37313
	192	0.00400743
	193	0.000452854
	194	1.33364
	195	1.26755
	196	1.32502
	197	1.25906
	198	0.000255467
	199	1.26379
	200	1.31767
	201	0.00154161
	202	1.22512
	203	1.43717
	204	1.14773
	205	1.46125
	206	0.000192303
	207	1.43443
	208	1.17966
	209	1.09868
	210	1.44249
	211	1.30156
	212	3.1878e-05
	213	1.37654
	214	1.46727
	215	1.24866
	216	1.47911
	217	1.25902
	218	1.28563
	219	1.06684
	220	1.13725
	221	1.50825
	222	6.66715e-05
	223	1.31242
	224	1.47819
	225	0.000872256
	226	1.18654
	227	0.000166183
	228	1.13208
	229	1.54608
	230	0.000156117
	231	1.2845
	232	1.32663
	233	1.24112
	234	6.07577e-05
	235	1.33987
	236	1.14292
	237	2.92918e-05
	238	0.00113554
	239	1.36636
	240	1.18909
	241	0.000766022
	242	2.98418e-05
	243	2.07097
	244	1.47536
	245	0.000193923
	246	1.30239
	247	1.3593
	248	1.16267
	249	1.27477
	250	1.32039
	251	1.33618
	252	1.10792
	253	1.23042
	254	1.45446
	255	1.45937
	256	1.15355
	257	1.3385
	258	1.29574
	259	1.32062
	260	1.31641
	261	1.49547
	262	1.46208
	263	1.44932
	264	1.1688
	265	1.47493
	266	0.000320885
	267	0.000109632
	268	0.000843655
	269	0.000294585
	270	0.00136372
	271	1.19989
	272	0.000313728
	273	1.15843
	274	1.09519
	275	1.33601
	276	1.13309
	277	1.05784
	278	1.16086
	279	0.000973745
	280	1.31003
	281	0.000819196
	282	1.32075
	283	1.41317
	284	1.45872
	285	1.274
	286	1.27842
	287	1.11853
	288	1.2372
	289	0.000685571
	290	1.28567
	291	0.00359412
	292	1.27975
	293	0.000773111
	294	1.82008
	295	0.0012322
	296	1.26885
	297	1.43189
	298	1.2428
	299	1.36329
	300	1.41179
	301	1.18899
	302	1.20744
	303	1.10869
	304	1.03109
	305	9.48398e-05
	306	1.30218
	307	1.43184
	308	1.11452
	309	0.000355572
	310	0.00123193
	311	1.33603
	312	1.05677
	313	0.00553859
	314	0.00140271
	315	1.39545
	316	1.35193
	317	1.2667
	318	1.34734
	319	1.25801
	320	0.000762159
	321	1.3609
	322	1.3976
	323	0.000286764
	324	1.40784
	325	3.60381e-05
	326	1.16206
	327	0.00129168
	328	0.00015352
	329	0.000127057
	330	0.000563372
	331	1.18169
	332	1.38907
	333	1.15476
	334	0.00459508
	335	0.00354464
	336	1.26557
	337	1.12285
	338	1.3993
	339	1.26558
	340	0.00137954
	341	1.49868
	342	0.000578942
	343	1.25965
	344	1.32486
	345	0.00168264
	346	1.35054
	347	1.35183
	348	1.46329
	349	1.35288
	350	0.00058774
	351	4.54435e-05
	352	1.4304
	353	0.00413004
	354	0.00199129
	355	1.36988
	356	1.27468
	357	0.000551486
	358	0.00168156
	359	1.20769
	360	1.20905
	361	0.00270053
	362	1.45238
	363	1.22195
	364	1.32987
	365	0.00117907
	366	0.000417597
	367	0.000305509
	368	1.48963
	369	1.09004
	370	1.36874
	371	0.000431546
	372	1.29415
	373	1.26626
	374	0.000293189
	375	1.2774
	376	0.000978573
	377	1.39855
	378	1.33106
	379	0.00692716
	380	0.993332
	381	0.000121496
	382	1.37233
	383	0.000282727
	384	1.41079
	385	1.38519
	386	0.00452762
	387	1.33839
	388	1.35443
	389	1.23577
	390	0.00565866
	391	1.37324
	392	1.347
	393	0.00126938
	394	0.00453436
	395	1.31882
	396	0.00129059
	397	1.21397
	398	1.28699
	399	1.11197
	400	1.38632
	401	1.26066
	402	1.49204
	403	1.24489
	404	0.000215099
	405	9.05412e-05
	406	2.18177e-05
	407	0.000147406
	408	1.17546
	409	1.17121
	410	1.30114
	411	1.29831
	412	1.27656
	413	1.34298
	414	1.37252
	415	0.00241291
	416	1.4104
	417	1.40026
	418	1.37942
	419	1.28746
	420	1.51015
	421	1.14552
	422	2.82484e-05
	423	1.35695
	424	0.000476016
	425	1.37008
	426	1.37329
	427	0.000632947
	428	1.19929
	429	1.38686
	430	1.44378
	431	1.29394
	432	1.38698
	433	1.39433
	434	1.23421
	435	1.0843
	436	1.35492
	437	1.09353
	438	1.37725
	439	0.000193005
	440	1.09599
	441	1.26587
	442	1.21747
	443	1.47048
	444	0.00185368
	445	0.00093681
	446	1.33707
	447	1.34202
	448	1.40892
	449	0.00498854
	450	0.00172296
	451	1.36087
	452	0.00151851
	453	1.33675
	454	1.07945
	455	0.000880079
	456	0.00716332
	457	1.35146
	458	1.11131
	459	1.31085
	460	0.000145038
	461	2.76942e-05
	462	1.49277
	463	1.20561
	464	1.09467
	465	1.23675
	466	1.20264
	467	1.37309
	468	1.4547
	469	1.13688
	470	1.33439
	471	1.35258
	472	1.22872
	473	1.37608
	474	1.21513
	475	1.25012
	476	1.31326
	477	1.25789
	478	1.23975
	479	1.32843
	480	1.43893
	481	1.50947
	482	1.30366
	483	1.36674
	484	1.32201
	485	1.29338
	486	0.00042209
	487	1.16762
	488	1.05085
	489	1.30098
	490	1.34153
	491	1.38636
	492	1.44071
	493	1.33527
	494	1.56339
	495	0.000784262
	496	1.34799
	497	1.33325
	498	1.38378
	499	1.34451
	500	5.16508e-05
	501	0.000232218
	502	1.29464
	503	1.65705e-05
	504	1.40153
	505	0.00260593
	506	0.000275802
	507	0.000577872
	508	0.000225362
	509	1.51699
	510	0.000106082
	511	1.19454
	512	0.00496382
	513	0.000445994
	514	1.03273
	515	1.28116
	516	1.26949
	517	0.000164292
	518	0.000596897
	519	1.28666
	520	0.000871991
	521	0.00439073
	522	9.97752e-05
	523	1.24376
	524	1.36319
	525	1.45803
	526	0.00104573
	527	0.0036169
	528	0.00730593
	529	1.50381
	530	1.31121
	531	1.40374
	532	1.30283
	533	1.44132
	534	1.44092
	535	1.42577
	536	1.2591
	537	1.14776
	538	0.000360489
	539	2.03468e-05
	540	1.46366
	541	1.44949
	542	1.35969
	543	1.23103
	544	0.000349044
	545	0.000361552
	546	1.47225
	547	0.00015777
	548	1.29783
	549	1.23394
	550	1.34465
	551	0.00031503
	552	1.4589
	553	1.29936
	554	0.000820652
	555	0.000215905
	556	0.00197296
	557	1.42559
	558	0.0025161
	559	0.000203607
	560	0.000211592
	561	1.30548
	562	0.00187817
	563	1.19967
	564	1.18381
	565	1.38801
	566	1.13552
	567	1.30671
	568	1.1273
	569	1.58712
	570	1.29236
	571	1.23207
	572	0.000545262
	573	0.000296638
	574	1.34723
	575	1.23027
	576	1.1395
	577	1.32109
	578	1.37765
	579	1.18351
	580	0.000118357
	581	1.2483
	582	1.35183
	583	1.15561
	584	1.12842
	585	1.20374
	586	0.00132511
	587	1.26409
	588	1.27264
	589	1.27588
	590	1.48537
	591	1.27442
	592	0.000232336
	593	0.000248745
	594	1.12008
	595	1.28704
	596	1.22501
	597	1.28779
	598	0.00383028
	599	0.00517083
	600	1.45146
	601	0.000732804
	602	1.69113
	603	1.14681
	604	0.000221143
	605	1.4414
	606	1.36784
	607	1.38207
	608	1.34136
	609	0.00244909
	610	0.00136511
	611	1.38218
	612	1.24098
	613	1.34595
	614	1.34486
	615	1.16403
	616	1.48669
	617	1.11172
	618	0.00312815
	619	1.21611
	620	1.29207
	621	1.26858
	622	1.15234
	623	1.37628
	624	1.28339
	625	0.00108061
	626	1.35317
	627	1.05329
	628	0.000528472
	629	1.34757
	630	0.00460802
	631	1.32756
	632	1.28853
	633	0.000391843
	634	1.16438
	635	0.000708486
	636	1.22791
	637	1.45848
	638	0.00174598
	639	0.00031507
	640	1.22318
	641	1.76482
	642	2.30097e-05
	643	1.12503
	644	1.18424
	645	1.21505
	646	0.00081867
	647	1.34439
	648	1.33529
	649	1.1792
	650	1.19582
	651	1.51698
	652	0.00221792
	653	1.41968
	654	1.52985
	655	0.000422725
	656	1.28624
	657	1.15679
	658	0.000923322
	659	1.3518
	660	1.31776
	661	1.29632
	662	0.000779581
	663	1.32491
	664	1.02176
	665	0.00172079
	666	0.003098
	667	0.00123296
	668	1.47152
	669	1.29078
	670	1.24402
	671	0.000211087
	672	0.000944473
	673	1.26751
	674	1.01942
	675	1.35125
	676	1.40684
	677	1.37439
	678	1.35144
	679	0.000216297
	680	0.0014377
	681	1.23932
	682	0.000193718
	683	0.000112612
	684	1.39624
	685	1.36665
	686	1.25599
	687	1.20789
	688	1.38011
	689	7.89443e-05
	690	1.47712
	691	0.000469494
	692	0.000554633
	693	0.000505318
	694	4.71535e-05
	695	0.000120994
	696	1.24961
	697	0.00021742
	698	1.22072
	699	1.38492
	700	0.00421804
	701	1.29113
	702	0.000101731
	703	1.24815
	704	1.45706
	705	0.00602742
	706	1.12681
	707	1.26323
	708	1.37073
	709	0.00319914
	710	0.00180115
	711	1.34998
	712	1.36462
	713	0.00346507
	714	1.3877
	715	1.29617
	716	1.35026
	717	1.38689
	718	1.52212
	719	2.11002e-05
	720	1.31934
	721	1.34142
	722	1.29619
	723	1.35352
	724	1.25916
	725	1.40669
	726	1.34675
	727	0.000214984
	728	1.46157
	729	1.492
	730	0.00120728
	731	0.000906104
	732	0.00685148
	733	1.35116
	734	1.25143
	735	1.45265
	736	1.30616
	737	1.18128
	738	1.33475
	739	1.44714
	740	1.34342
	741	1.22776
	742	0.00273046
	743	1.14073
	744	1.32419
	745	0.000815183
	746	1.32583
	747	3.47965e-05
	748	1.42404
	749	1.37569
	750	1.20162
	751	1.35538
	752	1.56213
	753	0.000252277
	754	5.59086e-05
	755	0.000172735
	756	1.20223
	757	7.57701e-05
	758	1.51603
	759	1.23711
	760	1.36687
	761	1.34644
	762	1.35838
	763	0.000820445
	764	0.000287794
	765	0.000318278
	766	1.24115
	767	1.22914
	768	1.24968
	769	1.47034
	770	4.65805e-05
	771	1.24803
	772	1.27275
	773	1.17559
	774	0.000178479
	775	1.35804
	776	1.30377
	777	1.37534
	778	1.43213
	779	1.43999
	780	0.00165833
	781	1.23453
	782	0.0030898
	783	1.31398
	784	0.000148115
	785	1.45243
	786	1.3373
	787	2.68668e-05
	788	0.000642695
	789	1.33686
	790	1.36682
	791	0.000379231
	792	1.39732
	793	6.49116e-05
	794	1.4004
	795	1.27685
	796	1.25402
	797	1.25421
	798	0.974323
	799	1.1254
	800	0.000272407
	801	1.53292
	802	0.00103281
	803	1.29734
	804	1.41932
	805	1.31946
	806	1.29871
	807	1.27457
	808	0.000161615
	809	1.35228
	810	1.29506
	811	1.42581
	812	0.000236984
	813	1.2169
	814	1.317
	815	1.37384
	816	0.00123508
	817	1.53015
	818	0.000395764
	819	1.33525
	820	0.00264338
	821	1.30433
	822	1.33279
	823	1.15619
	824	1.34566
	825	0.000153101
	826	0.000785649
	827	1.49662
	828	1.22526
	829	1.31297
	830	1.2694
	831	1.34604
	832	1.20764
	833	1.35834
	834	0.000673082
	835	1.32801
	836	1.31957
	837	1.41208
	838	1.44076
	839	9.78767e-05
	840	1.47843
	841	1.33233
	842	1.25548
	843	0.000219766
	844	1.33226
	845	1.45801
	846	0.00609069
	847	1.22355
	848	1.36219
	849	1.19644
	850	0.00319064
	851	1.22119
	852	1.29909
	853	1.32202
	854	1.3266
	855	1.32491
	856	0.000175883
	857	1.21928
	858	1.34641
	859	1.34829
	860	0.00287572
	861	0.000129121
	862	1.3998
	863	1.35448
	864	0.00107668
	865	0.00193389
	866	0.000218921
	867	1.22513
	868	1.0836
	869	1.41933
	870	1.58859
	871	1.29638
	872	0.00186134
	873	1.40003
	874	1.44795
	875	0.000193253
	876	0.00393619
	877	1.52706
	878	1.22082
	879	1.27996
	880	1.26305
	881	1.63175
	882	8.92611e-05
	883	1.34184
	884	1.47435
	885	1.30534
	886	1.28598
	887	0.000284821
	888	0.00920186
	889	4.05818e-05
	890	1.44965
	891	1.3154
	892	0.000288395
	893	8.37688e-05
	894	6.02871e-05
	895	1.41919
	896	1.31895
	897	1.29738
	898	1.25495
	899	1.33889
	900	1.28168
	901	0.000121873
	902	0.00326951
	903	1.28614
	904	0.0016999
	905	1.27341
	906	1.33672
	907	0.00605657
	908	1.4766
	909	1.27477
	910	1.12419
	911	1.24588
	912	0.000827129
	913	1.05083
	914	0.00154074
	915	4.60657e-05
	916	0.000258786
	917	0.00133124
	918	1.3559
	919	1.1665
	920	0.00436867
	921	0.000262201
	922	1.00943
	923	1.39402
	924	1.16673
	925	1.06682
	926	1.42452
	927	0.00235449
	928	0.00129875
	929	1.50107
	930	0.000256081
	931	1.49528
	932	1.29884
	933	1.34888
	934	1.29785
	935	1.367
	936	1.30998
	937	0.000565836
	938	0.00510096
	939	0.000421952
	940	1.2374
	941	9.41392e-05
	942	1.44149
	943	0.000610441
	944	0.000142916
	945	1.34482
	946	1.21588
	947	1.18377
	948	1.37287
	949	5.71874e-05
	950	1.33151
	951	1.2824
	952	1.19585
	953	0.0100492
	954	1.26142
	955	0.000267052
	956	1.40663
	957	1.33647
	958	1.32508
	959	0.000137265
	960	5.61509e-05
	961	1.31722
	962	0.000869633
	963	1.34982
	964	1.31099
	965	1.27995
	966	0.00306065
	967	1.2257
	968	0.00314679
	969	1.23111
	970	1.14404
	971	0.000222941
	972	1.49055
	973	0.000360966
	974	1.2786
	975	1.401
	976	1.50756
	977	1.17546
	978	1.4509
	979	1.48413
	980	0.000944901
	981	1.34723
	982	1.42046
	983	1.44612
	984	1.27418
	985	1.34916
	986	1.29386
	987	1.48011
	988	0.000234113
	989	1.3676
	990	0.00153365
	991	1.29573
	992	1.3527
	993	1.28695
	994	0.000127689
	995	1.21517
	996	0.00014089
	997	1.2339
	998	0.00147222
	999	0.00398267
	1000	1.47226
	1001	1.23715
	1002	1.43343
	1003	1.2942
	1004	0.000831947
	1005	0.0011553
	1006	0.000463944
	1007	1.20129
	1008	1.38344
	1009	1.14428
	1010	1.49673
	1011	1.29125
	1012	1.43509
	1013	1.36634
	1014	1.13294
	1015	1.34041
	1016	1.50331
	1017	1.3626
	1018	1.18281
	1019	1.28801
	1020	1.32859
	1021	1.39641
	1022	0.00016761
	1023	1.30399e-05
	1024	1.238
	1025	1.18401
	1026	0.00458512
	1027	1.34869
	1028	1.33392
	1029	0.00645203
	1030	2.15015
	1031	1.14946
	1032	1.34991
	1033	0.00010773
	1034	1.71774
	1035	1.29866
	1036	1.45359
	1037	0.000806837
	1038	1.4873
	1039	1.32845
	1040	0.000442313
	1041	1.16094
	1042	1.13417
	1043	1.35021
	1044	0.00556626
	1045	1.44597
	1046	0.000293513
	1047	1.34562
	1048	1.13854
	1049	0.000484689
	1050	0.00354527
	1051	1.47467
	1052	0.00149861
	1053	1.19332
	1054	0.00217845
	1055	1.31776
	1056	0.000399
	1057	0.000828082
	1058	1.25571
	1059	6.01902e-05
	1060	0.000184799
	1061	1.46279
	1062	0.0041769
	1063	1.18346
	1064	1.42189
	1065	1.51569
	1066	0.00596763
	1067	0.000819239
	1068	0.000322562
	1069	1.55075
	1070	1.47636
	1071	0.00324185
	1072	0.000342741
	1073	1.52574
	1074	0.00114117
	1075	1.43365
	1076	1.22792
	1077	1.31363
	1078	1.32526
	1079	0.000536646
	1080	1.4038
	1081	1.42754
	1082	1.40766
	1083	1.32781
	1084	1.30188
	1085	1.37578
	1086	0.00167947
	1087	1.32714
	1088	1.5235
	1089	1.37852
	1090	1.24573
	1091	0.000128318
	1092	0.00247861
	1093	1.43099
	1094	1.31189
	1095	4.79246e-05
	1096	1.12276
	1097	1.3558
	1098	8.81628e-05
	1099	1.4638
	1100	1.40896
	1101	1.35909
	1102	2.6449e-05
	1103	1.24359
	1104	0.00194726
	1105	0.00106517
	1106	1.38357
	1107	0.00125061
	1108	0.00029664
	1109	1.28592
	1110	1.1021
	1111	1.15065e-05
	1112	1.47579
	1113	1.41949
	1114	0.000505325
	1115	1.46506
	1116	1.10359
	1117	1.32768
	1118	1.46918
	1119	0.0024295
	1120	1.33377
	1121	1.29788
	1122	1.4333
	1123	1.34396
	1124	0.00371467
	1125	1.24303
	1126	1.1084
	1127	0.000448162
	1128	1.0084
	1129	0.00106752
	1130	0.00205159
	1131	1.22906
	1132	0.000346691
	1133	0.000301635
	1134	1.34578
	1135	0.00426514
	1136	1.32209
	1137	1.50595
	1138	1.45045
	1139	5.93712e-05
	1140	1.17963
	1141	1.33597
	1142	1.33577
	1143	0.00342085
	1144	0.00020304
	1145	0.00294447
	1146	1.26915
	1147	1.1458
	1148	1.21775
	1149	1.48112
	1150	5.68985e-05
	1151	1.63412
	1152	1.39263
	1153	1.32792
	1154	1.1764
	1155	1.3501
	1156	1.11739
	1157	1.41667
	1158	0.00755608
	1159	1.3857
	1160	0.00103476
	1161	1.11716
	1162	1.09045
	1163	1.04839
	1164	1.53324
	1165	1.18019
	1166	1.31761
	1167	1.36244
	1168	0.000817118
	1169	1.0859
	1170	5.02688e-05
	1171	0.000923612
	1172	1.32411
	1173	1.29763
	1174	0.00398777
	1175	1.1641
	1176	1.34351
	1177	1.33769
	1178	0.00330103
	1179	1.28905
	1180	1.25688
	1181	0.00370679
	1182	1.2752
	1183	1.45249
	1184	1.3616
	1185	7.34282e-05
	1186	1.24755
	1187	1.37445
	1188	1.21289
	1189	1.18903
	1190	1.32553
	1191	1.26793
	1192	1.19499
	1193	1.20104
	1194	1.31701
	1195	1.35951
	1196	1.24726
	1197	1.44293
	1198	1.37469
	1199	1.39483
	1200	1.14973
	1201	1.41562
	1202	0.000244732
	1203	1.38491
	1204	1.45556
	1205	1.26065
	1206	8.79528e-05
	1207	1.45397
	1208	1.22058
	1209	1.39038
	1210	1.3033
	1211	1.34292
	1212	1.37659
	1213	1.25236
	1214	1.32215
	1215	1.29689
	1216	7.40431e-06
	1217	1.44545
	1218	1.36118
	1219	1.39967
	1220	8.47534e-05
	1221	1.34125
	1222	1.16725
	1223	1.25293
	1224	1.44877
	1225	1.267
	1226	1.31616
	1227	1.34621
	1228	1.30654
	1229	1.48112
	1230	1.0919
	1231	1.32986
	1232	1.35118
	1233	1.14708
	1234	1.46762
	1235	1.26417
	1236	6.27975e-05
	1237	1.16623
	1238	1.31293
	1239	0.00439737
	1240	1.10281
	1241	1.15058
	1242	1.46567
	1243	1.11125
	1244	1.34305
	1245	0.00117276
	1246	0.0029856
	1247	5.65935e-05
	1248	1.38913
	1249	0.000260276
	1250	1.30106
	1251	1.30566
	1252	1.41663
	1253	1.34269
	1254	1.35597
	1255	1.34199
	1256	1.2137
	1257	0.00023797
	1258	1.36562
	1259	1.29768
	1260	1.14606
	1261	0.00013442
	1262	1.24189
	1263	0.00156848
	1264	1.24754
	1265	1.21542
	1266	1.42513
	1267	1.29704
	1268	1.48269
	1269	6.67754e-05
	1270	1.28204
	1271	1.14827
	1272	0.00111557
	1273	1.35965
	1274	1.1609
	1275	1.54271
	1276	0.00276784
	1277	0.0027332
	1278	1.36638
	1279	1.27172
	1280	0.000312341
	1281	0.000954986
	1282	1.35385
	1283	1.2707
	1284	0.000629303
	1285	0.00180333
	1286	1.3694
	1287	1.29559
	1288	0.000669659
	1289	1.53676
	1290	1.31182
	1291	1.24891
	1292	1.5547
	1293	1.23985
	1294	1.41897
	1295	1.10748
	1296	1.19687
	1297	0.00043447
	1298	1.27064
	1299	1.33247
	1300	8.8738e-05
	1301	1.35909
	1302	0.00104166
	1303	1.45536
	1304	1.10278
	1305	1.32824
	1306	0.000294346
	1307	1.28994
	1308	0.000454812
	1309	1.33598e-05
	1310	1.16389
	1311	1.31842
	1312	1.10454
	1313	1.23165
	1314	0.000494754
	1315	1.23342
	1316	0.000673839
	1317	1.58777
	1318	1.22687
	1319	1.26217
	1320	1.29621
	1321	1.20079
	1322	1.48921
	1323	1.29483
	1324	1.35758
	1325	1.35907
	1326	0.000222888
	1327	1.3148
	1328	1.21944
	1329	0.00105481
	1330	1.16922
	1331	1.35951
	1332	1.17904
	1333	1.46247
	1334	0.00364847
	1335	0.00223434
	1336	1.26098
	1337	0.000588798
	1338	1.48364
	1339	1.15758
	1340	0.00387564
	1341	1.30347
	1342	1.14523
	1343	1.16896
	1344	1.34137
	1345	1.55821
	1346	0.000201513
	1347	1.34316
	1348	1.51201
	1349	0.000351314
	1350	0.00144638
	1351	1.34199
	1352	0.00039021
	1353	1.45596
	1354	1.36284
	1355	0.00219271
	1356	1.46029
	1357	1.40798
	1358	1.31913
	1359	1.33154
	1360	1.35891
	1361	1.22314
	1362	9.81054e-05
	1363	0.000598828
	1364	1.52432
	1365	1.45542
	1366	0.00591189
	1367	1.18443
	1368	1.41357
	1369	1.34924
	1370	1.22095
	1371	1.36515
	1372	1.23014
	1373	1.2966
	1374	0.000432258
	1375	1.32395
	1376	0.00677615
	1377	1.24995
	1378	0.000433303
	1379	1.28857
	1380	1.24774
	1381	1.35066
	1382	1.34734
	1383	0.00496659
	1384	6.71056e-05
	1385	0.00120159
	1386	0.000533018
	1387	1.27596
	1388	1.14089
	1389	1.24655
	1390	0.000479357
	1391	1.14928
	1392	1.62511e-05
	1393	1.32185
	1394	1.19952
	1395	1.23416
	1396	1.14429
	1397	1.18242
	1398	1.18019
	1399	1.19749
	1400	1.44836
	1401	1.43731
	1402	0.000625076
	1403	1.19904
	1404	1.52386
	1405	1.50538
	1406	1.13178
	1407	1.33353
	1408	0.000353903
	1409	1.35271
	1410	1.34078
	1411	0.00430581
	1412	1.40131
	1413	0.000246
	1414	0.000240155
	1415	1.22192
	1416	1.32772
	1417	1.31164
	1418	1.48412
	1419	1.17299
	1420	1.21737
	1421	1.23967
	1422	1.32552
	1423	4.59603e-05
	1424	1.21165
	1425	5.30683e-05
	1426	1.46122
	1427	1.32259
	1428	1.28267
	1429	0.00537704
	1430	0.00215234
	1431	1.37902
	1432	1.30737
	1433	3.06522e-05
	1434	1.31579
	1435	0.000277849
	1436	1.32457
	1437	1.3052
	1438	1.43301
	1439	1.41665
	1440	1.35953
	1441	0.00119624
	1442	1.308
	1443	1.26101
	1444	0.000102526
	1445	1.16995
	1446	1.39672
	1447	1.41861
	1448	1.3294
	1449	1.30739
	1450	1.2781
	1451	1.1382
	1452	1.5131
	1453	0.000488055
	1454	0.00181648
	1455	1.45891
	1456	0.000187555
	1457	0.00017687
	1458	1.26419
	1459	1.45405
	1460	1.35672
	1461	1.36616
	1462	0.000614789
	1463	1.4695
	1464	1.39793
	1465	1.32094
	1466	1.44786
	1467	1.43475
	1468	1.46147
	1469	1.35017
	1470	0.00132614
	1471	1.22486
	1472	1.35366
	1473	3.87037e-05
	1474	0.00150326
	1475	1.30589
	1476	0.000353304
	1477	0.0012284
	1478	0.000556174
	1479	1.6525
	1480	8.57469e-05
	1481	1.33227
	1482	1.35313
	1483	1.18101
	1484	1.42271
	1485	1.3461
	1486	0.00334801
	1487	0.00193287
	1488	1.34586
	1489	3.26303
	1490	1.42892
	1491	1.36027
	1492	0.00317477
	1493	1.37116
	1494	1.45397
	1495	1.4306
	1496	1.32552
	1497	0.000102204
	1498	0.0015697
	1499	1.12004
	1500	1.26392
	1501	1.49045
	1502	1.37489
	1503	1.23536
	1504	1.60057
	1505	1.26041
	1506	1.65775
	1507	1.32889
	1508	1.32699
	1509	0.000213458
	1510	1.41685
	1511	0.000153938
	1512	1.34547
	1513	0.000436225
	1514	3.75149
	1515	3.78028e-05
	1516	1.12068
	1517	1.23628
	1518	1.40839
	1519	0.00233139
	1520	1.10883
	1521	1.4588
	1522	1.37806
	1523	1.32757
	1524	1.2327
	1525	1.27556
	1526	1.29421
	1527	0.00255106
	1528	0.00533184
	1529	0.000997739
	1530	1.36843
	1531	0.000717378
	1532	0.00209261
	1533	1.41889
	1534	1.54942
	1535	0.00257199
	1536	1.29894
	1537	1.3016
	1538	0.000567151
	1539	0.0042614
	1540	1.24775
	1541	1.36455
	1542	1.39045
	1543	1.2213
	1544	1.37816
	1545	1.16174
	1546	1.14377
	1547	1.18664
	1548	1.1164
	1549	1.2983
	1550	0.00486972
	1551	1.27407
	1552	1.0875
	1553	0.000397812
	1554	1.22643
	1555	0.00228
	1556	1.35756
	1557	1.34774
	1558	1.50832
	1559	1.1788
	1560	1.45158
	1561	0.00161549
	1562	1.32504
	1563	1.41216
	1564	1.48763
	1565	0.000849488
	1566	1.34967
	1567	1.35733
	1568	1.33953
	1569	1.51977
	1570	1.36515
	1571	0.0009364
	1572	1.00713
	1573	0.000393488
	1574	1.22839
	1575	1.47026
	1576	0.00296422
	1577	1.21926
	1578	1.39824
	1579	1.36127
	1580	0.00182947
	1581	1.28144
	1582	1.30546
	1583	0.000219236
	1584	2.34369e-05
	1585	1.29565
	1586	0.000636248
	1587	1.41798
	1588	1.33183
	1589	1.26479
	1590	1.32299
	1591	1.14021
	1592	1.34238
	1593	1.74792
	1594	1.08944
	1595	1.05122
	1596	1.33571
	1597	1.37541
	1598	1.19652
	1599	1.3307
	1600	1.18302
	1601	1.3789
	1602	1.14571
	1603	1.04726
	1604	0.000288662
	1605	1.33216
	1606	1.31899
	1607	0.00020571
	1608	1.44344
	1609	1.40914
	1610	1.35074
	1611	1.18755
	1612	1.35905
	1613	0.00159849
	1614	1.33591
	1615	1.29984
	1616	0.000521825
	1617	0.000101359
	1618	0.00820407
	1619	1.22784
	1620	1.22864
	1621	1.38003
	1622	1.04786
	1623	1.28964
	1624	1.50345
	1625	1.38001
	1626	1.40951
	1627	1.18185
	1628	1.19614
	1629	1.26221
	1630	1.1195
	1631	1.3699
	1632	0.00235358
	1633	0.000642034
	1634	0.000291568
	1635	0.000121585
	1636	1.43088
	1637	1.36023
	1638	1.40207
	1639	0.0104626
	1640	1.3652
	1641	0.000139626
	1642	1.35799
	1643	8.77127e-05
	1644	1.37452
	1645	0.000258383
	1646	1.34457
	1647	0.000212998
	1648	0.000380032
	1649	1.32295
	1650	0.000542054
	1651	0.988014
	1652	1.19161
	1653	8.1979e-05
	1654	0.00228566
	1655	0.000169034
	1656	0.000320096
	1657	1.09347
	1658	1.41263
	1659	1.31854
	1660	6.44497e-05
	1661	0.00342872
	1662	0.00155784
	1663	0.00272881
	1664	1.46883
	1665	0.000380634
	1666	1.23105
	1667	0.000556575
	1668	1.22584
	1669	1.54238
	1670	7.2367e-05
	1671	1.38875
	1672	1.30235
	1673	2.89525e-05
	1674	1.46146
	1675	1.05936
	1676	1.27963
	1677	1.29578
	1678	0.00062533
	1679	0.000505508
	1680	1.22648
	1681	1.33934
	1682	1.35932
	1683	0.000117552
	1684	1.4
	1685	1.27421
	1686	1.33396
	1687	1.48009
	1688	1.22005
	1689	0.00048234
	1690	1.29091
	1691	1.34924
	1692	1.32898
	1693	0.000860678
	1694	1.48453
	1695	1.11848
	1696	1.3068
	1697	1.20173
	1698	1.18288
	1699	1.12144
	1700	1.21092
	1701	0.00080195
	1702	0.000258333
	1703	9.81554e-05
	1704	0.000796736
	1705	1.33387
	1706	1.26511
	1707	1.28278
	1708	1.31758
	1709	1.29076
	1710	1.15113
	1711	1.23015
	1712	5.97094e-05
	1713	1.38793
	1714	1.25783
	1715	1.47466
	1716	0.000803463
	1717	0.000312496
	1718	1.40593
	1719	1.28288
	1720	1.12678
	1721	1.32802
	1722	0.949354
	1723	1.37339
	1724	1.16961
	1725	1.3913
	1726	1.38135
	1727	1.18904
	1728	0.000266941
	1729	1.13887
	1730	1.23502
	1731	0.000140849
	1732	1.48721
	1733	1.13531
	1734	1.40405
	1735	1.20742
	1736	1.36235
	1737	1.41096
	1738	8.7682e-06
	1739	1.191
	1740	0.00164279
	1741	1.21456
	1742	0.000143699
	1743	1.20584
	1744	0.00282663
	1745	1.19106
	1746	0.000147757
	1747	1.35822e-05
	1748	1.36702
	1749	0.00116699
	1750	1.43839
	1751	0.00160554
	1752	1.31671
	1753	1.63548
	1754	1.32681
	1755	1.28063
	1756	1.32175
	1757	1.23287
	1758	1.20863
	1759	0.000179533
	1760	1.30758
	1761	1.45325
	1762	1.42891
	1763	1.21338
	1764	1.42233
	1765	0.0100025
	1766	1.34585
	1767	0.00256862
	1768	0.000520464
	1769	1.39145
	1770	0.998862
	1771	1.46238
	1772	1.0788
	1773	1.28011
	1774	0.000586995
	1775	0.982653
	1776	1.18217
	1777	0.00595902
	1778	1.37238
	1779	0.00218467
	1780	1.3552
	1781	1.37575
	1782	9.30491e-05
	1783	1.33174
	1784	1.22402
	1785	1.15614
	1786	1.24727
	1787	1.45552
	1788	1.41844
	1789	1.32303
	1790	1.29269
	1791	1.20592
	1792	1.0761
	1793	1.22517
	1794	0.000187406
	1795	1.21722
	1796	1.29316
	1797	0.000273642
	1798	0.00213761
	1799	0.00026497

## Sheet: SFig. 3, row 2, column 2
Suppl. Fig. 3, row 2, column 2
	Z1 unit	per-unit Z1 response variances
	0	0.0409693
	1	0.175344
	2	0.0418225
	3	0.0448203
	4	0.168337
	5	0.152679
	6	0.133154
	7	0.0409492
	8	0.164318
	9	0.043174
	10	0.0450756
	11	0.147949
	12	0.142478
	13	0.138242
	14	0.178044
	15	0.162674
	16	0.0415181
	17	0.0438009
	18	0.161714
	19	0.143665
	20	0.133453
	21	0.0430399
	22	0.226294
	23	0.13269
	24	0.142089
	25	0.041376
	26	0.183359
	27	0.0440211
	28	0.141724
	29	0.0415351
	30	0.0427547
	31	0.162883
	32	0.0419961
	33	0.141015
	34	0.0436007
	35	0.186716
	36	0.166681
	37	0.152879
	38	0.183253
	39	0.155931
	40	0.161929
	41	0.151403
	42	0.19031
	43	0.0431436
	44	0.180039
	45	0.140365
	46	0.0430026
	47	0.127435
	48	0.161684
	49	0.210898
	50	0.041139
	51	0.0421195
	52	0.177889
	53	0.154882
	54	0.170053
	55	0.0433285
	56	0.144844
	57	0.0422924
	58	0.13801
	59	0.191395
	60	0.137653
	61	0.202222
	62	0.163093
	63	0.04348
	64	0.130189
	65	0.183292
	66	0.183951
	67	0.168289
	68	0.166001
	69	0.181906
	70	0.0417832
	71	0.0446179
	72	0.161936
	73	0.175231
	74	0.0436572
	75	0.192444
	76	0.183568
	77	0.134101
	78	0.169599
	79	0.146343
	80	0.122705
	81	0.126514
	82	0.159644
	83	0.0429607
	84	0.0418514
	85	0.145026
	86	0.224036
	87	0.0403442
	88	0.154581
	89	0.159948
	90	0.125911
	91	0.148319
	92	0.0421534
	93	0.176624
	94	0.160784
	95	0.161972
	96	0.164393
	97	0.198418
	98	0.0446665
	99	0.137149
	100	0.163678
	101	0.173397
	102	0.149848
	103	0.159237
	104	0.0423105
	105	0.159648
	106	0.172375
	107	0.191784
	108	0.0448306
	109	0.162029
	110	0.0415852
	111	0.1328
	112	0.0428809
	113	0.135168
	114	0.166608
	115	0.0443753
	116	0.0410346
	117	0.042594
	118	0.185637
	119	0.155558
	120	0.146026
	121	0.149443
	122	0.175871
	123	0.133307
	124	0.154603
	125	0.160432
	126	0.164515
	127	0.0426713
	128	0.0414948
	129	0.197931
	130	0.122512
	131	0.154114
	132	0.154605
	133	0.0441936
	134	0.0449753
	135	0.0428073
	136	0.128897
	137	0.0408417
	138	0.163058
	139	0.180682
	140	0.161323
	141	0.138934
	142	0.167741
	143	0.164849
	144	0.0405876
	145	0.187346
	146	0.1353
	147	0.164561
	148	0.0444001
	149	0.164245
	150	0.182291
	151	0.0422866
	152	0.162554
	153	0.155123
	154	0.0436047
	155	0.14034
	156	0.159371
	157	0.17058
	158	0.12744
	159	0.165019
	160	0.148843
	161	0.157195
	162	0.153412
	163	0.150959
	164	0.0427759
	165	0.191746
	166	0.0421399
	167	0.138753
	168	0.0428079
	169	0.191658
	170	0.18544
	171	0.159807
	172	0.0410816
	173	0.0420553
	174	0.186831
	175	0.154024
	176	0.149242
	177	0.0426127
	178	0.0433543
	179	0.0421529
	180	0.130977
	181	0.144813
	182	0.125499
	183	0.143092
	184	0.176722
	185	0.16215
	186	0.146166
	187	0.169271
	188	0.175891
	189	0.173817
	190	0.156586
	191	0.140084
	192	0.0433011
	193	0.042081
	194	0.171337
	195	0.164532
	196	0.150281
	197	0.186918
	198	0.0435886
	199	0.133693
	200	0.152914
	201	0.0406961
	202	0.10319
	203	0.154822
	204	0.165859
	205	0.163915
	206	0.0427128
	207	0.21755
	208	0.182619
	209	0.115602
	210	0.139841
	211	0.147498
	212	0.0397901
	213	0.155854
	214	0.168983
	215	0.172667
	216	0.135453
	217	0.182577
	218	0.147122
	219	0.176116
	220	0.118108
	221	0.175385
	222	0.0401176
	223	0.16749
	224	0.195269
	225	0.0432219
	226	0.190446
	227	0.0411406
	228	0.172586
	229	0.172745
	230	0.0402431
	231	0.165626
	232	0.153248
	233	0.148928
	234	0.0435761
	235	0.138159
	236	0.119075
	237	0.0411914
	238	0.0423792
	239	0.15315
	240	0.167576
	241	0.0420559
	242	0.0419996
	243	0.197407
	244	0.179177
	245	0.0417612
	246	0.144318
	247	0.157363
	248	0.178172
	249	0.162158
	250	0.118306
	251	0.154612
	252	0.171258
	253	0.133785
	254	0.136482
	255	0.180623
	256	0.145794
	257	0.140577
	258	0.190293
	259	0.178097
	260	0.143998
	261	0.175984
	262	0.250095
	263	0.129268
	264	0.144666
	265	0.168043
	266	0.0427123
	267	0.0399935
	268	0.0422182
	269	0.0405676
	270	0.0443928
	271	0.213995
	272	0.0409178
	273	0.115868
	274	0.136797
	275	0.167114
	276	0.168061
	277	0.130536
	278	0.14181
	279	0.0423403
	280	0.144848
	281	0.0437277
	282	0.187216
	283	0.120748
	284	0.201006
	285	0.127675
	286	0.135723
	287	0.131052
	288	0.131885
	289	0.0426047
	290	0.151265
	291	0.0428446
	292	0.131712
	293	0.0451413
	294	0.244494
	295	0.043569
	296	0.150098
	297	0.176912
	298	0.197572
	299	0.164193
	300	0.180179
	301	0.13733
	302	0.131328
	303	0.153753
	304	0.13102
	305	0.0415813
	306	0.175379
	307	0.151628
	308	0.148765
	309	0.0414365
	310	0.0452799
	311	0.136879
	312	0.156685
	313	0.0413721
	314	0.0418625
	315	0.142999
	316	0.192924
	317	0.125081
	318	0.174061
	319	0.156343
	320	0.0422644
	321	0.162728
	322	0.156039
	323	0.0432175
	324	0.156296
	325	0.0412575
	326	0.157573
	327	0.0433568
	328	0.0413116
	329	0.040573
	330	0.0414876
	331	0.193403
	332	0.14861
	333	0.162831
	334	0.0451073
	335	0.043816
	336	0.201439
	337	0.131512
	338	0.151412
	339	0.144121
	340	0.0424762
	341	0.222753
	342	0.0407115
	343	0.1473
	344	0.173257
	345	0.044214
	346	0.152054
	347	0.158838
	348	0.167325
	349	0.170726
	350	0.0448684
	351	0.0409834
	352	0.132344
	353	0.0406276
	354	0.042692
	355	0.146506
	356	0.140021
	357	0.0443125
	358	0.0447225
	359	0.151482
	360	0.135533
	361	0.0441497
	362	0.165245
	363	0.195907
	364	0.165456
	365	0.0420734
	366	0.0450392
	367	0.0422697
	368	0.149301
	369	0.149805
	370	0.134999
	371	0.0423385
	372	0.134033
	373	0.140321
	374	0.0440291
	375	0.187803
	376	0.0427773
	377	0.149096
	378	0.169003
	379	0.0391087
	380	0.171751
	381	0.0438034
	382	0.143861
	383	0.0407546
	384	0.158554
	385	0.167165
	386	0.0454278
	387	0.166296
	388	0.14086
	389	0.138606
	390	0.0378946
	391	0.130649
	392	0.159294
	393	0.0470326
	394	0.0421198
	395	0.162044
	396	0.0452054
	397	0.146544
	398	0.15583
	399	0.134889
	400	0.185268
	401	0.150977
	402	0.143859
	403	0.155829
	404	0.0422602
	405	0.0426568
	406	0.0405222
	407	0.0403376
	408	0.163853
	409	0.122912
	410	0.213499
	411	0.156505
	412	0.165282
	413	0.168858
	414	0.137809
	415	0.041582
	416	0.19328
	417	0.130082
	418	0.153018
	419	0.162593
	420	0.135441
	421	0.144988
	422	0.0421612
	423	0.133546
	424	0.0417788
	425	0.162052
	426	0.174487
	427	0.0436092
	428	0.186138
	429	0.183798
	430	0.152399
	431	0.169772
	432	0.172962
	433	0.197821
	434	0.171788
	435	0.15628
	436	0.173696
	437	0.160592
	438	0.166041
	439	0.0403564
	440	0.12975
	441	0.116275
	442	0.159901
	443	0.159688
	444	0.0436686
	445	0.0424547
	446	0.143223
	447	0.150804
	448	0.177948
	449	0.0416
	450	0.0439365
	451	0.163089
	452	0.0437716
	453	0.14216
	454	0.148929
	455	0.0436873
	456	0.0414207
	457	0.163467
	458	0.140003
	459	0.172276
	460	0.0441357
	461	0.0416603
	462	0.181191
	463	0.168107
	464	0.138793
	465	0.15862
	466	0.165488
	467	0.179748
	468	0.151508
	469	0.158965
	470	0.112245
	471	0.161013
	472	0.13946
	473	0.183903
	474	0.181081
	475	0.132752
	476	0.167382
	477	0.165184
	478	0.177699
	479	0.197585
	480	0.163562
	481	0.173946
	482	0.203221
	483	0.16358
	484	0.175049
	485	0.163491
	486	0.0401146
	487	0.137224
	488	0.10812
	489	0.159165
	490	0.187117
	491	0.148746
	492	0.161291
	493	0.112947
	494	0.165124
	495	0.0424168
	496	0.194701
	497	0.196496
	498	0.17484
	499	0.152045
	500	0.0398931
	501	0.0398402
	502	0.159847
	503	0.0410087
	504	0.213119
	505	0.0453845
	506	0.0421035
	507	0.045618
	508	0.0400469
	509	0.16266
	510	0.0404295
	511	0.137053
	512	0.0388536
	513	0.0427018
	514	0.137781
	515	0.124672
	516	0.142333
	517	0.0420944
	518	0.042264
	519	0.16589
	520	0.0433592
	521	0.0425922
	522	0.0397439
	523	0.143811
	524	0.139909
	525	0.165556
	526	0.0452977
	527	0.0424199
	528	0.0416795
	529	0.155867
	530	0.141506
	531	0.164392
	532	0.167932
	533	0.175194
	534	0.137067
	535	0.190066
	536	0.178541
	537	0.136828
	538	0.0445728
	539	0.0393881
	540	0.130634
	541	0.175445
	542	0.175592
	543	0.163334
	544	0.0422023
	545	0.0419707
	546	0.157048
	547	0.040421
	548	0.211685
	549	0.169976
	550	0.209618
	551	0.0405014
	552	0.160341
	553	0.158321
	554	0.0406862
	555	0.0430613
	556	0.0450327
	557	0.17393
	558	0.0445109
	559	0.0454021
	560	0.0437097
	561	0.170138
	562	0.0444349
	563	0.189365
	564	0.185301
	565	0.187066
	566	0.128576
	567	0.187487
	568	0.148051
	569	0.222234
	570	0.161665
	571	0.173266
	572	0.0442447
	573	0.0430526
	574	0.155004
	575	0.18426
	576	0.152588
	577	0.197396
	578	0.146328
	579	0.150467
	580	0.0410686
	581	0.131419
	582	0.167097
	583	0.133504
	584	0.170072
	585	0.11181
	586	0.0420196
	587	0.168462
	588	0.156013
	589	0.15372
	590	0.157767
	591	0.139682
	592	0.042166
	593	0.04365
	594	0.121151
	595	0.167367
	596	0.150083
	597	0.20049
	598	0.0433441
	599	0.042448
	600	0.188801
	601	0.0438523
	602	0.192628
	603	0.168861
	604	0.0396476
	605	0.152789
	606	0.150595
	607	0.164842
	608	0.167262
	609	0.0464953
	610	0.0451927
	611	0.177062
	612	0.135076
	613	0.153221
	614	0.190845
	615	0.148412
	616	0.171386
	617	0.137493
	618	0.0455859
	619	0.128662
	620	0.137201
	621	0.163131
	622	0.150426
	623	0.123042
	624	0.14117
	625	0.0422669
	626	0.181388
	627	0.132259
	628	0.0404753
	629	0.162502
	630	0.0414623
	631	0.184885
	632	0.15756
	633	0.0452558
	634	0.19378
	635	0.0442324
	636	0.154061
	637	0.188247
	638	0.0439977
	639	0.0426521
	640	0.176149
	641	0.211358
	642	0.0386632
	643	0.15136
	644	0.119493
	645	0.161822
	646	0.0456013
	647	0.156909
	648	0.175343
	649	0.153092
	650	0.130609
	651	0.161154
	652	0.0440657
	653	0.159107
	654	0.168052
	655	0.0437721
	656	0.141505
	657	0.14873
	658	0.0450992
	659	0.170655
	660	0.14022
	661	0.172341
	662	0.045535
	663	0.159199
	664	0.128491
	665	0.0419062
	666	0.0446956
	667	0.0436852
	668	0.187103
	669	0.155479
	670	0.122104
	671	0.0413704
	672	0.0446118
	673	0.140915
	674	0.130047
	675	0.187935
	676	0.170897
	677	0.17119
	678	0.195298
	679	0.0436757
	680	0.0450075
	681	0.188271
	682	0.0423051
	683	0.0403315
	684	0.14321
	685	0.155258
	686	0.140441
	687	0.131697
	688	0.152348
	689	0.0422689
	690	0.143632
	691	0.0420658
	692	0.041899
	693	0.0427176
	694	0.0435166
	695	0.0428132
	696	0.18851
	697	0.0434335
	698	0.126423
	699	0.140328
	700	0.0419541
	701	0.146182
	702	0.0422157
	703	0.162553
	704	0.194551
	705	0.0423871
	706	0.149456
	707	0.147587
	708	0.171639
	709	0.0450432
	710	0.0431885
	711	0.152107
	712	0.130172
	713	0.0423588
	714	0.151222
	715	0.157874
	716	0.174649
	717	0.225457
	718	0.169082
	719	0.0406841
	720	0.192259
	721	0.166469
	722	0.154976
	723	0.161437
	724	0.161087
	725	0.162754
	726	0.183997
	727	0.04667
	728	0.134227
	729	0.160728
	730	0.0437622
	731	0.0439765
	732	0.0434871
	733	0.174186
	734	0.143106
	735	0.13332
	736	0.182038
	737	0.160895
	738	0.1547
	739	0.162173
	740	0.127026
	741	0.192613
	742	0.0436157
	743	0.148767
	744	0.112575
	745	0.0429296
	746	0.174056
	747	0.0402117
	748	0.18511
	749	0.153538
	750	0.148192
	751	0.179219
	752	0.156875
	753	0.042112
	754	0.0414608
	755	0.0413167
	756	0.146804
	757	0.0396018
	758	0.129392
	759	0.160527
	760	0.147257
	761	0.167748
	762	0.174481
	763	0.0427976
	764	0.0441028
	765	0.0411103
	766	0.161029
	767	0.131579
	768	0.147926
	769	0.174126
	770	0.0409311
	771	0.139535
	772	0.127623
	773	0.159549
	774	0.0403515
	775	0.160725
	776	0.171324
	777	0.16426
	778	0.166129
	779	0.15774
	780	0.0414726
	781	0.152544
	782	0.0407506
	783	0.154907
	784	0.038764
	785	0.149838
	786	0.188106
	787	0.04121
	788	0.0442511
	789	0.168953
	790	0.153006
	791	0.0414514
	792	0.166458
	793	0.0400627
	794	0.171086
	795	0.188162
	796	0.200943
	797	0.150998
	798	0.121982
	799	0.158175
	800	0.0431521
	801	0.186521
	802	0.0451876
	803	0.139637
	804	0.173235
	805	0.222569
	806	0.148308
	807	0.159968
	808	0.0410073
	809	0.141069
	810	0.166355
	811	0.158978
	812	0.0413883
	813	0.126254
	814	0.187237
	815	0.160953
	816	0.0427341
	817	0.154954
	818	0.0426906
	819	0.17071
	820	0.0450169
	821	0.156338
	822	0.153195
	823	0.163005
	824	0.124416
	825	0.0420521
	826	0.0435581
	827	0.162045
	828	0.14444
	829	0.135619
	830	0.160378
	831	0.196832
	832	0.159196
	833	0.15237
	834	0.0482455
	835	0.133156
	836	0.139134
	837	0.131671
	838	0.165047
	839	0.0412879
	840	0.139211
	841	0.148946
	842	0.131587
	843	0.0420862
	844	0.134469
	845	0.152321
	846	0.0388406
	847	0.144837
	848	0.182434
	849	0.145697
	850	0.0464288
	851	0.137342
	852	0.180758
	853	0.161225
	854	0.143046
	855	0.17304
	856	0.0421528
	857	0.158235
	858	0.134373
	859	0.180466
	860	0.0425174
	861	0.0405066
	862	0.18017
	863	0.153871
	864	0.044206
	865	0.0443313
	866	0.0403186
	867	0.104113
	868	0.175094
	869	0.154482
	870	0.145175
	871	0.200995
	872	0.0437504
	873	0.167907
	874	0.146741
	875	0.0396376
	876	0.0428276
	877	0.187099
	878	0.118539
	879	0.193535
	880	0.164953
	881	0.193014
	882	0.0399656
	883	0.142641
	884	0.161486
	885	0.178198
	886	0.13908
	887	0.0410439
	888	0.0415005
	889	0.0439251
	890	0.162799
	891	0.162894
	892	0.0409363
	893	0.0418707
	894	0.040713
	895	0.185199
	896	0.165555
	897	0.18586
	898	0.143333
	899	0.193478
	900	0.190176
	901	0.0461705
	902	0.0463772
	903	0.130406
	904	0.0431273
	905	0.153104
	906	0.155886
	907	0.0423032
	908	0.202444
	909	0.139682
	910	0.128127
	911	0.151043
	912	0.0454367
	913	0.115534
	914	0.0417991
	915	0.0406731
	916	0.041799
	917	0.0453089
	918	0.169932
	919	0.165888
	920	0.044038
	921	0.0419143
	922	0.161401
	923	0.176618
	924	0.114686
	925	0.12796
	926	0.151782
	927	0.0474594
	928	0.0442898
	929	0.188105
	930	0.0408785
	931	0.169819
	932	0.142663
	933	0.13694
	934	0.142995
	935	0.160587
	936	0.15826
	937	0.042601
	938	0.0415172
	939	0.0408829
	940	0.146938
	941	0.0404072
	942	0.158675
	943	0.0428568
	944	0.0427643
	945	0.161447
	946	0.152124
	947	0.142523
	948	0.177525
	949	0.0419182
	950	0.122472
	951	0.193104
	952	0.152617
	953	0.0391756
	954	0.18442
	955	0.0447449
	956	0.136146
	957	0.183817
	958	0.1822
	959	0.0414238
	960	0.0393441
	961	0.162913
	962	0.0424127
	963	0.183798
	964	0.152309
	965	0.142183
	966	0.0448329
	967	0.154869
	968	0.0430276
	969	0.157125
	970	0.190733
	971	0.0422508
	972	0.156242
	973	0.0407223
	974	0.19136
	975	0.164729
	976	0.173201
	977	0.203597
	978	0.155996
	979	0.177304
	980	0.0407717
	981	0.211293
	982	0.1873
	983	0.15661
	984	0.133583
	985	0.17102
	986	0.154651
	987	0.16243
	988	0.0420861
	989	0.178347
	990	0.0431974
	991	0.171508
	992	0.177672
	993	0.153508
	994	0.0407449
	995	0.202212
	996	0.039804
	997	0.144909
	998	0.0442553
	999	0.0418706
	1000	0.171598
	1001	0.158615
	1002	0.178929
	1003	0.146138
	1004	0.0427256
	1005	0.0431477
	1006	0.0441609
	1007	0.152743
	1008	0.17784
	1009	0.159503
	1010	0.160789
	1011	0.156063
	1012	0.211257
	1013	0.155
	1014	0.153173
	1015	0.157696
	1016	0.171331
	1017	0.161695
	1018	0.131705
	1019	0.156788
	1020	0.145504
	1021	0.178787
	1022	0.0443149
	1023	0.0411025
	1024	0.156811
	1025	0.18165
	1026	0.042756
	1027	0.136464
	1028	0.141932
	1029	0.0388709
	1030	0.338396
	1031	0.158023
	1032	0.14659
	1033	0.0394975
	1034	0.199927
	1035	0.160517
	1036	0.159995
	1037	0.0436957
	1038	0.184526
	1039	0.170921
	1040	0.0438737
	1041	0.141171
	1042	0.196999
	1043	0.151388
	1044	0.0439693
	1045	0.17649
	1046	0.0409818
	1047	0.195341
	1048	0.130188
	1049	0.0423376
	1050	0.0421899
	1051	0.187412
	1052	0.0442099
	1053	0.129018
	1054	0.0429342
	1055	0.144149
	1056	0.0407051
	1057	0.0445206
	1058	0.159518
	1059	0.0411121
	1060	0.0415446
	1061	0.15007
	1062	0.0415224
	1063	0.169215
	1064	0.205077
	1065	0.201878
	1066	0.0426051
	1067	0.0426548
	1068	0.0421003
	1069	0.246657
	1070	0.161705
	1071	0.0458655
	1072	0.0449338
	1073	0.171781
	1074	0.0445824
	1075	0.176231
	1076	0.16119
	1077	0.180258
	1078	0.124812
	1079	0.0430973
	1080	0.149884
	1081	0.143702
	1082	0.162396
	1083	0.164098
	1084	0.161772
	1085	0.134419
	1086	0.0431093
	1087	0.161239
	1088	0.140402
	1089	0.198102
	1090	0.149471
	1091	0.0407503
	1092	0.0415385
	1093	0.166959
	1094	0.135645
	1095	0.0395664
	1096	0.119678
	1097	0.158234
	1098	0.0387945
	1099	0.143063
	1100	0.169707
	1101	0.186188
	1102	0.0385503
	1103	0.181098
	1104	0.0442866
	1105	0.0447676
	1106	0.141695
	1107	0.0438593
	1108	0.0457443
	1109	0.168002
	1110	0.128221
	1111	0.0396554
	1112	0.192235
	1113	0.205874
	1114	0.0433873
	1115	0.18455
	1116	0.147221
	1117	0.166362
	1118	0.168571
	1119	0.0449205
	1120	0.177345
	1121	0.17272
	1122	0.148585
	1123	0.178308
	1124	0.040409
	1125	0.155188
	1126	0.136103
	1127	0.0445206
	1128	0.178908
	1129	0.0435953
	1130	0.042829
	1131	0.182134
	1132	0.0441519
	1133	0.0411509
	1134	0.147295
	1135	0.0464838
	1136	0.172233
	1137	0.191508
	1138	0.121869
	1139	0.0419281
	1140	0.153051
	1141	0.151451
	1142	0.163901
	1143	0.0428362
	1144	0.040966
	1145	0.0471563
	1146	0.142565
	1147	0.157039
	1148	0.196512
	1149	0.176432
	1150	0.0421862
	1151	0.216241
	1152	0.171014
	1153	0.150208
	1154	0.200781
	1155	0.167292
	1156	0.13352
	1157	0.118217
	1158	0.0421901
	1159	0.198933
	1160	0.0426012
	1161	0.186093
	1162	0.165341
	1163	0.136042
	1164	0.171707
	1165	0.17629
	1166	0.141481
	1167	0.152361
	1168	0.0411958
	1169	0.14042
	1170	0.041818
	1171	0.0418688
	1172	0.138682
	1173	0.157932
	1174	0.0421192
	1175	0.138503
	1176	0.213315
	1177	0.186632
	1178	0.0421247
	1179	0.17406
	1180	0.133933
	1181	0.0443408
	1182	0.147157
	1183	0.152514
	1184	0.185725
	1185	0.0425306
	1186	0.178237
	1187	0.21854
	1188	0.144519
	1189	0.196015
	1190	0.129656
	1191	0.181752
	1192	0.176167
	1193	0.164662
	1194	0.164375
	1195	0.173316
	1196	0.134322
	1197	0.176245
	1198	0.12149
	1199	0.19419
	1200	0.18327
	1201	0.157061
	1202	0.0408698
	1203	0.15281
	1204	0.128547
	1205	0.147291
	1206	0.0394785
	1207	0.15932
	1208	0.145964
	1209	0.174281
	1210	0.170754
	1211	0.165532
	1212	0.170637
	1213	0.133428
	1214	0.147377
	1215	0.156159
	1216	0.0389428
	1217	0.173358
	1218	0.172518
	1219	0.148174
	1220	0.0415377
	1221	0.16755
	1222	0.158936
	1223	0.150312
	1224	0.175361
	1225	0.186861
	1226	0.13614
	1227	0.153044
	1228	0.128951
	1229	0.141555
	1230	0.163949
	1231	0.184888
	1232	0.18307
	1233	0.159725
	1234	0.181813
	1235	0.152686
	1236	0.0408153
	1237	0.172521
	1238	0.170936
	1239	0.0413665
	1240	0.192495
	1241	0.192236
	1242	0.156555
	1243	0.13195
	1244	0.180093
	1245	0.0466354
	1246	0.0432918
	1247	0.0388387
	1248	0.17946
	1249	0.0398871
	1250	0.131373
	1251	0.139523
	1252	0.202546
	1253	0.146165
	1254	0.147991
	1255	0.18312
	1256	0.161272
	1257	0.0414229
	1258	0.134578
	1259	0.170066
	1260	0.127579
	1261	0.0419047
	1262	0.159642
	1263	0.0426653
	1264	0.15273
	1265	0.186921
	1266	0.14389
	1267	0.144476
	1268	0.199507
	1269	0.0433301
	1270	0.194498
	1271	0.142538
	1272	0.0437815
	1273	0.192407
	1274	0.130373
	1275	0.18584
	1276	0.0412939
	1277	0.0431036
	1278	0.186027
	1279	0.14433
	1280	0.0424408
	1281	0.04281
	1282	0.174252
	1283	0.135248
	1284	0.0446656
	1285	0.0441892
	1286	0.135967
	1287	0.15476
	1288	0.0426861
	1289	0.151323
	1290	0.146441
	1291	0.179101
	1292	0.137251
	1293	0.155122
	1294	0.142362
	1295	0.116846
	1296	0.0998378
	1297	0.0412658
	1298	0.182521
	1299	0.165701
	1300	0.0411456
	1301	0.173505
	1302	0.0436478
	1303	0.163928
	1304	0.163351
	1305	0.165952
	1306	0.0415658
	1307	0.125326
	1308	0.0443618
	1309	0.0404219
	1310	0.144199
	1311	0.173918
	1312	0.171401
	1313	0.168205
	1314	0.0436991
	1315	0.143015
	1316	0.0452653
	1317	0.192308
	1318	0.117508
	1319	0.142193
	1320	0.178789
	1321	0.150556
	1322	0.128378
	1323	0.178691
	1324	0.1824
	1325	0.180667
	1326	0.0427157
	1327	0.200235
	1328	0.199761
	1329	0.0445228
	1330	0.165998
	1331	0.178819
	1332	0.151731
	1333	0.264591
	1334	0.0407913
	1335	0.0437612
	1336	0.144292
	1337	0.0434503
	1338	0.143494
	1339	0.137054
	1340	0.0450659
	1341	0.194469
	1342	0.157724
	1343	0.193295
	1344	0.145522
	1345	0.151729
	1346	0.0431546
	1347	0.154949
	1348	0.153196
	1349	0.0417765
	1350	0.0469471
	1351	0.133991
	1352	0.0427525
	1353	0.171446
	1354	0.137921
	1355	0.0414884
	1356	0.165706
	1357	0.161758
	1358	0.170542
	1359	0.146489
	1360	0.186869
	1361	0.16647
	1362	0.0401104
	1363	0.0444569
	1364	0.165721
	1365	0.167979
	1366	0.0421644
	1367	0.169079
	1368	0.130126
	1369	0.172422
	1370	0.15305
	1371	0.196577
	1372	0.160536
	1373	0.157021
	1374	0.0416046
	1375	0.173957
	1376	0.0392618
	1377	0.149119
	1378	0.0419138
	1379	0.152398
	1380	0.110623
	1381	0.170699
	1382	0.184712
	1383	0.0414266
	1384	0.0399137
	1385	0.0454886
	1386	0.0411668
	1387	0.157213
	1388	0.11166
	1389	0.159371
	1390	0.0428439
	1391	0.177374
	1392	0.0397296
	1393	0.155256
	1394	0.13882
	1395	0.153638
	1396	0.118178
	1397	0.17038
	1398	0.140256
	1399	0.17108
	1400	0.206768
	1401	0.222952
	1402	0.0431598
	1403	0.172896
	1404	0.180235
	1405	0.138714
	1406	0.152308
	1407	0.172687
	1408	0.0419718
	1409	0.149946
	1410	0.202071
	1411	0.0423134
	1412	0.166379
	1413	0.0429011
	1414	0.0435675
	1415	0.169558
	1416	0.18669
	1417	0.152007
	1418	0.218906
	1419	0.172164
	1420	0.160665
	1421	0.132855
	1422	0.157656
	1423	0.0422609
	1424	0.134552
	1425	0.0406275
	1426	0.216874
	1427	0.172634
	1428	0.142665
	1429	0.041641
	1430	0.0443152
	1431	0.183093
	1432	0.154037
	1433	0.0388963
	1434	0.156604
	1435	0.0406981
	1436	0.160463
	1437	0.138135
	1438	0.164045
	1439	0.190291
	1440	0.166864
	1441	0.0437287
	1442	0.172647
	1443	0.148344
	1444	0.0396172
	1445	0.124776
	1446	0.169391
	1447	0.13902
	1448	0.182416
	1449	0.175052
	1450	0.154466
	1451	0.134513
	1452	0.175026
	1453	0.0407858
	1454	0.0432204
	1455	0.162678
	1456	0.0410781
	1457	0.0406285
	1458	0.169779
	1459	0.19891
	1460	0.181732
	1461	0.174186
	1462	0.0427798
	1463	0.192324
	1464	0.192092
	1465	0.12119
	1466	0.184326
	1467	0.170716
	1468	0.199825
	1469	0.160778
	1470	0.0461918
	1471	0.136898
	1472	0.222607
	1473	0.0418093
	1474	0.046532
	1475	0.145139
	1476	0.045586
	1477	0.041925
	1478	0.0427745
	1479	0.169996
	1480	0.0441578
	1481	0.173459
	1482	0.154156
	1483	0.169835
	1484	0.181561
	1485	0.147452
	1486	0.044194
	1487	0.0444087
	1488	0.15013
	1489	0.430801
	1490	0.24457
	1491	0.150823
	1492	0.0427916
	1493	0.163481
	1494	0.144859
	1495	0.191071
	1496	0.182482
	1497	0.0391209
	1498	0.0445638
	1499	0.181278
	1500	0.136581
	1501	0.192521
	1502	0.156832
	1503	0.179493
	1504	0.315801
	1505	0.147089
	1506	0.20564
	1507	0.18371
	1508	0.14906
	1509	0.0408414
	1510	0.135573
	1511	0.0410731
	1512	0.11421
	1513	0.0437744
	1514	0.509786
	1515	0.0402378
	1516	0.140912
	1517	0.127685
	1518	0.158808
	1519	0.0438027
	1520	0.126071
	1521	0.163798
	1522	0.207722
	1523	0.162684
	1524	0.177558
	1525	0.149142
	1526	0.180143
	1527	0.0424865
	1528	0.0668962
	1529	0.0421756
	1530	0.125781
	1531	0.0439958
	1532	0.0425135
	1533	0.176609
	1534	0.227731
	1535	0.0419848
	1536	0.203244
	1537	0.189807
	1538	0.0398081
	1539	0.0398553
	1540	0.177142
	1541	0.139221
	1542	0.206712
	1543	0.156998
	1544	0.146703
	1545	0.139737
	1546	0.137462
	1547	0.150073
	1548	0.146502
	1549	0.163835
	1550	0.0417397
	1551	0.152732
	1552	0.15843
	1553	0.0445769
	1554	0.16351
	1555	0.0453648
	1556	0.133259
	1557	0.156404
	1558	0.187572
	1559	0.164229
	1560	0.221592
	1561	0.0455974
	1562	0.181662
	1563	0.1832
	1564	0.138208
	1565	0.044389
	1566	0.194264
	1567	0.120445
	1568	0.121382
	1569	0.192859
	1570	0.214526
	1571	0.0442353
	1572	0.117552
	1573	0.0432307
	1574	0.183293
	1575	0.149374
	1576	0.0425661
	1577	0.176886
	1578	0.159038
	1579	0.175329
	1580	0.0455813
	1581	0.167255
	1582	0.15109
	1583	0.0398896
	1584	0.0412173
	1585	0.176654
	1586	0.0432797
	1587	0.156737
	1588	0.153264
	1589	0.147449
	1590	0.170302
	1591	0.146448
	1592	0.190542
	1593	0.190171
	1594	0.167248
	1595	0.127561
	1596	0.156382
	1597	0.164729
	1598	0.21253
	1599	0.159053
	1600	0.186398
	1601	0.160798
	1602	0.159689
	1603	0.131293
	1604	0.0415886
	1605	0.167371
	1606	0.175057
	1607	0.0408035
	1608	0.139048
	1609	0.195639
	1610	0.151117
	1611	0.14213
	1612	0.195607
	1613	0.0451909
	1614	0.146665
	1615	0.168204
	1616	0.041629
	1617	0.0430387
	1618	0.0432271
	1619	0.183128
	1620	0.165937
	1621	0.171323
	1622	0.141596
	1623	0.151106
	1624	0.187508
	1625	0.145155
	1626	0.180402
	1627	0.176749
	1628	0.150493
	1629	0.171466
	1630	0.149543
	1631	0.159084
	1632	0.0420758
	1633	0.0457601
	1634	0.0416988
	1635	0.0433551
	1636	0.168933
	1637	0.203613
	1638	0.187365
	1639	0.0387751
	1640	0.194007
	1641	0.0390004
	1642	0.145627
	1643	0.0401912
	1644	0.154497
	1645	0.0415975
	1646	0.177837
	1647	0.0411571
	1648	0.0417211
	1649	0.171937
	1650	0.0406577
	1651	0.104536
	1652	0.141904
	1653	0.0395306
	1654	0.0408406
	1655	0.0398366
	1656	0.0426758
	1657	0.136152
	1658	0.15408
	1659	0.162402
	1660	0.0415854
	1661	0.0429463
	1662	0.0424395
	1663	0.0453842
	1664	0.154604
	1665	0.0412429
	1666	0.155725
	1667	0.043579
	1668	0.177648
	1669	0.209593
	1670	0.0403444
	1671	0.17697
	1672	0.165334
	1673	0.0417136
	1674	0.154959
	1675	0.128928
	1676	0.128507
	1677	0.152146
	1678	0.0413431
	1679	0.0418646
	1680	0.139614
	1681	0.161892
	1682	0.161098
	1683	0.0404038
	1684	0.1312
	1685	0.15983
	1686	0.176532
	1687	0.15541
	1688	0.159491
	1689	0.0415949
	1690	0.129355
	1691	0.181214
	1692	0.17698
	1693	0.0420151
	1694	0.191328
	1695	0.147818
	1696	0.132099
	1697	0.158453
	1698	0.136551
	1699	0.169396
	1700	0.185988
	1701	0.0453961
	1702	0.0407106
	1703	0.041252
	1704	0.042378
	1705	0.135867
	1706	0.157432
	1707	0.139409
	1708	0.163936
	1709	0.175199
	1710	0.193856
	1711	0.15154
	1712	0.0380686
	1713	0.149335
	1714	0.145885
	1715	0.15257
	1716	0.0418295
	1717	0.0405365
	1718	0.180601
	1719	0.140125
	1720	0.158478
	1721	0.168251
	1722	0.126729
	1723	0.179515
	1724	0.161464
	1725	0.168782
	1726	0.135653
	1727	0.150053
	1728	0.0427218
	1729	0.182381
	1730	0.159846
	1731	0.0388996
	1732	0.179354
	1733	0.188837
	1734	0.187843
	1735	0.150342
	1736	0.170737
	1737	0.163272
	1738	0.0422051
	1739	0.159865
	1740	0.0464617
	1741	0.184116
	1742	0.0408774
	1743	0.141136
	1744	0.0412738
	1745	0.138843
	1746	0.0406221
	1747	0.0418502
	1748	0.195599
	1749	0.042642
	1750	0.129263
	1751	0.0439323
	1752	0.161493
	1753	0.248257
	1754	0.160731
	1755	0.160066
	1756	0.147408
	1757	0.191111
	1758	0.164307
	1759	0.0407447
	1760	0.141881
	1761	0.14052
	1762	0.189396
	1763	0.193817
	1764	0.153482
	1765	0.0404004
	1766	0.160876
	1767	0.0443196
	1768	0.0427898
	1769	0.17051
	1770	0.143421
	1771	0.145501
	1772	0.135517
	1773	0.1439
	1774	0.0428459
	1775	0.134584
	1776	0.147879
	1777	0.042052
	1778	0.138497
	1779	0.0430306
	1780	0.122818
	1781	0.199023
	1782	0.0408822
	1783	0.141278
	1784	0.139584
	1785	0.138721
	1786	0.164032
	1787	0.122301
	1788	0.165506
	1789	0.163895
	1790	0.167693
	1791	0.147671
	1792	0.140075
	1793	0.138077
	1794	0.041112
	1795	0.20177
	1796	0.192222
	1797	0.0415293
	1798	0.0414794
	1799	0.0411895

## Sheet: SFig. 3, row 3, column 2
Suppl. Fig. 3, row 3, column 2
	Z1 unit	per-unit Z1 mean squared rec. fields
	0	5.90002e-09
	1	0.000652927
	2	2.01755e-08
	3	1.11847e-07
	4	0.000662016
	5	0.000608921
	6	0.000680284
	7	3.63263e-09
	8	0.000567695
	9	2.6332e-08
	10	1.35521e-08
	11	0.000655789
	12	0.000618201
	13	0.000554541
	14	0.000620119
	15	0.000647554
	16	4.94656e-09
	17	1.67759e-07
	18	0.000622069
	19	0.000575351
	20	0.000557539
	21	2.48036e-08
	22	0.000715527
	23	0.000641953
	24	0.000594943
	25	2.03686e-07
	26	0.000581887
	27	6.10716e-09
	28	0.000717294
	29	5.42652e-09
	30	6.53173e-09
	31	0.000637212
	32	6.8667e-09
	33	0.000678978
	34	8.86799e-09
	35	0.000656476
	36	0.000785329
	37	0.000639609
	38	0.000686116
	39	0.000763892
	40	0.000613432
	41	0.000612057
	42	0.00066063
	43	5.07436e-08
	44	0.000613276
	45	0.00061137
	46	1.94128e-07
	47	0.000639606
	48	0.00062358
	49	0.000649771
	50	3.0067e-09
	51	1.19e-08
	52	0.000704596
	53	0.000674136
	54	0.000621873
	55	2.61803e-08
	56	0.000610956
	57	5.64699e-09
	58	0.000604399
	59	0.000635697
	60	0.000632276
	61	0.000788186
	62	0.000573792
	63	1.49051e-08
	64	0.000673208
	65	0.000619742
	66	0.000664404
	67	0.000594087
	68	0.000665989
	69	0.000671075
	70	8.90983e-09
	71	8.35244e-08
	72	0.000658255
	73	0.000651295
	74	9.75891e-08
	75	0.000647463
	76	0.000657812
	77	0.000638902
	78	0.000661576
	79	0.000657952
	80	0.000577781
	81	0.000543905
	82	0.000669891
	83	1.6085e-08
	84	1.18221e-07
	85	0.000632003
	86	0.000649002
	87	1.75382e-07
	88	0.000695026
	89	0.000654341
	90	0.000599993
	91	0.000619566
	92	9.05253e-08
	93	0.00065686
	94	0.000570313
	95	0.000625632
	96	0.000644451
	97	0.000648761
	98	4.84391e-08
	99	0.000596597
	100	0.000595821
	101	0.000696353
	102	0.000674
	103	0.000721635
	104	8.24853e-09
	105	0.000669165
	106	0.000657014
	107	0.000599589
	108	3.51823e-08
	109	0.000617532
	110	7.37258e-09
	111	0.000675486
	112	5.87167e-09
	113	0.000652514
	114	0.000654006
	115	4.71183e-08
	116	1.20533e-08
	117	8.2733e-08
	118	0.000628683
	119	0.000596983
	120	0.000621371
	121	0.000558952
	122	0.000661233
	123	0.000647437
	124	0.000594543
	125	0.000673203
	126	0.000617185
	127	1.94637e-07
	128	1.41319e-08
	129	0.000663839
	130	0.000646391
	131	0.000667633
	132	0.000666341
	133	6.6285e-08
	134	6.56519e-08
	135	2.31844e-07
	136	0.000428173
	137	2.9933e-08
	138	0.000641821
	139	0.000678093
	140	0.000644059
	141	0.00067687
	142	0.000665652
	143	0.000632368
	144	3.31153e-09
	145	0.000649997
	146	0.000644709
	147	0.000535665
	148	7.16199e-08
	149	0.000638164
	150	0.000611918
	151	1.94236e-07
	152	0.000681492
	153	0.000666088
	154	7.13335e-09
	155	0.000670303
	156	0.000632253
	157	0.000652451
	158	0.000582996
	159	0.000592135
	160	0.000604448
	161	0.000662305
	162	0.000590667
	163	0.000693219
	164	1.71329e-07
	165	0.000645711
	166	1.4243e-07
	167	0.0006438
	168	2.00523e-07
	169	0.00061224
	170	0.000619682
	171	0.000637572
	172	1.5263e-07
	173	5.53126e-09
	174	0.000643775
	175	0.000563876
	176	0.000462602
	177	1.0632e-08
	178	1.19918e-07
	179	7.76686e-09
	180	0.000528318
	181	0.000628438
	182	0.000639169
	183	0.000568494
	184	0.000653991
	185	0.000636037
	186	0.000621734
	187	0.000689691
	188	0.000592631
	189	0.000720028
	190	0.000671579
	191	0.000663966
	192	1.64539e-07
	193	1.13503e-08
	194	0.000657705
	195	0.000578854
	196	0.000635704
	197	0.000609331
	198	7.31945e-09
	199	0.000634787
	200	0.000662711
	201	6.30763e-08
	202	0.000612293
	203	0.000676727
	204	0.000569249
	205	0.000631797
	206	9.56725e-09
	207	0.000699368
	208	0.00057394
	209	0.00048944
	210	0.000759443
	211	0.000610364
	212	4.13066e-09
	213	0.000702707
	214	0.000663236
	215	0.000590742
	216	0.000678705
	217	0.000666969
	218	0.000653137
	219	0.00047143
	220	0.000553481
	221	0.000663663
	222	7.01741e-09
	223	0.00066824
	224	0.000655293
	225	3.35311e-08
	226	0.000558679
	227	5.9106e-09
	228	0.000549543
	229	0.000678645
	230	5.75982e-09
	231	0.00062591
	232	0.000652759
	233	0.000607957
	234	4.04855e-09
	235	0.000648909
	236	0.000503625
	237	2.97943e-09
	238	4.85875e-08
	239	0.000643133
	240	0.000571208
	241	3.24867e-08
	242	4.3869e-09
	243	0.00116107
	244	0.000680044
	245	9.61261e-09
	246	0.000672116
	247	0.000640774
	248	0.000582427
	249	0.000636251
	250	0.000644436
	251	0.000637918
	252	0.000565214
	253	0.000614253
	254	0.000662409
	255	0.000676457
	256	0.000549968
	257	0.000673556
	258	0.000657735
	259	0.000628636
	260	0.000626414
	261	0.000658286
	262	0.00065915
	263	0.000661578
	264	0.000551786
	265	0.000666096
	266	1.10471e-08
	267	5.20658e-09
	268	1.14773e-08
	269	9.1467e-09
	270	2.65861e-08
	271	0.000572634
	272	6.66114e-09
	273	0.000570238
	274	0.000540963
	275	0.00067283
	276	0.00058985
	277	0.000474984
	278	0.000549369
	279	4.80564e-08
	280	0.000589472
	281	3.47979e-08
	282	0.000621732
	283	0.000652892
	284	0.000672272
	285	0.00063494
	286	0.00072774
	287	0.000545565
	288	0.000561972
	289	2.09184e-08
	290	0.000605051
	291	1.24308e-07
	292	0.000624014
	293	2.89289e-08
	294	0.000885095
	295	4.566e-08
	296	0.00059858
	297	0.000657803
	298	0.000646235
	299	0.000628091
	300	0.000687936
	301	0.000626799
	302	0.000570081
	303	0.000540959
	304	0.00046472
	305	4.34667e-09
	306	0.000607047
	307	0.000665812
	308	0.000541987
	309	1.31361e-08
	310	4.75357e-08
	311	0.000692433
	312	0.000492816
	313	1.90047e-07
	314	4.86834e-08
	315	0.00068631
	316	0.000654568
	317	0.000646059
	318	0.000672094
	319	0.000618945
	320	1.82849e-08
	321	0.000658109
	322	0.000638599
	323	1.13727e-08
	324	0.000696257
	325	3.90082e-09
	326	0.000584682
	327	4.74922e-08
	328	1.07758e-08
	329	8.30622e-09
	330	1.92388e-08
	331	0.000598721
	332	0.000664743
	333	0.000549258
	334	1.67988e-07
	335	1.22347e-07
	336	0.000600574
	337	0.00054993
	338	0.000670354
	339	0.000614502
	340	5.10912e-08
	341	0.000659984
	342	2.44943e-08
	343	0.000616531
	344	0.000661808
	345	7.07537e-08
	346	0.000663403
	347	0.000642258
	348	0.000693616
	349	0.000664749
	350	2.56694e-08
	351	3.10437e-09
	352	0.000668539
	353	1.68253e-07
	354	8.29748e-08
	355	0.000631205
	356	0.000599819
	357	2.39643e-08
	358	7.23669e-08
	359	0.000582768
	360	0.000551295
	361	9.10688e-08
	362	0.000643518
	363	0.000581207
	364	0.000624784
	365	5.22563e-08
	366	1.80735e-08
	367	1.8026e-08
	368	0.00065747
	369	0.000590064
	370	0.000689781
	371	2.20409e-08
	372	0.00064165
	373	0.000656695
	374	9.15035e-09
	375	0.000645533
	376	3.93813e-08
	377	0.000654438
	378	0.000608344
	379	2.60444e-07
	380	0.000578466
	381	7.08494e-09
	382	0.000660597
	383	7.49307e-09
	384	0.000651491
	385	0.000687253
	386	1.62667e-07
	387	0.000664118
	388	0.000638863
	389	0.000580553
	390	2.21974e-07
	391	0.000666195
	392	0.000629091
	393	3.98581e-08
	394	1.91029e-07
	395	0.000602351
	396	5.51491e-08
	397	0.000568581
	398	0.000621064
	399	0.000471669
	400	0.000649403
	401	0.000639559
	402	0.000677849
	403	0.000596336
	404	8.08446e-09
	405	6.53537e-09
	406	4.09632e-09
	407	5.47117e-09
	408	0.000573604
	409	0.000541916
	410	0.000665095
	411	0.000657312
	412	0.000619807
	413	0.000614994
	414	0.000647763
	415	9.27257e-08
	416	0.000684581
	417	0.000652073
	418	0.000668471
	419	0.000595688
	420	0.000657023
	421	0.000494435
	422	3.22173e-09
	423	0.000664814
	424	1.18135e-08
	425	0.000657491
	426	0.000675494
	427	2.32232e-08
	428	0.000596859
	429	0.000670606
	430	0.000643588
	431	0.000630552
	432	0.000643761
	433	0.000701201
	434	0.000587425
	435	0.000465022
	436	0.000667314
	437	0.000567223
	438	0.000667577
	439	6.10634e-09
	440	0.000556562
	441	0.000594486
	442	0.000588757
	443	0.000690345
	444	7.95866e-08
	445	3.90202e-08
	446	0.000633018
	447	0.000627932
	448	0.000659869
	449	1.99556e-07
	450	7.23145e-08
	451	0.000638926
	452	5.60884e-08
	453	0.000686289
	454	0.000477639
	455	3.52161e-08
	456	2.61148e-07
	457	0.000663994
	458	0.000524145
	459	0.00067433
	460	1.31811e-08
	461	3.32399e-09
	462	0.000676947
	463	0.000550345
	464	0.000559252
	465	0.000605719
	466	0.000552219
	467	0.000605252
	468	0.000690291
	469	0.000566252
	470	0.000647322
	471	0.000678524
	472	0.000600054
	473	0.000640381
	474	0.000588353
	475	0.000634165
	476	0.000647315
	477	0.000624461
	478	0.000588465
	479	0.000649933
	480	0.00069698
	481	0.000698892
	482	0.000642358
	483	0.000654903
	484	0.000651997
	485	0.000603027
	486	2.04733e-08
	487	0.000583269
	488	0.000440774
	489	0.0006569
	490	0.000646572
	491	0.000645757
	492	0.000655992
	493	0.000628377
	494	0.000672292
	495	3.78262e-08
	496	0.000631109
	497	0.000642736
	498	0.00068721
	499	0.000629645
	500	3.67114e-09
	501	8.49605e-09
	502	0.000626116
	503	4.31256e-09
	504	0.000638025
	505	1.19478e-07
	506	9.5403e-09
	507	2.41663e-08
	508	7.73955e-09
	509	0.000645602
	510	3.79655e-09
	511	0.000578959
	512	1.97973e-07
	513	6.52702e-09
	514	0.000456669
	515	0.00062257
	516	0.000601504
	517	6.85915e-09
	518	2.21528e-08
	519	0.000596219
	520	4.09742e-08
	521	1.64041e-07
	522	3.6814e-09
	523	0.000634507
	524	0.0006771
	525	0.000666569
	526	4.16823e-08
	527	1.45678e-07
	528	2.57521e-07
	529	0.000663075
	530	0.000665805
	531	0.000663724
	532	0.000635446
	533	0.00066938
	534	0.000684306
	535	0.000673112
	536	0.000639611
	537	0.000592477
	538	1.66771e-08
	539	2.64776e-09
	540	0.000653784
	541	0.000616193
	542	0.00065505
	543	0.000612282
	544	1.64795e-08
	545	6.80485e-09
	546	0.000671683
	547	4.49048e-09
	548	0.000627273
	549	0.000600746
	550	0.00068548
	551	1.40281e-08
	552	0.000668179
	553	0.00066205
	554	2.38124e-08
	555	8.55343e-09
	556	7.93872e-08
	557	0.000658377
	558	8.712e-08
	559	1.22915e-08
	560	1.21107e-08
	561	0.000668418
	562	5.26982e-08
	563	0.000586889
	564	0.000588248
	565	0.000659203
	566	0.000553095
	567	0.000623349
	568	0.000559945
	569	0.000734658
	570	0.000640456
	571	0.000632229
	572	2.26535e-08
	573	7.13016e-09
	574	0.00063851
	575	0.000607811
	576	0.000618625
	577	0.000645237
	578	0.000660246
	579	0.000567574
	580	6.63954e-09
	581	0.000603059
	582	0.000687622
	583	0.000579839
	584	0.000547657
	585	0.000576179
	586	4.4243e-08
	587	0.000620714
	588	0.000618105
	589	0.000600563
	590	0.000657269
	591	0.000652571
	592	5.37197e-09
	593	8.08904e-09
	594	0.000546916
	595	0.000628959
	596	0.000592115
	597	0.000648952
	598	1.3645e-07
	599	2.09765e-07
	600	0.000676025
	601	3.01088e-08
	602	0.000904803
	603	0.000556003
	604	4.88701e-09
	605	0.000692989
	606	0.000683866
	607	0.000640402
	608	0.000610507
	609	9.26709e-08
	610	5.20559e-08
	611	0.000655305
	612	0.000570351
	613	0.000639305
	614	0.00068245
	615	0.000574923
	616	0.000649935
	617	0.000579652
	618	1.18273e-07
	619	0.000584706
	620	0.000643342
	621	0.000607877
	622	0.000561619
	623	0.000655079
	624	0.000624511
	625	3.59279e-08
	626	0.000642157
	627	0.000474893
	628	1.06477e-08
	629	0.000642013
	630	1.42018e-07
	631	0.000622018
	632	0.000627722
	633	8.35564e-09
	634	0.00064122
	635	2.41665e-08
	636	0.000632507
	637	0.000681295
	638	7.05379e-08
	639	1.51165e-08
	640	0.000637571
	641	0.00095378
	642	2.96302e-09
	643	0.000507068
	644	0.000595144
	645	0.000606953
	646	3.4247e-08
	647	0.000636357
	648	0.000665363
	649	0.000543702
	650	0.000579528
	651	0.000667803
	652	8.16049e-08
	653	0.000655508
	654	0.000684076
	655	7.85031e-09
	656	0.000613109
	657	0.000587078
	658	4.83553e-08
	659	0.000612749
	660	0.000636845
	661	0.000617832
	662	3.85603e-08
	663	0.000665896
	664	0.000456932
	665	7.66791e-08
	666	1.17741e-07
	667	5.29934e-08
	668	0.000703124
	669	0.000598633
	670	0.000614276
	671	5.11722e-09
	672	2.62491e-08
	673	0.000661047
	674	0.000470197
	675	0.000654788
	676	0.00069719
	677	0.000650776
	678	0.000676224
	679	7.10059e-09
	680	4.95423e-08
	681	0.000602272
	682	6.102e-09
	683	4.91633e-09
	684	0.000637625
	685	0.000665915
	686	0.000616393
	687	0.000580891
	688	0.000656813
	689	4.28544e-09
	690	0.000630525
	691	1.96275e-08
	692	1.96114e-08
	693	2.47337e-08
	694	3.81604e-09
	695	5.04807e-09
	696	0.000593855
	697	6.47602e-09
	698	0.000582775
	699	0.000669287
	700	1.64153e-07
	701	0.000624517
	702	4.09154e-09
	703	0.000656168
	704	0.00063887
	705	2.2788e-07
	706	0.000555173
	707	0.000614746
	708	0.000652104
	709	1.22376e-07
	710	7.01197e-08
	711	0.000678836
	712	0.000684957
	713	1.32626e-07
	714	0.000663501
	715	0.000621783
	716	0.000622003
	717	0.000650964
	718	0.000681585
	719	3.5964e-09
	720	0.000652404
	721	0.000670474
	722	0.000623349
	723	0.000669823
	724	0.000584377
	725	0.000688776
	726	0.000661622
	727	1.04235e-08
	728	0.000664939
	729	0.00066143
	730	4.30508e-08
	731	3.79769e-08
	732	2.56383e-07
	733	0.000626494
	734	0.000643254
	735	0.000675919
	736	0.00066058
	737	0.000619158
	738	0.000658908
	739	0.00067273
	740	0.000646042
	741	0.000604684
	742	1.14961e-07
	743	0.000569663
	744	0.000621693
	745	3.95515e-08
	746	0.000709473
	747	5.33533e-09
	748	0.000690625
	749	0.000686115
	750	0.000577301
	751	0.000625483
	752	0.000682066
	753	1.24122e-08
	754	4.17245e-09
	755	5.04696e-09
	756	0.000573507
	757	5.21565e-09
	758	0.000675544
	759	0.000621338
	760	0.000651284
	761	0.000673251
	762	0.000642062
	763	2.4034e-08
	764	1.13194e-08
	765	9.61831e-09
	766	0.00059411
	767	0.000579805
	768	0.000598635
	769	0.000662735
	770	4.60112e-09
	771	0.00060804
	772	0.00063312
	773	0.000557906
	774	4.46975e-09
	775	0.000690604
	776	0.000646965
	777	0.000677592
	778	0.000669171
	779	0.00067511
	780	7.3747e-08
	781	0.000594824
	782	1.27913e-07
	783	0.000654483
	784	6.11384e-09
	785	0.000641871
	786	0.000647637
	787	3.36238e-09
	788	2.56136e-08
	789	0.000638454
	790	0.000651637
	791	1.24715e-08
	792	0.000684003
	793	4.29455e-09
	794	0.000639099
	795	0.00060757
	796	0.000639463
	797	0.000610985
	798	0.00043699
	799	0.000548008
	800	1.09292e-08
	801	0.000685101
	802	3.63143e-08
	803	0.000630791
	804	0.000676499
	805	0.000658461
	806	0.000642791
	807	0.000653017
	808	5.42604e-09
	809	0.000649254
	810	0.000625969
	811	0.000688674
	812	8.64929e-09
	813	0.000591123
	814	0.000671347
	815	0.00068204
	816	3.99382e-08
	817	0.000685023
	818	8.72891e-09
	819	0.000657102
	820	1.09802e-07
	821	0.000665284
	822	0.000629893
	823	0.000568333
	824	0.000674871
	825	6.29078e-09
	826	3.43135e-08
	827	0.000706483
	828	0.000629358
	829	0.000654453
	830	0.000631883
	831	0.000685458
	832	0.00057032
	833	0.000674026
	834	3.00103e-08
	835	0.000629439
	836	0.000629938
	837	0.000691972
	838	0.000668437
	839	6.01413e-09
	840	0.000715606
	841	0.000644357
	842	0.000605717
	843	1.07998e-08
	844	0.000609681
	845	0.000671412
	846	2.36223e-07
	847	0.000573002
	848	0.000660674
	849	0.000590084
	850	1.27662e-07
	851	0.000619218
	852	0.000628252
	853	0.000661959
	854	0.000640405
	855	0.000642199
	856	1.00127e-08
	857	0.00064668
	858	0.000657327
	859	0.000686516
	860	1.19839e-07
	861	4.87583e-09
	862	0.000652166
	863	0.000604647
	864	3.96313e-08
	865	7.86535e-08
	866	7.82073e-09
	867	0.000654093
	868	0.000489642
	869	0.000673545
	870	0.000768239
	871	0.000654503
	872	5.73227e-08
	873	0.000653223
	874	0.000663675
	875	6.15433e-09
	876	1.50293e-07
	877	0.000673958
	878	0.000604107
	879	0.000587173
	880	0.000600786
	881	0.000704331
	882	4.73732e-09
	883	0.000634114
	884	0.000658176
	885	0.000637759
	886	0.000630191
	887	8.294e-09
	888	3.34011e-07
	889	5.05881e-09
	890	0.000673465
	891	0.000636969
	892	4.97817e-09
	893	4.67158e-09
	894	4.1654e-09
	895	0.000679091
	896	0.000631907
	897	0.000694882
	898	0.000622756
	899	0.000668646
	900	0.000572305
	901	7.18664e-09
	902	1.14469e-07
	903	0.000649059
	904	6.25014e-08
	905	0.000637935
	906	0.000628117
	907	2.25775e-07
	908	0.000640795
	909	0.000652949
	910	0.000568472
	911	0.000601741
	912	2.02554e-08
	913	0.000482788
	914	6.31219e-08
	915	4.51841e-09
	916	8.99841e-09
	917	4.52978e-08
	918	0.00062855
	919	0.000541384
	920	1.83131e-07
	921	1.14304e-08
	922	0.000453111
	923	0.000655912
	924	0.000582041
	925	0.000472043
	926	0.000654394
	927	1.05662e-07
	928	5.21113e-08
	929	0.000710621
	930	1.2941e-08
	931	0.000676928
	932	0.000637837
	933	0.000640963
	934	0.00061854
	935	0.000649808
	936	0.00061392
	937	2.15896e-08
	938	1.96208e-07
	939	2.05633e-08
	940	0.000605077
	941	6.06161e-09
	942	0.000676144
	943	2.61139e-08
	944	6.14928e-09
	945	0.000673728
	946	0.000585965
	947	0.000583589
	948	0.000646182
	949	4.28743e-09
	950	0.000658112
	951	0.000640798
	952	0.000613473
	953	3.76322e-07
	954	0.000667389
	955	1.02529e-08
	956	0.000660494
	957	0.000636896
	958	0.000650783
	959	4.6914e-09
	960	4.23819e-09
	961	0.00066049
	962	2.9077e-08
	963	0.000630806
	964	0.000653546
	965	0.000619393
	966	1.1639e-07
	967	0.000573074
	968	1.23744e-07
	969	0.000638252
	970	0.000564787
	971	1.04426e-08
	972	0.000694091
	973	7.36421e-09
	974	0.00064468
	975	0.000678745
	976	0.000628352
	977	0.000677798
	978	0.000739975
	979	0.000646142
	980	3.39026e-08
	981	0.000680067
	982	0.000667673
	983	0.00065366
	984	0.000615128
	985	0.000665953
	986	0.000589729
	987	0.000657499
	988	5.28687e-09
	989	0.000674267
	990	5.82047e-08
	991	0.000615024
	992	0.000678686
	993	0.000626952
	994	5.09808e-09
	995	0.000615315
	996	6.58761e-09
	997	0.00060547
	998	4.48347e-08
	999	1.65581e-07
	1000	0.000665624
	1001	0.000604666
	1002	0.000648692
	1003	0.000652519
	1004	8.98301e-09
	1005	4.96116e-08
	1006	8.90927e-09
	1007	0.000570127
	1008	0.000703393
	1009	0.000572421
	1010	0.000655257
	1011	0.000621319
	1012	0.000627603
	1013	0.000687869
	1014	0.000572253
	1015	0.000638443
	1016	0.000663079
	1017	0.000635135
	1018	0.000574865
	1019	0.000653103
	1020	0.000660545
	1021	0.000666837
	1022	1.18174e-08
	1023	2.64654e-09
	1024	0.000597973
	1025	0.000603079
	1026	1.67781e-07
	1027	0.000632161
	1028	0.000632743
	1029	1.83298e-07
	1030	0.0010882
	1031	0.000565662
	1032	0.00068677
	1033	3.55382e-09
	1034	0.000831559
	1035	0.000638314
	1036	0.000676262
	1037	3.26013e-08
	1038	0.000684478
	1039	0.000686071
	1040	1.12089e-08
	1041	0.000631822
	1042	0.000529784
	1043	0.000624926
	1044	2.0804e-07
	1045	0.000787081
	1046	1.2985e-08
	1047	0.000632277
	1048	0.000555203
	1049	1.24154e-08
	1050	1.5149e-07
	1051	0.000702028
	1052	5.09571e-08
	1053	0.000576581
	1054	8.37567e-08
	1055	0.000677681
	1056	7.33743e-09
	1057	3.84251e-08
	1058	0.000597768
	1059	4.80182e-09
	1060	5.04e-09
	1061	0.00066606
	1062	1.56131e-07
	1063	0.000579738
	1064	0.000662956
	1065	0.000693644
	1066	2.23834e-07
	1067	3.59344e-08
	1068	1.0669e-08
	1069	0.000895585
	1070	0.000691927
	1071	1.14509e-07
	1072	2.24244e-08
	1073	0.000687025
	1074	3.93393e-08
	1075	0.000662096
	1076	0.000585517
	1077	0.000646782
	1078	0.000629492
	1079	2.51185e-08
	1080	0.000665523
	1081	0.000670701
	1082	0.000626262
	1083	0.000617781
	1084	0.000640497
	1085	0.000662835
	1086	2.63055e-08
	1087	0.000637109
	1088	0.000683334
	1089	0.000638868
	1090	0.000583917
	1091	4.75334e-09
	1092	9.08576e-08
	1093	0.000678115
	1094	0.000684541
	1095	3.4721e-09
	1096	0.000532202
	1097	0.000630031
	1098	4.36828e-09
	1099	0.000655952
	1100	0.000640815
	1101	0.000652121
	1102	3.55432e-09
	1103	0.00059145
	1104	7.72372e-08
	1105	4.33869e-08
	1106	0.000649946
	1107	5.36189e-08
	1108	7.94435e-09
	1109	0.000621681
	1110	0.000484038
	1111	2.97731e-09
	1112	0.000678224
	1113	0.000670273
	1114	2.13173e-08
	1115	0.000666871
	1116	0.000500508
	1117	0.000635848
	1118	0.000657104
	1119	9.26613e-08
	1120	0.000645514
	1121	0.000635006
	1122	0.000696596
	1123	0.000687116
	1124	1.41099e-07
	1125	0.000597463
	1126	0.000494472
	1127	8.67173e-09
	1128	0.000449504
	1129	4.69987e-08
	1130	7.01718e-08
	1131	0.000598112
	1132	6.35289e-09
	1133	9.49274e-09
	1134	0.000632199
	1135	1.65682e-07
	1136	0.000650049
	1137	0.000683369
	1138	0.000650819
	1139	4.21426e-09
	1140	0.0005744
	1141	0.000715826
	1142	0.000635661
	1143	1.29127e-07
	1144	6.20209e-09
	1145	1.23085e-07
	1146	0.000608341
	1147	0.000567295
	1148	0.000621132
	1149	0.000659853
	1150	5.90708e-09
	1151	0.000766571
	1152	0.00063849
	1153	0.000662965
	1154	0.000578352
	1155	0.000625402
	1156	0.000470348
	1157	0.000641144
	1158	2.79785e-07
	1159	0.000610806
	1160	4.16619e-08
	1161	0.000584188
	1162	0.000559198
	1163	0.000476914
	1164	0.000659885
	1165	0.000569948
	1166	0.000635482
	1167	0.000647201
	1168	3.76997e-08
	1169	0.000545325
	1170	3.70178e-09
	1171	2.97957e-08
	1172	0.000635019
	1173	0.000663897
	1174	1.67611e-07
	1175	0.000576536
	1176	0.000668329
	1177	0.000607196
	1178	1.27191e-07
	1179	0.000633885
	1180	0.000676349
	1181	1.14741e-07
	1182	0.000619479
	1183	0.00065982
	1184	0.000661518
	1185	4.16457e-09
	1186	0.000601149
	1187	0.000664084
	1188	0.00059406
	1189	0.000731583
	1190	0.000627805
	1191	0.000600588
	1192	0.000588017
	1193	0.000651797
	1194	0.000649937
	1195	0.000658938
	1196	0.000605923
	1197	0.000643907
	1198	0.000639873
	1199	0.000656188
	1200	0.000547219
	1201	0.000664395
	1202	6.6119e-09
	1203	0.00065682
	1204	0.000676749
	1205	0.000644591
	1206	6.42514e-09
	1207	0.000702483
	1208	0.000587278
	1209	0.000657749
	1210	0.000639025
	1211	0.000658021
	1212	0.000619546
	1213	0.000602078
	1214	0.000601481
	1215	0.000623921
	1216	2.99852e-09
	1217	0.000654682
	1218	0.000690939
	1219	0.000676104
	1220	3.80186e-09
	1221	0.000627241
	1222	0.000545206
	1223	0.000670124
	1224	0.00066817
	1225	0.000637858
	1226	0.000684163
	1227	0.000630938
	1228	0.000593879
	1229	0.000663677
	1230	0.000609963
	1231	0.000666453
	1232	0.000662013
	1233	0.000593272
	1234	0.000668262
	1235	0.00060685
	1236	3.55226e-09
	1237	0.000508865
	1238	0.000623973
	1239	1.76017e-07
	1240	0.000593811
	1241	0.000599487
	1242	0.000667061
	1243	0.000560909
	1244	0.000615169
	1245	2.84398e-08
	1246	1.17328e-07
	1247	3.86438e-09
	1248	0.000707187
	1249	5.55911e-09
	1250	0.000574875
	1251	0.000622926
	1252	0.000672802
	1253	0.000629605
	1254	0.000677498
	1255	0.000618046
	1256	0.000594452
	1257	6.92659e-09
	1258	0.000663049
	1259	0.000650102
	1260	0.0005718
	1261	8.39986e-09
	1262	0.00057159
	1263	6.27702e-08
	1264	0.000601794
	1265	0.000566806
	1266	0.000651724
	1267	0.000606194
	1268	0.000683661
	1269	5.10908e-09
	1270	0.000645329
	1271	0.000542741
	1272	2.35009e-08
	1273	0.000667654
	1274	0.000588242
	1275	0.000658136
	1276	1.19163e-07
	1277	1.0421e-07
	1278	0.000660411
	1279	0.000607978
	1280	1.29018e-08
	1281	3.41965e-08
	1282	0.000666291
	1283	0.000623443
	1284	2.36987e-08
	1285	7.49976e-08
	1286	0.000647883
	1287	0.000666814
	1288	1.16856e-08
	1289	0.000724923
	1290	0.000649788
	1291	0.000639162
	1292	0.000649813
	1293	0.000636904
	1294	0.000689038
	1295	0.00052767
	1296	0.000573251
	1297	7.77377e-09
	1298	0.000624669
	1299	0.000618302
	1300	3.79966e-09
	1301	0.000687067
	1302	3.55459e-08
	1303	0.000658091
	1304	0.000485942
	1305	0.0006436
	1306	9.49265e-09
	1307	0.000648859
	1308	1.73383e-08
	1309	4.79425e-09
	1310	0.000564584
	1311	0.000657197
	1312	0.000584674
	1313	0.000607172
	1314	2.79807e-08
	1315	0.000635569
	1316	2.07961e-08
	1317	0.000734042
	1318	0.000613808
	1319	0.000637547
	1320	0.000641575
	1321	0.000601627
	1322	0.000670589
	1323	0.000650656
	1324	0.000634159
	1325	0.000657202
	1326	1.10117e-08
	1327	0.000621233
	1328	0.000617495
	1329	3.83491e-08
	1330	0.000601648
	1331	0.000692107
	1332	0.000551426
	1333	0.000679302
	1334	1.45534e-07
	1335	8.00903e-08
	1336	0.000656861
	1337	2.63481e-08
	1338	0.000666151
	1339	0.000558657
	1340	1.45647e-07
	1341	0.000650679
	1342	0.000552158
	1343	0.000572433
	1344	0.000692381
	1345	0.000676459
	1346	4.1215e-09
	1347	0.000654434
	1348	0.00072677
	1349	5.45573e-09
	1350	5.43091e-08
	1351	0.000654278
	1352	1.08617e-08
	1353	0.000667045
	1354	0.000656157
	1355	8.80946e-08
	1356	0.000710419
	1357	0.000690404
	1358	0.000634031
	1359	0.000642626
	1360	0.000677769
	1361	0.000575117
	1362	7.24771e-09
	1363	2.41148e-08
	1364	0.000697264
	1365	0.000664943
	1366	2.27572e-07
	1367	0.000571085
	1368	0.000660949
	1369	0.000650826
	1370	0.000597316
	1371	0.000651723
	1372	0.000573037
	1373	0.000640178
	1374	2.10576e-08
	1375	0.00063908
	1376	2.59317e-07
	1377	0.000585482
	1378	1.89456e-08
	1379	0.000598448
	1380	0.000612735
	1381	0.000641328
	1382	0.000655962
	1383	1.8765e-07
	1384	3.7497e-09
	1385	4.38687e-08
	1386	2.49949e-08
	1387	0.000590006
	1388	0.000559231
	1389	0.000613192
	1390	7.37347e-09
	1391	0.000567557
	1392	5.18786e-09
	1393	0.000644951
	1394	0.000561015
	1395	0.00058101
	1396	0.000523654
	1397	0.000575795
	1398	0.00055701
	1399	0.000580508
	1400	0.000681113
	1401	0.000673646
	1402	2.56908e-08
	1403	0.000596643
	1404	0.000768222
	1405	0.000658796
	1406	0.000579833
	1407	0.000677401
	1408	1.53467e-08
	1409	0.000697683
	1410	0.000621428
	1411	1.72084e-07
	1412	0.000650189
	1413	8.82719e-09
	1414	6.75417e-09
	1415	0.000640071
	1416	0.000655
	1417	0.000672697
	1418	0.000793359
	1419	0.000571186
	1420	0.000602561
	1421	0.000592895
	1422	0.000664122
	1423	5.86623e-09
	1424	0.000623444
	1425	3.21297e-09
	1426	0.000649347
	1427	0.000627387
	1428	0.000641727
	1429	2.0678e-07
	1430	9.23453e-08
	1431	0.000657506
	1432	0.000633957
	1433	2.37737e-09
	1434	0.000623456
	1435	6.99001e-09
	1436	0.000647705
	1437	0.000639952
	1438	0.000662946
	1439	0.000660603
	1440	0.000671996
	1441	5.34526e-08
	1442	0.000656229
	1443	0.00058561
	1444	4.15255e-09
	1445	0.000553251
	1446	0.000641232
	1447	0.000705127
	1448	0.000672776
	1449	0.000626739
	1450	0.00058894
	1451	0.000570763
	1452	0.000656081
	1453	1.08785e-08
	1454	7.40875e-08
	1455	0.000656557
	1456	9.51334e-09
	1457	6.31057e-09
	1458	0.000616873
	1459	0.000742527
	1460	0.000648774
	1461	0.000625014
	1462	1.96874e-08
	1463	0.000632711
	1464	0.000641324
	1465	0.000635037
	1466	0.000723793
	1467	0.000642352
	1468	0.000740699
	1469	0.000615856
	1470	4.69707e-08
	1471	0.000603207
	1472	0.000697896
	1473	4.67479e-09
	1474	5.55522e-08
	1475	0.000625968
	1476	1.79735e-08
	1477	3.96568e-08
	1478	2.20711e-08
	1479	0.000721586
	1480	6.74487e-09
	1481	0.000622787
	1482	0.000700408
	1483	0.000565877
	1484	0.000699559
	1485	0.000674175
	1486	1.3521e-07
	1487	6.42618e-08
	1488	0.000637219
	1489	0.00181507
	1490	0.000665492
	1491	0.000670136
	1492	1.26768e-07
	1493	0.000684556
	1494	0.000674865
	1495	0.000694809
	1496	0.000660145
	1497	3.96106e-09
	1498	6.46196e-08
	1499	0.000536764
	1500	0.000608008
	1501	0.000681335
	1502	0.000638043
	1503	0.00059139
	1504	0.000613658
	1505	0.0005995
	1506	0.00081926
	1507	0.000647875
	1508	0.000629185
	1509	5.64331e-09
	1510	0.000714894
	1511	6.89266e-09
	1512	0.00061349
	1513	1.06803e-08
	1514	0.00239949
	1515	3.01863e-09
	1516	0.000485938
	1517	0.000600567
	1518	0.000654701
	1519	9.77719e-08
	1520	0.000554407
	1521	0.000656149
	1522	0.00063662
	1523	0.000685942
	1524	0.000597833
	1525	0.000615514
	1526	0.0006399
	1527	1.07601e-07
	1528	1.37316e-07
	1529	3.76007e-08
	1530	0.00066589
	1531	2.65674e-08
	1532	8.68303e-08
	1533	0.000647144
	1534	0.000733443
	1535	1.01357e-07
	1536	0.000651655
	1537	0.000634964
	1538	1.90025e-08
	1539	1.73934e-07
	1540	0.00063537
	1541	0.00068613
	1542	0.000648942
	1543	0.00058316
	1544	0.000653093
	1545	0.000549875
	1546	0.000536075
	1547	0.00058071
	1548	0.000536114
	1549	0.000610646
	1550	1.84033e-07
	1551	0.000603684
	1552	0.000574097
	1553	1.05879e-08
	1554	0.00055567
	1555	8.87609e-08
	1556	0.000628367
	1557	0.000678023
	1558	0.000641645
	1559	0.00057264
	1560	0.00068582
	1561	4.74204e-08
	1562	0.000612125
	1563	0.000741154
	1564	0.000670991
	1565	3.43205e-08
	1566	0.000687824
	1567	0.000669514
	1568	0.000639741
	1569	0.000762501
	1570	0.000660597
	1571	3.56397e-08
	1572	0.000463265
	1573	1.0606e-08
	1574	0.000619808
	1575	0.000660818
	1576	1.1999e-07
	1577	0.000591437
	1578	0.000709603
	1579	0.000660733
	1580	6.84477e-08
	1581	0.000676068
	1582	0.000637041
	1583	5.69491e-09
	1584	4.73528e-09
	1585	0.000664206
	1586	3.25087e-08
	1587	0.000653786
	1588	0.000675535
	1589	0.000584885
	1590	0.000658126
	1591	0.000596094
	1592	0.000613006
	1593	0.000814748
	1594	0.000577533
	1595	0.000454955
	1596	0.000643556
	1597	0.000680957
	1598	0.000624703
	1599	0.000630509
	1600	0.000574458
	1601	0.000645601
	1602	0.000580931
	1603	0.000472984
	1604	7.3179e-09
	1605	0.000694697
	1606	0.000660216
	1607	6.51411e-09
	1608	0.000635982
	1609	0.000669575
	1610	0.000632289
	1611	0.000585589
	1612	0.000673681
	1613	6.78772e-08
	1614	0.000622399
	1615	0.000644653
	1616	1.11141e-08
	1617	7.82817e-09
	1618	3.02304e-07
	1619	0.000619696
	1620	0.000592814
	1621	0.000672429
	1622	0.000459294
	1623	0.000657474
	1624	0.000767087
	1625	0.000666777
	1626	0.000675441
	1627	0.000555571
	1628	0.000626256
	1629	0.00064088
	1630	0.000511556
	1631	0.000645086
	1632	9.77025e-08
	1633	2.19131e-08
	1634	1.13716e-08
	1635	6.81922e-09
	1636	0.000728526
	1637	0.000660045
	1638	0.000654603
	1639	3.9092e-07
	1640	0.000681043
	1641	7.09278e-09
	1642	0.000672119
	1643	5.75905e-09
	1644	0.000649795
	1645	1.31626e-08
	1646	0.0006329
	1647	6.74551e-09
	1648	1.68845e-08
	1649	0.000627072
	1650	1.86087e-08
	1651	0.000440831
	1652	0.000584477
	1653	3.89675e-09
	1654	8.03692e-08
	1655	8.83725e-09
	1656	1.01774e-08
	1657	0.000497616
	1658	0.000692027
	1659	0.00062523
	1660	4.48735e-09
	1661	1.45761e-07
	1662	6.4922e-08
	1663	9.52328e-08
	1664	0.000673589
	1665	1.39798e-08
	1666	0.00062546
	1667	1.76497e-08
	1668	0.000572677
	1669	0.000683013
	1670	4.13533e-09
	1671	0.000659798
	1672	0.000639039
	1673	4.38988e-09
	1674	0.000652194
	1675	0.000463125
	1676	0.000666549
	1677	0.000635427
	1678	1.76284e-08
	1679	1.75657e-08
	1680	0.000618971
	1681	0.00063374
	1682	0.000676379
	1683	4.13244e-09
	1684	0.000690049
	1685	0.000650451
	1686	0.000648673
	1687	0.000657883
	1688	0.000591327
	1689	8.94196e-09
	1690	0.000617424
	1691	0.000634734
	1692	0.00063654
	1693	3.37783e-08
	1694	0.000725086
	1695	0.0005676
	1696	0.000652171
	1697	0.000638077
	1698	0.000566927
	1699	0.000586946
	1700	0.000585275
	1701	3.6421e-08
	1702	6.90353e-09
	1703	5.38041e-09
	1704	3.65109e-08
	1705	0.000620432
	1706	0.000624377
	1707	0.00063599
	1708	0.000637744
	1709	0.000656273
	1710	0.000627804
	1711	0.00057799
	1712	3.10719e-09
	1713	0.000620588
	1714	0.000680248
	1715	0.000640989
	1716	2.92717e-08
	1717	8.78952e-09
	1718	0.000645641
	1719	0.000643103
	1720	0.000560643
	1721	0.000649366
	1722	0.000440306
	1723	0.000695505
	1724	0.000567676
	1725	0.000655373
	1726	0.000672052
	1727	0.000586465
	1728	7.43719e-09
	1729	0.000558336
	1730	0.000612547
	1731	5.08714e-09
	1732	0.000679376
	1733	0.000634949
	1734	0.00066199
	1735	0.000594008
	1736	0.000664937
	1737	0.000666661
	1738	3.86182e-09
	1739	0.000587247
	1740	6.49684e-08
	1741	0.000629219
	1742	1.13496e-08
	1743	0.000577707
	1744	1.2607e-07
	1745	0.000570407
	1746	4.50827e-09
	1747	4.15511e-09
	1748	0.000660728
	1749	3.50762e-08
	1750	0.000682691
	1751	5.66073e-08
	1752	0.000589161
	1753	0.00076214
	1754	0.000661277
	1755	0.000676747
	1756	0.000635711
	1757	0.00059223
	1758	0.000568516
	1759	1.20925e-08
	1760	0.000673043
	1761	0.000666211
	1762	0.000685576
	1763	0.000587889
	1764	0.000693482
	1765	3.70411e-07
	1766	0.000633344
	1767	9.67963e-08
	1768	1.02408e-08
	1769	0.000639877
	1770	0.000469965
	1771	0.000664116
	1772	0.000560564
	1773	0.000644805
	1774	3.06857e-08
	1775	0.0004318
	1776	0.00061121
	1777	2.04103e-07
	1778	0.000639702
	1779	7.12903e-08
	1780	0.0006448
	1781	0.000659917
	1782	5.26449e-09
	1783	0.000644535
	1784	0.000600787
	1785	0.000586546
	1786	0.000610026
	1787	0.000663152
	1788	0.000671796
	1789	0.000655515
	1790	0.000616177
	1791	0.000593483
	1792	0.000480913
	1793	0.000586307
	1794	6.1618e-09
	1795	0.000620743
	1796	0.000667048
	1797	1.29851e-08
	1798	8.44582e-08
	1799	8.8984e-09

## Sheet: SFig. 3, row 4, column 2
Suppl. Fig. 3, row 4, column 2
	Z1 unit	per-unit Z1 mean squared proj. fields
	0	1.76387e-05
	1	0.00141132
	2	1.52976e-05
	3	1.7273e-05
	4	0.00130311
	5	0.00147271
	6	0.001407
	7	1.67997e-05
	8	0.00161615
	9	1.65517e-05
	10	1.6948e-05
	11	0.00145515
	12	0.00144759
	13	0.00171328
	14	0.00143861
	15	0.00141785
	16	1.77367e-05
	17	1.83889e-05
	18	0.00144782
	19	0.00158823
	20	0.00156213
	21	1.6153e-05
	22	0.00132382
	23	0.00140836
	24	0.00153781
	25	1.72351e-05
	26	0.00157844
	27	1.73059e-05
	28	0.00127178
	29	1.63312e-05
	30	1.52443e-05
	31	0.00138709
	32	1.65282e-05
	33	0.00141526
	34	1.58943e-05
	35	0.00140889
	36	0.00126297
	37	0.00138475
	38	0.00135232
	39	0.00134578
	40	0.00148562
	41	0.0014539
	42	0.00130296
	43	1.76529e-05
	44	0.00147464
	45	0.00144802
	46	1.90992e-05
	47	0.00141508
	48	0.00143315
	49	0.00140198
	50	1.76351e-05
	51	1.60184e-05
	52	0.00148107
	53	0.00128769
	54	0.00151374
	55	1.58275e-05
	56	0.00152632
	57	1.7719e-05
	58	0.00160028
	59	0.0014235
	60	0.00143783
	61	0.00130463
	62	0.00158477
	63	1.67136e-05
	64	0.00138022
	65	0.00147851
	66	0.00136065
	67	0.00149381
	68	0.00143465
	69	0.00128656
	70	1.62598e-05
	71	1.58016e-05
	72	0.00138881
	73	0.00133213
	74	1.58028e-05
	75	0.00139332
	76	0.00128782
	77	0.00142277
	78	0.00143556
	79	0.00129806
	80	0.00161573
	81	0.00165404
	82	0.00131349
	83	1.68695e-05
	84	1.81542e-05
	85	0.00144096
	86	0.00134792
	87	1.79353e-05
	88	0.00140442
	89	0.00139249
	90	0.0015872
	91	0.00144273
	92	1.68081e-05
	93	0.00138071
	94	0.00156996
	95	0.001469
	96	0.00131453
	97	0.00136188
	98	1.55555e-05
	99	0.00149294
	100	0.00156414
	101	0.00132932
	102	0.00129044
	103	0.00121417
	104	1.68078e-05
	105	0.00140003
	106	0.00135436
	107	0.00153557
	108	1.53933e-05
	109	0.00154018
	110	1.75376e-05
	111	0.00130822
	112	1.75237e-05
	113	0.00144744
	114	0.00140878
	115	1.74956e-05
	116	1.46737e-05
	117	1.50649e-05
	118	0.00143832
	119	0.00153495
	120	0.00150181
	121	0.00160445
	122	0.00143559
	123	0.0014259
	124	0.00155862
	125	0.00136863
	126	0.00140433
	127	1.81233e-05
	128	1.68292e-05
	129	0.00139044
	130	0.00143356
	131	0.00135373
	132	0.00133122
	133	1.56913e-05
	134	1.62139e-05
	135	1.82637e-05
	136	0.00191417
	137	1.56652e-05
	138	0.00146051
	139	0.00134333
	140	0.00142378
	141	0.0014197
	142	0.00132383
	143	0.00144801
	144	1.7134e-05
	145	0.00135067
	146	0.00131659
	147	0.00165498
	148	1.56995e-05
	149	0.00140218
	150	0.00149244
	151	1.81741e-05
	152	0.00127377
	153	0.0014326
	154	1.65796e-05
	155	0.00140665
	156	0.00142997
	157	0.00142887
	158	0.00159396
	159	0.00152051
	160	0.00155987
	161	0.0014623
	162	0.00160172
	163	0.00140221
	164	1.70785e-05
	165	0.00130087
	166	1.80972e-05
	167	0.00145407
	168	1.69606e-05
	169	0.00133371
	170	0.0013764
	171	0.00145142
	172	1.74931e-05
	173	1.61098e-05
	174	0.00138252
	175	0.00160732
	176	0.00177795
	177	1.63646e-05
	178	1.51665e-05
	179	1.6172e-05
	180	0.00171611
	181	0.0014374
	182	0.00144912
	183	0.0016326
	184	0.00131503
	185	0.00133175
	186	0.00144916
	187	0.00138206
	188	0.00156212
	189	0.00121397
	190	0.00128349
	191	0.00136866
	192	1.80889e-05
	193	1.63665e-05
	194	0.00142752
	195	0.00150711
	196	0.00143514
	197	0.00151956
	198	1.6571e-05
	199	0.00145024
	200	0.00142174
	201	1.52931e-05
	202	0.00154908
	203	0.00132906
	204	0.00167062
	205	0.00129829
	206	1.80691e-05
	207	0.00129337
	208	0.00161724
	209	0.00171844
	210	0.00128872
	211	0.0014633
	212	1.79005e-05
	213	0.00134427
	214	0.00128246
	215	0.00157897
	216	0.00130196
	217	0.00146341
	218	0.00145776
	219	0.00178009
	220	0.00170703
	221	0.00128682
	222	1.67654e-05
	223	0.00143565
	224	0.00132908
	225	1.66418e-05
	226	0.00162264
	227	1.72823e-05
	228	0.00168663
	229	0.00128023
	230	1.70111e-05
	231	0.00145745
	232	0.00140826
	233	0.00155159
	234	1.60049e-05
	235	0.00141302
	236	0.00164454
	237	1.71257e-05
	238	1.59486e-05
	239	0.00131372
	240	0.00156748
	241	1.69377e-05
	242	1.65599e-05
	243	0.000963177
	244	0.00130472
	245	1.68632e-05
	246	0.00141468
	247	0.00143534
	248	0.00159914
	249	0.0014981
	250	0.00143323
	251	0.00137494
	252	0.00160393
	253	0.00153356
	254	0.00131576
	255	0.00131613
	256	0.00167372
	257	0.00143814
	258	0.00143851
	259	0.00142846
	260	0.00141487
	261	0.00128916
	262	0.0013096
	263	0.00129676
	264	0.00166999
	265	0.00128571
	266	1.62226e-05
	267	1.78593e-05
	268	1.65068e-05
	269	1.75167e-05
	270	1.61165e-05
	271	0.00156368
	272	1.7544e-05
	273	0.00165256
	274	0.00171744
	275	0.00142446
	276	0.00164075
	277	0.00178802
	278	0.00166932
	279	1.68341e-05
	280	0.0014362
	281	1.55895e-05
	282	0.00143905
	283	0.00140248
	284	0.00127446
	285	0.00143818
	286	0.00146728
	287	0.00167187
	288	0.00155135
	289	1.6625e-05
	290	0.00153889
	291	1.66897e-05
	292	0.0015221
	293	1.57127e-05
	294	0.00105106
	295	1.61585e-05
	296	0.00151745
	297	0.001319
	298	0.00145929
	299	0.00138056
	300	0.00139456
	301	0.00149057
	302	0.00159797
	303	0.00165067
	304	0.001821
	305	1.77891e-05
	306	0.00147771
	307	0.00138591
	308	0.00171935
	309	1.59909e-05
	310	1.65436e-05
	311	0.00138614
	312	0.00178774
	313	1.74011e-05
	314	1.53269e-05
	315	0.00134162
	316	0.00140131
	317	0.00134648
	318	0.00138603
	319	0.00145499
	320	1.53618e-05
	321	0.00140391
	322	0.00138212
	323	1.7544e-05
	324	0.00138329
	325	1.81361e-05
	326	0.00158564
	327	1.62129e-05
	328	1.71533e-05
	329	1.79076e-05
	330	1.66965e-05
	331	0.00155489
	332	0.00140938
	333	0.00163647
	334	1.69933e-05
	335	1.64923e-05
	336	0.00151869
	337	0.00164734
	338	0.00134422
	339	0.00150295
	340	1.58934e-05
	341	0.00128577
	342	1.58293e-05
	343	0.00145396
	344	0.00137216
	345	1.63215e-05
	346	0.00139053
	347	0.00135334
	348	0.00129898
	349	0.00142634
	350	1.75061e-05
	351	1.71646e-05
	352	0.0013121
	353	1.79692e-05
	354	1.7315e-05
	355	0.00139995
	356	0.00153575
	357	1.64024e-05
	358	1.68137e-05
	359	0.00156778
	360	0.0015995
	361	1.59719e-05
	362	0.00129842
	363	0.00157442
	364	0.00139855
	365	1.62034e-05
	366	1.69976e-05
	367	1.59414e-05
	368	0.00128492
	369	0.00162582
	370	0.00138813
	371	1.62934e-05
	372	0.00144598
	373	0.00148155
	374	1.61915e-05
	375	0.00145017
	376	1.61796e-05
	377	0.00137862
	378	0.00144792
	379	2.07373e-05
	380	0.00158114
	381	1.72854e-05
	382	0.00136492
	383	1.68295e-05
	384	0.00141824
	385	0.00137719
	386	1.69303e-05
	387	0.00144157
	388	0.0013921
	389	0.00159867
	390	1.85029e-05
	391	0.00135575
	392	0.00141801
	393	1.63767e-05
	394	1.8769e-05
	395	0.00140928
	396	1.63908e-05
	397	0.00160632
	398	0.0014626
	399	0.00169283
	400	0.00140437
	401	0.00142539
	402	0.00127229
	403	0.00153137
	404	1.69562e-05
	405	1.67072e-05
	406	1.69699e-05
	407	1.7081e-05
	408	0.00160383
	409	0.00159535
	410	0.00142529
	411	0.00145216
	412	0.00147376
	413	0.00140758
	414	0.00138666
	415	1.49229e-05
	416	0.00132744
	417	0.00137723
	418	0.00135419
	419	0.00148521
	420	0.00129736
	421	0.00167482
	422	1.6606e-05
	423	0.0014076
	424	1.66345e-05
	425	0.00141601
	426	0.00140658
	427	1.75418e-05
	428	0.00157741
	429	0.00133197
	430	0.00134153
	431	0.00148845
	432	0.00135874
	433	0.00133592
	434	0.00155486
	435	0.00177995
	436	0.00138318
	437	0.0016374
	438	0.00135306
	439	1.54876e-05
	440	0.00168498
	441	0.0015606
	442	0.00159857
	443	0.00127307
	444	1.66514e-05
	445	1.60386e-05
	446	0.00141732
	447	0.00141839
	448	0.00137179
	449	1.76576e-05
	450	1.66223e-05
	451	0.00139845
	452	1.59292e-05
	453	0.00141403
	454	0.0017748
	455	1.53369e-05
	456	2.12115e-05
	457	0.00138451
	458	0.00170299
	459	0.00142843
	460	1.66113e-05
	461	1.72806e-05
	462	0.0012474
	463	0.00157948
	464	0.00169137
	465	0.00155439
	466	0.0016195
	467	0.00139237
	468	0.00135639
	469	0.00162383
	470	0.00140021
	471	0.00139385
	472	0.00153448
	473	0.00132854
	474	0.00159546
	475	0.00148578
	476	0.00144788
	477	0.00144399
	478	0.00154414
	479	0.00144033
	480	0.00131091
	481	0.00128943
	482	0.00144076
	483	0.00144191
	484	0.00144506
	485	0.001488
	486	1.55502e-05
	487	0.00165602
	488	0.00184424
	489	0.00145959
	490	0.0014188
	491	0.00135648
	492	0.00130971
	493	0.00144243
	494	0.00127394
	495	1.58644e-05
	496	0.00142189
	497	0.00142547
	498	0.00140784
	499	0.00142466
	500	1.7453e-05
	501	1.61429e-05
	502	0.00149315
	503	1.79199e-05
	504	0.00131046
	505	1.77297e-05
	506	1.692e-05
	507	1.6498e-05
	508	1.5818e-05
	509	0.0012868
	510	1.71816e-05
	511	0.00156441
	512	1.99649e-05
	513	1.77046e-05
	514	0.00180152
	515	0.00147603
	516	0.00146747
	517	1.64419e-05
	518	1.50007e-05
	519	0.00144739
	520	1.6441e-05
	521	1.69303e-05
	522	1.77777e-05
	523	0.00150669
	524	0.00140647
	525	0.00132971
	526	1.5531e-05
	527	1.61366e-05
	528	2.01918e-05
	529	0.001299
	530	0.00142368
	531	0.00135204
	532	0.00142874
	533	0.00133267
	534	0.00130503
	535	0.00132288
	536	0.00145026
	537	0.0016512
	538	1.68566e-05
	539	1.81208e-05
	540	0.00130941
	541	0.00131465
	542	0.00132256
	543	0.00152336
	544	1.74043e-05
	545	1.6706e-05
	546	0.00132898
	547	1.49408e-05
	548	0.0014259
	549	0.00154234
	550	0.00139839
	551	1.73553e-05
	552	0.00130233
	553	0.00138185
	554	1.61036e-05
	555	1.64325e-05
	556	1.66448e-05
	557	0.00136112
	558	1.59375e-05
	559	1.55372e-05
	560	1.63719e-05
	561	0.00141788
	562	1.61022e-05
	563	0.00159646
	564	0.00159375
	565	0.00133264
	566	0.00168945
	567	0.00146211
	568	0.0016933
	569	0.0012291
	570	0.001474
	571	0.00144002
	572	1.63229e-05
	573	1.76751e-05
	574	0.00134621
	575	0.00152741
	576	0.00153449
	577	0.00143396
	578	0.00139956
	579	0.00160853
	580	1.67531e-05
	581	0.00152587
	582	0.0013976
	583	0.00162663
	584	0.00164926
	585	0.00157799
	586	1.68101e-05
	587	0.00151993
	588	0.001444
	589	0.00149822
	590	0.00128699
	591	0.00143287
	592	1.71069e-05
	593	1.75686e-05
	594	0.00173908
	595	0.00152111
	596	0.00158505
	597	0.00143269
	598	1.73128e-05
	599	1.94277e-05
	600	0.00132255
	601	1.64337e-05
	602	0.00110736
	603	0.00166427
	604	1.69258e-05
	605	0.00136086
	606	0.00137095
	607	0.00140364
	608	0.00147028
	609	1.74115e-05
	610	1.54377e-05
	611	0.00137961
	612	0.00156125
	613	0.00143392
	614	0.00138476
	615	0.00162534
	616	0.00128797
	617	0.00166487
	618	1.66924e-05
	619	0.00157164
	620	0.0013437
	621	0.00152509
	622	0.00163049
	623	0.00137065
	624	0.00143609
	625	1.64015e-05
	626	0.00144151
	627	0.00175735
	628	1.57467e-05
	629	0.00144584
	630	1.79692e-05
	631	0.00143493
	632	0.00147265
	633	1.66901e-05
	634	0.00151128
	635	1.71844e-05
	636	0.0015083
	637	0.00130807
	638	1.58376e-05
	639	1.61987e-05
	640	0.00149806
	641	0.00110612
	642	1.68586e-05
	643	0.00167267
	644	0.00158674
	645	0.00157557
	646	1.61017e-05
	647	0.00142886
	648	0.00140943
	649	0.00164513
	650	0.00154587
	651	0.00128064
	652	1.5792e-05
	653	0.00132676
	654	0.00125405
	655	1.68441e-05
	656	0.00147435
	657	0.00160637
	658	1.62191e-05
	659	0.00140528
	660	0.00142447
	661	0.0014575
	662	1.67245e-05
	663	0.00141355
	664	0.00181948
	665	1.59409e-05
	666	1.73516e-05
	667	1.60364e-05
	668	0.00131045
	669	0.001475
	670	0.00141104
	671	1.76105e-05
	672	1.55483e-05
	673	0.00146755
	674	0.00185774
	675	0.00134083
	676	0.00130421
	677	0.00131968
	678	0.00140096
	679	1.61256e-05
	680	1.59737e-05
	681	0.00151598
	682	1.71304e-05
	683	1.71266e-05
	684	0.00137619
	685	0.00140049
	686	0.00152718
	687	0.00158611
	688	0.00135771
	689	1.80949e-05
	690	0.00130393
	691	1.59436e-05
	692	1.63095e-05
	693	1.51626e-05
	694	1.68319e-05
	695	1.77664e-05
	696	0.00148134
	697	1.72868e-05
	698	0.0015381
	699	0.00142132
	700	1.70792e-05
	701	0.00140378
	702	1.73514e-05
	703	0.00149009
	704	0.00129784
	705	1.91637e-05
	706	0.00164575
	707	0.00150304
	708	0.0013865
	709	1.66385e-05
	710	1.59703e-05
	711	0.00141054
	712	0.00139657
	713	1.80739e-05
	714	0.00137193
	715	0.0015077
	716	0.0014094
	717	0.00136506
	718	0.00129715
	719	1.69187e-05
	720	0.00141968
	721	0.00140869
	722	0.00145254
	723	0.00142186
	724	0.00153791
	725	0.00135694
	726	0.00135192
	727	1.7524e-05
	728	0.00132181
	729	0.00128871
	730	1.45832e-05
	731	1.67761e-05
	732	1.975e-05
	733	0.0013649
	734	0.00144807
	735	0.00132521
	736	0.0014559
	737	0.00145758
	738	0.00142878
	739	0.00131557
	740	0.00144637
	741	0.00149305
	742	1.63658e-05
	743	0.00163274
	744	0.00144384
	745	1.6348e-05
	746	0.0013947
	747	1.58896e-05
	748	0.00136852
	749	0.00140351
	750	0.00155744
	751	0.00138363
	752	0.00124877
	753	1.65908e-05
	754	1.74145e-05
	755	1.5803e-05
	756	0.00158128
	757	1.70503e-05
	758	0.00127712
	759	0.00150629
	760	0.00143196
	761	0.00142368
	762	0.00139966
	763	1.75588e-05
	764	1.77376e-05
	765	1.72503e-05
	766	0.00157119
	767	0.00158044
	768	0.00152349
	769	0.00130391
	770	1.71245e-05
	771	0.0014837
	772	0.00149562
	773	0.00162112
	774	1.93916e-05
	775	0.00137018
	776	0.00144476
	777	0.00140009
	778	0.00131293
	779	0.00130072
	780	1.49912e-05
	781	0.00154791
	782	1.64498e-05
	783	0.00144397
	784	1.69839e-05
	785	0.00137039
	786	0.00144247
	787	1.77417e-05
	788	1.69379e-05
	789	0.00142762
	790	0.00140162
	791	1.71998e-05
	792	0.00138981
	793	1.73617e-05
	794	0.00134962
	795	0.00152041
	796	0.00144993
	797	0.00153195
	798	0.0019019
	799	0.00169481
	800	1.68836e-05
	801	0.00129221
	802	1.5624e-05
	803	0.00142532
	804	0.00138087
	805	0.0014014
	806	0.00145664
	807	0.00146753
	808	1.72111e-05
	809	0.00141808
	810	0.00142942
	811	0.0013156
	812	1.66026e-05
	813	0.00154041
	814	0.0014002
	815	0.0013743
	816	1.60035e-05
	817	0.00129077
	818	1.55505e-05
	819	0.00141978
	820	1.69453e-05
	821	0.00143645
	822	0.0014365
	823	0.00163363
	824	0.00143494
	825	1.66402e-05
	826	1.59327e-05
	827	0.00127134
	828	0.00145514
	829	0.00145602
	830	0.00149137
	831	0.00140491
	832	0.00157131
	833	0.00139788
	834	1.60789e-05
	835	0.00139443
	836	0.00146983
	837	0.00135032
	838	0.00131465
	839	1.7189e-05
	840	0.00126302
	841	0.00142533
	842	0.00152597
	843	1.64597e-05
	844	0.00140758
	845	0.00131968
	846	1.87076e-05
	847	0.00159067
	848	0.00139259
	849	0.00159582
	850	1.54766e-05
	851	0.00151112
	852	0.00143566
	853	0.00143213
	854	0.00143615
	855	0.00142464
	856	1.60365e-05
	857	0.00143183
	858	0.00142583
	859	0.00132667
	860	1.71743e-05
	861	1.626e-05
	862	0.00138785
	863	0.00144459
	864	1.55822e-05
	865	1.70601e-05
	866	1.77654e-05
	867	0.00144934
	868	0.00172407
	869	0.00131773
	870	0.00120729
	871	0.00142151
	872	1.50951e-05
	873	0.00133836
	874	0.00131795
	875	1.76624e-05
	876	1.6937e-05
	877	0.001286
	878	0.00154886
	879	0.00153116
	880	0.0014492
	881	0.00123591
	882	1.69881e-05
	883	0.00145036
	884	0.00131726
	885	0.00142776
	886	0.00146175
	887	1.73182e-05
	888	2.44119e-05
	889	1.83827e-05
	890	0.00129533
	891	0.001413
	892	1.70081e-05
	893	1.70309e-05
	894	1.50768e-05
	895	0.00133322
	896	0.00139956
	897	0.00143453
	898	0.00151755
	899	0.00131855
	900	0.00154703
	901	1.77644e-05
	902	1.68385e-05
	903	0.00145429
	904	1.45992e-05
	905	0.00149394
	906	0.00142195
	907	1.7829e-05
	908	0.00132005
	909	0.00148004
	910	0.00165734
	911	0.00152332
	912	1.6955e-05
	913	0.00177871
	914	1.72589e-05
	915	1.64619e-05
	916	1.71505e-05
	917	1.59371e-05
	918	0.00139347
	919	0.00161328
	920	1.95235e-05
	921	1.70142e-05
	922	0.00186773
	923	0.00139032
	924	0.00160532
	925	0.00178044
	926	0.00136651
	927	1.54579e-05
	928	1.56111e-05
	929	0.00125858
	930	1.62695e-05
	931	0.00127752
	932	0.00140818
	933	0.00137344
	934	0.00144834
	935	0.00139854
	936	0.00145017
	937	1.66607e-05
	938	1.80625e-05
	939	1.48022e-05
	940	0.00152813
	941	1.75475e-05
	942	0.00130341
	943	1.56072e-05
	944	1.6585e-05
	945	0.00138897
	946	0.00154497
	947	0.00155887
	948	0.0013903
	949	1.80644e-05
	950	0.00142993
	951	0.00145437
	952	0.00146489
	953	2.43165e-05
	954	0.00135365
	955	1.82269e-05
	956	0.00136398
	957	0.00141751
	958	0.00141008
	959	1.61736e-05
	960	1.78764e-05
	961	0.00139772
	962	1.6462e-05
	963	0.00141978
	964	0.00143205
	965	0.00148089
	966	1.54828e-05
	967	0.00157433
	968	1.58233e-05
	969	0.00150554
	970	0.00163431
	971	1.67709e-05
	972	0.00128913
	973	1.67842e-05
	974	0.00146265
	975	0.00132137
	976	0.001294
	977	0.00138404
	978	0.00132589
	979	0.00131376
	980	1.61031e-05
	981	0.00139932
	982	0.0013141
	983	0.00130797
	984	0.00148151
	985	0.00142586
	986	0.00152487
	987	0.00130284
	988	1.67292e-05
	989	0.00140005
	990	1.62712e-05
	991	0.001427
	992	0.00139672
	993	0.00147958
	994	1.68827e-05
	995	0.00154867
	996	1.62872e-05
	997	0.00158878
	998	1.65346e-05
	999	1.79848e-05
	1000	0.00131559
	1001	0.00157839
	1002	0.00131356
	1003	0.00141915
	1004	1.77503e-05
	1005	1.65447e-05
	1006	1.72781e-05
	1007	0.00160768
	1008	0.0013869
	1009	0.00160871
	1010	0.00128733
	1011	0.00146113
	1012	0.00133861
	1013	0.00137073
	1014	0.0016034
	1015	0.00143784
	1016	0.00129102
	1017	0.00136545
	1018	0.00163827
	1019	0.0014323
	1020	0.00140777
	1021	0.00135574
	1022	1.64112e-05
	1023	1.78287e-05
	1024	0.00155026
	1025	0.00155112
	1026	1.72008e-05
	1027	0.00143344
	1028	0.00140928
	1029	1.95918e-05
	1030	0.000816926
	1031	0.00160592
	1032	0.00139848
	1033	1.67116e-05
	1034	0.00111084
	1035	0.00144277
	1036	0.00132609
	1037	1.51022e-05
	1038	0.00131646
	1039	0.00135658
	1040	1.70347e-05
	1041	0.00149709
	1042	0.00158264
	1043	0.0014564
	1044	1.87175e-05
	1045	0.00131047
	1046	1.67944e-05
	1047	0.00141714
	1048	0.00170144
	1049	1.67544e-05
	1050	1.75926e-05
	1051	0.00128657
	1052	1.61746e-05
	1053	0.00158453
	1054	1.62321e-05
	1055	0.00138948
	1056	1.64222e-05
	1057	1.62517e-05
	1058	0.00150773
	1059	1.67176e-05
	1060	1.71987e-05
	1061	0.00130272
	1062	1.60357e-05
	1063	0.00154784
	1064	0.00139491
	1065	0.00129408
	1066	1.8808e-05
	1067	1.613e-05
	1068	1.59947e-05
	1069	0.00120011
	1070	0.00129668
	1071	1.62306e-05
	1072	1.63277e-05
	1073	0.00128242
	1074	1.57114e-05
	1075	0.00135137
	1076	0.00157123
	1077	0.00142709
	1078	0.00141404
	1079	1.77951e-05
	1080	0.00135536
	1081	0.00130956
	1082	0.00134607
	1083	0.00144188
	1084	0.00143947
	1085	0.00142765
	1086	1.62841e-05
	1087	0.00142911
	1088	0.00129793
	1089	0.00140917
	1090	0.00150904
	1091	1.66345e-05
	1092	1.57234e-05
	1093	0.00132555
	1094	0.00142625
	1095	1.6549e-05
	1096	0.00169807
	1097	0.00139661
	1098	1.69952e-05
	1099	0.00131109
	1100	0.00130914
	1101	0.00140686
	1102	1.6331e-05
	1103	0.00153074
	1104	1.62099e-05
	1105	1.62229e-05
	1106	0.00136949
	1107	1.51867e-05
	1108	1.52861e-05
	1109	0.00150912
	1110	0.00173341
	1111	1.62151e-05
	1112	0.00132479
	1113	0.00128458
	1114	1.65654e-05
	1115	0.00129397
	1116	0.00171588
	1117	0.00144371
	1118	0.00127889
	1119	1.65884e-05
	1120	0.0014421
	1121	0.00145571
	1122	0.00129324
	1123	0.0014051
	1124	1.77973e-05
	1125	0.00154157
	1126	0.00170257
	1127	1.72758e-05
	1128	0.00184143
	1129	1.61167e-05
	1130	1.52809e-05
	1131	0.00153933
	1132	1.68106e-05
	1133	1.62354e-05
	1134	0.00140772
	1135	1.71986e-05
	1136	0.00144911
	1137	0.00127929
	1138	0.00134646
	1139	1.78695e-05
	1140	0.0016353
	1141	0.00136283
	1142	0.00141479
	1143	1.7902e-05
	1144	1.79367e-05
	1145	1.529e-05
	1146	0.00151918
	1147	0.00159297
	1148	0.0013481
	1149	0.0013102
	1150	1.69739e-05
	1151	0.00117012
	1152	0.00133342
	1153	0.00140283
	1154	0.00158581
	1155	0.00143857
	1156	0.00174461
	1157	0.00141115
	1158	1.99278e-05
	1159	0.00143325
	1160	1.70658e-05
	1161	0.00163948
	1162	0.00161533
	1163	0.00179655
	1164	0.00127195
	1165	0.00158989
	1166	0.00142957
	1167	0.00141598
	1168	1.68147e-05
	1169	0.00170714
	1170	1.71097e-05
	1171	1.63077e-05
	1172	0.00142904
	1173	0.0014356
	1174	1.83801e-05
	1175	0.00157283
	1176	0.0013717
	1177	0.00143445
	1178	1.70683e-05
	1179	0.0014324
	1180	0.0013953
	1181	1.64366e-05
	1182	0.00151375
	1183	0.00132972
	1184	0.00135266
	1185	1.8135e-05
	1186	0.00155081
	1187	0.00137933
	1188	0.00152707
	1189	0.0012822
	1190	0.00143856
	1191	0.00149187
	1192	0.00153662
	1193	0.00152111
	1194	0.00144249
	1195	0.00138519
	1196	0.00154268
	1197	0.00132209
	1198	0.00134553
	1199	0.00132967
	1200	0.00163125
	1201	0.00131301
	1202	1.74831e-05
	1203	0.00138746
	1204	0.00129396
	1205	0.00144903
	1206	1.73411e-05
	1207	0.00133861
	1208	0.00159337
	1209	0.00134776
	1210	0.00144761
	1211	0.00136384
	1212	0.00142349
	1213	0.00151988
	1214	0.00145349
	1215	0.00144163
	1216	1.667e-05
	1217	0.00129186
	1218	0.00141253
	1219	0.00133306
	1220	1.73019e-05
	1221	0.00147096
	1222	0.00165804
	1223	0.00142452
	1224	0.00132118
	1225	0.00147173
	1226	0.00141441
	1227	0.00139814
	1228	0.00149912
	1229	0.00128399
	1230	0.00143502
	1231	0.00140514
	1232	0.0013981
	1233	0.00155008
	1234	0.00132131
	1235	0.0014388
	1236	1.6979e-05
	1237	0.00164842
	1238	0.00141413
	1239	1.90905e-05
	1240	0.00156263
	1241	0.00152928
	1242	0.00130415
	1243	0.00164489
	1244	0.00144786
	1245	1.67765e-05
	1246	1.63158e-05
	1247	1.66022e-05
	1248	0.00137811
	1249	1.68713e-05
	1250	0.001519
	1251	0.00141019
	1252	0.00134751
	1253	0.00142374
	1254	0.00140265
	1255	0.00144829
	1256	0.0015651
	1257	1.76031e-05
	1258	0.00141748
	1259	0.00142865
	1260	0.0016247
	1261	1.69237e-05
	1262	0.00156605
	1263	1.54375e-05
	1264	0.00153146
	1265	0.00159263
	1266	0.001343
	1267	0.00149194
	1268	0.00129324
	1269	1.69135e-05
	1270	0.00143249
	1271	0.00163761
	1272	1.62498e-05
	1273	0.00135048
	1274	0.00157087
	1275	0.00128792
	1276	1.68517e-05
	1277	1.60637e-05
	1278	0.0013948
	1279	0.00151999
	1280	1.56045e-05
	1281	1.63576e-05
	1282	0.00134063
	1283	0.00151806
	1284	1.59417e-05
	1285	1.56293e-05
	1286	0.00132452
	1287	0.00141834
	1288	1.67391e-05
	1289	0.00123395
	1290	0.00138224
	1291	0.00150282
	1292	0.0012825
	1293	0.00139283
	1294	0.00131052
	1295	0.00174975
	1296	0.0015785
	1297	1.6182e-05
	1298	0.00144395
	1299	0.00142391
	1300	1.70451e-05
	1301	0.00135174
	1302	1.59281e-05
	1303	0.00130936
	1304	0.0017211
	1305	0.00142374
	1306	1.63088e-05
	1307	0.00147208
	1308	1.75049e-05
	1309	1.72461e-05
	1310	0.00159245
	1311	0.00139356
	1312	0.0016035
	1313	0.00152411
	1314	1.56831e-05
	1315	0.00151239
	1316	1.53515e-05
	1317	0.00118991
	1318	0.0015434
	1319	0.00152508
	1320	0.00146342
	1321	0.00156953
	1322	0.00127451
	1323	0.00143655
	1324	0.00140286
	1325	0.00135648
	1326	1.76093e-05
	1327	0.00144704
	1328	0.00155235
	1329	1.61771e-05
	1330	0.00156176
	1331	0.00139422
	1332	0.00162722
	1333	0.00122852
	1334	1.81292e-05
	1335	1.59555e-05
	1336	0.00136759
	1337	1.63979e-05
	1338	0.0012763
	1339	0.00159662
	1340	1.64369e-05
	1341	0.00145962
	1342	0.00164361
	1343	0.0015809
	1344	0.0014026
	1345	0.00124624
	1346	1.58267e-05
	1347	0.00139259
	1348	0.00126783
	1349	1.70525e-05
	1350	1.57884e-05
	1351	0.00135892
	1352	1.61807e-05
	1353	0.00129051
	1354	0.00139126
	1355	1.62876e-05
	1356	0.00129549
	1357	0.00136828
	1358	0.00138005
	1359	0.00141845
	1360	0.00140236
	1361	0.00157067
	1362	1.77338e-05
	1363	1.64854e-05
	1364	0.00127709
	1365	0.00128696
	1366	1.92005e-05
	1367	0.00161819
	1368	0.00137418
	1369	0.00140598
	1370	0.00157497
	1371	0.00138088
	1372	0.00155894
	1373	0.00142522
	1374	1.62368e-05
	1375	0.00141201
	1376	2.23262e-05
	1377	0.00150525
	1378	1.58878e-05
	1379	0.00147813
	1380	0.00145558
	1381	0.00137572
	1382	0.00140818
	1383	1.84802e-05
	1384	1.65677e-05
	1385	1.64048e-05
	1386	1.61237e-05
	1387	0.00146149
	1388	0.00169684
	1389	0.00144457
	1390	1.74678e-05
	1391	0.00163132
	1392	1.76263e-05
	1393	0.00142084
	1394	0.00162165
	1395	0.00159428
	1396	0.00166054
	1397	0.00158746
	1398	0.0016402
	1399	0.00160718
	1400	0.00127973
	1401	0.00128791
	1402	1.59249e-05
	1403	0.00160298
	1404	0.00123086
	1405	0.00127857
	1406	0.00162673
	1407	0.00139531
	1408	1.64495e-05
	1409	0.00138894
	1410	0.00138413
	1411	1.72396e-05
	1412	0.00132657
	1413	1.65212e-05
	1414	1.63308e-05
	1415	0.00149934
	1416	0.00142271
	1417	0.00143671
	1418	0.00129768
	1419	0.00163179
	1420	0.00155348
	1421	0.00153742
	1422	0.00144556
	1423	1.65888e-05
	1424	0.00146568
	1425	1.80402e-05
	1426	0.00131031
	1427	0.00143453
	1428	0.0014415
	1429	1.86837e-05
	1430	1.70376e-05
	1431	0.00141381
	1432	0.001422
	1433	1.72219e-05
	1434	0.0014453
	1435	1.65143e-05
	1436	0.00140995
	1437	0.00143846
	1438	0.0012984
	1439	0.00130733
	1440	0.00141869
	1441	1.54925e-05
	1442	0.00144422
	1443	0.00151452
	1444	1.73758e-05
	1445	0.00162961
	1446	0.00136467
	1447	0.0013283
	1448	0.00142272
	1449	0.00141955
	1450	0.00152931
	1451	0.00163195
	1452	0.00129206
	1453	1.77771e-05
	1454	1.57941e-05
	1455	0.0013183
	1456	1.51922e-05
	1457	1.65717e-05
	1458	0.00137779
	1459	0.00127755
	1460	0.00142788
	1461	0.00139521
	1462	1.58143e-05
	1463	0.00130691
	1464	0.00141137
	1465	0.00142331
	1466	0.00128358
	1467	0.0012984
	1468	0.00128819
	1469	0.00144061
	1470	1.4647e-05
	1471	0.00156805
	1472	0.00140281
	1473	1.64343e-05
	1474	1.5409e-05
	1475	0.00146267
	1476	1.73684e-05
	1477	1.61396e-05
	1478	1.54367e-05
	1479	0.00121349
	1480	1.80292e-05
	1481	0.0014124
	1482	0.00137358
	1483	0.00159545
	1484	0.00131519
	1485	0.00137704
	1486	1.66362e-05
	1487	1.70103e-05
	1488	0.00139379
	1489	0.000548929
	1490	0.0012755
	1491	0.00140388
	1492	1.76762e-05
	1493	0.00138454
	1494	0.00131814
	1495	0.00128002
	1496	0.00142221
	1497	1.66609e-05
	1498	1.56943e-05
	1499	0.0016844
	1500	0.00150924
	1501	0.00130505
	1502	0.0013336
	1503	0.0015472
	1504	0.00109054
	1505	0.00151387
	1506	0.00109734
	1507	0.00140272
	1508	0.00142319
	1509	1.61945e-05
	1510	0.00132647
	1511	1.90318e-05
	1512	0.00141074
	1513	1.63199e-05
	1514	0.000580443
	1515	1.62129e-05
	1516	0.00171159
	1517	0.00150972
	1518	0.00136998
	1519	1.53274e-05
	1520	0.00168273
	1521	0.00128218
	1522	0.0013747
	1523	0.00142846
	1524	0.00156153
	1525	0.00151454
	1526	0.00147178
	1527	1.66915e-05
	1528	1.35979e-05
	1529	1.569e-05
	1530	0.00141674
	1531	1.62425e-05
	1532	1.63354e-05
	1533	0.0013441
	1534	0.00122857
	1535	1.58355e-05
	1536	0.00148384
	1537	0.00143729
	1538	1.67723e-05
	1539	1.79247e-05
	1540	0.00148431
	1541	0.00137935
	1542	0.00131699
	1543	0.0015849
	1544	0.00136683
	1545	0.00161847
	1546	0.0016683
	1547	0.00157622
	1548	0.00167335
	1549	0.0014462
	1550	1.82953e-05
	1551	0.00146661
	1552	0.00161699
	1553	1.61117e-05
	1554	0.0016213
	1555	1.58999e-05
	1556	0.00139814
	1557	0.0013255
	1558	0.00128386
	1559	0.00165197
	1560	0.00130213
	1561	1.44248e-05
	1562	0.00143811
	1563	0.00134249
	1564	0.00127423
	1565	1.69278e-05
	1566	0.00138688
	1567	0.00134318
	1568	0.00143223
	1569	0.0012587
	1570	0.00143319
	1571	1.50196e-05
	1572	0.00186953
	1573	1.66888e-05
	1574	0.00155122
	1575	0.0013001
	1576	1.66726e-05
	1577	0.00154774
	1578	0.00138053
	1579	0.00138095
	1580	1.53565e-05
	1581	0.00143508
	1582	0.00144016
	1583	1.64142e-05
	1584	1.76584e-05
	1585	0.00143286
	1586	1.58428e-05
	1587	0.00131772
	1588	0.0014033
	1589	0.00155689
	1590	0.00143619
	1591	0.0015524
	1592	0.00144931
	1593	0.00115693
	1594	0.00159857
	1595	0.00177489
	1596	0.00141372
	1597	0.00140514
	1598	0.00144554
	1599	0.00143105
	1600	0.00162023
	1601	0.0013541
	1602	0.00162239
	1603	0.00176447
	1604	1.82154e-05
	1605	0.00141182
	1606	0.00139918
	1607	1.67654e-05
	1608	0.00130913
	1609	0.00135878
	1610	0.00141351
	1611	0.00157066
	1612	0.0014289
	1613	1.49943e-05
	1614	0.00144633
	1615	0.00145184
	1616	1.77186e-05
	1617	1.73582e-05
	1618	2.25019e-05
	1619	0.00151978
	1620	0.00155457
	1621	0.00136585
	1622	0.00180563
	1623	0.00146106
	1624	0.00129205
	1625	0.00139772
	1626	0.00132626
	1627	0.00163257
	1628	0.00150252
	1629	0.00148378
	1630	0.00167327
	1631	0.001401
	1632	1.59343e-05
	1633	1.46655e-05
	1634	1.52152e-05
	1635	1.72296e-05
	1636	0.00132343
	1637	0.00139087
	1638	0.00137044
	1639	2.58728e-05
	1640	0.00140145
	1641	1.67976e-05
	1642	0.00138322
	1643	1.71948e-05
	1644	0.00140164
	1645	1.6432e-05
	1646	0.00140175
	1647	1.58477e-05
	1648	1.66205e-05
	1649	0.00142968
	1650	1.57169e-05
	1651	0.00191312
	1652	0.00157955
	1653	1.61345e-05
	1654	1.51968e-05
	1655	1.69251e-05
	1656	1.5833e-05
	1657	0.00176797
	1658	0.00130653
	1659	0.00143033
	1660	1.65992e-05
	1661	1.80877e-05
	1662	1.63706e-05
	1663	1.6414e-05
	1664	0.00128582
	1665	1.59388e-05
	1666	0.00151515
	1667	1.52328e-05
	1668	0.00157291
	1669	0.00127421
	1670	1.62872e-05
	1671	0.00140787
	1672	0.0014101
	1673	1.7327e-05
	1674	0.00133188
	1675	0.00178507
	1676	0.00142287
	1677	0.00145477
	1678	1.70463e-05
	1679	1.59122e-05
	1680	0.00153577
	1681	0.00141806
	1682	0.00140207
	1683	1.64234e-05
	1684	0.00131441
	1685	0.0014567
	1686	0.00135386
	1687	0.00130499
	1688	0.00156359
	1689	1.59455e-05
	1690	0.00143558
	1691	0.00140425
	1692	0.00144034
	1693	1.63069e-05
	1694	0.00129547
	1695	0.00165766
	1696	0.00145082
	1697	0.00145741
	1698	0.00159604
	1699	0.00160322
	1700	0.0015588
	1701	1.67482e-05
	1702	1.58099e-05
	1703	1.67143e-05
	1704	1.54307e-05
	1705	0.00146786
	1706	0.0015207
	1707	0.00143524
	1708	0.00140945
	1709	0.00140926
	1710	0.00151672
	1711	0.00150945
	1712	1.5709e-05
	1713	0.00135263
	1714	0.00133193
	1715	0.00129945
	1716	1.61903e-05
	1717	1.63739e-05
	1718	0.0013272
	1719	0.00145473
	1720	0.00164671
	1721	0.00142964
	1722	0.00198728
	1723	0.00136047
	1724	0.00159533
	1725	0.00136255
	1726	0.00132005
	1727	0.00159839
	1728	1.6721e-05
	1729	0.00166301
	1730	0.00152538
	1731	1.85132e-05
	1732	0.00128961
	1733	0.00134697
	1734	0.00132754
	1735	0.00155744
	1736	0.00142446
	1737	0.00133262
	1738	1.71753e-05
	1739	0.00159587
	1740	1.53562e-05
	1741	0.00145911
	1742	1.7687e-05
	1743	0.00159318
	1744	1.67783e-05
	1745	0.00161223
	1746	1.78613e-05
	1747	1.62554e-05
	1748	0.00142217
	1749	1.61902e-05
	1750	0.00130323
	1751	1.52593e-05
	1752	0.00141187
	1753	0.00114549
	1754	0.0014017
	1755	0.00143025
	1756	0.00145686
	1757	0.00154022
	1758	0.00157691
	1759	1.64434e-05
	1760	0.00143272
	1761	0.00131345
	1762	0.00130512
	1763	0.00157946
	1764	0.00134352
	1765	2.42149e-05
	1766	0.00139144
	1767	1.52394e-05
	1768	1.74521e-05
	1769	0.00134599
	1770	0.00188026
	1771	0.00132659
	1772	0.00160202
	1773	0.0014311
	1774	1.63017e-05
	1775	0.00190348
	1776	0.00155216
	1777	1.72974e-05
	1778	0.00142159
	1779	1.56144e-05
	1780	0.00141259
	1781	0.00136919
	1782	1.6543e-05
	1783	0.00143796
	1784	0.00154626
	1785	0.00164529
	1786	0.00146807
	1787	0.00129195
	1788	0.00134018
	1789	0.00143741
	1790	0.00146565
	1791	0.00153774
	1792	0.00175295
	1793	0.00155245
	1794	1.74176e-05
	1795	0.00147933
	1796	0.00143722
	1797	1.79488e-05
	1798	1.57091e-05
	1799	1.57706e-05
