# Supplementary material for: Top-down perceptual inference shaping the activity of early visual cortex
Source: Nat Commun. 2025 Nov 14;16:9998. doi: 10.1038/s41467-025-64967-x (PMC12618887; doi:10.1038/s41467-025-64967-x)
Supplement: Supplementary file 6 — Source Data [file 41467_2025_64967_MOESM6_ESM.zip › source_data/source_data_suppl_fig_5.xlsx]

## Sheet: SFig. 5b
Suppl. Fig. 5b
shallow-VAE	Z1 unit	per-unit Z1 mean squared proj. fields
	0	9.49007e-06
	1	0.00106732
	2	8.33516e-06
	3	0.00106141
	4	9.59612e-06
	5	8.84283e-06
	6	0.00105348
	7	0.00107472
	8	8.49848e-06
	9	8.74939e-06
	10	0.00105838
	11	0.00105979
	12	0.00106614
	13	9.11738e-06
	14	0.00106348
	15	0.00106797
	16	0.00105321
	17	0.00105902
	18	8.34558e-06
	19	0.00106234
	20	0.00104944
	21	0.00105835
	22	8.95518e-06
	23	0.000894783
	24	0.00105838
	25	0.00105928
	26	0.00107207
	27	0.00106295
	28	0.0010698
	29	0.00104133
	30	0.00107185
	31	8.05669e-06
	32	0.001061
	33	0.00106139
	34	0.00106745
	35	0.00104231
	36	0.00105422
	37	0.00104188
	38	8.62426e-06
	39	0.00105481
	40	9.47249e-06
	41	0.00105887
	42	0.00106306
	43	0.001063
	44	0.00106979
	45	0.00106991
	46	0.00105866
	47	0.00105056
	48	0.00105161
	49	0.00106803
	50	0.00107572
	51	0.00106511
	52	0.0010592
	53	0.00104212
	54	0.00108037
	55	8.74991e-06
	56	0.00105736
	57	7.53831e-06
	58	8.41082e-06
	59	0.00105627
	60	0.00104568
	61	0.00106477
	62	0.00105476
	63	8.25764e-06
	64	0.00104423
	65	0.00106337
	66	0.00106352
	67	0.00106418
	68	8.6116e-06
	69	8.6716e-06
	70	9.17588e-06
	71	8.93819e-06
	72	0.00106251
	73	0.00105233
	74	0.00104525
	75	0.00106187
	76	0.00107032
	77	0.00106038
	78	0.00106079
	79	0.00105707
	80	0.00106243
	81	0.00107357
	82	8.50489e-06
	83	0.00106498
	84	0.00105238
	85	0.00107036
	86	0.00106284
	87	0.00107429
	88	0.00106134
	89	0.00106329
	90	0.00107282
	91	8.91927e-06
	92	0.00105228
	93	0.00105446
	94	0.00106145
	95	0.00106071
	96	0.00106249
	97	0.00104675
	98	0.00103375
	99	0.00105998
	100	0.00106315
	101	0.001065
	102	0.00107172
	103	9.15799e-06
	104	8.30195e-06
	105	0.00105655
	106	0.00104777
	107	0.00105222
	108	8.68307e-06
	109	8.87801e-06
	110	0.00108048
	111	8.83448e-06
	112	0.00106059
	113	0.00106482
	114	0.00105123
	115	0.00104974
	116	8.55464e-06
	117	8.50712e-06
	118	0.0010666
	119	0.00103705
	120	8.77137e-06
	121	8.73497e-06
	122	0.00105454
	123	0.0010628
	124	0.00108323
	125	0.00106208
	126	8.87687e-06
	127	0.00104351
	128	0.00106232
	129	0.0010626
	130	8.37183e-06
	131	0.0010625
	132	8.2139e-06
	133	9.11381e-06
	134	8.26831e-06
	135	0.001064
	136	0.00106047
	137	0.00107859
	138	0.00105283
	139	0.00105914
	140	0.00108223
	141	0.00106401
	142	0.00105428
	143	0.00105647
	144	8.13367e-06
	145	0.00105723
	146	0.00106245
	147	0.00107138
	148	8.75529e-06
	149	0.00106319
	150	0.00106232
	151	0.00106219
	152	0.00104771
	153	0.00104424
	154	0.00106092
	155	8.92015e-06
	156	0.00106444
	157	9.20853e-06
	158	9.04191e-06
	159	0.00104193
	160	0.00104371
	161	0.0010687
	162	8.24779e-06
	163	0.00101396
	164	0.00107444
	165	8.46544e-06
	166	9.3839e-06
	167	0.00108698
	168	0.00105457
	169	0.00106396
	170	8.41219e-06
	171	0.00105295
	172	0.00105417
	173	8.80125e-06
	174	8.53311e-06
	175	0.00106154
	176	8.94103e-06
	177	8.68594e-06
	178	0.00105547
	179	0.00105304
	180	0.00105526
	181	9.35185e-06
	182	0.00105556
	183	0.00106285
	184	9.11125e-06
	185	0.001049
	186	0.00105675
	187	0.00106692
	188	0.00104535
	189	0.00106096
	190	0.00105082
	191	0.0010583
	192	0.00106241
	193	8.69179e-06
	194	0.00105475
	195	0.00106286
	196	0.00105972
	197	0.00106068
	198	0.00107128
	199	0.00106205
	200	0.00103724
	201	8.80568e-06
	202	0.00106339
	203	0.00106076
	204	0.00105025
	205	0.00104048
	206	0.00106539
	207	8.87853e-06
	208	0.00104379
	209	8.76534e-06
	210	0.00104374
	211	0.00106398
	212	9.38773e-06
	213	9.30933e-06
	214	0.00106228
	215	0.00105866
	216	0.00107481
	217	8.35023e-06
	218	0.00106513
	219	8.59296e-06
	220	0.0010668
	221	0.00106929
	222	0.0010604
	223	0.00108013
	224	0.00107041
	225	0.00103921
	226	0.00105517
	227	9.21801e-06
	228	0.001064
	229	0.00105697
	230	8.36681e-06
	231	0.00104499
	232	0.00106321
	233	0.00106294
	234	0.00107392
	235	0.00105168
	236	0.00106787
	237	0.00107045
	238	0.00105356
	239	0.00106029
	240	8.78326e-06
	241	0.00107196
	242	0.00106841
	243	9.07599e-06
	244	0.00106657
	245	0.00104632
	246	8.46655e-06
	247	0.00105236
	248	0.0010562
	249	0.00106672
	250	0.00105747
	251	0.0010607
	252	8.87224e-06
	253	0.00106652
	254	9.18637e-06
	255	0.00107634
	256	0.00105784
	257	8.95048e-06
	258	0.000981663
	259	0.00103166
	260	0.00106459
	261	8.4416e-06
	262	0.00104673
	263	0.00105167
	264	0.00103195
	265	0.00105725
	266	0.00104556
	267	8.58856e-06
	268	0.00105773
	269	8.97978e-06
	270	0.0010748
	271	8.78596e-06
	272	8.1426e-06
	273	0.00105243
	274	8.87309e-06
	275	9.12199e-06
	276	0.00107092
	277	8.71732e-06
	278	0.00106151
	279	9.1181e-06
	280	0.00106858
	281	0.00105766
	282	0.00105708
	283	9.1497e-06
	284	9.00401e-06
	285	0.00106054
	286	0.00104736
	287	0.00107209
	288	0.00105104
	289	0.00105932
	290	0.00105666
	291	0.00106662
	292	8.9738e-06
	293	0.00106225
	294	8.58963e-06
	295	8.53207e-06
	296	8.88848e-06
	297	9.64585e-06
	298	9.72124e-06
	299	8.67823e-06
	300	0.00106083
	301	0.0010647
	302	0.00106798
	303	9.20481e-06
	304	0.00105953
	305	0.00107934
	306	0.00106825
	307	0.00106729
	308	8.68364e-06
	309	7.99284e-06
	310	0.00106666
	311	0.00106495
	312	8.97751e-06
	313	8.65583e-06
	314	0.00105774
	315	8.7232e-06
	316	0.00107553
	317	0.0010633
	318	0.00105642
	319	0.00106747
	320	8.72114e-06
	321	0.00107176
	322	0.00106316
	323	8.813e-06
	324	0.00107835
	325	0.00105316
	326	0.00106363
	327	0.00106074
	328	0.00107753
	329	9.06299e-06
	330	0.00104469
	331	0.00106065
	332	8.99499e-06
	333	0.0010613
	334	0.00105426
	335	0.00105536
	336	8.75825e-06
	337	9.07544e-06
	338	0.00107436
	339	9.00564e-06
	340	0.00107662
	341	0.00105185
	342	0.00106693
	343	8.64159e-06
	344	0.0010621
	345	0.00105661
	346	8.76275e-06
	347	0.00105548
	348	0.000939095
	349	9.35928e-06
	350	0.00105522
	351	0.00106721
	352	0.00105807
	353	9.21371e-06
	354	0.00106778
	355	9.45962e-06
	356	0.00106277
	357	8.90613e-06
	358	0.00107145
	359	0.00106563
	360	8.80766e-06
	361	0.00106255
	362	0.00105911
	363	8.98015e-06
	364	0.00103696
	365	0.00105716
	366	0.00105833
	367	0.00106004
	368	0.00104509
	369	0.00107048
	370	0.0010512
	371	0.00105889
	372	8.81466e-06
	373	0.00106482
	374	8.78433e-06
	375	0.00107597
	376	0.00107649
	377	0.00107737
	378	9.13645e-06
	379	9.01622e-06
	380	0.00106085
	381	0.00101764
	382	0.00106519
	383	0.00106228
	384	0.00105585
	385	0.0010571
	386	0.00106862
	387	0.00106101
	388	0.00106601
	389	0.00107392
	390	0.00106101
	391	0.00106274
	392	0.00105941
	393	9.54601e-06
	394	0.00106762
	395	0.00106537
	396	0.001077
	397	0.00105979
	398	0.00106254
	399	8.16074e-06
	400	0.00105745
	401	8.82804e-06
	402	8.56205e-06
	403	0.00106572
	404	8.61974e-06
	405	0.00107206
	406	0.00106459
	407	0.00106111
	408	0.00107297
	409	8.6448e-06
	410	8.79487e-06
	411	0.00106863
	412	0.00103044
	413	0.00105168
	414	0.00105711
	415	0.0010682
	416	0.00104941
	417	0.00106283
	418	0.00105861
	419	9.02049e-06
	420	8.62503e-06
	421	0.00105749
	422	0.001059
	423	0.00105768
	424	0.00107352
	425	8.50296e-06
	426	8.84954e-06
	427	0.00105885
	428	0.00106863
	429	8.21609e-06
	430	0.00107356
	431	8.93516e-06
	432	8.35661e-06
	433	0.00106475
	434	9.28964e-06
	435	9.00089e-06
	436	0.00106171
	437	9.09912e-06
	438	0.00105258
	439	0.00106908
	440	0.00107392
	441	0.00103671
	442	8.02753e-06
	443	0.0010618
	444	9.08835e-06
	445	8.47095e-06
	446	0.0010626
	447	0.00107919
	448	0.00105122
	449	0.00106325
	450	0.0010554
	451	8.79583e-06
	452	0.00106094
	453	8.44658e-06
	454	0.00106543
	455	0.00106063
	456	8.53232e-06
	457	0.00106086
	458	0.00105897
	459	0.0010585
	460	0.00106081
	461	0.00105647
	462	9.39255e-06
	463	0.00106197
	464	0.00105769
	465	9.08399e-06
	466	8.68204e-06
	467	0.00103543
	468	0.00106994
	469	0.00106146
	470	7.89932e-06
	471	0.0010589
	472	0.00104541
	473	8.83906e-06
	474	8.91613e-06
	475	0.00106468
	476	8.70995e-06
	477	0.00106646
	478	0.00106564
	479	0.00106456
	480	0.00106068
	481	8.51209e-06
	482	0.00106067
	483	0.00103324
	484	8.61481e-06
	485	8.67141e-06
	486	0.00105601
	487	8.42306e-06
	488	8.46673e-06
	489	0.00105845
	490	0.00106295
	491	9.17246e-06
	492	0.00106241
	493	0.00105827
	494	0.00106368
	495	0.00106897
	496	0.00105826
	497	0.00105456
	498	0.00106391
	499	0.0010698
	500	9.39601e-06
	501	0.00103776
	502	0.00106344
	503	8.72609e-06
	504	0.00106387
	505	8.94648e-06
	506	0.00108177
	507	0.00103454
	508	0.00105856
	509	0.00107416
	510	8.91508e-06
	511	0.00105945
	512	0.00106288
	513	0.00107807
	514	0.00105376
	515	8.26421e-06
	516	0.00109781
	517	0.00105814
	518	8.91752e-06
	519	0.00107276
	520	0.00106607
	521	0.00104367
	522	0.00104258
	523	0.00105999
	524	0.00105632
	525	0.00105964
	526	0.0010673
	527	9.03423e-06
	528	0.00105386
	529	0.00106599
	530	0.00105078
	531	0.00107189
	532	0.00108177
	533	0.00105956
	534	0.00105876
	535	8.77249e-06
	536	0.00105517
	537	0.00105922
	538	9.24408e-06
	539	0.00105026
	540	8.71232e-06
	541	0.00105457
	542	0.00106881
	543	0.00107346
	544	0.0010643
	545	0.00106075
	546	0.00099584
	547	0.00106929
	548	8.10562e-06
	549	0.00104591
	550	0.00105303
	551	0.00106298
	552	0.00105947
	553	0.00105914
	554	0.00104687
	555	0.00105967
	556	8.54121e-06
	557	0.00105269
	558	8.97819e-06
	559	0.00105222
	560	8.70138e-06
	561	0.00105287
	562	0.00104388
	563	0.00106137
	564	0.00106607
	565	0.00105234
	566	0.00106282
	567	0.00108211
	568	0.00106851
	569	0.0010422
	570	9.00955e-06
	571	8.52776e-06
	572	0.00106643
	573	0.00105799
	574	9.56278e-06
	575	9.0098e-06
	576	0.00106196
	577	8.61187e-06
	578	8.47462e-06
	579	0.00103123
	580	0.00105288
	581	0.00105372
	582	0.00107484
	583	0.00106524
	584	0.00105484
	585	0.0010655
	586	8.8987e-06
	587	0.00105428
	588	0.00107421
	589	0.00107119
	590	0.00108333
	591	0.00107302
	592	0.00105958
	593	0.00105923
	594	9.02717e-06
	595	9.15877e-06
	596	0.00107769
	597	9.09759e-06
	598	0.00106424
	599	8.82106e-06
	600	8.66334e-06
	601	8.83194e-06
	602	0.00106986
	603	0.00105303
	604	8.68538e-06
	605	0.0010491
	606	9.07435e-06
	607	0.00107956
	608	0.0010617
	609	0.00106567
	610	0.00105553
	611	0.00105693
	612	0.00106225
	613	9.04578e-06
	614	8.67172e-06
	615	8.76457e-06
	616	9.02792e-06
	617	0.00104938
	618	0.00107543
	619	0.00107343
	620	8.61232e-06
	621	9.91791e-06
	622	0.00106736
	623	0.00105908
	624	9.0265e-06
	625	0.00105798
	626	0.00107471
	627	0.00106825
	628	0.00105523
	629	0.0010664
	630	0.00106079
	631	0.0010698
	632	0.00105806
	633	9.21501e-06
	634	8.88116e-06
	635	0.00106411
	636	0.00105506
	637	0.00107924
	638	0.00106501
	639	0.00106545
	640	0.00103476
	641	9.33181e-06
	642	9.22368e-06
	643	0.00106154
	644	8.89165e-06
	645	0.00105464
	646	0.00105707
	647	0.00105519
	648	0.00106184
	649	9.097e-06
	650	8.91566e-06
	651	8.74659e-06
	652	0.00105308
	653	0.00106408
	654	8.5552e-06
	655	0.00107406
	656	8.9399e-06
	657	0.001061
	658	8.45259e-06
	659	0.00105616
	660	0.00105589
	661	0.00106675
	662	9.18828e-06
	663	0.00105294
	664	0.00105907
	665	0.0010658
	666	9.25321e-06
	667	0.00105204
	668	0.0010632
	669	0.00105816
	670	0.00106045
	671	0.00104649
	672	0.00102397
	673	0.00106894
	674	0.00106052
	675	0.00105411
	676	0.00107599
	677	0.00106005
	678	0.00106354
	679	0.00105368
	680	0.00106862
	681	0.00105528
	682	9.37561e-06
	683	0.00105464
	684	0.00105224
	685	0.00105855
	686	0.00105749
	687	8.73165e-06
	688	0.00106974
	689	0.00104413
	690	0.00107021
	691	0.00106797
	692	0.00105765
	693	8.7629e-06
	694	9.08492e-06
	695	8.55221e-06
	696	9.529e-06
	697	9.16188e-06
	698	9.20349e-06
	699	0.00106687
	700	0.00105379
	701	8.8961e-06
	702	8.28997e-06
	703	0.0010545
	704	9.10143e-06
	705	0.001073
	706	0.00105233
	707	0.00107462
	708	9.17135e-06
	709	9.19376e-06
	710	0.00106251
	711	0.00104682
	712	0.00107662
	713	0.00105834
	714	0.0010606
	715	0.00106448
	716	8.24701e-06
	717	0.00106073
	718	0.00106517
	719	8.86078e-06
	720	9.14312e-06
	721	0.00105726
	722	0.00106292
	723	0.00106917
	724	8.73173e-06
	725	0.00106247
	726	0.00107036
	727	0.00106443
	728	0.00107608
	729	8.31356e-06
	730	0.00105927
	731	8.73712e-06
	732	0.00107736
	733	0.00106923
	734	8.79734e-06
	735	0.00105049
	736	8.5024e-06
	737	0.00106962
	738	8.31374e-06
	739	0.00106674
	740	0.00104867
	741	0.00106535
	742	0.00105734
	743	0.00108169
	744	0.00105603
	745	0.0010508
	746	0.0010519
	747	0.00105262
	748	9.128e-06
	749	8.70533e-06
	750	0.00105069
	751	0.00106046
	752	0.00106409
	753	0.00106258
	754	0.00106898
	755	0.00105324
	756	8.81898e-06
	757	0.00106117
	758	8.82158e-06
	759	0.00106256
	760	0.00107776
	761	8.55321e-06
	762	0.00106123
	763	0.00105722
	764	0.00106332
	765	0.00106221
	766	0.00106207
	767	8.39251e-06
	768	0.00105667
	769	9.0542e-06
	770	0.00104813
	771	0.00105551
	772	0.00106437
	773	0.0010494
	774	8.07762e-06
	775	8.34241e-06
	776	0.00105943
	777	0.00106114
	778	8.97108e-06
	779	0.00103183
	780	0.00106207
	781	8.77445e-06
	782	8.42852e-06
	783	7.91282e-06
	784	8.9629e-06
	785	0.0010752
	786	0.00106503
	787	9.19858e-06
	788	0.00107615
	789	0.00106218
	790	0.00106619
	791	8.88227e-06
	792	0.00103514
	793	0.00106827
	794	0.00106273
	795	0.00106714
	796	8.74413e-06
	797	0.00107429
	798	8.95125e-06
	799	0.00106525
	800	0.00106642
	801	0.00105309
	802	0.00106677
	803	9.07338e-06
	804	0.00106724
	805	0.00105109
	806	0.00106943
	807	8.8904e-06
	808	0.00106179
	809	0.00106461
	810	0.00106282
	811	0.00105534
	812	0.00106174
	813	0.00106353
	814	0.00107247
	815	0.00105905
	816	0.00105457
	817	0.00107255
	818	0.00106284
	819	8.76425e-06
	820	0.00107338
	821	0.00106093
	822	0.0010496
	823	0.00106126
	824	0.00106512
	825	0.00105636
	826	0.00107344
	827	0.00107272
	828	8.79378e-06
	829	0.00107142
	830	0.00105295
	831	8.8301e-06
	832	0.00106914
	833	0.0010528
	834	0.00105991
	835	0.00102866
	836	8.97123e-06
	837	9.83744e-06
	838	0.00105241
	839	8.90945e-06
	840	8.84925e-06
	841	0.00106333
	842	8.78923e-06
	843	0.00105191
	844	0.00105596
	845	0.00105826
	846	8.49445e-06
	847	0.00106061
	848	0.00106421
	849	0.00105156
	850	0.00106019
	851	0.00105038
	852	0.00105389
	853	0.00107406
	854	0.00107856
	855	0.00103177
	856	0.00107059
	857	0.00106005
	858	0.00106099
	859	9.17008e-06
	860	0.00105307
	861	0.00105385
	862	0.000988536
	863	0.00105704
	864	8.7895e-06
	865	0.00105176
	866	0.00105269
	867	0.00105512
	868	0.0010526
	869	0.00106004
	870	0.00108737
	871	0.00103632
	872	0.00106472
	873	0.00106185
	874	9.17862e-06
	875	0.0010676
	876	0.00106001
	877	9.49284e-06
	878	0.00106906
	879	0.00107734
	880	0.00106
	881	0.00104098
	882	0.00106503
	883	9.02425e-06
	884	9.32554e-06
	885	0.00107157
	886	0.00102289
	887	0.00106061
	888	0.00106509
	889	0.00108534
	890	0.00105693
	891	0.00105058
	892	0.00104533
	893	0.00106139
	894	7.99922e-06
	895	0.00105245
	896	9.03231e-06
	897	0.0010715
	898	0.00105338
	899	9.30075e-06
	900	0.00106992
	901	8.68283e-06
	902	0.00107316
	903	8.07309e-06
	904	0.00107402
	905	0.00106132
	906	0.00106933
	907	0.00105169
	908	9.04224e-06
	909	0.00104305
	910	8.99231e-06
	911	0.001062
	912	8.99059e-06
	913	9.25271e-06
	914	8.12545e-06
	915	0.0010724
	916	8.58339e-06
	917	0.00105902
	918	0.00106921
	919	9.04316e-06
	920	8.07123e-06
	921	0.00106608
	922	0.00107044
	923	0.00105451
	924	0.0010515
	925	8.95096e-06
	926	0.00106772
	927	0.0010846
	928	0.00106044
	929	8.56968e-06
	930	0.00106591
	931	0.00107605
	932	0.00106877
	933	0.00106147
	934	0.00103625
	935	0.00105371
	936	0.00107424
	937	0.00105445
	938	8.76293e-06
	939	0.00105652
	940	0.00105935
	941	8.91243e-06
	942	8.8591e-06
	943	8.66485e-06
	944	0.00106562
	945	0.00106798
	946	8.52729e-06
	947	9.13892e-06
	948	9.61054e-06
	949	0.00106865
	950	0.00104965
	951	0.00106221
	952	0.00107476
	953	0.0010691
	954	0.00106459
	955	0.00106424
	956	8.93962e-06
	957	8.35205e-06
	958	0.00105221
	959	9.27263e-06
	960	0.00105312
	961	0.000980705
	962	0.00106325
	963	0.0010641
	964	0.00107726
	965	0.00105854
	966	0.00106834
	967	8.8921e-06
	968	0.00105169
	969	0.00106663
	970	0.00106431
	971	0.00105445
	972	0.00108096
	973	0.00105824
	974	8.76229e-06
	975	0.00108055
	976	0.00106461
	977	9.16032e-06
	978	0.00103853
	979	0.00108053
	980	0.00105505
	981	8.5254e-06
	982	8.92756e-06
	983	0.0010579
	984	0.0010571
	985	0.00108316
	986	0.00106008
	987	9.0739e-06
	988	8.45954e-06
	989	8.57863e-06
	990	0.00105158
	991	9.37721e-06
	992	8.30578e-06
	993	0.0010701
	994	0.00105965
	995	0.00106099
	996	0.00105009
	997	9.23069e-06
	998	0.00105919
	999	0.00106325
	1000	0.00106009
	1001	0.00105251
	1002	0.00105549
	1003	0.00106094
	1004	0.00105769
	1005	8.47625e-06
	1006	0.00106599
	1007	0.00104088
	1008	0.00105632
	1009	0.00107496
	1010	0.00106903
	1011	0.00107654
	1012	0.00106158
	1013	0.00106439
	1014	0.001041
	1015	0.00105298
	1016	0.00105515
	1017	8.97597e-06
	1018	0.00105723
	1019	0.00106644
	1020	0.00105547
	1021	8.76157e-06
	1022	0.00106034
	1023	0.00105517
	1024	0.00107122
	1025	0.00106583
	1026	0.00105514
	1027	0.00106293
	1028	0.001065
	1029	8.50254e-06
	1030	8.55807e-06
	1031	0.00106259
	1032	9.04818e-06
	1033	0.00106195
	1034	9.05719e-06
	1035	0.0010614
	1036	0.00104719
	1037	0.00106512
	1038	0.00106989
	1039	8.6592e-06
	1040	9.01396e-06
	1041	9.32024e-06
	1042	0.001039
	1043	0.00107935
	1044	0.00104521
	1045	0.00106191
	1046	0.00105478
	1047	0.0010659
	1048	0.00106258
	1049	0.00106703
	1050	8.88172e-06
	1051	0.00106605
	1052	0.00106699
	1053	0.00107407
	1054	8.86955e-06
	1055	0.00105493
	1056	0.00105395
	1057	0.00105787
	1058	9.14995e-06
	1059	0.00106249
	1060	8.96761e-06
	1061	0.00106828
	1062	9.8212e-06
	1063	9.2917e-06
	1064	0.00105463
	1065	8.33332e-06
	1066	8.64313e-06
	1067	0.00105951
	1068	0.00107045
	1069	0.00106889
	1070	0.00105862
	1071	0.00105818
	1072	0.00105322
	1073	9.29599e-06
	1074	8.53375e-06
	1075	0.00106857
	1076	0.00103892
	1077	0.00105751
	1078	0.00106708
	1079	0.00106393
	1080	0.00105892
	1081	8.8735e-06
	1082	0.00107549
	1083	0.00105948
	1084	0.00107188
	1085	9.17803e-06
	1086	0.00106046
	1087	0.00107308
	1088	0.001055
	1089	0.00105963
	1090	0.00105142
	1091	0.00106431
	1092	0.00107376
	1093	0.00106395
	1094	0.00106261
	1095	0.00105561
	1096	8.60457e-06
	1097	0.00106143
	1098	8.13173e-06
	1099	0.00106432
	1100	0.00105975
	1101	0.00106421
	1102	9.10598e-06
	1103	0.00106762
	1104	9.14251e-06
	1105	0.00105152
	1106	8.45574e-06
	1107	0.00105744
	1108	0.00107262
	1109	9.13794e-06
	1110	0.00106729
	1111	9.25768e-06
	1112	0.00106128
	1113	0.00106685
	1114	0.0010548
	1115	0.00105302
	1116	0.0010662
	1117	8.93844e-06
	1118	0.00104702
	1119	8.99422e-06
	1120	0.00106557
	1121	0.00105909
	1122	0.0010597
	1123	8.42584e-06
	1124	9.05954e-06
	1125	0.00106997
	1126	9.44995e-06
	1127	9.11013e-06
	1128	0.00104668
	1129	0.00105668
	1130	0.00105994
	1131	0.00105405
	1132	0.00105743
	1133	8.7943e-06
	1134	9.06038e-06
	1135	0.00106999
	1136	9.35239e-06
	1137	0.0010597
	1138	0.00104623
	1139	0.00106381
	1140	0.00105585
	1141	8.05272e-06
	1142	0.00104376
	1143	0.00103984
	1144	8.43619e-06
	1145	0.00106141
	1146	0.00106394
	1147	0.0010584
	1148	8.56481e-06
	1149	0.000981832
	1150	0.00107097
	1151	8.55426e-06
	1152	0.00106766
	1153	0.00106656
	1154	0.00105564
	1155	8.84676e-06
	1156	0.00105773
	1157	0.00106251
	1158	0.00105026
	1159	0.000990288
	1160	9.02008e-06
	1161	0.00103051
	1162	0.00107433
	1163	0.00106819
	1164	0.00105477
	1165	9.03917e-06
	1166	0.00105444
	1167	0.00106505
	1168	8.68138e-06
	1169	8.75517e-06
	1170	8.93965e-06
	1171	8.66374e-06
	1172	0.00107207
	1173	0.00106827
	1174	0.00106185
	1175	8.56757e-06
	1176	0.00105259
	1177	0.00105817
	1178	8.7932e-06
	1179	0.00104281
	1180	0.00106217
	1181	0.00106862
	1182	8.78347e-06
	1183	0.00104624
	1184	0.00105969
	1185	9.05062e-06
	1186	0.0010497
	1187	9.16256e-06
	1188	0.0010647
	1189	8.43068e-06
	1190	8.46496e-06
	1191	0.00107317
	1192	8.57712e-06
	1193	0.00106008
	1194	0.00104898
	1195	0.00106392
	1196	0.00106701
	1197	9.0394e-06
	1198	0.0010734
	1199	9.03777e-06
	1200	0.00105535
	1201	0.00106412
	1202	0.0010659
	1203	9.88597e-06
	1204	8.57043e-06
	1205	8.50134e-06
	1206	0.00107557
	1207	8.70609e-06
	1208	0.00106626
	1209	0.00106593
	1210	0.00105627
	1211	0.00105713
	1212	0.00103731
	1213	0.00104921
	1214	0.00105851
	1215	8.91529e-06
	1216	0.00106519
	1217	0.00106325
	1218	0.00106207
	1219	9.01775e-06
	1220	0.00107545
	1221	0.00108464
	1222	9.02293e-06
	1223	0.00106899
	1224	0.00106833
	1225	0.0010549
	1226	0.0010708
	1227	0.0010699
	1228	0.00104683
	1229	0.00106549
	1230	0.0010537
	1231	8.58568e-06
	1232	0.00105882
	1233	9.17827e-06
	1234	0.00106794
	1235	8.58978e-06
	1236	8.58307e-06
	1237	0.00106733
	1238	0.0010656
	1239	8.72521e-06
	1240	0.00105914
	1241	8.7114e-06
	1242	0.00104101
	1243	0.00106153
	1244	0.00107087
	1245	0.00105815
	1246	0.00106097
	1247	9.39795e-06
	1248	0.00105933
	1249	0.00104822
	1250	0.00105446
	1251	8.86597e-06
	1252	8.91737e-06
	1253	0.00105669
	1254	8.91926e-06
	1255	0.00107745
	1256	9.21876e-06
	1257	8.88124e-06
	1258	9.9423e-06
	1259	0.00105095
	1260	0.0010526
	1261	0.00106358
	1262	0.00104972
	1263	8.57177e-06
	1264	0.00106628
	1265	0.00106539
	1266	0.00105734
	1267	8.89081e-06
	1268	0.0010558
	1269	8.4811e-06
	1270	9.33035e-06
	1271	9.15345e-06
	1272	0.00106396
	1273	8.54248e-06
	1274	0.00104569
	1275	8.72627e-06
	1276	0.00106321
	1277	0.00106228
	1278	0.00106035
	1279	0.00105876
	1280	8.68712e-06
	1281	9.08533e-06
	1282	8.52185e-06
	1283	8.03955e-06
	1284	8.41377e-06
	1285	0.00106465
	1286	0.00107284
	1287	8.47757e-06
	1288	0.00105891
	1289	8.45928e-06
	1290	9.26065e-06
	1291	0.00104698
	1292	0.0010695
	1293	0.00105499
	1294	0.00106593
	1295	8.689e-06
	1296	0.00105077
	1297	9.83725e-06
	1298	0.00107405
	1299	0.00107319
	1300	0.00107108
	1301	0.00103718
	1302	8.98535e-06
	1303	0.00105956
	1304	0.00107518
	1305	0.00102627
	1306	8.25645e-06
	1307	8.93958e-06
	1308	0.00105425
	1309	0.00105741
	1310	0.00105122
	1311	9.10168e-06
	1312	0.00108328
	1313	0.00106767
	1314	8.45254e-06
	1315	8.53393e-06
	1316	0.00105664
	1317	0.00107143
	1318	0.0010571
	1319	0.00106518
	1320	9.2753e-06
	1321	0.00106216
	1322	0.00105599
	1323	0.00105958
	1324	0.001052
	1325	0.00108367
	1326	0.00105933
	1327	9.06356e-06
	1328	0.00105607
	1329	8.58584e-06
	1330	8.81891e-06
	1331	8.93396e-06
	1332	8.83112e-06
	1333	0.00106027
	1334	0.00108029
	1335	0.00106662
	1336	0.00105666
	1337	0.00105474
	1338	8.56526e-06
	1339	9.09595e-06
	1340	8.92315e-06
	1341	0.0010715
	1342	9.6326e-06
	1343	8.88211e-06
	1344	8.89285e-06
	1345	8.41887e-06
	1346	0.00105453
	1347	9.01636e-06
	1348	0.00105942
	1349	0.00106961
	1350	0.00104561
	1351	0.00105352
	1352	8.6608e-06
	1353	0.00105903
	1354	0.00107089
	1355	8.35321e-06
	1356	0.00105294
	1357	0.00107201
	1358	0.00105833
	1359	0.0010533
	1360	8.48108e-06
	1361	0.00105462
	1362	8.68608e-06
	1363	0.00106291
	1364	0.00106851
	1365	9.39427e-06
	1366	9.40691e-06
	1367	0.00105615
	1368	9.01398e-06
	1369	8.84123e-06
	1370	8.39809e-06
	1371	0.0010568
	1372	0.00107508
	1373	0.00106904
	1374	0.00106303
	1375	0.00106855
	1376	0.00105518
	1377	0.00106378
	1378	8.7408e-06
	1379	0.00105953
	1380	0.00106257
	1381	0.00106312
	1382	8.76796e-06
	1383	9.20211e-06
	1384	0.00106632
	1385	0.0010624
	1386	0.00105911
	1387	0.00106241
	1388	0.0010492
	1389	8.87654e-06
	1390	0.00107099
	1391	0.00104934
	1392	0.00106142
	1393	9.11916e-06
	1394	8.26178e-06
	1395	0.00106083
	1396	0.00105426
	1397	0.00105567
	1398	8.43319e-06
	1399	8.91291e-06
	1400	9.58621e-06
	1401	0.00106726
	1402	0.0010559
	1403	0.00106819
	1404	9.03348e-06
	1405	0.00107148
	1406	9.04226e-06
	1407	0.00106232
	1408	0.00106384
	1409	0.00107581
	1410	8.80457e-06
	1411	8.58002e-06
	1412	8.79653e-06
	1413	0.00108239
	1414	0.00105997
	1415	0.00106623
	1416	9.05026e-06
	1417	0.00105973
	1418	0.00107418
	1419	0.00105649
	1420	0.0010626
	1421	0.00106474
	1422	0.0010621
	1423	0.00106358
	1424	0.00105449
	1425	0.00105585
	1426	8.81062e-06
	1427	8.70319e-06
	1428	0.00106557
	1429	0.00106315
	1430	0.00106495
	1431	0.00106076
	1432	0.00106038
	1433	8.99159e-06
	1434	0.00103959
	1435	0.00107071
	1436	0.00107352
	1437	8.72476e-06
	1438	8.8124e-06
	1439	0.0010601
	1440	0.00106263
	1441	0.00106708
	1442	0.00105902
	1443	8.61929e-06
	1444	8.83293e-06
	1445	0.00106599
	1446	0.00106288
	1447	0.00108047
	1448	0.00106034
	1449	8.51518e-06
	1450	0.00105969
	1451	0.00106721
	1452	0.00106229
	1453	0.00105295
	1454	8.79032e-06
	1455	0.00108577
	1456	8.19984e-06
	1457	9.05814e-06
	1458	0.00107258
	1459	0.00105364
	1460	0.00105979
	1461	0.00105086
	1462	8.63272e-06
	1463	8.54776e-06
	1464	0.00106084
	1465	0.0010647
	1466	8.67173e-06
	1467	0.00106653
	1468	8.9572e-06
	1469	0.00107225
	1470	9.33652e-06
	1471	0.0010761
	1472	0.00104903
	1473	0.00105041
	1474	0.00106465
	1475	8.90103e-06
	1476	0.0010626
	1477	9.00358e-06
	1478	0.0010777
	1479	0.0010683
	1480	0.00106076
	1481	0.0010652
	1482	0.0010357
	1483	8.3147e-06
	1484	0.00106445
	1485	9.00899e-06
	1486	8.83098e-06
	1487	8.86615e-06
	1488	0.00105362
	1489	0.00105035
	1490	0.00106785
	1491	0.00105814
	1492	0.00106512
	1493	0.00106904
	1494	8.66083e-06
	1495	8.15287e-06
	1496	0.00104886
	1497	0.0010649
	1498	0.00107615
	1499	0.00105537
	1500	0.00106153
	1501	0.00106169
	1502	0.00105638
	1503	8.84787e-06
	1504	0.00105168
	1505	0.00105514
	1506	0.00106332
	1507	0.0010736
	1508	0.00105395
	1509	0.00108328
	1510	0.0010626
	1511	0.00106967
	1512	0.00106593
	1513	0.00105291
	1514	8.73609e-06
	1515	0.00106017
	1516	8.67167e-06
	1517	8.53008e-06
	1518	0.00106846
	1519	0.00107165
	1520	0.00105373
	1521	0.00106266
	1522	9.37273e-06
	1523	0.00106729
	1524	8.46388e-06
	1525	0.00105888
	1526	0.00105909
	1527	0.00104487
	1528	8.77032e-06
	1529	0.00106303
	1530	9.17635e-06
	1531	0.00106511
	1532	0.00105759
	1533	9.03037e-06
	1534	0.00106347
	1535	0.00105889
	1536	0.00107173
	1537	8.93649e-06
	1538	0.00106312
	1539	0.00107874
	1540	0.00106821
	1541	8.72133e-06
	1542	0.00105963
	1543	0.00106952
	1544	0.00105655
	1545	0.00106143
	1546	9.408e-06
	1547	8.29655e-06
	1548	0.00106305
	1549	0.00106959
	1550	0.00105932
	1551	8.24953e-06
	1552	0.00106802
	1553	0.00104621
	1554	0.00106961
	1555	0.00106097
	1556	0.00105809
	1557	0.00106224
	1558	8.70441e-06
	1559	0.00106644
	1560	0.00105929
	1561	9.04766e-06
	1562	8.24521e-06
	1563	8.41451e-06
	1564	0.00105778
	1565	0.00107822
	1566	0.00105372
	1567	0.00104838
	1568	0.00108228
	1569	0.00103626
	1570	8.8896e-06
	1571	0.00106449
	1572	0.00106469
	1573	0.001069
	1574	0.00104291
	1575	0.00105912
	1576	0.00106424
	1577	0.00104414
	1578	9.06902e-06
	1579	0.00105746
	1580	0.00107926
	1581	0.00105338
	1582	0.00106679
	1583	0.00104506
	1584	0.0010468
	1585	0.00100092
	1586	0.000900695
	1587	8.54493e-06
	1588	0.000936281
	1589	8.67232e-06
	1590	0.00107068
	1591	0.00105806
	1592	0.00105381
	1593	8.70632e-06
	1594	0.00105649
	1595	0.00105836
	1596	9.72244e-06
	1597	0.00106563
	1598	0.00105413
	1599	0.00105934
	1600	8.43896e-06
	1601	0.00104561
	1602	8.53191e-06
	1603	0.00108071
	1604	0.00105522
	1605	0.00105818
	1606	0.00103378
	1607	0.00106783
	1608	0.00105665
	1609	8.82194e-06
	1610	0.00106089
	1611	0.0010597
	1612	8.91474e-06
	1613	0.00105701
	1614	8.81899e-06
	1615	0.00106175
	1616	0.0010621
	1617	0.00103507
	1618	8.2366e-06
	1619	0.00106462
	1620	0.00104795
	1621	8.60205e-06
	1622	0.0010746
	1623	0.00104979
	1624	0.00106277
	1625	0.001056
	1626	0.00106974
	1627	0.00105978
	1628	0.0010349
	1629	0.00106719
	1630	9.04712e-06
	1631	8.66625e-06
	1632	0.00107593
	1633	0.00108084
	1634	9.0267e-06
	1635	0.00106262
	1636	9.18997e-06
	1637	0.00106158
	1638	9.01926e-06
	1639	0.00106797
	1640	0.00105441
	1641	8.52793e-06
	1642	0.00107238
	1643	8.82579e-06
	1644	0.00106858
	1645	0.00105962
	1646	0.00106966
	1647	0.00104384
	1648	0.00106427
	1649	8.79487e-06
	1650	0.00105156
	1651	0.00106196
	1652	0.00104916
	1653	0.00106606
	1654	8.6967e-06
	1655	8.75534e-06
	1656	0.00106736
	1657	8.7582e-06
	1658	9.74726e-06
	1659	0.00105549
	1660	0.00105543
	1661	0.00105028
	1662	0.00106598
	1663	8.75048e-06
	1664	0.00105587
	1665	8.70271e-06
	1666	0.00106554
	1667	8.93849e-06
	1668	8.43079e-06
	1669	8.95547e-06
	1670	8.85426e-06
	1671	0.00104795
	1672	0.00106072
	1673	0.00107089
	1674	0.00107452
	1675	8.5834e-06
	1676	0.00105664
	1677	0.00107465
	1678	0.00107658
	1679	9.43146e-06
	1680	8.82807e-06
	1681	0.00107176
	1682	0.00105173
	1683	0.00105717
	1684	0.00106225
	1685	0.00106837
	1686	0.0010517
	1687	9.38745e-06
	1688	0.0010425
	1689	0.00105333
	1690	0.00104923
	1691	0.00104827
	1692	0.00107822
	1693	0.00107556
	1694	8.70572e-06
	1695	0.00107041
	1696	0.00106142
	1697	0.001079
	1698	0.00105314
	1699	8.53296e-06
	1700	0.00104868
	1701	0.00104104
	1702	9.26639e-06
	1703	9.10279e-06
	1704	8.65315e-06
	1705	0.00107093
	1706	0.00106352
	1707	9.52718e-06
	1708	0.00106865
	1709	8.70182e-06
	1710	8.31993e-06
	1711	0.00105741
	1712	0.00106347
	1713	8.92554e-06
	1714	0.00107572
	1715	0.0010693
	1716	0.00104921
	1717	8.05891e-06
	1718	0.00108366
	1719	0.00106342
	1720	0.00106317
	1721	0.00105872
	1722	0.00107114
	1723	0.00106228
	1724	0.00106716
	1725	0.00104687
	1726	0.00107654
	1727	8.93415e-06
	1728	9.02825e-06
	1729	0.00105129
	1730	8.62948e-06
	1731	0.000990679
	1732	0.00106578
	1733	0.00106142
	1734	8.8946e-06
	1735	0.00107343
	1736	0.00106843
	1737	0.00106264
	1738	0.00105787
	1739	8.68923e-06
	1740	8.3959e-06
	1741	8.59882e-06
	1742	8.79305e-06
	1743	8.69254e-06
	1744	0.00107883
	1745	8.31653e-06
	1746	0.00103499
	1747	0.00106572
	1748	0.00105086
	1749	0.00105773
	1750	0.000873811
	1751	0.00106521
	1752	9.34203e-06
	1753	8.98993e-06
	1754	9.34226e-06
	1755	8.49407e-06
	1756	0.00105925
	1757	8.25614e-06
	1758	0.00104977
	1759	8.1703e-06
	1760	8.9626e-06
	1761	0.00106181
	1762	0.00107118
	1763	0.00107425
	1764	0.00105854
	1765	0.001071
	1766	0.00105733
	1767	0.00106313
	1768	8.92052e-06
	1769	0.00106065
	1770	0.00106925
	1771	8.48917e-06
	1772	0.00105504
	1773	0.00106047
	1774	0.00105218
	1775	0.00105759
	1776	0.00105356
	1777	0.00106662
	1778	0.0010686
	1779	9.42011e-06
	1780	0.00105898
	1781	8.78424e-06
	1782	9.41747e-06
	1783	8.9602e-06
	1784	0.00106545
	1785	9.27963e-06
	1786	0.00105921
	1787	0.00104921
	1788	0.0010633
	1789	0.00105847
	1790	0.00106275
	1791	0.00105947
	1792	0.00106406
	1793	8.79717e-06
	1794	0.00106321
	1795	8.4889e-06
	1796	9.47892e-06
	1797	8.33261e-06
	1798	8.75023e-06
	1799	0.00107484

## Sheet: SFig. 5d
Suppl. Fig. 5d
	active Z1 unit	TDVAE center of mass x coord	shallow-VAE center of mass x coord	TDVAE center of mass y coord	shallow-VAE center of mass y coord	TDVAE wave vector amplitude	shallow-VAE wave vector amplitude	TDVAE wave vector angle	shallow-VAE wave vector angle
	0	4.86456	24.1729	29.8194	37.2074	1.0058	1.29531	0.896055	1.81577
	1	33.6815	14.0705	1.81586	21.5883	2.51818	1.72788	1.63322	1.5708
	2	34.3399	3.35058	6.14067	20.441	2.66573	2.33516	0.785398	0.343024
	3	9.76269	8.04912	8.60086	5.06584	2.33516	1.33286	0.832981	2.35619
	4	20.039	18.1581	33.2947	13.9453	3.001	2.45366	3.03672	2.44685
	5	2.75672	16.6381	3.12978	2.09588	2.44359	2.31925	2.35619	2.64765
	6	2.45325	5.24925	29.4615	17.7101	2.18222	1.4482	0.528074	0.86217
	7	1.06112	6.49346	37.9199	32.5114	2.83179	1.11072	2.8023	1.71269
	8	10.0814	8.95917	19.9943	7.11272	1.0058	2.39257	2.46685	1.1659
	9	21.7421	7.63087	35.4786	30.5087	1.11072	0.351241	0.785398	0.463648
	10	8.95135	2.07722	33.1785	15.6261	2.39772	1.7562	0.551655	0.463648
	11	14.9963	30.4554	23.4558	22.7721	2.74328	1.11072	0.41241	1.71269
	12	6.02907	31.9327	21.3275	11.539	2.67035	0.647656	0	1.81577
	13	29.3523	25.2279	21.479	20.4108	1.61723	1.6918	0.507099	0.380506
	14	20.3692	10.05	25.4424	25.4358	1.54705	2.55707	1.15257	1.75614
	15	3.40183	9.69235	35.3319	36.209	2.04807	1.6918	0.0767719	0.380506
	16	23.7766	15.8698	18.7089	20.5366	2.0957	0.785398	2.91479	1.5708
	17	27.93	6.07002	8.07481	23.3904	1.25664	1.94297	1.5708	1.32582
	18	3.51029	16.6647	6.70204	27.4778	2.5377	3.03371	1.9513	1.19991
	19	12.6651	22.6963	26.7845	9.3173	2.33516	1.79098	2.30861	1.83705
	20	26.3319	29.3458	33.1621	9.54179	1.89149	1.94297	0.726642	2.89661
	21	23.0197	29.4942	31.7887	5.82958	2.88787	2.04204	2.35619	1.17601
	22	9.1579	4.45001	14.4179	23.8295	1.26642	2.51818	1.05165	0.0624188
	23	12.6402	33.6892	6.48057	1.86964	0.647656	2.74777	1.32582	1.03038
	24	9.36698	31.5662	35.0952	27.8631	1.42242	1.79098	0.110657	0.661043
	25	38.0196	14.8599	37.4559	2.63448	0.915924	3.16117	0.54042	1.10715
	26	12.6317	1.97426	20.8543	29.5962	2.96377	1.63996	1.0122	2.85014
	27	29.0143	35.2172	33.1634	24.8533	3.20381	0.471239	1.3734	0
	28	24.8639	33.6174	11.4555	22.8391	0.955478	2.61433	1.73595	2.14213
	29	24.1935	0.793899	22.3327	0.482904	1.11072	1.98692	0.141897	2.81984
	30	34.0423	36.2087	4.01796	15.4534	1.11072	2.74328	2.35619	2.9105
	31	8.26288	21.2912	35.9746	7.09381	2.55707	2.13651	0.741947	2.5128
	32	36.392	12.6111	22.047	6.395	0.942478	1.5708	3.14159	3.14159
	33	36.9933	13.0292	18.9324	14.566	1.83857	3.03371	0.348771	1.19991
	34	3.60102	11.4777	24.4933	29.1901	3.14159	2.89641	1.5708	2.27942
	35	10.9845	13.53	4.60829	11.5447	1.4482	2.83179	2.92292	0.588003
	36	33.2701	10.2817	36.4024	11.4078	2.04807	1.79098	0.566729	2.48055
	37	17.4006	20.4012	19.1049	21.5859	1.6918	2.7025	2.76109	0.950547
	38	26.8908	9.97822	8.19182	16.2683	0.647656	2.40286	0.244979	1.76819
	39	35.7711	19.7192	25.5766	32.126	2.88787	1.898	0.785398	0.426627
	40	2.34347	30.0957	14.1968	21.9186	2.5377	2.24904	2.76109	2.9305
	41	26.3863	18.9835	5.56806	16.697	2.74328	2.88787	0.41241	2.75099
	42	19.456	20.6292	25.6593	4.04799	1.89149	2.67497	0.726642	1.51204
	43	27.7515	30.4864	12.5332	11.9558	1.4482	2.82743	2.92292	3.14159
	44	9.17453	22.11	9.65972	29.3723	0.8459	3.09411	2.76109	1.98902
	45	26.4875	29.3224	15.4814	16.8492	2.31925	0.351241	0.493941	2.67795
	46	17.6205	24.4355	28.9074	5.73348	2.89641	1.22683	2.43297	2.44685
	47	26.4234	28.2929	11.4251	17.3878	2.84483	0.647656	1.68145	0.244979
	48	27.3425	8.46397	10.5638	0.898357	1.66978	0.702481	2.42276	0.463648
	49	29.3644	37.2382	24.4234	3.28449	3.27992	3.14159	1.27934	3.14159
	50	20.8177	1.85787	22.9271	35.6902	1.9174	1.57863	0.96007	1.47113
	51	31.9712	19.9348	13.4763	22.6735	3.14159	2.11329	1.5708	2.40878
	52	6.33456	20.5291	35.4394	20.8033	2.04204	3.09809	1.17601	2.10252
	53	4.08934	0.744839	37.2818	12.022	1.11072	2.98451	1.4289	0
	54	16.6852	24.5858	31.6368	27.0833	2.37705	2.78346	1.70335	0.286051
	55	9.3266	16.4762	2.40581	34.3195	2.67497	1.57863	3.08284	3.04192
	56	27.5976	8.10824	34.1706	22.5912	2.74328	1.79098	2.9105	0.909753
	57	5.74067	22.176	12.4219	28.8568	2.59062	1.11072	1.81577	2.35619
	58	2.52661	5.7547	23.7818	11.4858	2.18222	2.44359	2.09887	0.785398
	59	26.8652	0.764291	30.584	24.6118	2.0957	1.42242	1.344	0.110657
	60	29.36	35.3225	35.5465	13.7145	1.40496	2.23252	2.03444	0.68573
	61	15.0768	13.4819	17.2772	1.86686	2.67035	2.24904	2.06075	1.78189
	62	8.60003	17.2153	4.8343	33.6711	2.74328	2.11329	2.72918	2.40878
	63	8.20184	3.44933	10.8198	36.2206	1.0058	2.8836	0.896055	1.05841
	64	22.9822	33.2555	8.31988	3.93962	1.34209	1.9174	2.78282	0.96007
	65	12.9097	11.1314	37.1632	31.4767	3.20381	3.02149	0.197396	0.156602
	66	21.1562	25.104	4.35121	11.5588	1.61723	2.53283	0.507099	1.44644
	67	20.1793	4.17851	35.976	10.2976	2.63313	2.83179	1.87368	1.2315
	68	12.898	1.69804	31.9972	22.9098	0.785398	1.26642	2.2143	1.69515
	69	7.28073	16.5575	26.813	22.4474	0.993459	1.48189	2.81984	2.1294
	70	3.20404	6.55145	35.686	26.6636	1.83185	0.647656	2.60117	1.81577
	71	27.0174	13.9095	12.5145	20.1761	1.13272	2.11329	0.982794	2.40878
	72	8.76712	35.601	32.5982	35.5998	2.51327	2.5763	1.5708	0.915101
	73	24.4748	19.4347	7.14591	13.8782	3.14159	2.36142	1.5708	3.07502
	74	5.85821	15.264	28.6	36.8032	2.8836	1.4482	2.08319	1.35213
	75	13.2035	34.2732	30.2979	34.6556	2.68418	0.566359	1.21203	0.588003
	76	33.648	30.6131	9.03293	34.5784	2.98451	0.647656	3.14159	1.81577
	77	24.8939	28.4118	31.9747	22.9667	2.74777	2.5377	0.54042	0.380506
	78	2.75378	13.3727	4.40904	15.9916	3.08613	1.4482	1.31347	2.92292
	79	26.9557	20.4854	34.4411	22.88	2.79672	1.735	2.47562	0.0906599
	80	4.90909	26.9825	12.682	36.0333	1.55501	1.83185	2.35619	1.03038
	81	22.2503	32.2354	18.008	28.0639	2.55707	0.702481	0.741947	0.463648
	82	9.09298	34.1891	14.2008	18.1578	2.86643	2.84483	0.165149	3.03094
	83	2.44259	1.76588	36.8585	27.5065	2.92185	0.993459	2.50884	0.321751
	84	10.6319	26.4057	35.4506	21.3356	2.98451	2.51818	3.14159	1.50838
	85	26.9959	22.4189	11.9238	30.8591	3.09809	2.04807	1.03907	0.0767719
	86	21.1896	1.71733	30.9486	16.7013	2.0116	2.92185	2.24554	0.632749
	87	23.6284	21.0634	33.632	36.2841	2.67035	2.66573	0	2.35619
	88	8.17375	16.0201	31.4053	1.10999	0.800952	2.28711	1.76819	0.2783
	89	11.3709	37.3076	26.7055	26.6395	2.74777	1.5708	1.03038	0
	90	14.2585	9.3892	1.51308	13.7557	2.55707	0.496729	2.95624	1.89255
	91	3.41868	3.32668	8.138	20.149	2.45366	2.8836	2.44685	2.08319
	92	4.59984	20.5613	29.1713	16.8745	1.6019	0.647656	1.76819	2.89661
	93	12.248	34.5148	25.7634	9.06229	1.98692	2.83179	1.89255	1.62629
	94	35.0323	25.1928	21.033	27.2524	0.566359	1.22683	2.55359	2.44685
	95	19.9577	31.9136	19.8009	18.145	1.7562	0.351241	2.96174	1.10715
	96	13.4301	21.8925	3.54391	14.1516	0.915924	0.800952	2.60117	1.76819
	97	29.395	33.5895	22.6309	13.2393	2.96377	2.39257	2.1294	0.404892
	98	6.74633	10.6341	34.8777	8.89555	1.40496	1.4482	2.03444	1.78947
	99	9.41391	20.7536	14.7237	11.8142	2.68418	1.79098	1.92957	2.48055
	100	37.4412	35.8598	37.5115	23.9029	3.001	3.03371	0.822418	1.94169
	101	22.704	27.2954	3.01458	8.91316	2.48365	2.43853	1.24905	1.31019
	102	5.58636	22.6193	32.1051	2.12529	2.59062	1.6019	1.32582	2.9442
	103	14.6787	30.7964	15.1746	37.0017	2.0957	2.98451	0.226799	3.14159
	104	6.39411	18.9127	14.6521	10.9537	2.33516	2.68877	1.22777	1.68791
	105	36.247	2.98159	36.2593	9.07961	1.05372	2.26543	2.67795	2.55359
	106	9.62921	25.6988	24.5028	14.6265	1.41372	1.63996	1.5708	0.291457
	107	4.30258	8.43639	22.8125	23.4228	1.29531	2.5377	0.244979	2.76109
	108	29.2981	16.0554	12.7307	18.8849	1.6918	2.74777	1.9513	0.54042
	109	16.412	8.15713	29.6889	18.0235	2.83179	2.59062	2.1588	2.89661
	110	31.0334	26.768	9.81076	21.1152	2.11329	2.89641	2.40878	1.78947
	111	38.1232	3.82568	1.21464	17.3489	2.40286	2.68418	0.197396	1.92957
	112	28.3572	29.4273	21.9405	37.2247	3.02149	2.93449	0.156602	1.84174
	113	33.3235	35.7513	26.5377	10.3764	2.80993	1.19628	0.463648	2.7367
	114	18.9169	14.4963	34.6943	23.8936	1.9174	2.88787	2.53087	2.75099
	115	33.7771	31.9868	2.81029	30.4315	2.74328	3.04993	0.41241	0.968509
	116	3.01883	32.7593	15.0699	32.4398	1.5708	2.18787	2.2143	2.77442
	117	27.9254	7.84577	28.4571	32.8416	3.14159	1.91096	1.5708	1.40565
	118	13.2322	28.8914	11.1638	3.54541	1.34209	3.16117	1.21203	2.03444
	119	24.6108	36.2777	11.7563	4.46055	3.23828	0.785398	1.17227	3.14159
	120	11.6112	33.8147	15.4495	37.356	0.566359	2.04204	2.1588	1.5708
	121	13.9009	17.7768	27.81	32.5781	2.48365	2.04807	0.605545	1.00407
	122	33.6785	35.7874	15.8877	32.2705	1.9174	1.48189	0.610726	2.58299
	123	5.05645	2.25236	34.548	11.8824	2.18787	3.001	0.367174	1.46592
	124	27.3938	20.2592	10.6177	4.95434	0.351241	2.92185	0.463648	0.938047
	125	16.5627	27.5969	11.7365	32.7998	2.98038	0.993459	2.81984	1.24905
	126	12.7505	37.245	31.4006	12.7912	1.9682	2.78346	1.07145	1.85685
	127	15.8505	25.2098	26.7749	34.2358	1.13272	2.83179	0.588003	0.0554985
	128	30.9856	26.2729	3.02967	1.67989	1.6918	1.13272	0.380506	0.588003
	129	36.4552	5.34931	22.0598	10.4388	3.23828	0.647656	1.17227	0.244979
	130	22.7215	33.8879	34.8864	36.1584	3.23828	2.48365	1.17227	0.605545
	131	18.4636	24.3141	27.3513	1.53591	2.83179	3.04993	0.982794	2.9341
	132	21.5353	29.4888	3.23186	17.9659	2.33516	2.68418	2.30861	2.78282
	133	37.1051	3.09329	3.26095	25.9952	3.14159	2.04807	3.14159	0.566729
	134	30.4404	15.2568	10.9194	27.42	2.93449	0.444288	1.29985	2.35619
	135	13.1226	2.01938	30.0243	16.9598	3.14159	2.60013	1.5708	2.70497
	136	11.9435	30.3005	24.0321	22.6742	2.67497	1.05372	0.702257	2.67795
	137	21.4648	11.1618	18.1976	6.2726	1.79098	2.74777	2.48055	2.60117
	138	11.5574	6.96306	35.1883	34.8344	0.666432	2.24904	0.785398	0.432408
	139	14.1469	9.3963	36.0799	17.6112	1.83857	2.77902	1.22203	2.31622
	140	4.52169	36.063	24.6197	32.0323	2.37705	2.83179	0.132552	2.8023
	141	32.1293	11.4575	25.4006	19.1487	1.13272	2.04807	0.982794	0.0767719
	142	3.36192	10.437	10.1308	7.65113	2.04204	0.647656	1.96559	1.32582
	143	14.0947	32.5671	32.9894	30.1492	2.10744	2.61433	0.463648	2.57026
	144	17.4795	25.9532	6.6741	29.9611	2.98038	2.0116	1.24905	2.24554
	145	36.7844	27.4235	31.2954	13.5687	1.83857	2.36142	2.79282	0.0665682
	146	21.2144	18.6223	15.2055	2.77314	2.93449	2.43853	1.29985	1.8314
	147	23.3291	33.5523	12.3241	10.7851	1.25664	2.0116	1.5708	2.46685
	148	9.89504	17.2777	12.1593	22.3953	2.48365	3.09809	0.321751	1.03907
	149	21.3805	15.9449	28.8805	34.22	0.15708	2.48365	1.5708	2.17634
	150	5.81996	11.4365	30.0948	29.6074	2.74328	2.74777	1.15839	1.03038
	151	8.57794	20.9993	3.8647	23.5922	1.11072	1.83857	2.35619	2.79282
	152	31.1399	27.9423	15.5726	5.33962	0.628319	3.001	1.5708	2.39321
	153	12.1912	29.5695	25.1071	25.3862	3.14159	2.36142	1.5708	0.0665682
	154	18.2748	14.0301	29.8026	26.9865	1.89149	0.566359	0.0831412	2.1588
	155	2.25466	13.2057	37.0631	10.8998	2.84483	2.98038	1.46014	0.321751
	156	8.25736	29.2922	25.9308	28.5472	2.7025	2.78346	2.52134	2.85554
	157	17.2289	27.7272	17.1798	34.0598	2.53283	2.28711	2.62245	2.86329
	158	8.60496	11.1132	31.7473	31.2725	0.351241	2.88787	2.67795	1.9614
	159	24.5146	3.33248	28.6287	5.57172	1.94297	3.001	2.89661	1.67567
	160	8.65698	4.11032	13.3498	15.9962	3.14159	0.993459	1.5708	1.89255
	161	11.8937	4.06063	12.8338	33.3336	1.9174	2.10744	2.53087	2.03444
	162	6.94704	10.796	35.1151	9.72462	1.91096	1.94297	1.40565	1.32582
	163	2.46527	1.81613	12.6145	23.9371	2.86643	1.26642	2.97644	2.62245
	164	27.7544	28.3381	1.50791	34.7273	1.4482	2.40286	2.92292	1.3734
	165	4.78455	37.2524	34.6986	29.9463	2.36142	2.40286	1.63736	1.76819
	166	4.2589	5.80322	8.62723	16.9114	2.31925	2.88787	1.07685	0.390607
	167	27.0776	30.7204	3.87324	30.3597	1.4482	2.71161	0.708626	0.174672
	168	24.4413	15.3126	17.8834	14.7076	1.9682	2.04204	2.64225	1.96559
	169	31.8046	11.7965	2.36294	34.181	1.9174	2.0116	0.96007	0.896055
	170	12.436	24.5006	15.3771	16.9887	0.222144	2.8836	2.35619	2.6292
	171	34.4925	20.7575	36.1277	33.4265	2.78346	3.14159	1.85685	3.14159
	172	32.705	36.7067	15.339	36.9348	3.001	1.26642	0.104877	2.62245
	173	10.4952	32.8169	10.5333	6.18262	3.12979	2.40286	1.87668	1.3734
	174	2.46899	36.985	9.5678	37.1955	2.04807	2.8836	1.64757	1.05841
	175	30.6207	17.2258	17.925	22.7495	1.54705	2.18787	1.15257	0.367174
	176	8.86793	14.8982	2.81508	21.4926	1.54705	1.13272	1.98902	0.982794
	177	3.16501	24.7939	19.165	9.27959	2.45869	0.785398	2.67795	1.5708
	178	8.10199	15.5114	37.0263	24.3288	3.14552	2.89641	0.0499584	0.218669
	179	11.4803	14.2177	15.888	18.6487	1.09956	2.18222	1.5708	1.04272
	180	32.021	21.0318	4.65119	35.4719	1.66978	2.04204	0.71883	1.5708
	181	6.42083	34.1309	13.6605	2.34359	2.98038	2.31925	0.321751	2.06474
	182	13.3919	19.7485	22.2841	23.4641	1.29531	3.04993	0.244979	0.968509
	183	16.418	7.61113	26.457	6.07062	2.24904	0.702481	1.78189	2.03444
	184	1.94311	18.4782	7.2714	25.5113	2.71161	2.33516	1.74547	2.79857
	185	13.3121	21.126	30.2573	10.2839	2.13651	0.993459	2.84309	0.321751
	186	9.02865	7.92726	9.07882	1.90939	3.02149	1.57863	0.156602	0.0996687
	187	26.4095	12.4922	30.412	1.81876	0.955478	2.31925	1.73595	2.64765
	188	4.35096	8.39634	6.61194	11.9143	1.13272	2.39772	2.1588	2.12245
	189	29.2147	8.13603	9.47239	27.6842	2.11329	1.26642	0.837981	1.05165
	190	18.8428	19.083	19.6928	16.2924	3.14159	2.60013	1.5708	1.13417
	191	29.5865	24.6171	14.8527	17.035	2.06606	1.54705	1.41815	1.98902
	192	35.8458	27.9238	8.65267	9.31878	3.17674	1.48189	1.42191	1.0122
	193	5.06846	10.531	5.98097	23.0006	2.0957	2.95126	2.91479	2.01064
	194	31.2609	32.7423	5.25234	21.6215	1.72788	2.88787	1.5708	2.35619
	195	36.9243	36.7867	20.1022	11.4261	3.001	0.702481	3.03672	0.463648
	196	10.5852	24.123	2.75508	28.9295	1.61723	2.89641	2.63449	2.43297
	197	28.6295	2.17759	5.56602	8.90682	2.68418	2.39772	2.78282	2.12245
	198	23.3695	19.5391	21.9436	3.72722	2.92185	2.68418	2.50884	2.78282
	199	37.2766	28.8704	1.48251	6.64911	2.10744	1.48189	2.67795	2.58299
	200	29.2657	10.0577	32.5316	7.00398	0.444288	1.22683	2.35619	0.694738
	201	9.34944	36.8805	34.4219	19.8992	2.39257	2.83179	2.7367	2.8023
	202	27.3362	6.68078	5.58907	36.1891	0.666432	1.83185	2.35619	1.03038
	203	11.5767	4.26226	22.1572	14.7907	2.26543	2.33516	0.982794	1.22777
	204	19.2813	5.76982	35.641	33.2991	1.6019	1.22683	1.3734	2.26553
	205	18.1914	23.2353	8.55874	23.4142	2.83179	2.78346	1.91009	2.85554
	206	22.5737	37.3036	24.8959	18.8088	2.26543	2.20472	0.588003	0.0713075
	207	36.3686	11.1884	24.9593	13.531	1.19628	1.9993	2.7367	0.785398
	208	19.6864	25.4533	17.5572	26.0223	2.78346	2.83179	0.286051	2.55359
	209	16.3024	16.0452	30.3956	7.53662	1.88496	1.7562	3.14159	1.10715
	210	13.0739	17.105	9.55455	26.468	3.17674	0.222144	0.14889	0.785398
	211	4.31069	2.30743	5.84454	20.7793	1.6019	1.69908	0.197396	2.55359
	212	23.8377	34.9871	2.05845	3.14126	1.83857	2.5377	2.79282	2.76109
	213	36.1115	7.12142	7.7266	8.54192	1.34209	2.68418	2.78282	1.92957
	214	9.91709	23.1109	6.79145	35.734	2.28711	2.10744	1.8491	2.67795
	215	9.48582	18.066	13.3245	2.11923	2.83179	2.98864	2.55359	3.08901
	216	26.058	11.9668	14.7496	12.23	0.785398	2.28711	0.643501	0.2783
	217	7.42385	5.09209	13.0612	3.68955	1.19628	1.29531	1.97569	1.32582
	218	18.2306	14.3278	4.583	36.0925	2.83179	3.18062	0.588003	1.21781
	219	10.1135	1.752	29.3103	17.11	2.86643	3.02149	0.165149	1.41419
	220	31.62	29.0497	1.65224	23.247	3.08613	2.5377	2.88427	1.9513
	221	6.50632	8.77607	10.8067	18.5252	0.314159	1.48189	3.14159	1.0122
	222	37.8672	11.2656	33.1674	8.10757	1.25664	2.48365	3.14159	0.965252
	223	32.686	17.9264	25.1667	11.3156	0.8459	2.79672	2.76109	0.665969
	224	21.6502	35.1509	33.0157	9.72993	2.13651	1.34209	2.84309	1.92957
	225	32.3202	26.0185	15.4916	18.4064	2.55707	2.35619	2.39965	1.5708
	226	34.7104	27.0135	8.60427	6.25247	0.800952	2.98864	2.9442	0.0525831
	227	8.86614	32.5522	33.3544	8.49446	2.48365	0.702481	2.17634	1.10715
	228	30.3891	25.4401	36.3429	3.66572	2.22144	1.57863	2.35619	3.04192
	229	5.70665	20.7424	14.8911	18.7724	3.3836	3.04993	1.19029	1.3633
	230	3.5376	21.2418	4.206	18.7548	2.26543	1.83185	2.1588	0.54042
	231	37.6752	12.4241	1.58936	4.71988	3.0174	1.7562	2.24554	1.39094
	232	1.41279	37.6691	19.2425	38.1532	1.11072	2.22144	0.141897	1.71269
	233	18.9571	29.0362	6.69863	22.4354	1.98692	1.33286	1.89255	0.785398
	234	6.10776	30.991	16.5656	18.3002	0.647656	2.43853	1.81577	0.260602
	235	33.7145	12.5377	2.68781	4.23154	2.51327	2.35619	3.14159	2.2143
	236	34.8303	38.2995	18.6478	5.36444	2.78346	1.735	0.286051	3.05093
	237	31.8555	35.0081	34.117	29.3787	2.45366	0.942478	0.694738	1.5708
	238	28.8263	22.2529	15.2746	25.5465	2.63313	1.79098	0.302885	0.266252
	239	1.25655	36.0986	28.0035	37.1213	1.88496	1.98692	3.14159	1.24905
	240	32.0349	24.6917	8.05565	37.342	2.89641	2.11329	0.218669	2.40878
	241	33.7989	27.4619	11.1688	27.3258	1.94297	1.4482	1.32582	1.35213
	242	15.1734	32.9322	34.1709	19.8073	0.915924	2.71161	2.60117	1.74547
	243	35.6682	3.19698	19.0637	20.4238	2.04807	2.63313	1.64757	2.83871
	244	28.2548	15.7731	20.9667	25.4223	2.74777	3.02149	0.54042	2.0577
	245	13.8293	18.2346	2.60441	10.6055	3.3836	1.05372	1.19029	2.67795
	246	27.0807	1.69588	5.52637	11.8364	2.33516	1.05372	0.832981	2.67795
	247	28.4419	11.8716	14.438	35.6803	2.80993	2.67497	2.03444	0.702257
	248	32.2127	10.3587	32.0943	11.016	1.7562	2.66573	1.75065	0.785398
	249	16.4436	18.1774	30.9389	10.6953	1.26642	2.96377	2.08994	2.1294
	250	13.6261	23.738	4.03918	18.3594	2.89641	3.15726	1.78947	0.0996687
	251	7.84061	5.04412	8.11341	26.593	1.63996	2.67035	1.86225	0.489957
	252	12.5439	1.6426	7.3871	9.5267	1.63996	3.08613	0.291457	1.82812
	253	14.4013	34.4904	27.3058	9.74882	3.15726	2.61433	0.0996687	2.14213
	254	3.89691	8.50518	20.2439	2.44644	3.04993	2.71161	0.207496	1.39612
	255	25.484	25.7183	24.5798	15.7926	3.15726	1.66978	1.47113	0.71883
	256	29.7642	10.6114	26.055	16.8601	2.04807	1.19628	3.06482	1.97569
	257	35.1663	28.4086	4.26189	8.12707	0.785398	2.60013	0.927295	2.00742
	258	11.4635	5.11147	19.148	3.16486	2.22144	0.444288	1.4289	2.35619
	259	27.8219	1.10422	28.5502	33.0208	3.03371	2.83179	2.7707	0.339293
	260	14.0103	14.1943	25.4205	13.1946	1.55501	0.666432	0.785398	2.35619
	261	17.8664	15.1891	2.19799	3.04058	2.67497	0.666432	2.43934	2.35619
	262	16.0547	16.5171	2.73405	5.32598	1.05372	2.48365	1.10715	2.53605
	263	2.5496	28.7921	4.74115	2.28473	1.14356	2.10744	0.2783	1.10715
	264	25.6126	33.1303	4.92899	0.803949	2.39257	1.6019	1.1659	2.9442
	265	15.8679	2.51725	5.83971	1.92803	1.7562	1.89149	1.10715	2.29744
	266	18.1013	21.2347	20.8146	27.6916	3.08613	2.71161	0.257324	2.96692
	267	3.097	32.862	36.2602	4.53061	0.444288	1.5708	2.35619	1.5708
	268	29.5933	16.4959	9.74503	10.8827	2.04204	2.74328	1.17601	1.80189
	269	35.5721	23.4138	32.4953	15.7558	1.22683	3.15726	0.876058	1.47113
	270	4.80449	12.0198	18.7059	37.4366	1.49019	1.22683	1.24905	2.44685
	271	9.43432	31.2264	22.0361	19.9084	1.35125	0.15708	0.950547	0
	272	17.4176	14.7934	22.4327	25.0576	1.29531	2.48365	0.244979	1.24905
	273	33.8071	6.37977	14.759	18.1513	2.5377	1.11072	1.19029	1.71269
	274	26.8464	36.3859	23.0828	9.43638	0.8459	2.95126	2.76109	1.13095
	275	6.21011	3.92844	16.7855	8.75996	2.80993	2.44359	1.10715	0.785398
	276	14.0325	3.96623	7.266	30.5643	2.39257	2.67035	2.7367	2.06075
	277	4.20527	4.64846	14.9105	34.2364	2.35619	3.15726	2.49809	0.0996687
	278	32.6872	23.6966	19.5087	0.809994	0.496729	1.09956	0.321751	1.5708
	279	34.9433	11.7872	32.8324	19.9841	2.60013	2.68877	1.13417	1.68791
	280	28.1874	6.52165	31.6765	13.234	2.8836	2.24904	1.05841	2.0032
	281	19.999	15.8913	9.55669	16.0462	2.35619	2.39257	1.5708	0.404892
	282	19.6791	2.08068	2.59452	12.029	3.14159	1.9174	3.14159	0.610726
	283	26.3781	29.9055	1.7115	31.4421	1.6019	2.26543	0.197396	2.55359
	284	7.35318	38.2587	1.55321	30.6883	3.08613	3.14159	0.257324	3.14159
	285	23.2429	26.9627	17.222	5.98569	2.88787	3.14159	2.35619	1.5708
	286	32.1254	10.6982	11.4349	23.5861	2.53283	0.785398	2.62245	3.14159
	287	34.1074	6.51495	1.53612	15.1092	0.993459	2.53283	2.81984	2.62245
	288	5.40723	8.28579	5.63674	23.7571	0.888577	1.4482	0.785398	0.218669
	289	5.89197	19.4609	27.5174	36.9799	2.04807	2.84483	1.00407	0.110657
	290	13.6573	19.6916	4.03295	32.3184	0.955478	2.74328	2.97644	1.33971
	291	34.2776	14.2034	11.4133	16.8436	1.26642	1.5708	1.05165	0.643501
	292	18.543	12.5832	31.4712	35.6519	2.13651	1.05372	1.8693	2.03444
	293	7.28	30.6108	6.92283	27.2293	1.41372	2.26543	0	0.982794
	294	26.6235	32.7875	31.3068	2.1994	3.14159	2.24904	1.5708	1.3597
	295	13.9011	20.0927	21.2942	34.2994	0.471239	2.8836	3.14159	0.512389
	296	35.8859	13.7882	26.4844	37.2538	1.9174	2.96377	2.18152	1.0122
	297	15.4488	15.1547	22.3859	37.4121	1.22683	3.23828	2.26553	2.89661
	298	36.3516	12.6011	35.665	10.5324	2.13651	2.31925	2.19959	2.06474
	299	28.8219	36.2371	25.9481	26.9971	2.74328	2.5763	2.72918	0.655696
	300	36.3023	16.361	3.54429	20.3287	3.12979	3.14159	1.87668	3.14159
	301	28.6325	35.5356	3.57358	6.62797	1.91096	3.04993	1.40565	0.207496
	302	16.8592	29.724	28.7984	0.89961	2.18222	1.35125	2.61352	2.52134
	303	19.1982	29.4644	22.5461	6.63497	1.98692	0.628319	1.89255	1.5708
	304	28.7279	1.67311	2.38954	7.85944	0.628319	2.04807	1.5708	3.06482
	305	21.948	8.43434	36.4786	26.6117	1.89149	1.13272	3.05845	2.55359
	306	22.98	27.5261	20.1492	34.4664	0.222144	1.09956	0.785398	1.5708
	307	23.7341	25.7392	22.8781	11.4829	0.8459	3.23828	1.9513	1.32582
	308	29.088	11.7427	29.9429	19.0674	3.08613	1.57863	0.257324	1.47113
	309	34.3265	34.2293	32.782	16.168	2.48365	1.91096	1.89255	1.73595
	310	17.5969	24.3816	24.19	22.4417	2.68418	1.66978	2.78282	2.28963
	311	2.7459	3.99627	27.3047	3.87733	2.82743	2.39772	3.14159	2.58994
	312	21.8798	36.7292	17.3356	19.2979	2.84483	2.53283	3.03094	2.08994
	313	7.23328	34.7292	7.33984	25.9942	3.02149	2.93449	1.7274	1.29985
	314	28.7386	29.0259	15.2236	7.2332	2.04807	2.83179	1.00407	0.588003
	315	3.38671	6.32456	15.2793	11.799	1.9174	3.18062	0.96007	1.92379
	316	36.0826	7.44714	23.9538	13.0866	2.18222	0.915924	2.09887	0.54042
	317	25.3715	29.746	17.6815	31.5571	1.5708	2.37705	0.643501	1.43824
	318	10.5895	15.9812	35.6925	4.05208	1.26642	0.314159	1.69515	1.5708
	319	28.0758	9.82091	29.0648	4.58787	0.471239	1.54705	3.14159	1.98902
	320	10.5205	32.3865	30.6694	4.62405	0.647656	2.5377	0.244979	2.76109
	321	24.4527	4.62965	11.69	8.89624	2.33516	0.993459	2.79857	2.81984
	322	25.3937	26.112	2.73138	7.5057	2.04807	1.55501	2.13753	0.785398
	323	12.54	1.69382	12.3323	22.1939	1.91096	2.86643	1.40565	2.97644
	324	30.3354	27.2941	12.5429	6.11134	2.36142	3.18062	3.07502	1.92379
	325	19.6506	0.692887	3.3981	4.95268	2.48365	2.35619	2.81984	3.14159
	326	1.83207	9.82527	8.61671	28.2741	3.14552	2.13651	0.0499584	2.84309
	327	10.0835	32.7392	3.61927	29.7757	2.24904	1.54705	0.211093	0.418224
	328	11.3288	6.79895	9.34097	15.9022	2.33516	2.96377	1.22777	2.1294
	329	6.63497	33.2276	16.8469	3.05572	2.18222	2.26543	2.09887	2.55359
	330	19.9642	10.8588	37.1957	37.0564	3.23828	3.14159	0.244979	3.14159
	331	20.0898	20.204	11.7642	19.4111	2.55707	3.66706	0.741947	2.3259
	332	4.03283	16.588	3.97076	5.3905	1.79098	1.88496	0.661043	3.14159
	333	27.255	19.6134	19.957	14.1836	2.28711	1.9174	2.86329	2.18152
	334	1.94063	23.7531	34.9948	2.65679	3.27992	2.93449	1.86225	1.29985
	335	25.5416	35.2133	31.8625	3.42521	2.83179	2.44359	3.08609	2.35619
	336	27.3313	6.14541	12.9352	24.7955	1.11072	2.74328	1.4289	1.15839
	337	3.27779	27.7287	2.83903	20.5792	2.89641	1.66978	0.708626	2.28963
	338	34.3268	28.4113	20.083	2.56506	2.92185	1.89149	0.938047	3.05845
	339	1.8415	26.7382	23.0149	36.3948	3.02149	1.4482	2.98499	0.708626
	340	10.2337	5.09241	12.1203	7.74809	2.39772	1.77715	2.12245	2.35619
	341	27.945	2.13089	18.2429	23.6918	1.41372	2.92185	1.5708	0.632749
	342	35.4288	31.7221	31.8311	8.07957	2.53283	3.04993	1.44644	2.17308
	343	9.18495	19.5474	5.71127	1.23514	2.13651	1.89149	0.628796	3.05845
	344	17.2233	30.5315	14.3569	21.3683	2.35619	0.915924	2.2143	2.11122
	345	5.74444	31.2124	14.0034	22.3269	1.94297	0.800952	0.244979	1.3734
	346	11.0431	28.3422	30.214	1.59609	1.4482	2.06606	2.92292	1.72345
	347	6.49915	2.78966	16.6096	13.6811	1.98692	1.89149	2.81984	2.41495
	348	27.4783	34.3767	11.8367	7.68882	0.647656	1.40496	2.89661	0.463648
	349	13.1185	9.97527	2.96317	3.033	2.67497	1.25664	2.43934	1.5708
	350	5.2464	30.7705	30.2643	25.4083	2.68418	2.45869	2.78282	0.463648
	351	36.1017	22.2168	36.9861	37.0552	1.79098	3.17674	1.30454	2.9927
	352	36.8458	17.0473	24.3501	12.6794	3.02149	2.74328	1.41419	1.98321
	353	22.6291	24.098	12.7667	2.04904	1.0058	1.98692	2.46685	1.89255
	354	16.5943	3.14252	36.9192	37.3538	2.98451	0.444288	1.5708	0.785398
	355	34.4215	36.0847	7.70416	14.8771	2.39772	1.898	1.01914	1.14417
	356	31.9956	15.2107	9.12273	8.10066	2.5763	1.63996	2.22649	2.85014
	357	18.0087	3.08117	11.6104	30.8844	1.66978	3.15726	2.42276	1.67046
	358	14.4682	13.6771	14.6829	22.4396	2.13651	3.18062	0.942	0.996491
	359	19.7636	16.8183	3.22878	36.8403	1.14356	2.61433	0.2783	0.571337
	360	19.3036	18.6429	21.3317	13.9376	3.04993	2.55707	1.77829	1.38545
	361	22.6433	26.9004	1.66795	12.036	2.35619	2.63313	1.5708	2.83871
	362	36.2527	23.5494	30.8469	12.4244	2.24904	1.54705	0.432408	0.418224
	363	27.8718	36.8565	24.999	18.5048	0.222144	3.15726	2.35619	1.47113
	364	16.4578	2.91442	10.0986	36.6084	1.35125	2.83179	0.620249	2.1588
	365	16.4847	29.7181	19.2454	14.0424	2.18222	2.98864	0.528074	1.62338
	366	29.1001	2.34658	4.17353	32.9108	0.888577	2.39772	0.785398	2.58994
	367	1.03954	23.4498	1.02427	30.2118	1.4482	2.53283	2.92292	1.05165
	368	25.7945	34.8866	18.6716	24.0432	1.4482	1.98692	2.27942	1.24905
	369	22.6793	8.91289	10.8374	35.3755	2.74328	2.92185	1.80189	0.938047
	370	33.7272	16.6696	6.86422	31.2143	3.14159	2.79672	1.5708	0.665969
	371	36.5783	12.0765	29.9008	19.4004	1.7562	2.77902	2.03444	0.825377
	372	27.4808	34.7862	19.5624	21.2668	2.88787	1.94297	1.18019	0.244979
	373	17.0788	31.5532	2.4218	17.9802	1.6019	1.0058	1.3734	0.896055
	374	24.6126	36.5941	34.9149	9.97403	1.7562	2.39772	1.75065	0.551655
	375	34.7362	6.40408	3.89142	6.25591	2.51818	2.68418	1.50838	2.78282
	376	21.7942	1.81399	1.58385	35.1197	2.71161	2.53283	1.74547	3.01724
	377	23.8526	18.6831	10.5273	26.7035	2.92185	2.43853	2.50884	0.260602
	378	30.1292	26.8076	35.4774	29.3551	2.67035	2.26543	2.65164	0.588003
	379	14.4171	36.8805	17.7856	14.7332	1.91096	3.001	1.73595	1.46592
	380	2.09227	5.20419	21.1716	18.4608	3.02149	2.53283	1.7274	2.62245
	381	16.289	35.2482	26.8028	12.3677	3.18062	3.14159	1.21781	3.14159
	382	28.5505	20.5197	16.111	24.763	3.001	0.628319	0.104877	1.5708
	383	6.10199	7.61123	22.1941	29.0899	1.6019	1.34209	1.3734	0.358771
	384	32.0574	20.6154	16.4418	4.79625	2.55707	0.471239	0.828849	3.14159
	385	23.1457	36.7206	14.9811	17.0873	1.40496	2.45869	0.463648	0.463648
	386	20.5994	18.1654	8.31837	32.2858	2.11329	2.36142	2.30361	0.0665682
	387	4.53592	24.9709	12.9208	14.2655	2.71161	1.40496	1.39612	2.67795
	388	34.0021	25.4131	34.8866	4.76877	3.16117	2.88787	1.10715	1.18019
	389	24.9177	20.8419	7.86239	13.4584	1.6019	0.666432	1.76819	2.35619
	390	4.70902	21.1879	10.8705	18.2909	1.11072	2.23252	1.71269	0.885067
	391	12.309	12.2366	25.8703	18.4459	1.61723	2.39772	2.63449	2.12245
	392	2.82381	8.31031	9.59116	6.7915	1.6918	2.92185	0.380506	2.20355
	393	25.3663	7.04681	17.9414	2.0744	2.83179	2.88787	1.91009	1.18019
	394	16.9218	19.5778	34.5942	26.9146	2.63313	2.45869	2.83871	0.463648
	395	13.0583	19.6633	30.4138	2.13972	0.942478	2.67035	3.14159	2.06075
	396	3.0695	14.7229	9.35211	24.6283	2.88787	2.83179	2.75099	0.588003
	397	23.2405	18.1638	12.8149	25.629	0.566359	2.92185	2.55359	2.20355
	398	7.05521	30.3091	2.4764	15.7347	2.5763	2.61433	2.4859	0.571337
	399	27.2694	4.08592	24.8258	14.2561	2.89641	2.59062	0.86217	0.244979
	400	34.9676	28.7593	30.0015	24.1145	3.23828	3.23828	1.17227	1.17227
	401	24.1667	32.9678	5.58048	25.6809	2.39257	2.68418	2.7367	0.358771
	402	11.8383	12.783	6.95264	29.6693	2.89641	2.37705	2.43297	0.132552
	403	9.32123	8.68498	18.5592	29.8885	2.48365	1.4482	0.965252	1.35213
	404	34.5617	36.7955	3.9755	24.1622	1.7562	1.83185	1.10715	0.54042
	405	17.8113	36.8351	13.7601	15.4591	2.18787	2.31925	0.367174	2.64765
	406	9.10499	4.17049	9.95492	27.2714	2.18222	2.60013	0.528074	2.00742
	407	36.7131	36.2754	10.2129	6.20809	1.66978	2.68877	2.28963	1.45369
	408	25.3367	36.5684	11.3873	32.2026	2.28711	1.89149	0.2783	1.65394
	409	30.0783	12.8803	36.9857	32.3778	2.98038	3.04993	0.321751	2.17308
	410	11.2098	22.6402	25.3895	2.01191	1.898	1.34209	0.426627	1.21203
	411	6.3519	28.7993	17.4354	3.22184	3.04993	2.31925	2.9341	2.64765
	412	9.31617	2.29095	12.806	33.0845	2.77902	3.16117	0.825377	2.03444
	413	29.1029	28.5375	1.87262	17.5229	2.68877	2.95126	3.02448	2.70175
	414	34.7459	17.8502	11.5133	29.031	2.04204	2.22144	1.5708	2.35619
	415	31.4509	26.2658	4.91037	22.7623	2.79672	2.61433	2.47562	0.571337
	416	29.4082	17.9035	32.4196	33.4574	1.49019	2.98864	2.81984	1.62338
	417	21.2509	15.7175	16.2778	6.40229	1.14356	2.0116	1.8491	0.896055
	418	6.93061	29.0984	23.2583	2.15665	1.79098	2.33516	0.266252	0.343024
	419	12.3267	6.58552	8.05598	9.72866	2.83179	2.18787	0.982794	0.367174
	420	24.8057	21.7938	27.9725	3.06161	1.57863	0.800952	1.67046	1.76819
	421	7.00983	33.7487	34.7162	30.4193	1.66978	3.14159	2.28963	1.5708
	422	34.0124	23.921	33.2931	12.0219	2.0957	2.53283	2.91479	3.01724
	423	32.9903	6.64332	18.2519	1.58596	1.83185	2.98451	2.11122	1.5708
	424	25.1511	25.2622	19.536	32.0296	2.55707	2.18787	0.828849	1.93797
	425	9.8724	2.91488	25.6723	9.50354	0.702481	2.83179	2.03444	2.8023
	426	20.9651	13.6838	11.0313	37.5736	0.942478	2.55707	0	1.75614
	427	16.8818	12.8328	13.7139	16.0334	1.33286	2.26543	0.785398	2.1588
	428	2.44787	9.30073	30.6989	20.2994	1.98692	1.5708	0.321751	2.49809
	429	29.2198	31.0491	36.5988	31.9357	1.48189	1.11072	1.0122	1.71269
	430	24.1983	35.2007	32.9666	17.3872	0.993459	2.79672	1.89255	0.904827
	431	17.1188	17.5604	35.6095	37.3709	2.68418	3.23828	0.358771	0.244979
	432	17.2064	4.39121	11.7373	4.77488	2.04204	1.83857	1.5708	1.91957
	433	16.3503	6.87045	4.7416	32.8952	2.98038	2.83179	2.81984	0.0554985
	434	6.91036	22.5181	18.022	6.00491	2.39257	2.44359	0.404892	0.785398
	435	4.9909	29.0067	6.10859	5.77458	3.16117	0.566359	1.10715	0.588003
	436	29.6367	6.33638	15.9569	4.0521	1.26642	2.77902	2.62245	0.825377
	437	2.27178	35.1154	1.39633	24.7658	2.98038	2.33516	0.321751	0.832981
	438	3.73986	15.9034	13.0975	16.5936	1.9174	0.471239	0.610726	1.5708
	439	4.71995	15.9856	30.9161	23.9282	1.6918	1.49019	1.19029	1.89255
	440	19.8238	18.4745	27.1699	22.8988	2.5763	1.735	2.4859	1.66146
	441	10.125	18.4854	13.2205	17.6457	0.351241	2.35619	0.463648	2.2143
	442	10.6459	34.4995	9.82363	31.632	2.10744	2.24904	2.03444	1.13839
	443	28.8695	35.4249	14.6993	19.0302	1.49019	2.26543	1.24905	2.55359
	444	21.5415	31.6437	18.6564	12.8298	0.955478	1.7562	1.40565	1.75065
	445	33.6441	32.0415	33.8176	12.4189	2.96377	1.9993	0.558599	0.785398
	446	35.6562	26.6519	30.2908	7.04246	2.53283	0.785398	2.62245	3.14159
	447	11.1926	30.3989	22.1821	7.39888	2.37705	2.67497	1.70335	2.27305
	448	36.1027	13.2647	36.9649	16.1424	3.03371	3.32846	0.370891	1.23412
	449	35.5341	8.21756	16.5326	23.1618	2.13651	1.9174	2.19959	0.610726
	450	18.3818	4.55308	35.8576	13.6002	0.314159	1.25664	1.5708	3.14159
	451	35.7197	1.93956	25.2909	25.6409	2.83179	2.93449	0.0554985	1.84174
	452	36.9717	15.7995	30.3741	28.9976	3.001	3.20381	3.03672	0.197396
	453	2.77607	6.8118	11.3785	21.2916	1.26642	2.04204	3.01724	1.17601
	454	6.2315	24.3927	20.3373	22.2209	2.55707	2.48365	2.39965	1.24905
	455	15.8331	28.5354	26.4111	11.0334	2.74328	1.66978	0.231091	0.851966
	456	7.70957	33.0448	18.4907	21.2735	1.735	2.8836	3.05093	0.512389
	457	36.7339	21.5904	13.3226	4.0535	2.86643	1.9682	1.73595	2.64225
	458	35.9054	10.8865	18.5061	4.18788	2.63313	3.3836	1.87368	1.19029
	459	14.6029	19.3522	7.27846	9.8698	3.14159	2.83179	1.5708	1.91009
	460	12.473	36.1725	8.39723	35.0356	1.35125	1.79098	0.620249	0.266252
	461	21.5312	6.59096	1.73136	3.69592	3.23828	2.67035	2.89661	0.489957
	462	25.3173	4.54431	6.4196	29.8832	0.702481	2.59062	1.10715	0.244979
	463	19.202	9.21985	2.18531	6.73246	2.45869	0.942478	1.10715	1.5708
	464	29.2749	24.6711	29.3776	19.6693	2.31925	2.31925	1.07685	2.06474
	465	19.4465	5.91526	32.3462	22.3035	0.942478	2.48365	1.5708	0.321751
	466	36.6121	37.2403	13.8903	36.9733	0.471239	1.13272	0	0.588003
	467	31.7859	25.1043	27.3619	22.4807	1.79098	2.36142	1.83705	0.0665682
	468	15.5955	14.431	6.88147	2.28507	1.11072	2.04204	0.141897	1.17601
	469	17.5018	2.04196	5.99519	4.03169	3.09411	3.08613	1.15257	0.257324
	470	2.68984	11.6072	1.51145	6.16486	1.26642	2.39257	1.69515	0.404892
	471	16.1495	31.8663	9.78672	28.9168	0.496729	2.43853	0.321751	1.8314
	472	36.5682	21.2819	15.4321	3.05425	2.78346	2.23252	1.28474	0.68573
	473	9.13357	4.34287	15.6048	19.8923	0.647656	2.7025	1.32582	0.620249
	474	37.1027	27.5614	2.29134	16.2816	3.17674	2.26543	1.42191	2.1588
	475	2.4946	32.229	34.937	18.7891	0.888577	1.26642	2.35619	0.519146
	476	16.0578	24.4024	2.38733	20.6182	2.36142	2.83179	0.0665682	0.588003
	477	28.2506	20.065	8.1435	11.7936	0.915924	3.08613	2.60117	0.257324
	478	35.1796	23.625	25.4203	34.0569	1.22683	1.41372	2.26553	3.14159
	479	18.1746	19.992	24.8029	17.1005	2.71161	2.63313	2.96692	0.302885
	480	27.7247	15.6843	28.0034	25.838	3.14159	0.647656	3.14159	2.89661
	481	12.592	7.80242	4.47546	16.6838	2.0957	2.84483	1.344	1.46014
	482	6.6662	12.3809	1.6732	35.0425	2.82743	2.98864	1.5708	0.0525831
	483	7.5212	34.8788	18.0244	21.4722	0.915924	2.33516	0.54042	1.22777
	484	19.023	22.5329	7.39648	8.5317	2.71161	1.735	0.174672	0.0906599
	485	17.8814	33.7527	2.05726	21.2099	1.91096	1.83857	2.97644	1.91957
	486	26.0282	33.5272	27.3754	24.6798	2.95126	2.89641	1.13095	2.92292
	487	2.73993	32.002	25.2623	27.2792	2.04807	2.71161	2.57486	0.174672
	488	3.06788	13.2535	4.85382	15.0767	2.84483	2.24904	1.46014	0.432408
	489	8.77452	29.4224	31.2728	37.3518	2.13651	1.35125	0.298499	2.52134
	490	7.99498	12.6146	31.4275	19.898	2.83179	3.32846	0.0554985	1.23412
	491	6.58571	28.951	4.81473	20.7324	0.993459	2.74328	1.89255	1.33971
	492	18.5899	24.3163	21.2833	17.7136	2.23252	0.314159	2.45586	3.14159
	493	11.0083	33.4382	14.5895	4.09159	2.44359	1.79098	0.785398	1.83705
	494	15.4868	3.06023	8.42529	26.395	1.89149	2.68877	0.726642	1.68791
	495	34.9061	18.2287	16.8742	4.85445	1.54705	2.74328	2.72337	1.15839
	496	20.6053	8.84962	6.60607	32.5933	0.566359	2.33516	0.588003	0.832981
	497	26.0155	4.71518	7.92843	28.5971	0.702481	0.647656	2.03444	2.89661
	498	18.4459	17.9238	5.24952	14.299	3.001	2.78346	1.67567	0.286051
	499	23.8465	19.4248	31.7916	21.0625	2.45366	2.13651	0.876058	1.8693
	500	21.035	34.1551	36.3984	31.3279	1.66978	3.23828	2.28963	1.17227
	501	37.8947	25.824	6.17996	26.0497	1.26642	1.898	3.01724	1.14417
	502	29.734	4.80185	12.9758	14.8819	1.05372	2.35619	2.03444	0.927295
	503	31.5786	33.795	23.3753	3.36196	1.735	0.647656	3.05093	0.244979
	504	4.9555	19.2269	25.4002	22.4781	0.785398	1.6019	1.5708	1.3734
	505	28.5229	3.41851	32.8354	1.69009	2.95126	2.28711	2.01064	1.2925
	506	12.9551	3.25195	14.7077	26.6996	2.53283	2.35619	1.69515	0.927295
	507	7.20734	33.2265	32.1733	36.2087	2.89641	2.11329	1.78947	2.40878
	508	32.4472	20.3579	10.9488	15.5535	2.60013	2.45366	2.00742	0.876058
	509	12.4544	20.7229	8.28247	35.7134	2.83179	1.13272	0.588003	2.1588
	510	11.435	13.8905	31.9576	32.406	1.91096	1.79098	1.40565	2.87534
	511	3.2775	22.2594	3.1425	21.6099	2.33516	2.98451	0.343024	0
	512	8.44373	36.5055	9.83282	9.21235	3.09809	2.33516	1.03907	0.832981
	513	25.7891	15.6252	29.5779	30.8916	2.66573	1.61723	2.35619	2.07789
	514	6.53248	28.6905	25.477	25.5681	2.89641	1.5708	1.78947	2.49809
	515	5.98326	14.7483	7.28309	21.8866	1.98692	1.898	1.24905	2.71497
	516	2.38918	18.3815	24.8702	31.3313	1.9682	1.91096	0.499347	1.73595
	517	35.347	25.4867	1.52144	13.8938	3.08613	0.942478	2.88427	1.5708
	518	8.36139	2.6095	17.9567	14.8705	2.61433	3.001	0.571337	1.67567
	519	33.7977	12.7903	31.1851	11.7418	0.8459	3.04993	1.9513	1.3633
	520	35.8126	8.5661	13.9244	4.54617	1.55501	2.74328	2.35619	2.72918
	521	23.6076	27.2793	27.1557	27.2852	1.54705	2.33516	1.98902	0.832981
	522	15.3255	2.11841	37.1168	6.18618	3.08613	1.61723	2.88427	2.07789
	523	22.4234	27.9671	15.5637	3.69551	2.60013	0.702481	1.13417	2.03444
	524	24.7867	25.8688	4.00938	4.7043	3.14159	2.39772	1.5708	0.551655
	525	5.93273	37.8017	33.6305	1.83564	2.84483	2.93449	3.03094	1.29985
	526	12.3117	6.67705	18.7684	27.4703	2.84483	1.5708	1.68145	1.5708
	527	31.4067	15.2836	23.3986	16.7105	0.955478	2.67497	1.40565	2.43934
	528	18.729	12.3934	13.4952	10.9412	0.8459	2.80993	0.380506	1.10715
	529	19.6874	27.5705	20.2068	8.41176	2.89641	2.79672	2.27942	2.47562
	530	4.92118	3.22281	26.518	8.62282	1.89149	2.96377	0.726642	1.0122
	531	20.5896	1.58213	21.5542	36.7195	2.86643	1.83185	0.165149	2.60117
	532	1.63735	31.3116	3.94716	5.49989	2.67035	2.7025	0	2.52134
	533	2.11438	21.5824	35.2664	15.9832	1.83185	2.06606	0.54042	1.72345
	534	12.2639	17.644	34.6151	31.6427	3.20381	1.11072	1.3734	1.4289
	535	3.46667	31.3573	36.4614	32.4244	2.5763	2.89641	0.655696	1.78947
	536	31.3386	17.7171	36.5736	7.2567	1.26642	2.43853	3.01724	2.88099
	537	37.0101	22.0382	9.85555	22.4305	2.86643	1.4482	0.165149	0.86217
	538	29.1897	26.3976	8.46214	37.4784	0.800952	3.08613	1.3734	0.257324
	539	32.8028	13.3196	20.5881	9.4894	1.19628	2.19911	1.97569	1.5708
	540	20.1562	2.6672	10.4909	8.57887	1.61723	1.6918	1.0637	0.380506
	541	3.78766	16.1	17.4768	29.6057	2.59062	2.13651	1.32582	2.84309
	542	26.413	22.5188	23.4071	27.028	1.91096	2.26543	1.40565	0.982794
	543	21.3284	8.26288	29.0181	36.6833	1.14356	2.82743	2.86329	3.14159
	544	3.70617	1.88046	12.0026	4.59474	2.77902	1.26642	0.745419	2.62245
	545	24.5279	23.1202	11.8136	20.9398	2.13651	2.61433	1.2723	0.571337
	546	2.7221	15.5758	20.2669	35.9449	2.33516	2.83179	2.40378	2.55359
	547	23.5366	6.91227	4.60097	37.4406	2.44359	3.23828	0.785398	2.89661
	548	3.11588	31.4058	36.2413	33.0921	1.79098	2.74777	1.83705	2.11122
	549	9.40514	26.5885	6.20674	17.8237	1.61723	2.88787	2.07789	0.785398
	550	9.73695	4.89359	36.0378	4.10581	2.28711	2.67497	1.8491	3.08284
	551	12.5754	2.3829	22.3443	25.1619	1.735	2.11329	0.0906599	2.40878
	552	32.0544	5.64873	16.4977	26.2982	2.7025	2.92185	0.620249	2.50884
	553	3.46977	15.6711	22.3244	2.46338	1.13272	2.45366	2.55359	2.26553
	554	18.6682	7.70627	4.47259	32.6426	0.314159	2.19911	1.5708	1.5708
	555	31.8008	6.98904	12.9	5.84992	2.0957	1.69908	2.91479	0.588003
	556	18.3113	30.0697	13.1745	10.7273	2.59062	2.35619	1.81577	1.5708
	557	2.96008	9.64102	17.6452	27.8675	1.11072	1.11072	2.35619	0.141897
	558	27.214	5.92664	8.1392	4.98423	1.40496	2.68418	2.03444	1.21203
	559	35.841	34.7817	7.8161	31.8381	1.22683	2.96377	0.694738	0.558599
	560	7.57271	35.7488	35.3233	25.8512	2.7025	1.9682	2.52134	1.07145
	561	34.5719	20.9987	26.1257	10.8603	2.5763	3.14159	2.4859	3.14159
	562	34.0881	15.7197	35.9691	2.58853	1.7562	1.33286	1.10715	0.785398
	563	9.28607	17.2016	27.706	24.6589	2.31925	3.14159	2.06474	1.5708
	564	4.17065	20.0496	25.469	16.5887	1.42242	1.4482	1.68145	1.35213
	565	14.4768	2.76007	20.2838	13.9174	2.19911	2.83179	3.14159	1.91009
	566	36.8781	21.8256	19.7137	28.4187	2.0116	0.702481	2.46685	1.10715
	567	33.2314	26.467	12.6775	11.504	1.89149	2.11329	0.844154	2.40878
	568	2.60431	27.0588	27.0622	26.7693	2.51818	3.23828	1.63322	1.32582
	569	28.2547	4.6939	22.3261	37.1635	2.48365	1.29531	2.17634	0.244979
	570	4.07033	14.0181	36.7472	19.7212	1.79098	1.66978	2.23184	0.851966
	571	34.9209	6.07665	35.724	14.7232	2.79672	3.20381	0.904827	0.197396
	572	35.9332	10.2418	6.06051	6.77519	2.78346	2.95126	2.85554	2.01064
	573	5.5527	3.59311	5.85512	29.0871	1.83185	1.98692	2.60117	1.24905
	574	36.2952	13.9523	9.51379	20.5703	1.94297	2.74328	1.81577	0.231091
	575	17.0901	34.4506	15.2849	33.7612	2.89641	2.84483	0.86217	0.110657
	576	3.81948	36.0055	12.4659	1.72955	2.31925	1.6918	1.07685	1.9513
	577	8.66449	36.35	31.2667	34.2506	0.915924	2.68877	2.60117	1.68791
	578	12.0277	22.0969	33.9185	34.1808	1.5708	2.33516	2.2143	0.343024
	579	12.2001	9.65909	1.64123	3.36883	3.23828	1.05372	0.244979	2.67795
	580	36.2164	25.74	26.2794	5.04534	1.69908	2.22144	0.588003	1.71269
	581	8.74509	1.7625	35.4154	15.6164	2.45869	2.51818	2.03444	0.0624188
	582	15.9408	18.2156	12.3923	12.5881	1.48189	1.42242	2.58299	1.68145
	583	21.5757	26.4535	3.6573	31.3969	1.22683	1.42242	2.44685	0.110657
	584	18.5317	38.2947	22.769	37.8988	1.94297	1.7562	1.32582	2.96174
	585	10.2117	24.6662	36.7293	28.5839	1.5708	2.13651	1.5708	1.8693
	586	12.8462	17.3019	36.5865	30.9715	2.0116	1.49019	0.674741	1.24905
	587	15.4271	5.01327	34.9784	37.1679	1.26642	1.29531	0.124355	1.81577
	588	22.2911	34.2579	30.7723	1.59398	0.666432	2.51327	2.35619	1.5708
	589	36.1675	30.8714	26.7665	17.9763	2.36142	2.48365	1.63736	1.89255
	590	6.58455	2.379	34.8086	22.6847	1.54705	3.04993	2.72337	1.3633
	591	29.6472	17.6727	19.0046	26.1611	2.0116	2.66573	2.24554	0.785398
	592	36.6433	32.5802	14.5529	25.4264	3.02149	1.79098	0.156602	1.83705
	593	37.1627	22.917	36.3744	26.9811	3.14552	0.628319	3.09163	1.5708
	594	4.29455	10.02	21.1673	15.5688	2.5763	2.98864	0.655696	3.08901
	595	27.303	32.6246	26.2355	25.1434	2.39772	0.222144	2.12245	2.35619
	596	26.2571	20.1574	16.3693	31.144	2.24904	2.88787	2.0032	2.75099
	597	31.5032	2.57251	35.8714	38.2186	2.39772	2.20472	2.12245	1.49949
	598	25.7067	24.6717	30.2157	11.2215	2.92185	3.09411	2.20355	1.15257
	599	29.407	14.6905	31.0355	32.9607	2.13651	3.001	2.5128	0.104877
	600	15.8171	35.8	23.338	19.3699	3.02149	0.955478	2.0577	1.73595
	601	20.8848	18.8956	15.6899	35.9493	0.8459	2.04204	1.19029	1.17601
	602	17.9863	30.9744	10.2874	23.3172	1.26642	2.55707	3.01724	0.828849
	603	33.9335	4.42918	10.2663	26.2365	2.88787	2.83179	2.35619	2.8023
	604	2.5177	14.6471	27.9227	6.33273	0.628319	3.02149	3.14159	2.98499
	605	35.7137	20.8958	26.9765	31.0544	2.93449	0.471239	1.84174	3.14159
	606	15.0935	7.4227	18.8971	33.0617	1.0058	2.95126	0.674741	1.13095
	607	18.5467	3.19238	5.28561	13.2915	2.96377	1.7562	2.1294	1.75065
	608	32.626	13.1082	21.8206	30.9404	2.88787	3.14159	1.9614	1.5708
	609	36.4909	23.1681	30.5636	17.4634	2.43853	2.89641	1.8314	0.86217
	610	18.5619	23.5711	16.429	33.5621	3.14159	2.26543	1.5708	0.982794
	611	9.70776	3.86728	2.72816	11.9172	1.7562	0.993459	0.463648	1.24905
	612	23.5862	10.2362	13.7867	24.493	2.04204	2.7025	3.14159	0.620249
	613	35.1655	33.4238	27.1598	37.552	2.83179	3.04993	0.982794	0.207496
	614	24.2622	11.4551	35.4467	26.7118	3.14159	1.89149	1.5708	2.41495
	615	27.2274	14.5574	25.1259	19.7671	0.955478	0.15708	0.165149	0
	616	28.1604	2.65793	8.26226	3.97907	1.91096	0.785398	1.40565	0.643501
	617	13.7099	36.0633	34.2286	36.9391	2.44359	2.45869	2.35619	2.67795
	618	5.91438	29.3884	23.9979	1.70135	2.77902	1.40496	0.825377	2.03444
	619	34.218	12.1893	4.55659	8.25148	2.28711	2.48365	1.2925	2.81984
	620	14.9719	5.72332	2.55336	34.0073	1.89149	2.5763	0.726642	0.655696
	621	1.58337	22.4814	14.046	14.5782	2.93449	1.735	1.84174	0.0906599
	622	30.842	6.67334	16.4539	36.9747	0.8459	3.14159	0.380506	1.5708
	623	7.6817	27.1998	25.2118	8.46635	1.9682	2.98038	2.64225	2.81984
	624	2.08701	12.613	5.8648	15.7515	1.48189	3.14159	2.58299	3.14159
	625	8.46321	5.66889	33.4943	8.79366	3.09411	2.86643	1.15257	2.97644
	626	12.9318	21.5219	15.5699	26.4002	2.53283	2.71161	3.01724	1.39612
	627	2.43157	17.6008	7.54247	16.4347	2.67035	2.98451	0.489957	3.14159
	628	6.23241	7.03216	28.4315	5.52749	2.20472	2.86643	3.07029	0.165149
	629	5.70282	9.10332	34.9861	3.91867	1.4482	3.14159	0.708626	1.5708
	630	8.69054	21.581	17.6992	11.2499	2.63313	2.35619	1.87368	0.643501
	631	16.4644	2.52106	35.6382	8.0165	0.993459	2.95126	1.89255	0.439843
	632	24.5286	9.38617	36.3647	12.8254	2.33516	1.13272	0.343024	0.982794
	633	21.5824	10.0606	11.2812	31.1834	3.14159	2.10744	3.14159	0.463648
	634	14.3915	15.3005	9.73845	14.2738	0.496729	0.222144	1.89255	0.785398
	635	26.389	8.51464	30.2419	14.214	2.67035	0.942478	2.06075	3.14159
	636	32.3551	2.7252	29.023	0.97107	2.98864	1.26642	0.0525831	1.69515
	637	2.16264	4.73793	7.45524	9.26521	0.628319	2.84483	3.14159	1.46014
	638	9.64346	14.3023	13.853	31.7446	0.8459	1.14356	0.380506	1.8491
	639	13.267	9.12876	34.1246	1.39332	2.24904	0.955478	2.70918	1.40565
	640	6.23116	19.2985	19.0201	20.3637	0.496729	0.785398	2.81984	2.2143
	641	5.31547	2.62657	2.55605	34.8731	2.0957	1.13272	1.344	2.1588
	642	33.8679	29.1884	15.8706	37.81	1.6019	3.08613	1.76819	0.257324
	643	21.4861	21.3193	13.9615	14.687	3.14159	2.59062	1.5708	1.81577
	644	4.31807	33.7562	18.6605	4.82952	2.7025	0.785398	0.950547	2.49809
	645	28.0618	27.9292	20.6296	33.6224	1.4482	3.14159	0.86217	1.5708
	646	27.1691	22.3908	17.3226	26.8581	1.5708	2.33516	3.14159	0.737815
	647	7.37397	5.51614	13.0528	11.5512	1.89149	2.24904	0.844154	1.13839
	648	20.4964	3.23969	31.8022	18.8964	0.942478	2.82743	0	3.14159
	649	28.4443	31.3704	9.63566	11.1331	3.14159	2.26543	3.14159	0.982794
	650	36.2755	37.0891	21.0543	23.3193	3.001	0.915924	1.46592	2.60117
	651	6.02194	31.4104	32.2324	13.0808	0.666432	2.88787	2.35619	2.75099
	652	18.3252	12.2051	19.0151	33.6038	1.735	1.26642	0.0906599	0.519146
	653	34.8898	5.2474	11.7695	21.8257	2.55707	1.79098	2.95624	0.661043
	654	23.0448	27.001	23.9542	17.0963	0.785398	1.14356	2.2143	2.86329
	655	4.46232	8.58482	35.0133	30.4371	2.39772	1.79098	2.12245	2.23184
	656	9.59093	36.79	23.8379	33.8809	0.647656	3.18062	1.32582	1.21781
	657	28.068	22.8299	11.4966	25.1738	2.89641	2.13651	0.708626	2.19959
	658	21.1107	35.9837	9.76037	26.8317	3.04993	3.02149	2.17308	2.0577
	659	31.6262	25.0097	24.3102	29.4964	2.33516	2.55707	1.91382	2.95624
	660	8.05843	18.8184	4.69478	9.60042	0.800952	1.91096	0.197396	1.40565
	661	24.3557	35.94	28.2824	26.5356	2.45366	3.14159	0.694738	1.5708
	662	32.5529	6.87377	33.214	33.3313	1.26642	0.785398	2.08994	0.927295
	663	33.7147	3.11188	18.6576	28.432	1.63996	2.48365	1.27934	2.17634
	664	24.1384	25.0773	36.6851	2.07066	2.0116	1.6019	0.896055	1.3734
	665	35.092	1.06623	31.6287	1.85914	1.0058	2.93449	0.674741	1.84174
	666	17.1503	33.4093	9.55931	12.9483	2.36142	1.89149	0.0665682	0.0831412
	667	30.7852	3.22096	32.9264	26.8841	1.14356	0.628319	1.2925	3.14159
	668	16.4544	18.2076	15.0853	32.2785	3.001	3.3836	3.03672	1.19029
	669	32.96	6.22529	12.1148	26.4634	2.0957	1.69908	1.7976	2.1588
	670	17.2011	8.26658	35.9684	6.75442	2.48365	2.77902	2.53605	2.39617
	671	33.4518	16.8991	27.1219	4.14614	2.74328	2.39257	1.98321	0.404892
	672	19.1609	9.14204	25.6523	9.6663	2.68877	0.566359	1.45369	0.982794
	673	18.8032	19.3229	25.1774	12.5369	3.04993	1.79098	2.17308	0.909753
	674	30.1363	28.5869	35.9871	13.1517	0.647656	2.67035	1.32582	2.06075
	675	32.6425	34.4575	37.1056	9.23261	3.14159	1.94297	1.5708	1.32582
	676	27.2248	29.1439	14.6139	26.5757	1.9993	2.80993	2.35619	2.03444
	677	30.423	23.6514	5.45969	13.3591	2.88787	2.45366	1.18019	0.694738
	678	30.6734	21.3298	33.4255	33.0502	2.51327	1.89149	1.5708	0.726642
	679	32.7764	9.57237	7.69561	6.60189	2.31925	2.55707	0.493941	1.75614
	680	32.1491	12.865	26.6764	2.40561	1.4482	2.31925	2.43297	2.06474
	681	3.42151	15.5413	3.31953	28.3015	2.51818	1.13272	3.07917	0.982794
	682	26.974	27.496	19.2276	3.01575	2.36142	2.11329	1.50423	2.30361
	683	25.8227	3.53154	18.7996	4.015	1.61723	2.04807	2.07789	1.00407
	684	17.5362	24.9494	34.5549	8.92956	2.53283	2.83179	1.05165	1.5153
	685	18.729	33.4	19.0482	19.5067	1.49019	1.54705	1.89255	1.15257
	686	4.46537	26.8221	10.7	18.9754	1.14356	1.91096	1.2925	1.40565
	687	31.2356	26.0307	17.6741	23.7838	2.74328	3.02149	2.72918	1.7274
	688	25.8628	17.9411	24.6585	10.1949	2.36142	3.14159	3.07502	3.14159
	689	30.4422	3.44038	26.8856	3.25769	1.57863	2.53283	1.47113	2.08994
	690	32.7997	11.3571	30.5542	36.2818	1.9682	0.471239	2.64225	1.5708
	691	28.4488	31.2044	29.4328	5.5899	2.74328	1.41372	1.80189	3.14159
	692	6.56284	32.4864	13.4232	21.702	2.96377	2.98864	2.1294	3.08901
	693	11.1988	35.7893	18.2468	27.2888	1.98692	2.59062	0.321751	0.244979
	694	34.9151	37.5452	21.2015	10.6645	1.66978	3.02149	2.28963	1.7274
	695	19.2404	27.1139	33.6452	9.07308	2.74328	2.77902	2.72918	0.825377
	696	20.4194	7.38895	29.5509	13.7995	2.53283	3.04993	1.44644	1.77829
	697	25.2657	3.13934	23.7904	5.64733	1.35125	2.0116	0.620249	0.674741
	698	20.9084	5.68192	34.6688	16.6631	2.86643	2.89641	1.40565	0.708626
	699	3.4765	36.6287	31.6704	24.3439	2.68418	2.36142	1.92957	1.63736
	700	26.8888	36.2761	13.1422	13.5051	2.93449	2.83179	2.87065	0.339293
	701	3.90907	17.9131	33.0907	20.8898	0.993459	1.19628	0.321751	2.7367
	702	9.47762	13.6559	28.1265	36.395	3.17674	1.25664	1.71969	3.14159
	703	36.4512	9.76199	26.8694	7.61169	2.13651	2.82743	1.2723	1.5708
	704	30.7319	29.7464	25.1811	2.59103	1.98692	2.22144	0.321751	0.785398
	705	34.0269	4.16766	22.1964	37.5031	1.898	1.66978	1.14417	2.28963
	706	33.1764	2.60834	35.422	21.0289	2.55707	1.40496	0.828849	1.10715
	707	28.1186	37.0188	33.4024	26.8822	1.79098	2.61433	1.83705	2.57026
	708	4.33876	36.271	9.02331	1.66647	2.68877	1.4482	0.117109	0.708626
	709	27.0683	12.2469	35.2071	24.0187	1.83185	2.88787	2.60117	0.390607
	710	4.55466	5.72084	5.46361	1.65623	2.04204	2.35619	1.17601	2.49809
	711	4.39475	16.3047	21.6609	27.1593	1.83185	1.69908	1.03038	0.588003
	712	24.583	10.6189	18.0453	17.8112	3.09809	0.666432	1.03907	0.785398
	713	32.2918	30.6064	12.7542	12.2277	2.5377	2.5377	0.380506	0.380506
	714	5.57321	3.40261	21.5384	2.85336	1.19628	2.74777	1.97569	0.54042
	715	7.29056	27.2131	36.7918	32.5165	3.08613	3.03371	1.31347	1.19991
	716	26.3713	6.60603	3.55892	31.4822	2.35619	2.28711	2.49809	2.86329
	717	1.44371	29.8972	1.87366	14.8697	3.17674	2.24904	1.42191	1.13839
	718	12.2481	21.3852	10.5687	31.9693	1.91096	0.15708	1.73595	1.5708
	719	35.0097	1.80661	19.9988	38.1476	2.8836	2.95126	2.08319	2.70175
	720	7.80392	21.8999	30.7484	29.6467	3.001	2.51818	2.39321	1.50838
	721	16.2276	15.3368	20.0349	9.20389	0.15708	1.4482	0	2.27942
	722	1.7024	9.09704	13.5762	34.5695	1.72788	3.14159	3.14159	1.5708
	723	34.8698	26.4986	20.2321	27.6961	2.23252	1.19628	0.68573	0.404892
	724	31.8188	16.5613	29.039	7.73922	1.55501	1.48189	0.785398	0.558599
	725	8.43913	32.5466	26.0048	24.4226	2.28711	0.496729	2.86329	1.89255
	726	26.5909	8.56379	15.5957	25.5756	2.68877	2.74777	1.68791	1.03038
	727	9.37605	3.57086	35.1647	21.7312	1.40496	3.3836	0.463648	1.19029
	728	19.5021	9.4215	15.6393	32.847	2.23252	2.45366	0.885067	2.44685
	729	15.1486	23.7529	10.7415	7.84389	2.04807	2.26543	3.06482	0.982794
	730	24.7563	23.1692	5.66215	13.2766	3.20381	2.79672	1.3734	2.47562
	731	30.5839	28.0281	5.74491	30.3625	3.14159	0.785398	3.14159	3.14159
	732	11.2412	38.2739	23.9432	0.681542	1.35125	1.98692	2.19105	0.321751
	733	5.46585	8.72917	19.1355	6.4938	1.72788	2.5763	1.5708	0.915101
	734	18.7812	20.1944	26.9992	22.2273	2.68418	1.6918	0.358771	1.19029
	735	20.3925	28.8313	3.49641	14.9532	1.89149	0.785398	1.65394	0.643501
	736	14.0821	2.16863	2.56843	1.03779	2.84483	2.98038	1.46014	0.321751
	737	29.6055	30.6897	36.4166	30.0054	2.43853	1.54705	1.31019	1.15257
	738	10.8146	21.648	24.8589	37.6088	3.02149	2.7025	0.156602	0.950547
	739	32.6915	16.7511	27.6273	27.9543	2.67497	0.955478	2.27305	0.165149
	740	5.96848	32.341	21.6304	8.93019	0.785398	1.42242	0.927295	3.03094
	741	2.51169	21.2428	22.5423	25.1158	1.19628	0.496729	2.7367	1.89255
	742	12.2408	19.0206	16.874	16.3096	3.23828	2.04807	1.32582	0.566729
	743	19.0527	3.35187	36.9414	24.3477	2.43853	2.18222	1.31019	1.04272
	744	22.5532	18.0918	29.1697	18.7443	2.45869	3.16117	1.10715	1.10715
	745	35.8046	18.2584	36.055	19.879	2.23252	3.14159	2.45586	1.5708
	746	17.4103	36.7052	12.9607	37.6507	1.6918	2.95126	1.9513	0.439843
	747	3.70023	18.8833	2.33913	31.5254	1.61723	2.0957	1.0637	2.91479
	748	9.0113	24.4381	36.7396	33.0574	3.14159	2.88787	1.5708	0.390607
	749	21.7791	15.712	29.0056	29.0999	1.05372	1.83185	0.463648	2.60117
	750	16.2302	6.07427	6.17426	5.44543	2.33516	0.785398	0.343024	0.927295
	751	20.402	12.1436	15.2498	25.0299	1.19628	1.48189	1.1659	0.558599
	752	27.2547	7.57363	23.0098	36.4625	2.13651	2.28711	2.5128	1.2925
	753	9.29612	25.4425	7.45395	9.36109	2.13651	2.55707	2.84309	0.185348
	754	29.0446	4.34015	34.683	31.2285	0.702481	2.45869	0.463648	1.10715
	755	23.2343	31.7088	37.4832	34.3057	2.37705	1.79098	1.70335	0.661043
	756	23.8418	12.1615	25.7436	32.1477	0.496729	2.10744	1.24905	2.67795
	757	18.0604	36.1494	33.7439	11.9205	2.44359	0.915924	0.785398	1.03038
	758	33.8968	8.0248	10.8493	36.3229	1.6019	1.66978	0.197396	0.71883
	759	14.9154	32.897	33.187	12.1965	2.18787	1.4482	1.20362	1.35213
	760	9.21311	36.2355	22.12	14.905	1.5708	1.48189	3.14159	2.1294
	761	21.4847	2.63843	20.4749	18.2483	0.15708	1.69908	1.5708	2.1588
	762	18.7956	18.0391	12.5556	28.3598	2.71161	1.11072	1.39612	0.785398
	763	29.3602	34.1309	28.6729	6.24697	2.98038	1.898	1.24905	1.99742
	764	37.0952	30.2544	5.93627	34.3331	2.71161	2.68418	1.39612	0.358771
	765	20.6303	13.3269	9.92057	27.9274	0.222144	1.98692	2.35619	0.321751
	766	2.12906	7.54841	21.5978	18.1866	2.5377	3.04993	0.380506	2.9341
	767	36.3698	29.3253	34.7086	24.4709	2.53283	2.04807	1.69515	2.13753
	768	12.5148	11.7647	14.5539	35.4554	1.26642	2.95126	3.01724	2.70175
	769	3.41457	29.905	3.16112	36.3925	2.67035	1.898	1.08084	1.99742
	770	17.7241	36.0874	15.9153	21.2811	1.42242	2.23252	1.68145	0.885067
	771	18.8691	11.2896	24.3204	26.1268	0.800952	3.02149	1.76819	0.156602
	772	16.4661	21.0743	21.9706	35.6607	2.98451	2.33516	3.14159	1.91382
	773	35.7115	30.7539	33.3016	35.8405	0.351241	3.14159	0.463648	1.5708
	774	32.8151	3.67174	32.6787	1.82302	0.628319	2.24904	0	2.9305
	775	35.3952	5.63164	5.50542	29.6361	1.88496	2.24904	3.14159	1.78189
	776	20.9998	13.6471	22.3859	6.16347	0.785398	2.79672	0.927295	0.665969
	777	14.8333	27.7743	22.4248	17.3403	1.9174	1.89149	2.53087	2.41495
	778	10.7245	14.4221	28.0813	24.6996	1.25664	2.26543	1.5708	0.982794
	779	26.5874	36.8894	35.2592	23.1152	2.5377	2.0116	1.19029	2.24554
	780	6.37394	19.5352	25.8186	12.5372	1.40496	0.993459	0.463648	1.24905
	781	21.326	15.5594	36.2161	11.7414	2.45366	2.82743	0.694738	3.14159
	782	32.7882	22.6886	30.9027	31.9287	2.18787	1.69908	1.20362	2.1588
	783	19.4617	0.736753	14.3463	36.3359	2.82743	1.25664	0	3.14159
	784	15.1938	16.4709	17.4108	35.3658	3.04993	1.63996	0.207496	0.291457
	785	30.9569	6.37237	14.4909	24.5286	3.23828	0.993459	1.96932	2.81984
	786	6.09954	13.8569	3.49723	2.30867	2.40286	2.71161	1.76819	2.96692
	787	34.9446	10.7075	23.9013	32.3462	2.24904	2.39257	1.3597	1.1659
	788	20.6488	22.4986	31.5058	31.4568	3.12979	2.61433	1.26492	2.57026
	789	4.93569	28.5686	17.3891	9.76319	1.29531	1.57863	1.81577	0.0996687
	790	5.40631	31.9523	1.49242	25.5505	3.04993	0.785398	0.207496	0.927295
	791	22.8561	10.7269	19.3741	5.60997	2.24904	0.471239	1.13839	3.14159
	792	9.4946	30.917	14.6739	21.5428	0.444288	1.88496	2.35619	3.14159
	793	15.0634	8.8702	13.3317	13.6215	1.0058	1.88496	2.24554	1.5708
	794	16.464	8.36815	23.232	11.5565	0.942478	1.94297	3.14159	1.81577
	795	34.628	19.9198	12.0382	7.20029	3.03371	1.05372	2.7707	2.67795
	796	7.08293	16.8301	5.07853	35.1935	2.88787	1.40496	0.390607	2.67795
	797	5.61268	37.101	5.69489	13.311	0.444288	2.22144	0.785398	2.35619
	798	25.2847	34.0788	21.1968	9.27757	2.19911	3.04993	1.5708	0.207496
	799	5.27719	30.7484	37.3475	9.14787	3.08613	2.89641	2.88427	1.78947
	800	31.0053	24.4179	22.6434	15.1635	2.35619	3.09809	0.927295	2.10252
	801	13.3576	8.89857	5.25504	16.1158	2.04807	1.6918	1.00407	1.19029
	802	23.7061	9.61794	37.3757	33.7099	2.06606	1.41372	2.98894	3.14159
	803	28.7496	25.4195	7.95503	5.79846	2.24904	2.48365	0.432408	0.321751
	804	19.7869	4.06722	12.266	6.96447	2.89641	1.7562	2.27942	1.10715
	805	6.75828	36.2727	27.2892	1.56101	2.80993	3.03371	0.463648	2.7707
	806	29.6348	12.5354	26.5274	2.40203	0.628319	1.9174	1.5708	0.610726
	807	27.1077	33.7737	2.46893	5.18347	1.48189	3.23828	1.0122	1.96932
	808	31.3029	29.1438	26.587	28.8763	2.13651	1.29531	0.942	0.244979
	809	17.2689	33.917	20.645	7.38451	2.89641	2.55707	0.708626	0.828849
	810	22.0625	30.8012	21.2155	29.8475	1.49019	2.33516	0.321751	2.30861
	811	17.8476	32.7757	15.1135	4.94953	2.48365	1.79098	1.89255	2.23184
	812	9.84907	21.4145	31.1497	13.3285	2.5377	0.222144	1.9513	0.785398
	813	4.41494	11.847	14.8396	26.169	2.82743	2.18222	0	2.09887
	814	22.7347	19.6551	25.4787	9.03824	2.0116	2.80993	2.24554	0.463648
	815	25.4956	27.3354	37.2968	32.8409	3.02149	0.496729	0.156602	1.24905
	816	14.0703	25.1697	21.2143	36.7713	3.18062	0.496729	0.996491	0.321751
	817	7.56391	26.2685	2.90174	36.0879	2.5763	2.0116	0.655696	2.24554
	818	35.1407	34.497	35.8262	33.3456	1.25664	2.5763	3.14159	0.915101
	819	21.8265	9.91187	27.0444	5.74842	1.88496	2.55707	3.14159	0.185348
	820	15.5551	16.9066	26.791	17.1105	1.14356	2.51818	1.2925	1.63322
	821	15.4201	25.3352	9.65703	14.9618	2.39772	2.82743	1.01914	3.14159
	822	19.1208	19.4311	15.2672	13.8723	1.05372	1.54705	2.67795	1.15257
	823	31.3601	13.0927	20.1227	11.947	1.6019	1.98692	0.197396	1.24905
	824	10.3305	23.8925	21.244	33.7439	2.93449	0.444288	1.29985	0.785398
	825	23.1783	4.7194	23.1967	28.5585	2.98038	3.09411	1.24905	1.15257
	826	31.8272	23.3977	23.9977	9.18773	0.785398	2.48365	0.643501	2.81984
	827	33.4005	13.6147	33.3339	19.4613	3.08613	0.647656	0.257324	1.32582
	828	13.6307	23.1213	12.1982	28.5363	0.566359	1.83185	0.982794	0.54042
	829	18.7383	15.8729	8.8118	11.2421	2.33516	2.11329	0.832981	0.837981
	830	32.1571	4.89225	30.4399	24.4923	1.41372	1.72788	1.5708	1.5708
	831	12.6915	10.5298	29.834	28.1815	2.79672	2.11329	0.904827	0.837981
	832	17.1284	26.1668	17.1823	4.07877	1.35125	2.04204	2.19105	2.7468
	833	34.747	32.1531	30.9352	6.63758	2.19911	2.28711	0	0.2783
	834	13.3611	29.3937	20.1198	33.4122	2.48365	3.14159	1.24905	3.14159
	835	7.19472	7.00966	28.9385	31.7443	2.04807	1.19628	0.566729	1.1659
	836	8.20885	37.1631	23.4857	21.7546	2.80993	3.08613	2.03444	1.31347
	837	21.9488	33.6601	10.8493	20.3574	2.04807	2.26543	0.566729	0.588003
	838	18.578	11.6374	6.8035	37.3978	1.63996	0.647656	2.85014	0.244979
	839	29.3026	33.7298	26.7591	33.832	1.0058	1.49019	2.46685	1.24905
	840	14.269	20.3439	16.9982	33.6976	2.5763	0.351241	0.655696	2.03444
	841	27.5906	23.6346	20.6728	26.2391	2.55707	2.98451	1.75614	3.14159
	842	13.3039	9.75881	29.8748	15.1206	1.89149	2.24904	2.41495	1.3597
	843	31.6056	7.59908	3.09422	11.2374	2.33516	0.8459	1.91382	1.9513
	844	30.8188	1.60579	7.78371	1.52725	1.14356	2.0116	0.2783	0.674741
	845	13.7388	37.4946	13.243	29.8757	2.28711	2.18787	2.86329	0.367174
	846	34.117	36.9392	22.8369	15.4561	2.88787	1.33286	2.35619	0.785398
	847	9.22018	25.0414	29.0239	29.3246	2.59062	2.22144	1.81577	1.71269
	848	32.4589	28.0888	2.45352	31.5852	1.9174	2.88787	2.53087	0.390607
	849	35.6104	25.4128	1.33567	23.5175	0.993459	2.92185	1.89255	2.20355
	850	30.659	11.7251	31.7501	35.6245	0.702481	2.26543	1.10715	2.1588
	851	36.214	30.8265	21.9993	35.4007	1.29531	0.993459	0.244979	2.81984
	852	7.86133	4.80557	20.827	20.6233	3.14159	2.74328	1.5708	1.80189
	853	30.2046	9.55802	28.7	21.8176	3.26862	2.98451	0.956133	3.14159
	854	29.3789	25.6121	5.40964	37.3069	1.35125	1.7562	2.19105	1.39094
	855	36.3037	10.5671	2.6702	15.7114	2.13651	2.18222	0.628796	2.61352
	856	31.9542	22.9581	12.0362	34.4137	2.95126	1.94297	0.439843	1.81577
	857	31.5751	12.1468	21.9889	20.4498	1.6019	2.43853	1.76819	1.8314
	858	31.9214	37.1861	30.7945	10.2949	0.444288	3.14159	0.785398	3.14159
	859	23.1251	26.5424	32.7771	19.1209	0.351241	2.82743	2.03444	3.14159
	860	22.3759	8.53478	3.52703	30.4373	2.35619	2.89641	0.927295	2.92292
	861	30.3394	20.495	20.4058	14.5293	2.98038	0.222144	0.321751	2.35619
	862	16.9581	5.50159	8.12199	34.9093	2.98038	2.77902	0.321751	2.39617
	863	11.3947	32.4534	4.95555	2.28328	3.14159	2.04807	1.5708	0.566729
	864	36.496	16.7285	23.6631	5.90209	2.98038	2.39257	2.81984	1.97569
	865	4.152	32.2386	33.741	1.90875	0.800952	2.53283	2.9442	0.124355
	866	4.74131	15.9647	23.06	30.4038	1.9174	2.83179	2.18152	0.982794
	867	4.4445	1.39888	30.4207	28.4089	1.88496	2.86643	3.14159	1.40565
	868	24.7376	2.0481	25.8588	7.48758	2.04807	2.22144	1.00407	1.4289
	869	7.5055	12.6226	9.23573	8.38993	0.647656	2.31925	1.81577	0.493941
	870	13.2673	12.1347	26.0098	3.61552	1.9682	2.74328	1.07145	1.33971
	871	21.1528	35.9086	12.0324	34.963	1.69908	2.33516	2.1588	2.30861
	872	3.15197	27.101	6.92711	17.4333	1.14356	1.9174	2.86329	0.96007
	873	25.6129	32.8033	11.623	15.7345	3.14159	1.42242	3.14159	1.46014
	874	12.3585	24.0733	17.4806	3.67506	1.9174	0.566359	2.18152	2.55359
	875	2.99049	10.4606	31.9823	28.4142	2.33516	2.33516	0.832981	1.91382
	876	35.5299	32.3577	13.4754	20.9898	1.6918	3.02149	0.380506	1.0839
	877	33.2845	22.3849	22.0057	19.3168	2.36142	1.34209	0.0665682	0.358771
	878	12.2798	37.2853	30.6533	7.59364	2.19911	2.40286	3.14159	1.76819
	879	17.5022	2.72778	30.053	32.6345	1.49019	1.89149	2.81984	0.726642
	880	19.7882	14.6397	19.4448	17.2281	1.66978	2.67035	0.851966	0
	881	12.8822	1.13114	14.6457	37.878	1.7562	3.001	0.463648	2.31917
	882	18.216	30.9181	22.7972	14.7044	2.20472	3.02149	1.49949	1.0839
	883	37.033	9.75189	36.627	1.54842	1.55501	2.55707	0.785398	2.95624
	884	9.27964	3.35096	16.3272	29.1918	2.59062	2.39772	2.89661	2.58994
	885	33.7089	21.5524	4.63685	27.3392	2.67035	0.566359	2.06075	0.588003
	886	21.6259	36.8304	28.5827	3.45433	2.80993	2.45869	0.463648	1.10715
	887	32.0674	35.7104	34.8819	21.4315	1.735	2.98451	1.48014	3.14159
	888	18.8673	36.8904	26.4493	9.6246	2.48365	2.28711	2.17634	2.86329
	889	25.6657	38.2522	24.9967	22.9779	1.29531	3.14159	2.89661	3.14159
	890	36.6253	5.62954	11.3756	36.8604	3.27992	1.11072	1.27934	2.9997
	891	21.5219	9.93077	7.7777	25.237	1.79098	2.24904	0.266252	1.3597
	892	32.0065	29.0399	7.6245	35.424	3.3836	2.8836	1.19029	1.05841
	893	13.9332	33.0568	20.4954	16.645	2.92185	2.28711	2.20355	2.86329
	894	12.8792	35.1524	22.0375	32.8149	1.6019	2.39257	1.76819	1.97569
	895	18.3016	18.7422	13.6857	36.7869	3.02149	1.14356	2.0577	0.2783
	896	35.323	10.1669	9.75319	10.6259	2.67035	2.04204	2.65164	2.7468
	897	21.4593	30.761	32.9338	30.9568	2.20472	2.61433	1.49949	0.999459
	898	20.8888	37.4885	19.8583	20.2962	3.02149	1.54705	1.0839	0.418224
	899	22.2721	6.71696	29.5707	22.6179	2.83179	3.20381	1.91009	0.197396
	900	30.4243	9.78306	28.1914	19.1868	2.43853	2.33516	2.88099	0.343024
	901	27.6519	24.0421	23.1996	7.21946	2.43853	2.8836	0.260602	2.6292
	902	20.991	24.2283	36.7603	32.3283	2.67035	1.34209	2.06075	2.78282
	903	19.6702	35.1714	34.967	7.19003	1.69908	2.45869	0.588003	1.10715
	904	7.04934	8.47932	3.34379	7.58185	0.628319	1.6019	1.5708	2.9442
	905	3.32755	37.6708	29.7587	0.911327	3.14159	1.26642	1.5708	1.44644
	906	19.4658	30.7648	26.6649	12.2645	0.351241	2.83179	2.03444	1.2315
	907	17.5168	3.56513	7.70694	31.2725	2.48365	2.93449	2.53605	1.29985
	908	15.2233	25.1504	32.0334	20.263	1.11072	2.63313	1.4289	2.83871
	909	23.7181	32.1224	21.5111	33.9596	2.84483	1.88496	3.03094	0
	910	28.5632	20.8732	34.2556	32.5176	2.5763	1.34209	0.915101	1.21203
	911	20.7244	1.87258	9.04083	29.5069	2.88787	1.11072	2.75099	0.785398
	912	27.101	8.30334	6.22929	33.062	2.06606	1.898	2.98894	2.71497
	913	36.0786	26.1221	2.89813	26.0986	2.74777	1.19628	2.60117	2.7367
	914	20.3709	25.7014	29.0931	22.6352	2.45366	2.04807	0.876058	1.00407
	915	32.322	26.8192	31.8041	23.4025	1.898	2.04204	0.426627	1.5708
	916	34.328	29.4442	19.9862	26.2534	2.31925	1.91096	2.64765	1.73595
	917	23.8508	18.3856	27.1408	19.8242	2.84483	3.66706	0.110657	2.3259
	918	11.6411	7.64333	9.67536	26.5991	2.67035	2.82743	2.65164	3.14159
	919	2.38738	12.0177	16.9775	20.6201	3.17674	2.55707	1.42191	1.38545
	920	30.5922	19.5547	14.9507	19.4668	2.67497	3.56124	2.27305	2.29378
	921	35.7388	7.55776	30.1994	28.7857	2.11329	2.77902	0.837981	0.825377
	922	4.5349	6.5311	2.41434	2.04786	2.74328	1.83185	1.98321	2.11122
	923	24.661	9.60513	36.3545	10.1555	0.955478	3.02149	2.97644	2.98499
	924	30.627	24.6009	5.99879	5.64881	1.61723	2.55707	2.63449	1.38545
	925	7.8937	20.6114	20.9998	25.2751	2.45869	2.04204	2.67795	1.17601
	926	35.9474	9.60584	2.32077	1.58057	1.34209	2.33516	1.92957	2.40378
	927	7.31528	19.0649	6.20732	10.6831	1.49019	1.40496	0.321751	2.03444
	928	19.9858	6.45733	19.5162	1.46589	3.66706	1.57863	2.3259	3.04192
	929	6.89143	37.5027	26.5348	4.7537	3.3836	3.32846	1.19029	1.23412
	930	23.874	7.84294	24.1255	25.4724	2.40286	2.68418	1.76819	1.92957
	931	36.8657	26.9258	7.92839	1.34251	2.45869	3.04993	0.463648	2.9341
	932	11.7889	11.3693	37.0121	11.1864	2.11329	2.36142	2.40878	3.07502
	933	9.68252	30.9878	34.6162	13.5637	2.93449	3.03371	2.87065	1.94169
	934	6.5667	13.2464	11.6883	15.3095	2.82743	1.72788	3.14159	1.5708
	935	24.8557	19.369	4.60023	27.5639	1.54705	3.14159	0.418224	3.14159
	936	32.4429	5.09167	9.49372	1.82668	3.14159	1.98692	1.5708	0.321751
	937	17.7345	18.6319	33.1657	7.20282	1.9682	0.666432	2.07014	0.785398
	938	16.1692	35.018	23.828	12.3808	0.702481	2.35619	2.67795	1.5708
	939	8.66105	22.9653	20.6593	37.3449	2.88787	3.14552	1.18019	1.52084
	940	8.36218	10.4021	31.6909	28.8069	1.5708	0.785398	1.5708	1.5708
	941	8.85562	29.3157	5.34934	34.8327	2.5763	2.7025	0.915101	2.19105
	942	7.33198	29.8608	7.10776	6.73187	1.5708	1.94297	1.5708	1.81577
	943	15.2489	7.07769	21.1928	23.5981	1.26642	0.702481	1.05165	1.10715
	944	12.0615	14.6987	36.5011	16.5286	3.09411	2.31925	1.15257	2.64765
	945	17.4854	2.88405	26.9417	35.0853	2.10744	2.13651	2.03444	0.942
	946	27.8539	25.1824	5.58872	30.7505	0.955478	0.351241	1.73595	2.67795
	947	12.7444	24.7489	32.269	29.685	2.28711	2.79672	0.2783	0.665969
	948	23.2159	37.0316	18.8193	29.2463	2.24904	1.83857	1.3597	2.79282
	949	32.839	31.853	20.3845	15.1508	2.74328	2.71161	1.33971	1.39612
	950	31.2373	36.5998	3.28691	27.6079	1.79098	2.67035	2.87534	1.08084
	951	31.8748	8.17609	23.5975	25.2884	0.566359	0.993459	2.1588	1.24905
	952	35.7713	27.7764	23.1029	23.0125	1.66978	2.74328	0.71883	2.72918
	953	1.7235	4.05888	29.7593	18.1772	1.83857	0.666432	2.79282	2.35619
	954	1.18253	35.2236	36.3231	37.4273	1.25664	3.001	3.14159	3.03672
	955	25.0821	27.2758	5.76742	28.8875	3.14159	2.60013	3.14159	2.00742
	956	1.51962	29.8185	37.8539	35.1903	2.63313	2.43853	1.26791	1.8314
	957	35.3031	0.791814	31.4129	18.7535	2.33516	1.09956	2.40378	3.14159
	958	17.1134	10.8757	10.1583	19.4804	2.67035	2.48365	0.489957	2.81984
	959	23.2972	10.0327	4.01997	25.9694	1.72788	1.88496	3.14159	1.5708
	960	35.3632	6.85423	13.0186	2.35668	2.7025	2.40286	0.950547	1.76819
	961	30.8191	4.84927	3.64357	18.1068	2.8836	1.77715	1.05841	2.35619
	962	32.0599	25.5636	2.25626	33.6248	1.09956	1.89149	1.5708	0.844154
	963	22.856	33.5618	29.5638	17.9417	0.666432	0.955478	0.785398	0.165149
	964	27.6239	2.58261	37.5944	12.3336	1.6019	1.79098	2.9442	0.909753
	965	3.81659	15.7099	35.4063	13.2396	3.09809	1.11072	2.10252	1.4289
	966	36.5121	2.9891	4.23832	32.7332	1.83857	1.6918	0.348771	0.380506
	967	35.2205	34.2212	13.519	19.5204	2.83179	1.69908	2.1588	2.1588
	968	18.2389	5.29119	37.6356	21.2738	1.6019	1.34209	2.9442	1.92957
	969	34.9679	4.37573	25.9805	17.9108	1.6019	3.23828	2.9442	1.32582
	970	7.95776	24.2379	10.952	1.79681	1.49019	2.33516	2.81984	2.40378
	971	1.69375	19.7858	36.8642	34.7987	2.83179	1.83185	0.0554985	2.60117
	972	31.1628	5.97722	22.9492	31.5732	2.04204	2.89641	2.7468	2.27942
	973	27.7736	1.98247	36.5903	5.83221	2.68877	3.27992	0.117109	1.27934
	974	5.16383	2.84789	15.3078	3.64519	2.04204	0.800952	1.5708	2.9442
	975	25.0647	26.6599	17.2863	25.2299	3.20381	2.86643	1.3734	2.97644
	976	12.9036	11.6124	37.4814	22.6169	1.6918	0.993459	2.76109	0.321751
	977	15.1946	17.7035	34.0934	36.6342	2.7025	2.39257	2.19105	1.97569
	978	31.2953	32.4151	25.3491	10.462	3.14159	1.54705	1.5708	2.72337
	979	32.1616	19.8667	3.90886	19.0293	2.74328	1.6918	2.72918	1.19029
	980	36.7228	18.91	5.57611	18.7611	1.66978	0.496729	2.42276	0.321751
	981	15.0297	18.3696	3.46713	2.63763	1.89149	2.7025	2.29744	0.620249
	982	18.3135	17.5664	25.7089	16.7712	2.67035	2.28711	1.08084	1.8491
	983	36.8231	36.362	33.334	9.53869	2.98038	1.4482	1.24905	2.43297
	984	33.6286	14.2142	25.8629	24.5338	2.59062	1.5708	0.244979	2.49809
	985	14.9859	31.2259	32.1639	7.51094	0.702481	1.41372	0.463648	1.5708
	986	9.14429	9.82727	20.6866	11.6505	1.4482	3.14159	2.43297	1.5708
	987	14.1544	11.6022	5.07838	7.23022	2.98864	2.35619	0.0525831	2.2143
	988	13.6823	31.2905	18.1454	4.13039	2.5377	1.14356	2.76109	1.2925
	989	22.1102	13.5611	21.8306	38.2306	2.80993	1.25664	2.67795	1.5708
	990	15.4644	18.967	3.4467	27.3471	1.40496	1.40496	2.67795	2.03444
	991	25.8532	36.7037	33.7781	2.58471	1.54705	1.35125	1.15257	2.52134
	992	29.5081	2.89729	30.7459	11.5862	2.89641	3.14159	0.708626	3.14159
	993	28.5363	1.56056	24.6522	29.5863	1.25664	3.14159	1.5708	3.14159
	994	24.8939	33.6744	9.9536	4.78981	2.48365	3.14159	2.17634	3.14159
	995	19.6122	15.3899	23.2705	36.0528	2.83179	1.42242	0.588003	1.68145
	996	3.20358	12.4966	9.67919	33.2487	2.0116	0.566359	2.24554	2.55359
	997	34.0563	7.33215	4.63798	11.4281	2.7025	2.37705	0.950547	0.132552
	998	13.9474	28.7608	2.90684	18.8237	1.4482	2.8836	1.78947	1.05841
	999	10.4873	14.0829	2.18357	26.2333	1.79098	2.20472	0.909753	3.07029
	1000	14.7294	36.3032	15.2936	29.8733	2.77902	2.0116	2.39617	0.896055
	1001	10.5496	35.653	24.5269	28.0737	2.55707	1.26642	1.38545	2.08994
	1002	37.0445	3.32077	17.1075	37.5149	3.02149	3.08613	1.41419	2.88427
	1003	28.2078	34.9517	26.2706	2.94624	2.44359	0.496729	2.35619	1.89255
	1004	31.8892	23.7229	35.3403	5.42961	1.11072	2.98864	2.35619	0.0525831
	1005	11.4101	18.1713	5.90458	6.89226	3.15726	3.15726	0.0996687	1.47113
	1006	6.6003	31.4559	5.61683	31.6401	2.98451	0.785398	3.14159	2.2143
	1007	12.293	7.75202	15.6827	36.7521	1.6019	2.26543	1.3734	2.1588
	1008	23.0195	4.46111	13.8872	10.4902	2.11329	1.09956	0.732815	1.5708
	1009	6.8696	35.113	9.54343	1.74761	2.33516	2.74328	2.30861	0.231091
	1010	28.6597	29.1381	29.1775	11.9553	2.18222	2.53283	0.528074	0.519146
	1011	10.9701	12.8905	12.1067	22.7598	2.04807	2.5763	0.0767719	2.22649
	1012	23.1561	2.82218	9.06759	33.9218	2.89641	3.15726	0.218669	1.47113
	1013	35.0603	37.2895	15.0116	35.3573	1.72788	3.14552	1.5708	0.0499584
	1014	2.25276	38.2615	10.6792	14.6688	3.23828	3.14159	1.81577	3.14159
	1015	28.2107	16.3876	8.80867	5.25809	3.16117	1.29531	2.03444	1.81577
	1016	5.70058	7.96527	15.1851	14.9062	2.77902	1.83857	2.31622	0.348771
	1017	26.4409	20.8663	35.2768	38.0312	2.48365	1.4482	2.17634	2.92292
	1018	9.26566	6.48366	32.2039	22.6922	1.66978	3.14159	0.851966	1.5708
	1019	10.99	25.2721	9.79429	19.1966	3.15726	1.57863	1.47113	1.67046
	1020	22.5958	20.904	12.2466	1.48467	1.4482	2.04807	2.43297	1.00407
	1021	12.4995	20.4288	2.28317	19.7901	2.18787	1.13272	1.20362	2.55359
	1022	28.2309	24.5228	5.05916	20.02	2.24904	2.88787	2.0032	2.35619
	1023	2.79117	36.0817	27.6265	31.0312	2.28711	2.04204	1.2925	3.14159
	1024	28.5153	29.3644	26.0154	16.4012	2.23252	2.83179	0.68573	0.0554985
	1025	2.09192	27.9031	17.6345	36.3379	2.67035	2.98864	0	0.0525831
	1026	21.04	31.3813	34.5454	29.0971	1.83857	2.43853	0.348771	1.31019
	1027	4.93273	22.9621	26.9113	7.90968	1.35125	2.06606	2.19105	1.72345
	1028	6.29013	17.0921	9.40104	37.1214	2.80993	1.89149	0.463648	2.29744
	1029	10.3312	31.2721	8.60432	11.6414	2.40286	0.444288	1.3734	2.35619
	1030	36.2312	13.5664	9.10669	5.942	2.18787	2.04807	1.20362	2.57486
	1031	35.2606	27.3484	37.1961	36.8518	1.11072	2.18787	1.71269	0.367174
	1032	30.5919	2.98817	18.5393	20.3976	3.02149	2.98864	2.98499	1.62338
	1033	30.3633	7.5062	2.27361	35.1952	2.89641	1.79098	1.35213	2.48055
	1034	4.86312	36.9179	17.9716	34.6373	1.4482	1.79098	0.708626	0.661043
	1035	35.4139	6.59282	8.01408	27.2878	2.23252	1.55501	0.68573	0.785398
	1036	15.231	14.0717	19.5093	13.108	3.09809	2.8836	1.03907	2.6292
	1037	19.8348	12.1654	19.519	25.4254	3.66706	1.49019	2.3259	2.81984
	1038	35.8319	32.2853	2.10578	15.5325	2.04807	0.647656	2.13753	2.89661
	1039	25.8621	34.8446	23.7555	16.5782	1.48189	2.67497	2.1294	2.27305
	1040	29.6061	15.2803	36.6017	24.8895	2.71161	1.6019	1.74547	1.76819
	1041	12.2961	20.7097	7.54404	9.1452	2.95126	0.566359	2.01064	2.1588
	1042	33.1351	15.1082	30.8491	29.4996	2.10744	2.86643	2.03444	1.40565
	1043	10.4421	12.9816	36.3769	34.8133	2.5377	2.5377	0.380506	1.19029
	1044	22.5028	8.93567	29.7203	11.9814	1.49019	0.351241	1.24905	0.463648
	1045	5.45494	20.3511	3.29201	22.3941	1.88496	3.09411	1.5708	1.98902
	1046	2.06501	27.4917	29.8803	4.67903	3.12979	2.31925	1.87668	2.06474
	1047	2.11451	35.0175	31.6942	36.2119	2.89641	2.88787	2.92292	1.9614
	1048	19.6302	4.2531	19.4903	22.6306	0	2.44359	0	2.35619
	1049	25.4125	30.8224	26.6478	37.8515	1.7562	1.66978	2.67795	0.851966
	1050	12.1495	31.3968	30.2352	18.3079	3.03371	1.35125	1.94169	2.52134
	1051	37.3588	6.95882	13.8244	14.1145	1.9993	1.11072	0.785398	2.35619
	1052	31.1831	30.7435	14.5445	38.1906	0.785398	1.09956	2.2143	1.5708
	1053	33.7381	26.7354	19.5118	28.4893	1.48189	2.74328	1.0122	1.15839
	1054	11.8206	24.4419	24.2397	14.7183	1.98692	2.93449	1.24905	1.29985
	1055	36.3238	36.4268	17.0082	17.2752	2.13651	1.11072	2.84309	2.35619
	1056	12.0394	8.91455	26.0368	29.2559	0.351241	2.51327	2.67795	1.5708
	1057	2.90791	15.2133	14.6119	21.434	1.13272	2.88787	0.588003	1.18019
	1058	19.839	3.60845	3.68831	7.21975	1.4482	2.22144	0.86217	0.141897
	1059	3.21448	17.4025	3.17342	35.805	2.39257	2.33516	2.7367	0.832981
	1060	32.2357	5.65012	22.8982	11.8068	2.19911	2.61433	1.5708	0.571337
	1061	26.842	33.9656	14.0642	30.6132	2.33516	2.26543	1.91382	2.1588
	1062	28.3823	28.4106	3.95241	17.8788	2.67497	0.993459	2.27305	1.24905
	1063	25.4672	18.3134	17.7264	29.7314	2.68877	2.74328	0.117109	1.80189
	1064	32.4236	35.9935	8.22552	23.9039	1.57863	2.89641	3.04192	2.92292
	1065	28.0337	13.689	5.43796	11.0802	1.49019	1.25664	1.24905	3.14159
	1066	2.00339	18.5354	28.9252	30.935	1.61723	2.67035	2.07789	2.06075
	1067	12.9452	27.336	13.6339	32.4417	2.83179	1.9174	1.2315	2.53087
	1068	16.0174	21.1249	8.1178	36.1249	0.647656	1.35125	2.89661	0.620249
	1069	21.0319	13.9709	24.8235	16.5608	1.61723	2.93449	2.63449	2.87065
	1070	4.16474	16.4255	4.33648	14.7277	1.13272	1.6019	0.982794	2.9442
	1071	29.2282	17.3877	3.4207	26.333	2.7025	1.4482	0.620249	1.35213
	1072	25.575	12.5359	36.282	36.637	1.4482	1.13272	2.27942	0.982794
	1073	20.7143	3.50786	2.58406	11.4404	3.12979	2.45366	1.87668	2.26553
	1074	20.0064	17.6245	26.7369	23.085	2.04807	1.89149	0.0767719	0.726642
	1075	36.4319	31.741	17.1053	5.74357	1.22683	1.79098	0.694738	0.661043
	1076	24.5565	19.4447	19.6602	7.1226	2.63313	2.84483	0.302885	0.110657
	1077	20.1118	17.9811	12.8148	27.3695	2.40286	2.83179	2.9442	1.62629
	1078	30.187	17.4459	33.6572	5.23267	2.98451	2.78346	3.14159	1.85685
	1079	32.9827	7.06457	22.9583	11.3016	2.93449	1.19628	2.87065	2.7367
	1080	31.4725	4.44477	17.9481	18.6391	0.702481	1.94297	1.10715	1.32582
	1081	20.1745	3.89425	6.42186	36.1425	1.4482	2.5377	1.35213	2.76109
	1082	14.6015	21.7623	28.5815	2.68871	2.88787	3.02149	2.75099	1.41419
	1083	18.4647	5.70098	32.8612	27.4555	1.94297	1.5708	0.244979	3.14159
	1084	3.82786	27.7885	23.0641	11.551	2.39257	2.10744	1.1659	2.67795
	1085	13.255	32.2829	23.289	31.426	3.32846	1.13272	1.90747	0.982794
	1086	15.4136	30.2894	34.5454	1.62723	2.51818	3.04993	1.63322	2.9341
	1087	31.7793	12.7555	29.064	36.6358	1.4482	2.63313	0.218669	0.302885
	1088	21.3209	9.30571	27.1784	28.3979	3.04993	2.89641	1.3633	1.35213
	1089	30.1943	19.8641	10.5881	3.56242	0.942478	1.40496	3.14159	2.03444
	1090	10.8397	22.7181	28.0126	19.507	1.49019	2.88787	1.89255	1.9614
	1091	17.927	17.5901	8.16402	7.95676	2.06606	2.77902	1.72345	2.31622
	1092	31.2391	29.6419	2.78941	10.5588	2.04807	1.9174	2.13753	2.18152
	1093	2.82223	8.22796	20.0663	23.0358	3.03371	2.45366	1.94169	2.26553
	1094	11.0888	36.9547	3.53201	6.97688	2.48365	1.63996	2.17634	0.291457
	1095	14.1049	27.2219	32.1236	25.6671	2.11329	3.14552	0.837981	1.52084
	1096	24.8347	26.8287	8.32286	17.132	0.955478	3.3836	0.165149	1.19029
	1097	23.69	21.8637	14.5709	30.3084	0.314159	2.67497	1.5708	2.27305
	1098	33.2815	28.8583	36.2619	28.2451	2.18222	3.14159	2.61352	1.5708
	1099	4.48339	6.99034	11.4681	30.7843	2.20472	3.03371	1.6421	2.7707
	1100	34.8863	2.55431	17.9456	36.4004	1.88496	1.9174	0	0.610726
	1101	6.3254	31.1653	25.6913	12.3025	2.67497	1.89149	2.27305	2.41495
	1102	35.0928	12.5745	4.39001	34.8423	2.33516	1.7562	2.30861	1.39094
	1103	25.4103	28.5185	6.5827	34.2923	2.92185	2.80993	2.20355	2.67795
	1104	25.7059	34.2095	13.1435	16.4635	2.83179	2.5377	0.982794	1.9513
	1105	11.8021	22.7822	7.98471	17.6296	2.77902	1.89149	2.31622	2.41495
	1106	2.00066	18.4559	24.233	22.0858	3.12979	0.15708	1.26492	1.5708
	1107	13.2744	23.8907	22.9516	1.85614	2.55707	2.39257	2.39965	0.404892
	1108	28.2951	28.7684	32.3816	2.95287	1.41372	2.67497	3.14159	1.51204
	1109	31.5021	14.4945	32.6781	5.37991	2.67497	0.8459	2.27305	0.380506
	1110	19.8786	28.0477	14.3627	28.9083	2.8836	3.14159	0.512389	3.14159
	1111	14.0351	14.6988	6.90201	30.3224	0.915924	2.80993	2.11122	0.463648
	1112	20.003	33.607	8.91452	29.9562	2.59062	0.566359	1.32582	2.55359
	1113	7.04464	4.28599	31.7416	16.0742	2.88787	1.63996	0.390607	2.85014
	1114	21.1611	20.1267	8.40146	19.4695	0.314159	0	3.14159	0
	1115	12.3563	13.6948	2.1251	7.44903	1.25664	2.89641	1.5708	1.35213
	1116	18.4845	10.6365	3.54828	18.2694	1.48189	2.63313	2.1294	1.26791
	1117	17.8696	28.2334	31.1389	21.4528	2.89641	1.72788	0.86217	3.14159
	1118	18.7276	21.8341	30.2377	6.09027	0.915924	1.26642	1.03038	0.519146
	1119	13.4618	8.67313	21.9423	17.9696	1.34209	2.67497	2.78282	0.702257
	1120	5.42096	21.7324	9.00344	32.146	2.83179	0.915924	1.2315	2.60117
	1121	3.26615	35.2054	37.1946	37.0034	2.98038	1.40496	2.81984	2.03444
	1122	32.4088	20.5667	4.97995	2.16693	0.351241	2.55707	2.03444	2.31274
	1123	15.6971	18.9154	36.5181	20.0522	2.04204	2.86643	1.96559	2.97644
	1124	17.6859	12.7718	2.51431	22.8556	1.9682	2.68877	0.499347	3.02448
	1125	37.484	12.7482	36.7614	5.49891	3.02149	2.04807	1.7274	1.64757
	1126	25.5945	6.31851	36.0868	30.1624	2.5377	2.53283	1.9513	0.519146
	1127	9.904	34.5647	36.3764	24.6544	1.9174	1.4482	0.96007	2.43297
	1128	28.5668	26.0215	5.43356	20.6215	1.91096	2.88787	0.165149	0.390607
	1129	23.8154	22.8859	29.8306	19.418	1.4482	1.14356	2.43297	1.8491
	1130	18.3777	2.29077	2.5245	18.9322	1.83857	1.0058	1.91957	0.674741
	1131	3.11402	6.75692	17.7306	32.4237	2.83179	2.28711	0.588003	1.8491
	1132	5.58435	33.3427	12.5726	30.4559	1.83185	1.25664	2.60117	3.14159
	1133	7.89608	35.4436	25.7307	29.3945	2.55707	2.33516	0.185348	2.30861
	1134	4.94551	22.4351	2.99742	35.0656	0.785398	3.08613	2.49809	1.31347
	1135	20.6472	19.4842	9.67944	8.38562	0.351241	3.12979	1.10715	1.26492
	1136	10.0496	19.0432	31.1485	27.1489	2.13651	2.98038	2.5128	2.81984
	1137	29.6008	21.9705	20.2954	36.9877	2.48365	2.18787	2.53605	1.20362
	1138	17.3249	30.8229	7.82009	16.7788	2.31925	2.79672	2.06474	2.47562
	1139	10.2889	19.1161	33.7336	1.85218	1.7562	2.83179	1.75065	1.62629
	1140	4.3302	22.3897	23.2673	7.03967	1.98692	2.48365	2.81984	2.17634
	1141	15.6991	32.4042	35.7811	36.3306	2.79672	1.05372	0.665969	1.10715
	1142	29.9488	18.5204	35.1905	24.5212	2.53283	2.5763	0.519146	2.4859
	1143	16.694	13.9606	27.4713	12.4625	0.351241	2.11329	1.10715	2.30361
	1144	37.7358	32.5833	15.1697	25.8121	1.41372	2.45366	0	2.44685
	1145	5.30179	7.23316	23.0523	18.4527	1.55501	0.314159	0.785398	3.14159
	1146	20.5753	6.89435	37.1463	8.2635	0.785398	2.48365	1.5708	2.17634
	1147	20.5059	36.5427	10.5639	3.16604	2.74328	3.001	1.15839	1.46592
	1148	7.18435	6.97469	5.68249	18.4851	1.9993	2.04204	2.35619	1.5708
	1149	33.1864	33.4851	23.0736	22.1059	2.31925	2.24904	0.493941	2.70918
	1150	30.0288	29.0655	13.0758	6.36537	2.23252	2.5377	0.68573	0.380506
	1151	12.4664	8.39104	21.0749	19.8083	2.10744	1.83185	2.03444	2.11122
	1152	14.0947	24.6732	2.90793	36.4726	0.888577	1.898	0.785398	0.426627
	1153	20.2451	12.6968	31.4967	33.9423	0.471239	1.33286	3.14159	2.35619
	1154	24.1774	34.7451	26.4716	20.4176	2.13651	2.51327	0.298499	1.5708
	1155	23.1729	29.205	32.0157	32.7548	0.566359	2.77902	2.55359	0.745419
	1156	7.00707	23.9813	21.7855	24.936	2.48365	1.6918	1.89255	1.9513
	1157	32.6782	21.5575	20.7802	1.24489	2.67035	2.93449	1.08084	0.270947
	1158	4.94157	17.5645	22.3059	24.322	1.5708	3.001	1.5708	3.03672
	1159	13.3671	9.67571	3.67235	1.7606	2.60013	2.88787	0.436627	0.785398
	1160	19.9626	26.2167	20.4078	6.29877	2.24904	1.5708	0.432408	2.2143
	1161	15.1977	34.469	27.522	13.3153	2.19911	2.61433	1.5708	0.999459
	1162	4.20446	21.6088	18.5371	13.2882	2.61433	2.63313	2.14213	2.83871
	1163	4.43751	26.6411	5.24217	10.3638	2.45366	2.67035	0.876058	0.489957
	1164	9.92585	32.7506	28.3863	37.3884	1.6019	1.98692	1.3734	2.81984
	1165	11.7216	5.50823	27.3247	19.3592	0.444288	3.20381	0.785398	0.197396
	1166	4.30669	9.09407	34.4281	23.1448	2.44359	2.7025	2.35619	2.52134
	1167	19.0148	22.2692	21.3777	10.1771	0.942478	2.39257	1.5708	1.1659
	1168	23.433	31.9826	2.42935	15.474	2.74777	3.001	0.54042	0.104877
	1169	19.7156	37.2939	35.778	28.464	1.69908	3.001	0.982794	1.46592
	1170	18.7371	9.5312	8.10355	37.5435	0.785398	1.94297	1.5708	2.89661
	1171	22.9564	3.2536	20.5931	31.8044	2.24904	2.37705	2.0032	3.00904
	1172	23.3258	17.8295	1.9914	32.8337	0.993459	1.11072	2.81984	0.785398
	1173	21.8902	1.97179	24.7547	3.50433	2.88787	3.001	1.9614	1.67567
	1174	30.1392	25.9908	18.3634	6.73474	1.7562	0.566359	1.75065	0.982794
	1175	14.3378	35.6896	33.208	17.9248	3.02149	2.28711	2.98499	1.2925
	1176	4.16856	35.2748	34.6696	22.3524	2.74777	2.83179	1.03038	1.62629
	1177	34.7499	16.4185	13.5836	9.75326	0.566359	1.4482	0.588003	0.218669
	1178	25.9108	22.3441	10.1412	18.6238	2.48365	2.10744	0.605545	2.67795
	1179	21.5311	37.0076	6.01652	7.50338	2.48365	2.53283	2.53605	2.62245
	1180	36.3315	15.139	33.0492	11.7488	2.98038	2.31925	0.321751	2.64765
	1181	16.8934	28.434	21.32	28.0923	2.5763	3.17674	0.915101	1.42191
	1182	7.47708	15.2443	4.71433	15.6714	2.92185	2.92185	2.20355	0.938047
	1183	24.5258	36.682	1.78717	6.32262	3.23828	2.67497	2.89661	2.27305
	1184	10.0228	10.9855	21.7946	13.994	2.98038	0.351241	0.321751	2.67795
	1185	6.61377	13.9492	37.6364	29.2235	1.7562	2.83179	2.96174	2.55359
	1186	13.2468	23.4522	17.0332	16.673	2.04204	2.8836	1.17601	1.05841
	1187	23.3564	21.3942	35.8741	6.69287	2.04807	1.6918	2.57486	1.19029
	1188	23.8921	37.2844	6.75245	36.1654	2.74777	3.02149	1.03038	1.41419
	1189	25.7488	15.6856	9.13583	28.0727	1.83185	1.29531	1.03038	1.81577
	1190	15.0636	11.2361	35.583	2.98151	1.48189	3.14159	1.0122	3.14159
	1191	12.0126	17.659	19.1253	9.9913	2.8836	2.18222	2.6292	1.04272
	1192	21.4441	8.0514	5.37139	13.115	2.86643	2.79672	2.97644	2.47562
	1193	30.4785	17.378	17.629	11.7438	3.27992	0.628319	1.27934	0
	1194	16.7922	37.3528	17.2605	1.45352	3.3836	3.001	1.19029	2.39321
	1195	7.80153	24.1224	17.3103	3.4816	3.14159	1.9174	1.5708	0.96007
	1196	9.32911	34.615	4.99353	27.5521	3.32846	3.14159	1.23412	3.14159
	1197	27.856	15.5756	8.6143	36.4234	2.39772	3.001	2.58994	1.46592
	1198	22.2254	15.7948	28.6122	22.4	3.20381	0.666432	2.9442	0.785398
	1199	36.9048	21.1222	13.3992	4.88156	1.26642	2.98864	2.62245	0.0525831
	1200	8.30607	32.2242	18.4373	16.791	0.785398	3.14159	3.14159	1.5708
	1201	32.0442	14.7453	4.00805	34.9256	1.05372	1.40496	2.03444	0.463648
	1202	17.33	29.342	36.0575	35.5691	3.14552	2.66573	0.0499584	2.35619
	1203	4.30529	20.5912	8.69908	13.2568	1.55501	3.14159	0.785398	1.5708
	1204	25.8743	6.89109	24.5576	34.762	2.13651	1.63996	1.2723	1.86225
	1205	32.5681	35.0739	36.8974	31.3338	2.67497	2.31925	3.08284	0.493941
	1206	12.7345	31.0315	24.4218	15.4007	2.59062	1.11072	2.89661	2.35619
	1207	27.5989	5.71134	35.4586	27.1258	1.48189	2.26543	0.558599	2.55359
	1208	30.4227	28.1373	3.96402	18.811	2.0957	2.23252	1.7976	0.68573
	1209	26.2103	27.0671	25.0913	14.6704	3.3836	1.34209	1.19029	1.92957
	1210	20.6929	36.7118	28.7105	32.7523	2.43853	2.67497	1.31019	2.43934
	1211	20.0871	13.1254	12.5203	23.1069	2.24904	3.02149	2.70918	1.7274
	1212	33.5455	20.3016	7.13813	5.24131	1.34209	2.77902	1.92957	2.31622
	1213	32.2781	13.5684	36.5343	33.5162	1.25664	2.74328	1.5708	1.80189
	1214	37.6508	34.2554	25.2952	20.544	2.36142	1.0058	3.07502	0.896055
	1215	15.6673	12.5891	5.19881	1.19327	3.09809	2.59062	2.10252	0.244979
	1216	24.2131	25.6132	32.4493	13.812	1.54705	1.54705	0.418224	1.15257
	1217	2.67608	24.2696	16.6008	37.3993	2.13651	3.08613	0.298499	0.257324
	1218	10.8261	36.6348	16.0938	16.5922	2.11329	3.12979	2.40878	1.26492
	1219	2.23499	29.6196	32.8098	5.77466	3.001	3.14159	1.46592	3.14159
	1220	19.7832	10.3284	14.5679	6.92363	0.15708	1.79098	1.5708	1.30454
	1221	9.60716	5.46494	31.3021	32.7005	0.496729	0.222144	1.89255	2.35619
	1222	10.6427	20.9233	33.5848	17.3333	0.8459	3.17674	1.19029	2.9927
	1223	9.32615	4.04416	30.6125	18.802	2.88787	2.96377	2.35619	1.0122
	1224	10.6874	9.555	21.3322	4.08632	1.69908	2.74328	0.588003	0.41241
	1225	34.4882	20.0827	32.4241	12.0951	1.34209	0.15708	0.358771	1.5708
	1226	27.1929	9.35909	30.5878	16.1032	2.24904	0.915924	0.211093	0.54042
	1227	19.2219	19.5683	20.497	5.21885	0.955478	1.34209	1.73595	0.358771
	1228	36.6219	28.1694	7.30168	6.90391	2.68418	2.83179	1.92957	0.982794
	1229	28.9936	33.8919	7.57592	36.3686	2.59062	2.63313	1.81577	1.26791
	1230	34.9114	33.5046	37.6032	12.1164	2.37705	2.5377	3.00904	1.9513
	1231	7.37772	24.6787	29.74	31.8381	2.33516	1.72788	0.832981	1.5708
	1232	4.41955	37.1558	34.2452	4.46074	1.48189	1.79098	1.0122	0.661043
	1233	24.2602	11.5583	5.43915	2.38179	2.88787	2.0116	1.9614	0.896055
	1234	6.24931	28.0377	30.2017	17.312	0.351241	2.93449	0.463648	0.270947
	1235	36.4411	32.6682	29.1136	27.3442	3.14159	2.68418	1.5708	2.78282
	1236	16.529	2.62085	26.3693	28.3069	2.8836	0.785398	0.512389	2.2143
	1237	35.4989	1.38028	35.4009	36.5365	2.35619	3.04993	0.643501	1.3633
	1238	28.4113	3.51174	18.5596	2.39229	0.15708	3.0174	3.14159	0.896055
	1239	1.58454	3.81927	1.51027	23.4336	2.89641	2.10744	0.708626	2.03444
	1240	12.8056	24.7797	6.87454	28.7796	1.66978	2.60013	2.28963	2.70497
	1241	2.66293	15.4936	27.1745	1.95307	2.18222	2.98864	1.04272	3.08901
	1242	6.94683	5.88498	28.7415	35.1158	0.785398	2.60013	0.643501	2.70497
	1243	17.3817	10.1639	31.8617	31.7901	1.69908	1.898	0.588003	1.99742
	1244	23.4022	5.73665	31.2513	36.0431	2.53283	2.55707	2.62245	1.75614
	1245	10.3876	32.8008	17.5372	35.1297	1.40496	2.33516	2.67795	0.343024
	1246	34.3943	22.953	26.2833	11.3995	1.40496	2.45366	1.10715	2.26553
	1247	32.2264	25.7169	16.8679	36.4627	3.14159	3.02149	1.5708	2.0577
	1248	2.90713	34.4442	16.9147	4.92156	2.39257	2.67035	1.97569	0.489957
	1249	3.01431	33.6108	30.6708	34.7446	2.04807	2.13651	2.57486	1.8693
	1250	20.4555	7.20939	35.5448	36.2339	0.915924	2.98038	2.60117	1.89255
	1251	27.5469	2.88598	14.5588	25.9129	2.67035	2.68877	2.65164	0.117109
	1252	34.0133	9.44914	9.15585	14.6699	0.444288	2.83179	2.35619	0.982794
	1253	10.6702	30.9654	19.0344	25.8688	2.83179	1.57863	3.08609	1.47113
	1254	6.11993	16.0006	29.0067	3.2865	2.8836	1.61723	2.6292	1.0637
	1255	4.98698	24.9208	30.0788	9.60732	2.22144	1.40496	2.35619	2.03444
