# Supplementary material for: Top-down perceptual inference shaping the activity of early visual cortex
Source: Nat Commun. 2025 Nov 14;16:9998. doi: 10.1038/s41467-025-64967-x (PMC12618887; doi:10.1038/s41467-025-64967-x)
Supplement: Supplementary file 6 — Source Data [file 41467_2025_64967_MOESM6_ESM.zip › source_data/source_data_suppl_fig_6.xlsx]

## Sheet: Suppl. Fig. 6a
Suppl. Fig. 6a
Z1 per-family mean responses	texture family	t-SNE dim 1	t-SNE dim 2		Z2 per-family mean responses	texture family	t-SNE dim 1	t-SNE dim 2
(mean calculated in t-SNE space)	0	1.82324	-0.518341		(mean calculated in t-SNE space)	0	1.33662	-1.55904
	1	-0.389727	1.78666			1	1.38851	-2.90762
	2	3.25372	2.70945			2	0.453766	-1.74443
	3	-1.92489	-0.33687			3	1.61689	-2.4985
	4	2.29648	-1.87031			4	1.24857	-1.89805
	5	4.95064	1.63192			5	1.70117	-2.24271
	6	-1.22809	1.43523			6	1.07447	-2.15597
	7	0.536089	-1.81374			7	0.836713	-2.09022
	8	0.495545	1.59729			8	2.24096	-2.09305
	9	2.06218	-2.82497			9	0.459881	-1.78132
	10	-2.025	2.33265			10	0.751584	-2.10683
	11	0.778081	0.933604			11	1.3904	-1.85802
	12	1.81236	1.41747			12	0.407232	-2.18639
	13	-0.334506	-0.322985			13	2.00177	-1.41603
	14	-0.216792	-0.88651			14	1.1191	-2.01248
Z1 mean responses per stimulus	texture family	t-SNE dim 1	t-SNE dim 2		Z2 mean responses per stimulus	texture family	t-SNE dim 1	t-SNE dim 2
	0	-0.476045	-2.08267			0	1.44642	-2.63664
	0	-3.83073	3.17478			0	-3.09969	-2.38669
	0	5.52253	2.52664			0	0.601692	-0.803213
	0	2.25839	-0.314967			0	5.03177	-2.28273
	0	-2.39279	0.696309			0	2.38284	-4.25196
	0	6.47025	-1.66026			0	2.15403	-1.35488
	0	-7.5849	-4.59661			0	2.27165	-0.22602
	0	0.214407	10.1299			0	1.31286	-0.271002
	0	7.7405	0.96598			0	1.43716	-3.00876
	0	1.38467	-2.04885			0	1.13193	0.0704941
	0	-1.5059	-2.779			0	5.1819	-0.46522
	0	3.11503	4.11675			0	1.21328	-2.25277
	0	7.68901	-2.98662			0	0.509943	-2.3856
	0	4.52517	-9.02536			0	0.446227	0.597601
	0	4.21901	-3.89113			0	-1.97274	-1.72819
	1	10.2332	-6.32912			1	1.8444	-2.54749
	1	9.65536	-2.30524			1	2.90688	-2.86063
	1	-4.54466	3.50458			1	4.22602	-3.02859
	1	-7.2636	15.5125			1	0.359117	-1.81117
	1	9.41143	9.29385			1	-0.380137	-4.66154
	1	4.99868	-13.3314			1	1.80519	-1.1188
	1	5.46037	1.28101			1	1.69589	-1.49825
	1	-2.54811	-12.2887			1	2.25952	-3.94572
	1	-9.13633	-5.77004			1	-0.903179	-4.06659
	1	-5.85672	3.12653			1	0.217125	-3.84397
	1	-9.90654	2.10588			1	-0.0946621	-5.63849
	1	-6.98128	6.71777			1	2.06628	-0.430682
	1	-8.43643	16.0718			1	2.7772	1.24312
	1	13.9216	0.811122			1	0.0529531	-4.52231
	1	-4.8529	8.39943			1	1.9951	-4.88322
	2	2.13938	-13.0437			2	-3.06689	-0.823555
	2	-5.45868	11.0011			2	0.906712	2.07849
	2	18.8348	4.62835			2	-0.0387224	-0.217771
	2	10.9799	11.7733			2	-1.66438	-3.89358
	2	-9.52291	7.7096			2	1.39084	-6.02625
	2	2.90079	14.4376			2	4.40961	0.764606
	2	13.58	6.65938			2	1.52079	-1.55101
	2	8.13713	-12.1864			2	3.28696	-4.21442
	2	-0.680447	16.3849			2	-2.62119	-4.00075
	2	10.9089	-12.4985			2	-0.843794	-1.95919
	2	-13.0968	-4.06653			2	2.55093	-0.614314
	2	-9.87976	5.93271			2	1.09954	1.17678
	2	5.91106	-5.80717			2	0.285775	-0.31236
	2	-0.706101	13.2434			2	1.22625	-2.41683
	2	14.7584	-3.52632			2	-1.63592	-4.15633
	3	4.2936	7.71135			3	2.14787	-4.6553
	3	-5.07057	0.569597			3	3.30917	-0.313623
	3	-9.6134	2.53248			3	3.03236	-1.57753
	3	-1.93034	-9.1457			3	0.808457	-1.64772
	3	-2.71901	7.77289			3	2.39995	-3.78534
	3	1.12483	5.86792			3	0.300796	-3.91107
	3	1.04098	-8.28176			3	-1.36513	-0.788813
	3	-4.25164	-6.44643			3	3.67609	-3.84157
	3	1.41992	2.88057			3	2.34133	-2.45699
	3	-0.945935	-8.74842			3	4.43598	-2.47887
	3	0.000519666	-10.9058			3	1.2379	-4.23422
	3	-2.06436	6.09562			3	-0.855007	-2.16371
	3	-1.43839	4.4334			3	2.28073	-2.51067
	3	-7.54509	4.66207			3	1.21561	-1.22132
	3	-1.1744	-4.05079			3	-0.712768	-1.89073
	4	-1.10845	2.48336			4	-1.40523	-0.215892
	4	-4.02127	-3.99198			4	-0.0387835	-2.73821
	4	7.49505	-15.9078			4	0.504952	-2.81372
	4	12.5943	-6.46841			4	3.88725	1.06224
	4	2.92018	-1.07732			4	5.05797	-3.74211
	4	1.78861	5.0923			4	2.12908	-1.69398
	4	4.07436	-3.73871			4	2.3848	-0.943763
	4	-1.26775	-5.18823			4	-0.0163467	0.688446
	4	1.25037	-1.0961			4	-1.15097	0.334217
	4	4.00216	1.44633			4	0.837478	-5.29315
	4	3.52985	5.77002			4	2.25027	-5.73902
	4	1.33752	4.88632			4	-0.196437	0.122266
	4	2.03735	-10.3902			4	0.646149	-3.12451
	4	1.73984	-4.35263			4	2.23515	-3.10674
	4	-1.92481	4.47834			4	1.60319	-1.26676
	5	4.77019	5.13673			5	0.0777307	0.860597
	5	11.3447	-9.29869			5	1.33571	-4.92609
	5	4.42849	13.0102			5	0.752171	-3.43052
	5	9.72414	6.69086			5	3.22191	-5.78968
	5	0.306292	8.0437			5	3.45522	-0.510328
	5	6.17038	-0.171015			5	-0.684161	-0.71888
	5	-7.43568	-7.6657			5	2.13457	0.536963
	5	2.25946	7.60057			5	1.8794	-2.95897
	5	7.99857	5.00593			5	-1.9371	-4.78486
	5	13.9735	-7.35561			5	3.39595	-2.95173
	5	8.37038	-7.4846			5	4.20614	-2.53599
	5	-4.95911	-4.16437			5	-0.622092	-3.10196
	5	8.59875	1.62506			5	2.79414	1.52064
	5	-3.29997	4.84667			5	1.9232	0.101429
	5	12.0095	8.659			5	3.58482	-4.95123
	6	9.39091	15.6166			6	2.33696	0.00405792
	6	4.0444	-17.4998			6	-0.316242	-1.47277
	6	-13.2871	9.95368			6	1.45455	-3.96707
	6	13.8372	11.8825			6	0.42815	-5.72153
	6	-5.48577	-11.9341			6	2.68226	-2.04931
	6	1.06682	11.7918			6	2.81552	-2.27218
	6	-1.1113	11.0247			6	1.50592	-3.44898
	6	-10.8899	-6.73421			6	-0.175647	-4.49334
	6	6.5102	10.294			6	0.91196	-2.62319
	6	-12.0968	4.81699			6	2.01136	1.96159
	6	-15.383	8.36843			6	-0.731484	-5.11692
	6	14.2708	-7.49196			6	1.25888	-0.439477
	6	-11.9594	-9.67764			6	-0.219051	-2.61148
	6	17.0419	-3.62007			6	0.182975	-0.175818
	6	-14.3705	-5.26263			6	1.97092	0.0868044
	7	14.0711	-11.1615			7	0.014675	-1.61226
	7	6.8518	4.14521			7	-1.52178	-2.2839
	7	5.47993	-6.6635			7	1.53779	-3.19785
	7	5.56145	-7.96018			7	5.04348	-1.8606
	7	0.116451	-2.6606			7	2.45987	-1.33942
	7	-4.0538	11.7206			7	-0.0331718	-1.52074
	7	4.47177	3.50598			7	-0.486303	-1.35972
	7	-10.079	-2.97873			7	-1.34508	-3.35647
	7	-5.38189	5.84124			7	1.21221	-1.13419
	7	-5.17791	-14.556			7	0.843599	-0.588079
	7	-0.466031	-7.31911			7	0.596292	-1.99364
	7	-3.15579	14.1126			7	0.581616	-2.93486
	7	-4.57163	-1.99975			7	0.63285	-3.85666
	7	-2.23076	-6.3992			7	2.30308	-4.27272
	7	6.6056	-4.83323			7	0.71158	-0.0422157
	8	-3.96106	1.69771			8	2.3157	-5.57693
	8	0.440425	-5.82575			8	0.622003	-0.845351
	8	-6.65446	-1.10177			8	2.79313	0.132945
	8	-4.55117	5.25252			8	4.20732	-2.69559
	8	4.4741	-0.179822			8	1.68302	-1.75669
	8	6.21825	-3.35129			8	4.08346	0.135089
	8	-4.88788	0.104838			8	-1.30919	-1.23075
	8	-1.33286	8.60355			8	3.29797	-1.38945
	8	-1.25174	6.28947			8	2.20727	-3.2612
	8	2.37774	1.33451			8	-0.0241539	-2.41505
	8	-0.887072	0.314633			8	2.25196	-1.98471
	8	4.197	9.12685			8	2.36009	-0.789776
	8	12.3785	2.85597			8	-0.350065	-4.87641
	8	0.990277	2.85441			8	4.82416	-1.99625
	8	-0.116885	-4.01649			8	4.65179	-2.84563
	9	0.610984	-5.08949			9	2.18662	-3.37529
	9	2.27057	6.6073			9	1.68168	1.40563
	9	4.0925	-11.4564			9	4.48228	-2.48039
	9	9.43053	3.73488			9	4.15694	-4.73105
	9	5.74782	8.05667			9	2.06422	-1.03121
	9	3.64372	-2.42953			9	0.116444	-2.00403
	9	12.0045	-3.36788			9	3.4035	0.22445
	9	-1.99196	-12.0607			9	-2.2774	-0.308196
	9	-2.47397	-4.17504			9	-2.07653	-2.05155
	9	3.56141	-0.0806639			9	-2.2332	-3.06487
	9	-7.87724	-8.70896			9	-0.852954	-1.34881
	9	-2.71346	-1.7252			9	-2.8684	-2.50263
	9	-8.82918	-2.81001			9	0.821979	0.680016
	9	11.3096	-0.530704			9	-0.691024	-3.07026
	9	2.14682	-8.33882			9	-1.01594	-3.06161
	10	2.85944	10.928			10	0.340643	-3.0878
	10	-8.99317	-11.5824			10	-1.45541	-0.716646
	10	11.5121	5.02332			10	2.74316	-4.5741
	10	-0.372292	-13.6305			10	0.603931	-1.09804
	10	-10.8268	0.798613			10	-2.04409	0.522168
	10	15.1858	3.73744			10	2.58842	-2.60328
	10	7.19189	2.23634			10	2.19327	-3.94074
	10	-7.13854	9.04889			10	3.38017	-1.70951
	10	-9.86985	3.98326			10	-1.78431	-1.92394
	10	-8.90973	-0.307022			10	3.52545	-3.17071
	10	5.31767	13.8772			10	-2.16194	-0.0835778
	10	-8.49413	10.6345			10	1.5025	-1.57905
	10	-16.5971	2.23682			10	3.3645	-2.22811
	10	-14.9171	-1.00299			10	0.488877	-4.76065
	10	13.6767	-0.991685			10	-2.01141	-0.648482
	11	-12.0843	-1.23569			11	2.84937	-2.37109
	11	-14.8862	2.69491			11	3.8878	0.0774768
	11	-14.1244	5.90198			11	2.30768	-1.152
	11	7.89618	-0.491034			11	-0.767577	-3.99208
	11	1.49119	-15.3965			11	-0.454613	-1.83049
	11	18.5461	-7.29906			11	1.75653	-1.98439
	11	8.35561	-4.70208			11	3.72033	-0.54744
	11	-8.5162	-15.3913			11	-2.19541	-0.734722
	11	8.59541	-9.3902			11	-0.176039	-1.28747
	11	15.7599	7.89794			11	0.29655	-0.282469
	11	7.86552	12.6744			11	0.392281	-4.10821
	11	-3.86965	17.9196			11	3.57523	-0.751867
	11	-7.40981	3.51407			11	3.22501	-0.0967606
	11	7.04805	8.15306			11	2.83611	-3.85811
	11	-2.99629	9.15403			11	-0.397218	-4.95071
	12	-4.79211	-8.13269			12	1.20716	0.240991
	12	3.56815	17.7205			12	-1.11573	-2.80737
	12	-11.3284	11.9806			12	1.93865	-4.27924
	12	-6.23392	-5.82345			12	1.88397	-0.558576
	12	-3.14391	-4.90023			12	-1.15569	-1.70367
	12	-2.66224	-16.3043			12	-0.355196	-1.98655
	12	3.03595	2.70803			12	1.10355	-3.82777
	12	17.6918	0.643949			12	-1.31865	-2.38753
	12	9.72216	-0.0985178			12	1.42138	-3.39926
	12	5.0349	-1.60051			12	1.19919	-1.89006
	12	6.76342	6.44066			12	-0.436867	1.16746
	12	10.4308	2.00506			12	0.834214	-1.85133
	12	2.08227	9.06038			12	-0.531764	-2.08749
	12	-4.13901	7.0604			12	1.22539	-4.5242
	12	1.15564	0.502268			12	0.208869	-2.90128
	13	-8.12526	1.62102			13	-1.91645	-4.67789
	13	3.79532	-5.23737			13	4.49916	-0.890601
	13	5.37468	6.11381			13	2.88763	-1.41095
	13	-11.8978	9.41458			13	1.02642	-0.406322
	13	-4.14949	-9.82389			13	4.70722	-0.363998
	13	0.166609	4.23888			13	2.71654	0.921192
	13	-11.9978	2.33489			13	3.85455	-3.37748
	13	2.95301	-1.42437			13	-0.579758	-3.65292
	13	10.3244	-3.99402			13	4.47135	-1.54218
	13	5.92473	-10.3667			13	2.70211	-3.30688
	13	10.2105	-2.60222			13	1.08901	-3.67427
	13	-6.23121	-2.82523			13	-0.255055	0.705814
	13	-5.74107	13.2007			13	0.0177615	1.55272
	13	4.45125	-7.0473			13	2.10729	-2.35677
	13	-0.07547	1.55245			13	2.69872	1.24016
	14	-1.41148	-0.967878			14	0.908728	-2.88787
	14	4.04721	1.53608			14	1.17575	-3.11853
	14	-6.32411	0.832228			14	-2.2551	-1.38664
	14	-2.82444	0.666002			14	3.41077	-1.4142
	14	-2.42488	2.85129			14	3.52128	-5.20329
	14	0.403622	2.59927			14	-1.19612	0.620114
	14	-0.25831	7.24904			14	1.39597	0.8648
	14	0.1562	-0.617801			14	-0.286901	-0.232907
	14	-2.73083	-1.78024			14	4.10504	-1.64182
	14	-3.47949	-2.10106			14	0.806747	-1.7093
	14	2.47006	-6.75683			14	-0.378201	-3.20466
	14	-3.68811	0.269051			14	0.430472	-0.775186
	14	2.51032	-3.41245			14	3.86049	-4.20126
	14	7.58305	-7.68141			14	1.44507	-5.26073
	14	2.71932	-5.98294			14	-0.157523	-0.635796

## Sheet: Suppl. Fig. 6b
Suppl. Fig. 6b
Model minus linear response	Z2 posterior	Z2 prior	Z2 clamped	shallow-VAE	CORnet
	0.0279154	0.159431	0.0280209	-0.00378679	0.00286653
	0.0125002	-0.203456	0.000282288	-0.0190033	-0.0134548
	-0.0204951	0.0634068	-0.00534391	0.0223314	0.00696568
	0.0309955	-0.90156	-0.0056389	-0.00559324	0.0420917
	0.00127421	-0.0210162	0.00238092	-0.0257976	0.00187514
	-0.0254807	0.107786	-0.0213321	-0.00453842	0.0028101
	0.0195928	-0.0698351	0.00700097	0.0128496	0.000733006
	-0.010455	0.00967617	0.0167164	0.0220223	-0.00086498
	0.0225123	0.0337647	0.0033054	-0.00524011	0.00809735
				0.00913594	-0.00283407
				-0.0137143	0.000171967
				-0.00528666	0.00492317
				0.00141922	-0.00593569
				0.0279717	0.00142653
				0.0212449	0.00218686
				-0.00600316	-0.00684004
				0.00770976	-0.0061823
				0.0348206	-0.0162983
				0.00975879	0.00568531
				0.0408383	0.00230924
				0.0136136	0.000807293
				-0.01792	-0.0110243
				-0.00737338	0.00866849
				0.0265082	-0.0106785
				-0.00388248	-0.00265791
				0.0308125	-0.00625642
				0.0191553	-0.00219765
				0.00148144	-0.000724268
				-0.00731383	-0.00560804
					-0.00112274
					-0.00153607
					-0.00219917
					-0.00227017
					0.00320608
					0.0048393
					-0.00274024
					-0.00141302
					-0.000943343
					0.00585417
					0.00216271

## Sheet: Suppl. Fig. 6c
Suppl. Fig. 6c
Model minus linear response	early	late
	-0.0180859	0.244628
	-3.69778	0.216764
	0.0706943	0.13388
	0.111901	0.619735
	0.057047	0.680039
	-0.0389287	0.495281
	-0.0584724	1.84415
	0.0267792	2.8439
	0.0878549	0.237077
	0.044916	0.061743
	0.414122	0.0535921
	0.0552953	0.85915
	0.0108699	0.19821
	0.0103002	0.536217
	-0.30058	0.844689
	-1.9329	0.461834
	0.0403929	1.20091
	0.286322	2.06799
	-0.00845722	3.04839
	0.0405723	0.622839
	-0.00157588	1.49041
	0.121074	0.0775933
	-16.9384	0.194895
	0.00185215	1.80235
	0.109638	0.473468
	0.0379858	0.131135
	0.0159098	0.0552946
	0.160544	0.570576
	0.0051408	0.871369
	0.0226509	0.48536
	0.0518967	0.267243
	0.00863543	0.607823
	-1.14341	5.40281
	-0.481401	0.161612
	0.034982	0.665006
	0.0784849	0.102808
	0.0246334	1.02765
	0.000210753	0.201394
	-0.498092	0.149664
	0.0128318	0.184292
	0.564223	-0.692288
	-0.0172623	0.0756149
	0.112823	0.295282
	0.0464392	1.89446
	-0.036893	0.147258
	-0.00385843	0.598613
	-0.0070064	2.99544
	-0.857168	0.131963
	0.00743366	0.438318
	-0.00317076	0.655654
	0.0589632	0.797699
	0.0287913	0.131435
	0.00417567	-0.0147281
	0.0675816	0.710378
	0.204539	0.12034
	0.0199369	0.0916049
	0.0305203	3.58148

## Sheet: Suppl. Fig. 6d
Suppl. Fig. 6d
Model minus linear response	early	late
	0.149676	1.38026
	-1.49004	2.89786
	0.110299	0.787211
	-0.179516	11.9925
	0.167196	2.25436
	-0.00541046	0.70917
	0.0399666	1.89815
	0.0274236	1.48713
	0.0628051	3.30753
	0.0399183	0.134009
	-0.0217123	0.311891
	0.0655053	2.47903
	0.00281748	0.429019
	-0.00389424	1.53208
	1.09636	4.45882
	5.59527	1.07038
	0.00316726	8.97715
	-1.92785	1.91916
	-0.0181512	5.46862
	0.10189	2.09633
	-0.0309703	2.56671
	0.109854	1.34384
	0.234724	0.953926
	0.00332522	1.45809
	0.0837546	6.02971
	-0.00133281	0.119345
	-0.0084474	0.04907
	0.154464	0.948673
	0.0188323	3.84442
	0.0325901	1.02205
	-0.0265545	1.97599
	0.0144269	1.32523
	2.81462	2.76764
	0.156801	0.431837
	0.0205864	11.0297
	0.0433631	0.655337
	0.0297813	2.66459
	-0.0372915	0.731859
	0.106622	0.544255
	-0.000501816	0.23192
	0.045642	0.100251
	0.014348	0.764577
	0.0758457	3.46671
	0.0858588	5.05621
	-0.030896	0.199663
	-0.00137674	1.00688
	-0.302222	3.61984
	-1.91261	1.46308
	0.0297329	1.69939
	-0.0682212	9.03873
	0.0244538	1.0608
	0.0380283	0.303615
	0.0047501	0.781726
	0.032789	17.8349
	0.36164	1.91566
	0.103714	0.459988
	0.0538098	8.05064
