# Supplementary material for: Top-down perceptual inference shaping the activity of early visual cortex
Source: Nat Commun. 2025 Nov 14;16:9998. doi: 10.1038/s41467-025-64967-x (PMC12618887; doi:10.1038/s41467-025-64967-x)
Supplement: Supplementary file 6 — Source Data [file 41467_2025_64967_MOESM6_ESM.zip › source_data/source_data_suppl_fig_7.xlsx]

## Sheet: Suppl. Fig. 7a
Suppl. Fig. 7a
dissimilarity of noise correlation matrices	# trials	dissims mean image #1	dissims std image #1	dissims mean image #2	dissims std image #2	dissims mean image #3	dissims std image #3	dissims mean image #4	dissims std image #4
	2	0.866758	0.188377	0.714045	0.259046	0.893381	0.157014	0.881492	0.166616
	4	0.539338	0.111345	0.42576	0.1392	0.559832	0.0940513	0.546595	0.103798
	8	0.342283	0.0753788	0.288443	0.0880763	0.354231	0.0642438	0.341447	0.0698935
	16	0.234414	0.0556764	0.212145	0.0640003	0.239418	0.0431285	0.225219	0.0488978
	32	0.160309	0.0374415	0.159779	0.0469293	0.163734	0.0301092	0.153111	0.033354
	64	0.115815	0.0288599	0.121651	0.034906	0.118157	0.0212324	0.111476	0.0246219
	128	0.085928	0.0237817	0.0893815	0.022965	0.0879507	0.0158169	0.0769942	0.0162064
	256	0.0587335	0.0154334	0.0703299	0.0198294	0.0602276	0.0105805	0.0549579	0.00970154
	512	0.0340394	0.00572142	0.0565363	0.0169404	0.0417011	0.00561675	0.0334795	0.00380104
	1024	0.0265675	0	0.0328401	0	0.0249537	0	0.023777	0

## Sheet: Suppl. Fig. 7b
Suppl. Fig. 7b
Repetition 0		signal corr. fam. #0	signal corr. fam. #1	signal corr. fam. #2	signal corr. fam. #3	signal corr. fam. #4	signal corr. fam. #5	signal corr. fam. #6	signal corr. fam. #7	signal corr. fam. #8	signal corr. fam. #9	signal corr. fam. #10	signal corr. fam. #11	signal corr. fam. #12	signal corr. fam. #13	signal corr. fam. #14
	noise corr. fam. #0	0.560192	-0.00245437	-0.00540526	0.0582735	0.0752746	0.0186637	-0.019955	0.00159199	0.0261229	0.0320102	-0.0517749	0.052668	-0.00568576	-0.0540264	0.00528724
	noise corr. fam. #1	-0.0173973	0.480012	-0.0426865	0.0101459	-0.0250542	0.0145037	-0.0421173	0.00374201	0.022388	0.0213135	-0.011923	-0.0049908	0.0103602	-0.0302264	0.010147
	noise corr. fam. #2	0.000970923	-0.0500182	0.301106	0.0178034	0.0244649	0.023514	0.0252732	0.014707	-0.0278911	0.0236526	0.00920134	0.00621525	0.0365804	-0.0668017	-0.0146742
	noise corr. fam. #3	-0.0174696	0.0202252	0.0138455	0.487255	0.0103986	0.0383517	-0.0486051	0.0444817	0.0200689	-0.0145259	-0.0147888	-0.00113508	-0.0104986	0.0176768	0.0317338
	noise corr. fam. #4	0.0584694	-0.0298506	-0.0163558	-0.0318834	0.335854	0.0174565	-0.0153193	-0.0293721	0.0508997	-0.0169158	0.0653145	-0.0543703	-0.0134747	0.0516008	0.0294061
	noise corr. fam. #5	0.099634	0.00497961	-0.0129955	0.0465575	0.0112823	0.477219	-0.00454374	0.00942431	0.0769848	-0.0363204	-0.00237576	0.0923885	0.0316711	0.0254605	0.0386063
	noise corr. fam. #6	0.0537522	0.00750319	-0.00122826	-0.0517856	0.0101934	-0.046522	0.24912	0.00470466	0.0360692	0.0021137	0.0483679	0.0489398	-0.0132844	-0.0265557	-0.014288
	noise corr. fam. #7	0.0337846	0.0265043	0.0379492	0.0990333	-0.0178731	0.0300308	0.0209009	0.553347	-0.0122106	-0.0188944	0.0103685	0.0615454	-0.0211294	0.0213531	0.00957423
	noise corr. fam. #8	0.0767962	-0.00312034	0.0336913	0.0235923	-0.0166528	0.089533	0.0253665	-0.0434626	0.553628	-0.0449895	-0.0192896	0.0692923	0.0299981	0.0233637	-0.033123
	noise corr. fam. #9	-0.079898	0.0744655	0.0218883	0.0103683	0.0301876	-0.0956042	-0.015503	-0.0517852	-0.0681197	0.424022	-0.0778249	0.00901389	0.074393	-0.023698	-0.00513783
	noise corr. fam. #10	-0.0402572	0.000573932	-0.00512094	0.0279688	-0.0545359	-0.00236649	0.00460784	0.0275655	-0.0699297	-0.0219718	0.379641	-0.0513584	0.0130013	0.0150737	-0.025073
	noise corr. fam. #11	0.0431462	-0.00875986	0.0266944	0.00801001	-0.00391942	-0.00321716	0.0564485	0.0729052	0.0220479	0.0300595	0.000751412	0.301497	-0.0272494	-0.0440376	-0.0358101
	noise corr. fam. #12	0.00168742	-0.0362189	0.0409327	0.0231632	0.0419312	0.0144763	0.0753206	-0.0208233	0.0111033	0.00499708	0.0788014	-0.0132999	0.355692	0.00940328	-0.0285783
	noise corr. fam. #13	0.0281354	-0.0165891	-0.0322387	0.0360798	-0.00240033	0.0256448	-0.0167919	-0.0148732	-0.0220585	0.00861393	0.00161662	0.0797219	-0.0121918	0.465436	0.00267895
	noise corr. fam. #14	0.0956542	0.00381611	0.00617088	0.00742777	0.105203	0.0187742	-0.0773751	0.018258	-0.0119867	-0.0362719	-0.0232089	-0.0265042	-0.0289376	0.0343601	0.601949
Repetition 1		signal corr. fam. #0	signal corr. fam. #1	signal corr. fam. #2	signal corr. fam. #3	signal corr. fam. #4	signal corr. fam. #5	signal corr. fam. #6	signal corr. fam. #7	signal corr. fam. #8	signal corr. fam. #9	signal corr. fam. #10	signal corr. fam. #11	signal corr. fam. #12	signal corr. fam. #13	signal corr. fam. #14
	noise corr. fam. #0	0.575358	0.00174366	-0.0204023	0.0466823	0.0747819	0.00739108	0.00539831	0.0208953	0.0231172	0.0198152	-0.0765198	0.0735902	-0.00676139	-0.0378712	-0.00455285
	noise corr. fam. #1	-0.0173243	0.482487	-0.0404756	0.00888662	-0.0370491	0.0121966	-0.0466963	0.0142802	0.0169733	0.0147878	-0.00669786	0.00154366	-0.0030458	-0.0313782	0.0159178
	noise corr. fam. #2	-0.00468195	-0.0338154	0.323998	0.0205471	0.0073283	0.0237743	0.0241904	-0.00704443	-0.0272625	0.0104658	0.00126709	0.00309465	0.0375262	-0.0809208	-0.00677283
	noise corr. fam. #3	-0.0222804	0.0128165	0.0366917	0.503147	-0.0003839	0.039723	-0.0515496	0.0599513	0.0202002	0.00182774	-0.0158921	-0.024166	0.0018098	0.0201517	0.0362887
	noise corr. fam. #4	0.0581837	-0.0295785	-0.00262419	-0.0100655	0.371985	0.00319882	-0.0243709	-0.0212677	0.0636006	-0.0182611	0.054744	-0.0549793	0.000969082	0.0474274	0.0479357
	noise corr. fam. #5	0.111346	-0.0202206	-0.0146405	0.0396363	0.0327265	0.468053	-0.0012347	-0.00949688	0.0728849	-0.0507275	-0.0122637	0.104363	0.0301269	0.0216418	0.0320953
	noise corr. fam. #6	0.051804	0.0146433	0.00151363	-0.0253891	0.013861	-0.0553903	0.252494	-0.011188	0.0446951	0.019011	0.0531131	0.0430301	-0.0196361	-0.0431338	-0.0273917
	noise corr. fam. #7	0.0277336	0.0325497	0.0351028	0.108062	-0.0229431	0.0343598	-0.00416591	0.55722	-0.0260512	-0.029604	0.0070154	0.0605775	-0.01281	0.0280002	0.00589675
	noise corr. fam. #8	0.0823909	0.0011004	0.0294378	0.00929534	-0.0202721	0.0757228	0.0321516	-0.0440072	0.517682	-0.0488859	-0.0390076	0.044428	0.0449051	0.0363798	-0.0286826
	noise corr. fam. #9	-0.049966	0.0695631	0.00288245	-0.0176335	0.0201209	-0.093685	-0.000880256	-0.0340809	-0.0697307	0.431831	-0.0624921	0.00414724	0.0888759	-0.0179049	-0.0127025
	noise corr. fam. #10	-0.0321911	-0.0183834	-0.0141678	0.0186827	-0.033489	0.0100966	0.0281968	0.0163808	-0.0636588	-0.0199304	0.370854	-0.0573716	0.00308393	0.024267	-0.0311981
	noise corr. fam. #11	0.0472683	0.0159916	0.0129164	0.0204143	0.0176806	0.00284124	0.0646861	0.0571956	0.0321016	0.0148366	0.00612408	0.29509	-0.0167989	-0.0530086	-0.0213957
	noise corr. fam. #12	-0.0108866	-0.0271202	0.0441735	0.0267554	0.0682017	0.0197846	0.103659	-0.0326407	0.025207	-0.00935853	0.0601281	0.0101443	0.349039	0.0290404	-0.0508248
	noise corr. fam. #13	0.0152475	0.0109885	-0.0328354	0.0362592	0.00646358	0.0270586	-0.0401682	-0.0116255	-0.0271679	0.0163262	0.00960485	0.0759913	-0.0182707	0.456139	-0.0049762
	noise corr. fam. #14	0.0736156	0.0201229	0.00217464	0.0141161	0.111648	0.0241533	-0.0795948	-0.000851577	-0.0101228	-0.0352212	-0.0280462	-0.0245679	-0.0474741	0.0343158	0.58871
Repetition 2		signal corr. fam. #0	signal corr. fam. #1	signal corr. fam. #2	signal corr. fam. #3	signal corr. fam. #4	signal corr. fam. #5	signal corr. fam. #6	signal corr. fam. #7	signal corr. fam. #8	signal corr. fam. #9	signal corr. fam. #10	signal corr. fam. #11	signal corr. fam. #12	signal corr. fam. #13	signal corr. fam. #14
	noise corr. fam. #0	0.55828	-0.0159229	-0.0204735	0.0385519	0.078376	0.0226185	-0.0107354	0.0126981	0.028206	-0.0018133	-0.0631579	0.0700418	0.00670929	-0.0369304	0.00393629
	noise corr. fam. #1	-0.0130713	0.494658	-0.0411326	0.0279096	-0.0129295	0.00190394	-0.0358377	0.0112565	0.0217439	0.0243881	0.00115734	-0.00278987	0.0149074	-0.0273071	0.00862643
	noise corr. fam. #2	-0.00317707	-0.0363917	0.306882	0.0201833	0.0170096	0.0134574	-0.00364269	0.00472131	-0.0283062	0.0275365	0.00957264	0.0166044	0.0500054	-0.0720491	-0.0357237
	noise corr. fam. #3	-0.010612	0.0307111	0.0131889	0.488617	0.00207643	0.05493	-0.0350872	0.0493779	0.023045	-0.00888355	-0.0186289	-0.0307642	-0.00696516	0.029239	0.0458335
	noise corr. fam. #4	0.0465654	-0.0144711	0.00207771	-0.0179096	0.313042	0.0195783	-0.0211519	-0.040534	0.0599591	-0.0118558	0.061544	-0.0344262	-0.00525376	0.0646285	0.0366818
	noise corr. fam. #5	0.0984163	-0.00489622	-0.0244436	0.0256788	0.00926342	0.450457	-0.0136387	0.00580817	0.0633868	-0.0437449	-0.00312469	0.0961958	0.0377502	0.0333967	0.0367972
	noise corr. fam. #6	0.0590928	0.00342389	-0.0190497	-0.0513631	0.0060197	-0.0327111	0.241481	-0.0138962	0.0285896	0.0221408	0.0328315	0.0479744	-0.00500651	-0.0518036	-0.0348244
	noise corr. fam. #7	0.022684	0.0202939	0.0318337	0.10257	-0.0145262	0.0317394	0.00515777	0.556208	-0.022928	-0.0173234	0.00822629	0.0440691	-0.0296651	0.0254587	0.00450575
	noise corr. fam. #8	0.0934911	-0.00219274	0.0535979	0.0287539	-0.0105196	0.0748642	0.0486028	-0.0258421	0.528012	-0.0576523	-0.0267788	0.0630645	0.0588642	0.0305126	-0.0376606
	noise corr. fam. #9	-0.0740197	0.0754556	0.0138627	0.00837782	0.0385614	-0.0965566	-0.0106408	-0.0435721	-0.0612345	0.455822	-0.0685281	1.74112e-05	0.0785174	-0.0208552	-0.0252867
	noise corr. fam. #10	-0.047762	0.00338239	-0.0130633	0.0430712	-0.0320898	0.000494264	0.0129545	0.00698986	-0.0734662	-0.0151162	0.388891	-0.0656269	0.011692	0.0331271	-0.0275714
	noise corr. fam. #11	0.0469893	0.00319654	0.0237508	0.0187027	-0.00137147	0.00397979	0.0504223	0.069489	0.0277645	0.0268993	-0.00384675	0.302712	-0.0281178	-0.039119	-0.0343359
	noise corr. fam. #12	0.0216648	-0.0422926	0.0272268	0.0385442	0.0594382	0.0145055	0.0860593	-0.0307805	0.00752894	-0.00783621	0.0620419	-0.0299335	0.336737	0.0058336	-0.0471712
	noise corr. fam. #13	0.00236243	-0.0131186	-0.0313591	0.0280067	-0.0118452	0.0108607	-0.038875	-0.0143058	-0.0277247	0.00983681	0.00493399	0.0757825	-0.0324462	0.454765	-0.0147952
	noise corr. fam. #14	0.0853186	0.0171322	-0.00370578	0.0203706	0.0969076	0.0236254	-0.0875506	0.0105431	0.00214244	-0.0337576	-0.0335919	-0.0264477	-0.0352522	0.05119	0.597467
Repetition 3		signal corr. fam. #0	signal corr. fam. #1	signal corr. fam. #2	signal corr. fam. #3	signal corr. fam. #4	signal corr. fam. #5	signal corr. fam. #6	signal corr. fam. #7	signal corr. fam. #8	signal corr. fam. #9	signal corr. fam. #10	signal corr. fam. #11	signal corr. fam. #12	signal corr. fam. #13	signal corr. fam. #14
	noise corr. fam. #0	0.562419	-0.029965	-0.000113488	0.0443408	0.0827763	0.00975533	-0.00825124	0.0136035	0.0311988	0.0153475	-0.0418742	0.0556536	0.00441952	-0.0554791	0.00203788
	noise corr. fam. #1	-0.0187744	0.496472	-0.0262463	0.0228592	-0.045	0.0181564	-0.0398287	0.0262136	0.0090563	0.0248801	-0.00943515	0.000991777	0.0182518	-0.0315803	0.00789627
	noise corr. fam. #2	-0.00481378	-0.0333313	0.298718	0.014675	0.00908672	0.0142381	0.0274455	-0.0109126	-0.0359129	0.0154232	0.00910772	0.0141727	0.0454649	-0.0742336	-0.0191531
	noise corr. fam. #3	-0.00591465	0.00929676	0.00963394	0.499678	-0.00235549	0.0528005	-0.0417342	0.0484709	-0.000351846	-0.00589121	-0.0265808	-0.00831443	-0.0118339	0.0235294	0.054301
	noise corr. fam. #4	0.0555015	-0.0280347	-0.0127256	-0.0346069	0.335845	0.0224976	-0.0200517	-0.0355703	0.0691382	-0.0131245	0.0529669	-0.0415551	-0.00782084	0.0551522	0.0215906
	noise corr. fam. #5	0.101786	-9.82911e-05	-0.0153563	0.0534575	0.0236041	0.477032	-0.0287112	-0.010169	0.0706797	-0.0445088	-0.0129528	0.100531	0.029518	0.0295649	0.0333082
	noise corr. fam. #6	0.0398374	0.0230376	-0.000600697	-0.0454743	0.0126744	-0.0328638	0.255543	-0.00676164	0.0162505	0.00665924	0.0194625	0.0338852	-0.00776324	-0.0387078	-0.0313771
	noise corr. fam. #7	0.0333936	0.0185285	0.0474282	0.112037	-0.0162463	0.0232492	0.011239	0.568611	-0.0143472	-0.0219494	0.00896061	0.0508093	-0.0205287	0.0412069	-0.00291049
	noise corr. fam. #8	0.0785669	0.0107419	0.0609573	0.0124191	-0.0211813	0.0579298	0.0367187	-0.0416131	0.523168	-0.0390008	-0.0416641	0.0384081	0.0393794	0.0156728	-0.0546144
	noise corr. fam. #9	-0.0597521	0.0797358	0.0179268	0.0103537	0.00472945	-0.0919072	0.0043372	-0.0469588	-0.0545088	0.442122	-0.0725323	0.0124021	0.0778651	-0.0420064	-0.0233423
	noise corr. fam. #10	-0.0342791	-0.00372653	0.00592332	0.0269926	-0.0324103	0.00948565	0.0203317	0.0247713	-0.0663348	-0.0257216	0.38708	-0.0759395	-0.00262741	0.0224653	-0.026297
	noise corr. fam. #11	0.0483338	-0.000259973	0.0234853	0.007648	-0.0117354	0.00357823	0.0442953	0.0681211	0.0158852	0.0227356	0.0032653	0.314491	-0.018463	-0.0376381	-0.0375461
	noise corr. fam. #12	-0.0103322	-0.0324207	0.0309456	0.0232374	0.0411818	0.0129185	0.0835762	-0.0377683	0.00888992	0.0118038	0.0560231	-0.00785997	0.342925	0.00329411	-0.0480229
	noise corr. fam. #13	0.0136405	-0.00271737	-0.0248904	0.0482914	-0.0113195	0.00727573	-0.0530391	-0.00413773	-0.0232241	0.00872951	0.00605711	0.0769347	-0.0101838	0.464971	-0.00147016
	noise corr. fam. #14	0.0911237	0.00230666	0.0041541	0.017505	0.10652	0.0307691	-0.0764965	0.00797671	0.00411139	-0.0487822	-0.0339165	-0.0151551	-0.0517831	0.0444869	0.605464
Repetition 4		signal corr. fam. #0	signal corr. fam. #1	signal corr. fam. #2	signal corr. fam. #3	signal corr. fam. #4	signal corr. fam. #5	signal corr. fam. #6	signal corr. fam. #7	signal corr. fam. #8	signal corr. fam. #9	signal corr. fam. #10	signal corr. fam. #11	signal corr. fam. #12	signal corr. fam. #13	signal corr. fam. #14
	noise corr. fam. #0	0.556193	-0.0191277	-0.0109816	0.0382633	0.0872095	0.0134132	0.00535137	0.0140506	0.0271214	0.00159128	-0.0614622	0.0533504	-0.00814446	-0.0455689	0.00719487
	noise corr. fam. #1	-0.0214118	0.480757	-0.0283685	0.0209737	-0.0327178	0.0251014	-0.0402952	0.0200249	0.00634844	0.00612251	-0.00748053	-0.0072544	0.00807066	-0.0262976	-0.00675105
	noise corr. fam. #2	-0.00208754	-0.0543988	0.293288	0.0190579	0.0177765	0.0243515	0.0232615	0.0124016	-0.0250725	0.0165489	0.0116346	0.00714298	0.0610381	-0.0802464	-0.0150791
	noise corr. fam. #3	-0.0102341	0.0222968	0.00444451	0.512049	0.0162086	0.0403268	-0.0454407	0.0525478	0.0329922	-0.00281678	-0.0344826	-0.00839651	-0.0157988	0.0115417	0.0344922
	noise corr. fam. #4	0.0683815	-0.0175842	-0.00939875	-0.0224646	0.339875	0.0242499	-0.0240423	-0.0314757	0.0647974	-0.0178542	0.0566112	-0.0408409	-0.0114888	0.0547138	0.041227
	noise corr. fam. #5	0.1023	-0.00837875	-0.00789588	0.0610477	0.0154783	0.465034	-0.00924002	0.00447806	0.0557674	-0.0384652	-0.00968275	0.0915195	0.015559	0.0330442	0.0180335
	noise corr. fam. #6	0.0533862	0.0125799	-0.0118365	-0.0420383	0.0100497	-0.0429485	0.271035	-0.00174994	0.0366334	0.00489748	0.0497705	0.0345323	-0.00339777	-0.0408719	-0.0354641
	noise corr. fam. #7	0.0355972	0.0303169	0.0405978	0.115207	-0.00786743	0.0273796	-0.00133849	0.558612	-0.016	-0.0328908	0.00814621	0.060562	-0.0178825	0.031341	0.0212287
	noise corr. fam. #8	0.0770152	-7.8827e-05	0.0532778	0.038699	-0.00872839	0.0849504	0.0313102	-0.0321032	0.550395	-0.0568313	-0.0287635	0.063437	0.0510981	0.0344924	-0.0419125
	noise corr. fam. #9	-0.0868222	0.097313	0.0174275	0.00161957	0.0241541	-0.0819975	-0.00729223	-0.037512	-0.0469408	0.443986	-0.0639919	0.0223046	0.0840552	-0.0423099	-0.0237072
	noise corr. fam. #10	-0.0489575	-0.00833595	0.0077287	0.0213894	-0.0222273	0.00746688	0.0228198	0.0109776	-0.069883	-0.0346921	0.376209	-0.0563297	0.00908707	0.0350283	-0.0351753
	noise corr. fam. #11	0.0439797	0.00710268	0.0262443	0.0246587	0.00526824	0.0034563	0.0593188	0.059583	0.0265474	0.0237741	0.011651	0.299984	-0.0247986	-0.0413069	-0.0267486
	noise corr. fam. #12	0.00564856	-0.0433502	0.0158728	0.0355864	0.0606088	0.00583228	0.0827442	-0.0387907	0.0096065	-0.0241521	0.0689017	-0.000600846	0.348703	0.0100302	-0.0443237
	noise corr. fam. #13	0.00888286	-0.00444974	-0.0113809	0.0302023	-0.00831206	0.0359874	-0.0407249	-0.0204915	-0.0250571	0.0170313	0.0094162	0.069686	-0.00736582	0.47963	0.0167788
	noise corr. fam. #14	0.0960556	0.0154393	-0.00975679	0.0341872	0.112494	0.022615	-0.0768184	-0.00182199	0.00402181	-0.0482014	-0.0172694	-0.0209735	-0.0523585	0.0375293	0.61205

## Sheet: Suppl. Fig. 7c
Suppl. Fig. 7c
dissimilarity of correlation matrices	within stimulus	across stimuli		dissimilarity of correlation matrices	within stimulus	across stimuli		dissimilarity of correlation matrices	within stimulus	across stimuli
1 Z2 sample / 20 Z1 samples per Z2 sample	0.131221	0.133251		2 Z2 samples / 10 Z1 samples per Z2 sample	0.129172	0.123868		4 Z2 samples / 5 Z1 samples per Z2 sample	0.12625	0.132099
	0.12813	0.131105			0.121061	0.123041			0.128986	0.134019
	0.124368	0.141984			0.131043	0.129419			0.128481	0.132326
	0.123592	0.139232			0.124618	0.127771			0.132316	0.126039
	0.133349	0.131712			0.126326	0.128498			0.127602	0.133488
	0.133444	0.130947			0.130628	0.126688			0.137286	0.126753
	0.12706	0.136585			0.122727	0.131788			0.127141	0.132255
	0.122994	0.142941			0.127667	0.129584			0.132793	0.127354
	0.126031	0.12795			0.126165	0.129539			0.124998	0.128387
	0.126535	0.128556			0.12488	0.127929			0.127098	0.127114
	0.124232	0.137914			0.12806	0.133518			0.135331	0.126469
	0.127006	0.136404			0.120276	0.136249			0.12749	0.125841
	0.125741	0.128292			0.123218	0.129491			0.135245	0.129177
	0.125792	0.135275			0.127911	0.128064			0.127784	0.129317
	0.126863	0.145312			0.122433	0.133155			0.12958	0.127906
	0.131255	0.142165			0.130178	0.13191			0.124248	0.12259
	0.127605	0.14733			0.126165	0.126483			0.127884	0.134557
	0.129809	0.135198			0.12982	0.13602			0.126381	0.128559
	0.131239	0.150058			0.127655	0.134527			0.12698	0.135021
	0.124215	0.150551			0.130607	0.133058			0.126129	0.129238
	0.123279	0.161013			0.13049	0.133414			0.129987	0.132587
	0.124881	0.145646			0.125605	0.136201			0.126122	0.137276
	0.132677	0.167474			0.125721	0.137568			0.12957	0.134917
	0.120065	0.15625			0.124447	0.138102			0.131309	0.131955
	0.123416	0.147153			0.127416	0.131814			0.128873	0.133027
	0.128131	0.141003			0.131288	0.14198			0.126978	0.138309
	0.123693	0.15752			0.129625	0.137439			0.116433	0.130025
	0.122684	0.14687			0.12325	0.146193			0.12175	0.136269
	0.132476	0.13025			0.126862	0.128711			0.125149	0.124171
	0.126804	0.12853			0.128478	0.133086			0.127563	0.126414
	0.126707	0.142117			0.130426	0.134892			0.128533	0.128492
	0.119124	0.137238			0.129388	0.138498			0.11934	0.12612
	0.127253	0.130879			0.131755	0.132797			0.123188	0.124253
	0.130351	0.130199			0.124809	0.122862			0.130083	0.132411
	0.123805	0.139028			0.128547	0.129141			0.125156	0.125236
	0.129018	0.137583			0.12482	0.131288			0.125489	0.131546
	0.125727	0.130447			0.127936	0.127902			0.130444	0.130084
	0.123409	0.13537			0.133761	0.133749			0.13211	0.13271
	0.130043	0.143015			0.131304	0.135762			0.128395	0.129299
	0.12741	0.138996			0.128826	0.13113			0.124354	0.13295
		0.129718				0.127662				0.131458
		0.130123				0.131079				0.132492
		0.139351				0.129766				0.124314
		0.135329				0.130009				0.129997
		0.12568				0.127375				0.13516
		0.133649				0.130304				0.131536
		0.137407				0.134011				0.127876
		0.147487				0.127657				0.129527
		0.131032				0.12737				0.128185
		0.132881				0.132233				0.126569
		0.141329				0.136398				0.130894
		0.140076				0.133249				0.131261
		0.140778				0.133589				0.135499
		0.142111				0.123527				0.136967
		0.141107				0.132449				0.130647
		0.139679				0.126881				0.130399
		0.141195				0.135891				0.131057
		0.134653				0.137265				0.125643
		0.153621				0.13392				0.13261
		0.139619				0.137736				0.126358
		0.130302				0.124057				0.125708
		0.130416				0.131057				0.135496
		0.140358				0.124347				0.13057
		0.136869				0.135056				0.129149
		0.128123				0.131965				0.132729
		0.128879				0.123479				0.128805
		0.14068				0.133793				0.133516
		0.135527				0.125878				0.125922
		0.138086				0.135771				0.129188
		0.139514				0.127878				0.135022
		0.150202				0.133669				0.127178
		0.14877				0.131454				0.128721
		0.131798				0.130206				0.129104
		0.138683				0.128666				0.131162
		0.142455				0.137745				0.123422
		0.148928				0.133737				0.127021
		0.132291				0.130505				0.130502
		0.132167				0.134484				0.131756
		0.138984				0.129438				0.125852
		0.143461				0.134649				0.128151
		0.133912				0.131352				0.129963
		0.133103				0.123547				0.131894
		0.141728				0.12907				0.124218
		0.140471				0.132193				0.125023
		0.129373				0.131626				0.131213
		0.131116				0.127545				0.127557
		0.143129				0.134237				0.125211
		0.140252				0.133582				0.129562
		0.133478				0.126707				0.127945
		0.127919				0.132663				0.132982
		0.139352				0.129377				0.125704
		0.13821				0.130784				0.125658
		0.129062				0.119254				0.126586
		0.1269				0.13094				0.132683
		0.137048				0.126959				0.12867
		0.13636				0.128421				0.130271
		0.1314				0.133406				0.134898
		0.134422				0.127348				0.12396
		0.138361				0.139238				0.130578
		0.145644				0.132338				0.126865
		0.128257				0.130789				0.131897
		0.124771				0.130347				0.130586
		0.145618				0.137686				0.125209
		0.138365				0.127701				0.121893
		0.131692				0.120835				0.130075
		0.130758				0.12675				0.130368
		0.13835				0.126381				0.123223
		0.137349				0.129715				0.127911
		0.126961				0.129415				0.128861
		0.133298				0.12687				0.129105
		0.138287				0.128784				0.127738
		0.14315				0.134694				0.127084
		0.131484				0.127221				0.129431
		0.127744				0.131637				0.129751
		0.137697				0.131905				0.128355
		0.140152				0.132572				0.125738
		0.132579				0.132179				0.134818
		0.136864				0.129354				0.127524
		0.138741				0.135709				0.126583
		0.146387				0.130777				0.128683
		0.127056				0.13342				0.127024
		0.138125				0.129454				0.133877
		0.13747				0.13606				0.128082
		0.14521				0.131189				0.127651
		0.133352				0.136235				0.127397
		0.13167				0.129168				0.133111
		0.139918				0.129316				0.130055
		0.140723				0.124944				0.130777
		0.130197				0.12698				0.137099
		0.129832				0.126349				0.13135
		0.137498				0.131538				0.130793
		0.137958				0.134678				0.126688
		0.133359				0.1307				0.127229
		0.130682				0.128079				0.135768
		0.142949				0.131366				0.129517
		0.139019				0.127936				0.132117
		0.132716				0.131402				0.129949
		0.130768				0.128001				0.131876
		0.14278				0.133307				0.128628
		0.138453				0.130271				0.13031
		0.134445				0.131742				0.129547
		0.125841				0.125467				0.131191
		0.143118				0.133636				0.129471
		0.134105				0.132612				0.131109
		0.128075				0.134027				0.13339
		0.12865				0.130049				0.129747
		0.140022				0.132506				0.123742
		0.135817				0.135037				0.131057
		0.129424				0.130135				0.131249
		0.133912				0.129873				0.128762
		0.139938				0.133936				0.122803
		0.145549				0.130067				0.128901
		0.148025				0.137305				0.13224
		0.146952				0.133474				0.128866
		0.150837				0.135941				0.132793
		0.150465				0.139081				0.135077
		0.131748				0.120791				0.131845
		0.133829				0.12513				0.125132
		0.131536				0.127563				0.128958
		0.132094				0.127728				0.125262
		0.123507				0.121902				0.122154
		0.122107				0.129126				0.130358
		0.131647				0.126685				0.130164
		0.126519				0.129419				0.134265
		0.127752				0.130817				0.125593
		0.13385				0.124169				0.132054
		0.126909				0.125988				0.132571
		0.127686				0.124911				0.127872
		0.145087				0.12732				0.132449
		0.146736				0.130361				0.131019
		0.140553				0.127724				0.13408
		0.136106				0.132723				0.131539
		0.156147				0.134663				0.128374
		0.151626				0.131837				0.134917
		0.16167				0.135625				0.13115
		0.145608				0.137033				0.131604
		0.14256				0.132352				0.12808
		0.142013				0.137755				0.129562
		0.142521				0.135052				0.131866
		0.145061				0.137291				0.133813
		0.127971				0.124378				0.121187
		0.128747				0.128432				0.127204
		0.1315				0.129227				0.126878
		0.123018				0.129186				0.127273
		0.127435				0.12797				0.128492
		0.131025				0.120732				0.132439
		0.129385				0.127481				0.128734
		0.126166				0.126944				0.129369
		0.129531				0.128297				0.128003
		0.129259				0.124425				0.126449
		0.124362				0.13111				0.133026
		0.128971				0.133417				0.133204
		0.132828				0.12153				0.129464
		0.132816				0.124759				0.128472
		0.128166				0.126813				0.127534
		0.127085				0.127556				0.128837
		0.130202				0.122614				0.120552
		0.132852				0.126171				0.130489
		0.12975				0.130026				0.127257
		0.132695				0.123217				0.13418
		0.126954				0.124539				0.128598
		0.125949				0.131271				0.121365
		0.131824				0.127514				0.133184
		0.128299				0.133876				0.123913
		0.145474				0.131808				0.128387
		0.142791				0.130718				0.129521
		0.14022				0.129312				0.13084
		0.138571				0.125716				0.126134
		0.133459				0.128472				0.130952
		0.134832				0.133771				0.125309
		0.134502				0.134615				0.127572
		0.137886				0.137317				0.125502
		0.128469				0.123565				0.12936
		0.129564				0.125237				0.131718
		0.128868				0.126188				0.128688
		0.12672				0.127879				0.13247
		0.130144				0.12701				0.131946
		0.127627				0.12136				0.126703
		0.127655				0.133847				0.124023
		0.125167				0.121399				0.128319
		0.138394				0.128139				0.120818
		0.138628				0.120138				0.131978
		0.135977				0.128041				0.127644
		0.141845				0.134589				0.130885
		0.133067				0.130363				0.124386
		0.140969				0.126498				0.12422
		0.129256				0.13104				0.128589
		0.139697				0.125403				0.131329
		0.126169				0.125479				0.128898
		0.131108				0.123764				0.123799
		0.125936				0.128348				0.128802
		0.126787				0.129652				0.127467
		0.126716				0.121861				0.123169
		0.13				0.123183				0.129122
		0.130102				0.124999				0.125972
		0.12793				0.129912				0.124264
		0.125405				0.129245				0.122759
		0.129516				0.125225				0.13118
		0.129975				0.124612				0.128073
		0.128791				0.126686				0.131332
		0.128607				0.121474				0.128627
		0.13046				0.122472				0.128008
		0.125729				0.123266				0.12691
		0.125098				0.132428				0.13163
		0.127028				0.122229				0.128924
		0.126757				0.125753				0.1322
		0.12555				0.12554				0.129607
		0.128652				0.127991				0.131466
		0.127856				0.129774				0.127531
		0.134163				0.126408				0.126667
		0.131898				0.130894				0.12783
		0.134746				0.129854				0.131635
		0.129055				0.127896				0.124596
		0.127927				0.121261				0.124291
		0.12363				0.128689				0.123577
		0.128806				0.12506				0.125522
		0.126157				0.118591				0.12764
		0.129643				0.126503				0.129077
		0.128396				0.120741				0.127692
		0.12435				0.125757				0.132111
		0.129897				0.124936				0.125204
		0.133673				0.120645				0.125573
		0.125771				0.127891				0.128862
		0.131915				0.122407				0.126688
		0.137878				0.127768				0.12579
		0.125541				0.1234				0.130174
		0.130389				0.126369				0.127328
		0.128361				0.126965				0.128601
		0.125135				0.124404				0.126954
		0.130111				0.12655				0.125693
		0.128972				0.126231				0.130203
		0.131992				0.129398				0.128876
		0.129532				0.128133				0.125881
		0.136791				0.125611				0.12695
		0.120648				0.128998				0.131092
		0.132056				0.127888				0.131628
		0.13684				0.126969				0.128417
		0.135399				0.121456				0.131142
		0.128866				0.130054				0.127771
		0.124163				0.130133				0.128625
		0.126023				0.125121				0.125195
		0.129163				0.121781				0.129155
		0.130634				0.125294				0.126984
		0.127982				0.125743				0.1324
		0.134008				0.123348				0.128269
		0.126073				0.124312				0.128265
		0.131198				0.1258				0.127267
		0.124864				0.127322				0.125103
		0.132089				0.124917				0.133082
		0.12969				0.127019				0.127689
		0.128564				0.129135				0.133293
		0.133143				0.127681				0.132751
		0.129182				0.129747				0.130436
		0.124994				0.125445				0.129754
		0.125988				0.127892				0.133095
		0.128012				0.124625				0.131683
		0.128694				0.125449				0.127669
		0.124263				0.131528				0.128275
		0.126258				0.126169				0.123621
		0.120987				0.133867				0.128542
		0.130064				0.122465				0.131821
		0.12882				0.125608				0.12603
		0.125484				0.13094				0.130444
		0.129918				0.124876				0.128134
		0.148996				0.132597				0.133911
		0.1464				0.130809				0.126013
		0.149957				0.130776				0.125967
		0.143083				0.128462				0.132172
		0.126519				0.12532				0.130458
		0.125507				0.130003				0.12834
		0.126891				0.12725				0.127817
		0.123572				0.125218				0.128806
		0.12601				0.12819				0.128245
		0.134907				0.128184				0.127705
		0.131779				0.121164				0.127134
		0.128294				0.1236				0.125728
		0.145045				0.12774				0.132409
		0.13596				0.131245				0.131137
		0.140969				0.129891				0.132718
		0.139246				0.134553				0.132627
		0.154519				0.139382				0.127788
		0.150384				0.135212				0.139627
		0.160065				0.134224				0.127209
		0.147066				0.134988				0.128899
		0.142525				0.131925				0.126919
		0.13878				0.139218				0.127621
		0.144488				0.132332				0.132814
		0.142155				0.135347				0.130516
		0.126501				0.128737				0.131937
		0.125931				0.129959				0.124346
		0.136335				0.126384				0.127187
		0.131525				0.13103				0.124844
		0.126034				0.129331				0.123057
		0.130834				0.123367				0.125189
		0.125703				0.123702				0.122335
		0.128681				0.12584				0.123436
		0.126803				0.127923				0.128169
		0.132456				0.126463				0.135516
		0.1271				0.128573				0.125979
		0.131391				0.126397				0.125352
		0.131301				0.127406				0.126217
		0.12779				0.129713				0.134386
		0.127885				0.128019				0.123477
		0.127878				0.121936				0.129942
		0.120208				0.127717				0.135329
		0.126158				0.127521				0.136321
		0.124483				0.126343				0.126363
		0.134434				0.12784				0.12855
		0.130902				0.124974				0.132929
		0.129378				0.135221				0.128658
		0.135072				0.127733				0.122595
		0.133494				0.129906				0.126365
		0.13914				0.127982				0.133779
		0.136402				0.12565				0.129438
		0.14075				0.129878				0.12762
		0.14155				0.124974				0.121777
		0.136438				0.131615				0.132352
		0.129878				0.134219				0.127306
		0.136676				0.12976				0.124748
		0.136582				0.135305				0.126037
		0.127575				0.125265				0.129211
		0.12675				0.132357				0.133927
		0.128239				0.124898				0.125452
		0.123546				0.12332				0.132064
		0.130886				0.136175				0.129306
		0.125934				0.121409				0.129999
		0.127303				0.129122				0.125711
		0.125242				0.120049				0.127364
		0.141362				0.129209				0.124714
		0.134139				0.132602				0.129562
		0.137575				0.130036				0.126104
		0.136938				0.130609				0.132074
		0.130469				0.131248				0.127811
		0.139489				0.129828				0.133825
		0.134847				0.129022				0.119493
		0.137589				0.121033				0.128455
		0.125576				0.128884				0.129432
		0.131963				0.130014				0.127119
		0.129404				0.127572				0.128383
		0.135814				0.129604				0.12163
		0.126443				0.131477				0.126808
		0.127567				0.1288				0.12225
		0.13064				0.122869				0.12388
		0.124403				0.121861				0.120663
		0.131404				0.127376				0.131077
		0.126567				0.122611				0.129208
		0.1311				0.124663				0.12834
		0.128004				0.127495				0.122569
		0.132955				0.122181				0.127385
		0.124166				0.130291				0.13166
		0.132241				0.123135				0.125324
		0.126544				0.128475				0.133902
		0.129392				0.123732				0.127414
		0.129129				0.129414				0.132367
		0.128644				0.124997				0.126163
		0.127309				0.124905				0.133065
		0.130297				0.131329				0.124017
		0.130308				0.124659				0.130097
		0.133469				0.130982				0.131794
		0.135024				0.131028				0.125473
		0.128424				0.130579				0.124229
		0.123841				0.127645				0.123506
		0.128361				0.12419				0.121963
		0.12843				0.128544				0.124586
		0.127645				0.126623				0.128977
		0.12716				0.126231				0.123855
		0.125667				0.122008				0.122687
		0.131472				0.125992				0.121114
		0.130486				0.127931				0.1271
		0.129917				0.121784				0.129454
		0.130791				0.131067				0.12783
		0.130188				0.126879				0.124457
		0.13355				0.134027				0.13041
		0.128589				0.134426				0.124498
		0.129415				0.125137				0.122006
		0.126964				0.126136				0.12138
		0.128126				0.126467				0.129616
		0.129064				0.127447				0.131573
		0.13431				0.122991				0.12406
		0.133955				0.125473				0.123411
		0.131532				0.125472				0.129323
		0.131471				0.129613				0.129855
		0.127489				0.119974				0.128004
		0.129781				0.124441				0.128459
		0.129977				0.128206				0.123224
		0.131046				0.123908				0.131274
		0.134164				0.123375				0.126685
		0.132561				0.121487				0.129926
		0.126926				0.126192				0.122059
		0.13164				0.127699				0.124405
		0.129742				0.123075				0.125679
		0.127508				0.125699				0.126721
		0.131649				0.121371				0.12355
		0.121918				0.129603				0.130799
		0.130203				0.122783				0.126689
		0.124929				0.124889				0.126837
		0.128929				0.124472				0.132314
		0.132316				0.125028				0.130258
		0.138484				0.125729				0.128098
		0.136091				0.129201				0.127919
		0.133892				0.125548				0.127603
		0.127353				0.1235				0.130557
		0.133188				0.121893				0.129812
		0.125543				0.127353				0.123805
		0.122769				0.126428				0.128638
		0.126218				0.129572				0.126192
		0.129037				0.127632				0.118287
		0.128673				0.129715				0.129662
		0.127917				0.128747				0.130565
		0.127555				0.120571				0.13141
		0.131917				0.125734				0.128037
		0.132287				0.128153				0.125259
		0.145845				0.13401				0.131196
		0.143539				0.127539				0.131801
		0.136502				0.133659				0.127743
		0.141499				0.132266				0.135107
		0.129811				0.125692				0.125717
		0.128144				0.12477				0.124963
		0.129403				0.123309				0.131079
		0.129				0.1301				0.131449
		0.144576				0.130939				0.133017
		0.13922				0.136621				0.129319
		0.141606				0.135056				0.136985
		0.133617				0.133916				0.133496
		0.155859				0.140361				0.132746
		0.145001				0.135577				0.13953
		0.156349				0.13384				0.132947
		0.141313				0.131255				0.137709
		0.141133				0.131296				0.126433
		0.131838				0.140816				0.138553
		0.14633				0.137966				0.131265
		0.130694				0.138519				0.134877
		0.124769				0.128904				0.122097
		0.127072				0.126757				0.121484
		0.130478				0.128262				0.128956
		0.121611				0.129016				0.128008
		0.123252				0.133512				0.123461
		0.127019				0.119158				0.130131
		0.130642				0.124426				0.129439
		0.127889				0.124407				0.128347
		0.127179				0.130251				0.127538
		0.125653				0.125055				0.129446
		0.123864				0.129013				0.132232
		0.126522				0.129259				0.129259
		0.132407				0.126036				0.125085
		0.128857				0.125401				0.130306
		0.128466				0.128823				0.130191
		0.126153				0.129237				0.128542
		0.125202				0.127978				0.128085
		0.130338				0.13037				0.127964
		0.12184				0.129152				0.125659
		0.128338				0.127873				0.13349
		0.127411				0.124482				0.129733
		0.127873				0.128421				0.128071
		0.126635				0.122687				0.129273
		0.133993				0.131101				0.128244
		0.139981				0.128221				0.131664
		0.141073				0.129478				0.126165
		0.134603				0.130503				0.131178
		0.135714				0.12948				0.13837
		0.132949				0.130405				0.128258
		0.134775				0.135073				0.125213
		0.131942				0.139283				0.129686
		0.13463				0.130455				0.13358
		0.130823				0.128575				0.130079
		0.123183				0.126403				0.129473
		0.127947				0.126075				0.132778
		0.126848				0.127934				0.132222
		0.125666				0.12537				0.128486
		0.122201				0.122456				0.124697
		0.130825				0.135357				0.13338
		0.121133				0.128184				0.127096
		0.135211				0.126645				0.120851
		0.134027				0.12901				0.129287
		0.136192				0.134077				0.12847
		0.132919				0.128917				0.126041
		0.133703				0.129898				0.126436
		0.138262				0.130406				0.123792
		0.129504				0.131273				0.128724
		0.138638				0.129443				0.13349
		0.125248				0.124784				0.13154
		0.132065				0.122796				0.129287
		0.127548				0.130392				0.132552
		0.125855				0.131107				0.127109
		0.12534				0.126244				0.121662
		0.129732				0.132186				0.121165
		0.125801				0.124298				0.123686
		0.12439				0.134248				0.128979
		0.127688				0.128588				0.126032
		0.127164				0.12493				0.126993
		0.130228				0.129919				0.129033
		0.123976				0.128936				0.135013
		0.131924				0.120442				0.121204
		0.122616				0.127675				0.129032
		0.128346				0.12446				0.12493
		0.125047				0.128105				0.127285
		0.124143				0.119064				0.125893
		0.125975				0.132175				0.126969
		0.126323				0.124592				0.133022
		0.12542				0.126462				0.137402
		0.124339				0.124235				0.126612
		0.132418				0.127287				0.127195
		0.131967				0.134996				0.132389
		0.136549				0.1234				0.131325
		0.127918				0.125495				0.126217
		0.124896				0.125298				0.125726
		0.125512				0.128345				0.13427
		0.12655				0.125876				0.125583
		0.123254				0.117529				0.123051
		0.127856				0.128072				0.126899
		0.125283				0.121388				0.12761
		0.12267				0.123578				0.12951
		0.125443				0.125721				0.123443
		0.124134				0.123344				0.130035
		0.124304				0.126427				0.128212
		0.13021				0.127829				0.131549
		0.132901				0.126749				0.124762
		0.128238				0.130212				0.129394
		0.129525				0.126797				0.128314
		0.125632				0.131655				0.129561
		0.127377				0.124984				0.126982
		0.130712				0.12768				0.124756
		0.127491				0.131695				0.127355
		0.130547				0.129114				0.129791
		0.130829				0.125059				0.123571
		0.135603				0.12126				0.131967
		0.124229				0.127236				0.13392
		0.133068				0.128119				0.13391
		0.12784				0.124937				0.124276
		0.127732				0.132028				0.127069
		0.130182				0.129177				0.127715
		0.128964				0.132234				0.125427
		0.129889				0.12401				0.12478
		0.131353				0.124318				0.125408
		0.122311				0.129438				0.132942
		0.127209				0.125104				0.130385
		0.13046				0.121787				0.118854
		0.126408				0.130106				0.127639
		0.126299				0.130922				0.130533
		0.123006				0.127634				0.130062
		0.131374				0.128296				0.131588
		0.128051				0.126408				0.128801
		0.126775				0.129021				0.125797
		0.134743				0.125611				0.128741
		0.13103				0.13046				0.133095
		0.127951				0.125683				0.127896
		0.12957				0.13198				0.134172
		0.12158				0.128713				0.125692
		0.122823				0.128104				0.124433
		0.121356				0.132751				0.131022
		0.123834				0.127609				0.131149
		0.121351				0.134177				0.125671
		0.132005				0.129166				0.122491
		0.130669				0.124134				0.127085
		0.125525				0.126734				0.124736
		0.128489				0.125545				0.126687
		0.145152				0.133439				0.1318
		0.143876				0.130072				0.128504
		0.143296				0.132006				0.137554
		0.143095				0.135306				0.131206
		0.145733				0.131749				0.131489
		0.142122				0.133185				0.132889
		0.149167				0.131134				0.131455
		0.137935				0.135112				0.132312
		0.161749				0.136815				0.134495
		0.14808				0.131282				0.13758
		0.164462				0.137575				0.131395
		0.152944				0.136248				0.132665
		0.138904				0.131868				0.130616
		0.137185				0.137662				0.137459
		0.146733				0.134087				0.128478
		0.143002				0.133976				0.128333
		0.126646				0.126197				0.130577
		0.126932				0.123981				0.125364
		0.134091				0.131276				0.123466
		0.130077				0.132133				0.122696
		0.127467				0.13009				0.123211
		0.137504				0.120888				0.128202
		0.130319				0.126208				0.126827
		0.131604				0.124129				0.12392
		0.131557				0.125429				0.12952
		0.13471				0.122127				0.132181
		0.132234				0.128251				0.130214
		0.130337				0.13102				0.126228
		0.130664				0.124587				0.130285
		0.127466				0.126796				0.130485
		0.132652				0.128994				0.127324
		0.132391				0.124826				0.124087
		0.123764				0.127425				0.124423
		0.129083				0.127155				0.131605
		0.131651				0.126119				0.128908
		0.135176				0.129954				0.128185
		0.136132				0.125429				0.133705
		0.128954				0.131011				0.12805
		0.138947				0.126557				0.128284
		0.1392				0.132357				0.123028
		0.137502				0.124475				0.132701
		0.14282				0.126398				0.127111
		0.139114				0.128973				0.128873
		0.139229				0.127292				0.12395
		0.135902				0.132357				0.13136
		0.136638				0.132358				0.129442
		0.144571				0.130931				0.125291
		0.139408				0.130337				0.124353
		0.133442				0.127252				0.130562
		0.127535				0.126131				0.134626
		0.134386				0.126143				0.125965
		0.131578				0.128461				0.127101
		0.12835				0.133244				0.130372
		0.125775				0.123341				0.120061
		0.134021				0.130036				0.127918
		0.136233				0.125374				0.125555
		0.135618				0.129787				0.12737
		0.133864				0.124523				0.131216
		0.137395				0.133311				0.124615
		0.139343				0.128102				0.128965
		0.131874				0.134426				0.130372
		0.132615				0.125019				0.126015
		0.136484				0.130245				0.12283
		0.141398				0.125459				0.123735
		0.131059				0.127527				0.132592
		0.135418				0.127539				0.125425
		0.12979				0.131039				0.123447
		0.13517				0.127452				0.127088
		0.129054				0.121382				0.126286
		0.130038				0.125157				0.122856
		0.129877				0.129676				0.12183
		0.130651				0.1277				0.124826
		0.132225				0.128379				0.126006
		0.132195				0.12322				0.128388
		0.13321				0.12704				0.127602
		0.133401				0.125034				0.120006
		0.130376				0.121839				0.129406
		0.127381				0.12481				0.131739
		0.135162				0.122934				0.125971
		0.124775				0.130962				0.125462
		0.130717				0.126861				0.131259
		0.12593				0.126557				0.132266
		0.130644				0.12626				0.125191
		0.128475				0.129269				0.134366
		0.132933				0.127257				0.131298
		0.135597				0.128673				0.125761
		0.133042				0.134543				0.129257
		0.136174				0.131388				0.128414
		0.127206				0.126129				0.126089
		0.128424				0.126003				0.127013
		0.128635				0.125155				0.121211
		0.129506				0.124023				0.123741
		0.12802				0.122629				0.13038
		0.133119				0.126592				0.131434
		0.126205				0.122768				0.125954
		0.128526				0.123973				0.124967
		0.135502				0.125079				0.124978
		0.137623				0.120652				0.125261
		0.133424				0.123599				0.124439
		0.135636				0.126441				0.125797
		0.128755				0.122661				0.126909
		0.133216				0.121892				0.126247
		0.136034				0.130097				0.127478
		0.133234				0.128543				0.123934
		0.126963				0.127208				0.1311
		0.130114				0.129452				0.124248
		0.13214				0.12321				0.125586
		0.135679				0.132104				0.122661
		0.127374				0.126831				0.12597
		0.136095				0.125632				0.130698
		0.132324				0.132065				0.126275
		0.139012				0.126469				0.1224
		0.132756				0.131244				0.128403
		0.133678				0.12787				0.126446
		0.137944				0.130766				0.122507
		0.128969				0.129294				0.129317
		0.130549				0.120165				0.128106
		0.130628				0.126435				0.130471
		0.133998				0.121272				0.130213
		0.134579				0.122737				0.126482
		0.128583				0.126722				0.126298
		0.123893				0.12724				0.126512
		0.133566				0.124628				0.127127
		0.132665				0.125722				0.127529
		0.132133				0.123106				0.131311
		0.133756				0.127224				0.12807
		0.132921				0.127358				0.12391
		0.133343				0.131474				0.123218
		0.132757				0.129176				0.135007
		0.129297				0.124442				0.12987
		0.136378				0.131317				0.130652
		0.130201				0.130406				0.125785
		0.130123				0.131158				0.124214
		0.129732				0.131662				0.132474
		0.131825				0.125968				0.121628
		0.130088				0.128328				0.129103
		0.129008				0.122084				0.127984
		0.141035				0.128311				0.130683
		0.131416				0.127414				0.124947
		0.133798				0.126908				0.123477
		0.144876				0.133176				0.134295
		0.147522				0.128818				0.132775
		0.145553				0.131424				0.129154
		0.145536				0.133345				0.129819
		0.172013				0.136465				0.130717
		0.158641				0.141138				0.140064
		0.168793				0.147161				0.133839
		0.155669				0.142819				0.138852
		0.154265				0.137968				0.131902
		0.144944				0.140674				0.141225
		0.154101				0.136423				0.133063
		0.15071				0.145082				0.137943
		0.138869				0.132171				0.129142
		0.144067				0.134488				0.130481
		0.143818				0.133246				0.127506
		0.132744				0.133791				0.130402
		0.142969				0.130109				0.130534
		0.14494				0.132723				0.134411
		0.137128				0.132333				0.1272
		0.140662				0.131691				0.129024
		0.139029				0.128478				0.136843
		0.148688				0.130022				0.130263
		0.135263				0.134959				0.136806
		0.135925				0.12966				0.129018
		0.144018				0.129815				0.128925
		0.14237				0.131325				0.136308
		0.139766				0.130744				0.129183
		0.139399				0.135239				0.137494
		0.142084				0.131233				0.13328
		0.147376				0.131264				0.139743
		0.136023				0.13822				0.12533
		0.141425				0.136826				0.138395
		0.145703				0.129515				0.130253
		0.141862				0.134958				0.131394
		0.14087				0.137904				0.129637
		0.135655				0.137355				0.129043
		0.151873				0.133818				0.134473
		0.148657				0.131657				0.131778
		0.144072				0.141222				0.13234
		0.143867				0.132447				0.134456
		0.147641				0.134639				0.129357
		0.151841				0.145746				0.126854
		0.142988				0.140334				0.131799
		0.147357				0.140794				0.131224
		0.147184				0.128526				0.126432
		0.144791				0.131463				0.13727
		0.144669				0.132703				0.129659
		0.140184				0.134714				0.134677
		0.141003				0.134882				0.133307
		0.140431				0.130316				0.136625
		0.139195				0.141633				0.130926
		0.135624				0.131883				0.130677
		0.149108				0.132398				0.130556
		0.153637				0.132371				0.132792
		0.142785				0.135258				0.127028
		0.15015				0.136981				0.134065
		0.144217				0.135018				0.131254
		0.144928				0.130571				0.133059
		0.133854				0.134716				0.129747
		0.143012				0.1328				0.130565
		0.145988				0.133845				0.130533
		0.146976				0.132549				0.135187
		0.142571				0.140067				0.133233
		0.140593				0.137778				0.130206
		0.149078				0.129078				0.127516
		0.142594				0.130504				0.127437
		0.141021				0.129061				0.130193
		0.136543				0.139192				0.133392
		0.145804				0.128316				0.133695
		0.151249				0.129316				0.135959
		0.144922				0.135605				0.133089
		0.145662				0.13112				0.133893
		0.141606				0.131265				0.133889
		0.137987				0.131195				0.132035
		0.146007				0.130976				0.127176
		0.135007				0.137288				0.132558
		0.143658				0.127503				0.130691
		0.140244				0.134821				0.131798
		0.136079				0.132055				0.12693
		0.135081				0.143474				0.135089
		0.139253				0.133117				0.136172
		0.137999				0.127309				0.133722
		0.138227				0.132945				0.133283
		0.138651				0.134976				0.130577
		0.142427				0.132844				0.131913
		0.142132				0.124898				0.134024
		0.137962				0.143375				0.129682
		0.139888				0.134274				0.123214
		0.14556				0.126051				0.133441
		0.141206				0.129789				0.133439
		0.137436				0.133567				0.129222
		0.132783				0.129059				0.128076
		0.142282				0.130085				0.130449
		0.150802				0.131667				0.125583
		0.139326				0.139176				0.128601
		0.144251				0.136055				0.130828
		0.144464				0.133858				0.134075
		0.145526				0.134884				0.130971
		0.142324				0.135308				0.131689
		0.136755				0.139302				0.128181
		0.146192				0.133137				0.137053
		0.144922				0.132815				0.127847
		0.140479				0.135405				0.137096
		0.146377				0.132388				0.127699
		0.14478				0.13427				0.128819
		0.149918				0.128645				0.130928
		0.133837				0.133917				0.13116
		0.142931				0.139128				0.131782
		0.146133				0.133062				0.132707
		0.141975				0.133693				0.133021
		0.143364				0.136561				0.132198
		0.13872				0.133326				0.136193
		0.144242				0.132195				0.12892
		0.146231				0.130369				0.132463
		0.143608				0.133959				0.133036
		0.142026				0.130874				0.130201
		0.141712				0.128392				0.136845
		0.141731				0.133037				0.132511
		0.141397				0.132335				0.126035
		0.135186				0.135083				0.13323
		0.148974				0.13291				0.129385
		0.151269				0.131323				0.133153
		0.138835				0.134496				0.133885
		0.143216				0.136259				0.134183
		0.144107				0.135216				0.130763
		0.143929				0.129259				0.133203
		0.132758				0.13354				0.129996
		0.132955				0.13444				0.130865
		0.141326				0.13242				0.12293
		0.138139				0.140591				0.130972
		0.139254				0.139803				0.132437
		0.137807				0.142611				0.136184
		0.14296				0.131993				0.127916
		0.145007				0.126413				0.134447
		0.136187				0.139719				0.132811
		0.146869				0.130933				0.127792
		0.157387				0.141221				0.135927
		0.156174				0.131555				0.130591
		0.160299				0.140981				0.132539
		0.156312				0.141749				0.134094
		0.172945				0.144117				0.131967
		0.161982				0.146227				0.131419
		0.160905				0.140027				0.130047
		0.153745				0.142817				0.137066
		0.157035				0.139587				0.132004
		0.158872				0.140529				0.128394
		0.148106				0.137355				0.135078
		0.145082				0.139557				0.13736
		0.156033				0.140982				0.125174
		0.158948				0.131832				0.132059
		0.146002				0.135635				0.136921
		0.151337				0.131169				0.135943
		0.16247				0.136877				0.136049
		0.16419				0.13494				0.13352
		0.146595				0.136164				0.138119
		0.151451				0.135348				0.143279
		0.160974				0.131997				0.132581
		0.160133				0.1353				0.13593
		0.148876				0.131027				0.133311
		0.149188				0.135085				0.133176
		0.16204				0.140608				0.13056
		0.1645				0.133903				0.132336
		0.145138				0.141894				0.136542
		0.146669				0.135658				0.137165
		0.165339				0.131139				0.131192
		0.168712				0.146709				0.132804
		0.149767				0.135615				0.13457
		0.148862				0.137012				0.135787
		0.163875				0.138155				0.132186
		0.169156				0.133904				0.128952
		0.148161				0.136293				0.139169
		0.158104				0.134152				0.136246
		0.162482				0.141836				0.129334
		0.163102				0.142687				0.132632
		0.15276				0.141266				0.139228
		0.154878				0.144865				0.126403
		0.154389				0.133434				0.128372
		0.158052				0.135327				0.138367
		0.148835				0.131418				0.135216
		0.142097				0.132556				0.136194
		0.157844				0.139751				0.133012
		0.153674				0.137066				0.130513
		0.142537				0.139998				0.138779
		0.141648				0.127042				0.13335
		0.165689				0.140185				0.128483
		0.17142				0.131657				0.132967
		0.157742				0.1406				0.139577
		0.154472				0.135928				0.140832
		0.164619				0.141605				0.128935
		0.166392				0.138968				0.133669
		0.148207				0.14556				0.131751
		0.154584				0.134146				0.137324
		0.162997				0.137633				0.13138
		0.160661				0.139838				0.132186
		0.144869				0.138458				0.134238
		0.150758				0.137477				0.137993
		0.161399				0.135063				0.130431
		0.161888				0.138647				0.131305
		0.150459				0.132728				0.133633
		0.150694				0.133999				0.135313
		0.160222				0.138135				0.128807
		0.161715				0.137093				0.135417
		0.149049				0.137932				0.136047
		0.146899				0.130962				0.131262
		0.161579				0.134548				0.133464
		0.161008				0.134725				0.135897
		0.148712				0.132246				0.134296
		0.142036				0.136182				0.141531
		0.163616				0.13585				0.127785
		0.157054				0.138496				0.134695
		0.146851				0.138722				0.135157
		0.142356				0.134798				0.135325
		0.163291				0.14458				0.134151
		0.162554				0.138278				0.129629
		0.146884				0.141134				0.1382
		0.149242				0.139398				0.132926
		0.159724				0.139669				0.126265
		0.155972				0.137799				0.124432
		0.151088				0.135824				0.132427
		0.148408				0.136825				0.133672
		0.157787				0.135444				0.128615
		0.159608				0.135803				0.128816
		0.14535				0.129458				0.137753
		0.149925				0.134471				0.137506
		0.159784				0.131171				0.129967
		0.164455				0.137036				0.132724
		0.143312				0.135245				0.133274
		0.150844				0.135628				0.133178
		0.162293				0.134872				0.126723
		0.155667				0.136282				0.128725
		0.148423				0.133761				0.13688
		0.145084				0.134332				0.129713
		0.154514				0.137258				0.134059
		0.16079				0.134892				0.13259
		0.148892				0.13149				0.136052
		0.150942				0.137615				0.134188
		0.16477				0.138375				0.131012
		0.167257				0.13568				0.133639
		0.150121				0.135124				0.132904
		0.151385				0.134547				0.135395
		0.163453				0.133484				0.132421
		0.156171				0.135709				0.130302
		0.14883				0.139114				0.137989
		0.145157				0.131502				0.141871
		0.159843				0.137779				0.126638
		0.166811				0.131164				0.134065
		0.146146				0.135998				0.135587
		0.147292				0.135701				0.142637
		0.165626				0.136294				0.122864
		0.162465				0.136274				0.133838
		0.151586				0.134123				0.13837
		0.143171				0.135785				0.140094
		0.16312				0.135046				0.134831
		0.162768				0.132554				0.13333
		0.151449				0.134265				0.13755
		0.147088				0.132279				0.138383
		0.160191				0.139758				0.131812
		0.153027				0.13523				0.129912
		0.144408				0.136398				0.138042
		0.141736				0.132325				0.131778
		0.153737				0.134158				0.127062
		0.160485				0.141661				0.13175
		0.142072				0.133673				0.135756
		0.144711				0.138092				0.137408
		0.161824				0.134896				0.1326
		0.155995				0.131291				0.129765
		0.145806				0.134521				0.134908
		0.148173				0.131365				0.137386
		0.17359				0.146159				0.133631
		0.173173				0.139264				0.129818
		0.157743				0.144261				0.140323
		0.16025				0.141371				0.139417
		0.139794				0.130027				0.127529
		0.144063				0.134847				0.129255
		0.136477				0.134525				0.131905
		0.137127				0.134729				0.132269
		0.140246				0.130614				0.127713
		0.142756				0.130457				0.129743
		0.140948				0.136833				0.132876
		0.143365				0.140368				0.133291
		0.146143				0.138311				0.130131
		0.146074				0.136289				0.128528
		0.138117				0.14152				0.136504
		0.138012				0.139182				0.132083
		0.14482				0.136769				0.129195
		0.139781				0.135757				0.128729
		0.135194				0.131352				0.133059
		0.143448				0.134598				0.136249
		0.140001				0.130494				0.131618
		0.143524				0.133574				0.13631
		0.138909				0.135949				0.134549
		0.14404				0.137346				0.135903
		0.140855				0.135648				0.13248
		0.142958				0.135637				0.131417
		0.145274				0.137899				0.13707
		0.13769				0.143239				0.131307
		0.149677				0.137156				0.134046
		0.149524				0.129096				0.131271
		0.145633				0.140617				0.134693
		0.145927				0.13929				0.135519
		0.148429				0.136588				0.130765
		0.14238				0.139631				0.128661
		0.140647				0.14277				0.133761
		0.142556				0.141738				0.133958
		0.142264				0.130175				0.132039
		0.138794				0.131316				0.13084
		0.139778				0.135459				0.130872
		0.138521				0.137464				0.141335
		0.142754				0.136219				0.130531
		0.137447				0.128266				0.130695
		0.140887				0.14314				0.135776
		0.131205				0.131249				0.129813
		0.155186				0.135017				0.128807
		0.153713				0.138057				0.127488
		0.142233				0.13635				0.132693
		0.146293				0.140722				0.135323
		0.145971				0.139816				0.127747
		0.154129				0.135176				0.127401
		0.144312				0.138548				0.129879
		0.149593				0.140886				0.138077
		0.147133				0.134403				0.129238
		0.148131				0.135096				0.127139
		0.144434				0.138563				0.129943
		0.1428				0.141864				0.131851
		0.135173				0.131438				0.124053
		0.14324				0.131643				0.133606
		0.135389				0.133933				0.136041
		0.139343				0.13246				0.132144
		0.146043				0.135893				0.130172
		0.137553				0.132028				0.130772
		0.141361				0.140002				0.132801
		0.137194				0.136638				0.13138
		0.145784				0.128833				0.125151
		0.137403				0.131424				0.132649
		0.14499				0.134148				0.128632
		0.133355				0.141479				0.138559
		0.141915				0.132881				0.130845
		0.136875				0.136625				0.134501
		0.138114				0.136579				0.130493
		0.137987				0.133003				0.135454
		0.144352				0.139293				0.133598
		0.147418				0.136642				0.128478
		0.134679				0.141489				0.130489
		0.141892				0.137666				0.132498
		0.145234				0.137045				0.129155
		0.144481				0.134013				0.125942
		0.141315				0.139494				0.125106
		0.136997				0.13437				0.124612
		0.144249				0.130013				0.128188
		0.142797				0.132883				0.125861
		0.139278				0.138443				0.130884
		0.137745				0.135733				0.131624
		0.140463				0.133234				0.123251
		0.148175				0.128748				0.1281
		0.135778				0.139814				0.133881
		0.143076				0.134258				0.13281
		0.145786				0.136324				0.127442
		0.142452				0.133097				0.124908
		0.144801				0.133983				0.130254
		0.140856				0.140525				0.130741
		0.141747				0.135633				0.131069
		0.145601				0.13314				0.130144
		0.13888				0.133876				0.130817
		0.138798				0.137712				0.13351
		0.143554				0.13636				0.127814
		0.147671				0.128853				0.126244
		0.139011				0.141227				0.131164
		0.147508				0.1385				0.13277
		0.145074				0.134449				0.130715
		0.145592				0.130348				0.129155
		0.142356				0.139215				0.131652
		0.140921				0.136945				0.132412
		0.145406				0.129131				0.1313
		0.144596				0.135842				0.129607
		0.141736				0.133738				0.128803
		0.145006				0.134876				0.128222
		0.141314				0.137176				0.127135
		0.143694				0.132595				0.130444
		0.138396				0.130502				0.131352
		0.134607				0.137861				0.131421
		0.142023				0.137675				0.129748
		0.143917				0.133882				0.132428
		0.143037				0.138426				0.133445
		0.141562				0.137389				0.136021
		0.141343				0.136172				0.133657
		0.144271				0.131103				0.131435
		0.144331				0.142685				0.134732
		0.136211				0.131669				0.127531
		0.14412				0.134371				0.1274
		0.138352				0.140491				0.132678
		0.139558				0.140378				0.136573
		0.136858				0.137323				0.133328
		0.143012				0.132305				0.127548
		0.143226				0.128744				0.131478
		0.138939				0.138433				0.136356
		0.142032				0.133592				0.135015
		0.155793				0.142942				0.13466
		0.161711				0.139431				0.131127
		0.152938				0.145704				0.139055
		0.155474				0.141541				0.137021
		0.125165				0.124043				0.121389
		0.131325				0.120314				0.127125
		0.126333				0.134459				0.126939
		0.126897				0.129985				0.12648
		0.134856				0.131211				0.131046
		0.135554				0.130155				0.123994
		0.127182				0.134136				0.12612
		0.130836				0.132543				0.128273
		0.13162				0.129624				0.125327
		0.125854				0.130847				0.124147
		0.133006				0.126732				0.128305
		0.132025				0.130981				0.126028
		0.126259				0.126667				0.12259
		0.13596				0.129181				0.131721
		0.124439				0.132162				0.126815
		0.132042				0.13197				0.13014
		0.131898				0.125188				0.128134
		0.128641				0.132756				0.125832
		0.131637				0.128464				0.125694
		0.12831				0.132695				0.123201
		0.138374				0.133462				0.128249
		0.141099				0.132739				0.131697
		0.140068				0.133933				0.127298
		0.132608				0.133527				0.128041
		0.136885				0.134278				0.127145
		0.137				0.130129				0.119688
		0.134539				0.13742				0.130068
		0.134314				0.139126				0.124108
		0.131227				0.124724				0.125449
		0.128946				0.12696				0.130933
		0.13186				0.130688				0.131705
		0.127315				0.136097				0.129656
		0.131616				0.131313				0.129289
		0.129904				0.122697				0.120799
		0.127031				0.136258				0.13567
		0.123089				0.128891				0.123507
		0.135527				0.136598				0.124479
		0.137548				0.130316				0.132197
		0.135621				0.136875				0.12385
		0.133394				0.129539				0.124749
		0.137644				0.130537				0.122456
		0.143001				0.126901				0.127184
		0.129326				0.137673				0.125178
		0.135093				0.129957				0.121753
		0.128536				0.128731				0.125873
		0.133037				0.127732				0.12465
		0.127857				0.129737				0.12857
		0.132311				0.136797				0.124414
		0.129535				0.126669				0.122491
		0.131239				0.128252				0.125208
		0.132575				0.126007				0.125932
		0.127904				0.13096				0.123932
		0.13097				0.13397				0.122153
		0.129977				0.123347				0.12538
		0.129435				0.131876				0.126458
		0.128024				0.128275				0.122725
		0.126881				0.125034				0.124032
		0.127748				0.125681				0.128018
		0.132299				0.126155				0.128315
		0.121559				0.132292				0.127735
		0.132767				0.126044				0.123165
		0.127283				0.12745				0.129314
		0.122697				0.130894				0.125367
		0.126949				0.132266				0.128238
		0.122853				0.129101				0.127369
		0.131721				0.125656				0.128722
		0.12784				0.139729				0.125574
		0.133196				0.133514				0.129386
		0.125529				0.123579				0.128672
		0.129374				0.126608				0.123138
		0.125748				0.132652				0.1201
		0.125262				0.135225				0.123052
		0.126953				0.127224				0.126066
		0.133348				0.128256				0.126687
		0.124919				0.125999				0.12719
		0.120194				0.132941				0.127381
		0.128638				0.128252				0.12303
		0.136108				0.128033				0.122792
		0.125101				0.127707				0.125032
		0.127709				0.128858				0.126276
		0.126101				0.126575				0.125266
		0.129325				0.125561				0.128735
		0.126286				0.134392				0.125887
		0.123804				0.129376				0.124565
		0.129097				0.129125				0.123968
		0.131395				0.130658				0.125623
		0.126128				0.134925				0.127396
		0.132681				0.131991				0.127349
		0.135484				0.130223				0.121826
		0.131973				0.1268				0.1303
		0.123237				0.125834				0.124456
		0.131581				0.132382				0.127786
		0.130915				0.133755				0.12146
		0.131753				0.125608				0.126847
		0.129856				0.128771				0.125515
		0.126184				0.126746				0.123242
		0.13398				0.123764				0.124801
		0.134261				0.128117				0.12484
		0.126987				0.12706				0.124358
		0.13177				0.121463				0.126759
		0.132293				0.130539				0.12248
		0.124988				0.130925				0.123322
		0.135447				0.127305				0.123442
		0.124048				0.135125				0.130078
		0.129767				0.126537				0.12845
		0.131559				0.132911				0.128369
		0.127579				0.131099				0.125112
		0.135697				0.135151				0.128251
		0.131917				0.133442				0.130051
		0.126336				0.126042				0.125248
		0.124568				0.133774				0.129251
		0.120571				0.129717				0.130484
		0.130435				0.126335				0.125009
		0.125239				0.131779				0.127565
		0.120908				0.134549				0.1238
		0.12435				0.13018				0.124238
		0.12965				0.125182				0.128426
		0.131871				0.126221				0.122093
		0.127065				0.13147				0.121725
		0.132724				0.13281				0.127175
		0.149445				0.131814				0.132179
		0.147073				0.136594				0.127173
		0.143436				0.137703				0.132035
		0.14257				0.132137				0.132187
		0.128721				0.128121				0.123574
		0.132388				0.131637				0.126882
		0.129858				0.125324				0.131416
		0.129717				0.127838				0.124419
		0.129486				0.12646				0.125444
		0.12635				0.123685				0.131273
		0.128395				0.127132				0.123869
		0.12842				0.122156				0.127513
		0.126469				0.130028				0.12208
		0.134242				0.133094				0.128383
		0.127415				0.124241				0.123104
		0.13362				0.125157				0.132299
		0.133304				0.132242				0.127226
		0.127165				0.133878				0.121057
		0.129936				0.126908				0.130241
		0.134283				0.129462				0.123039
		0.132355				0.133149				0.127835
		0.132591				0.129932				0.126506
		0.139668				0.134323				0.128038
		0.134005				0.129213				0.127695
		0.135024				0.130294				0.126476
		0.138713				0.130985				0.124535
		0.136364				0.133282				0.122758
		0.141416				0.133179				0.13076
		0.126177				0.125773				0.122802
		0.119339				0.123289				0.131644
		0.129291				0.120827				0.12678
		0.124759				0.129014				0.128779
		0.127893				0.133781				0.126646
		0.12243				0.129008				0.124689
		0.134588				0.132648				0.130182
		0.125804				0.126059				0.128119
		0.137488				0.129951				0.120249
		0.136214				0.131163				0.124207
		0.137418				0.131688				0.122467
		0.139927				0.129394				0.127628
		0.130798				0.132864				0.125312
		0.136452				0.126525				0.123755
		0.132992				0.13448				0.122667
		0.139308				0.119195				0.122793
		0.130139				0.127047				0.129752
		0.131736				0.130373				0.124373
		0.13107				0.126229				0.128493
		0.131248				0.124467				0.122185
		0.131442				0.126346				0.125244
		0.127425				0.128954				0.121022
		0.133877				0.131317				0.122645
		0.132921				0.12248				0.123819
		0.125937				0.132984				0.125068
		0.128367				0.124516				0.126188
		0.12941				0.126426				0.129617
		0.133011				0.125997				0.123516
		0.131236				0.126002				0.127084
		0.117471				0.125149				0.126143
		0.136899				0.122445				0.122123
		0.124394				0.125242				0.128988
		0.129136				0.128158				0.126563
		0.12466				0.123675				0.12453
		0.128348				0.125215				0.125131
		0.127309				0.128149				0.130252
		0.126208				0.136289				0.130606
		0.137439				0.129462				0.130412
		0.133081				0.129446				0.128662
		0.134789				0.128893				0.127103
		0.1245				0.132742				0.125441
		0.125386				0.125734				0.123037
		0.125836				0.126436				0.127433
		0.126696				0.125427				0.127525
		0.123901				0.127447				0.123692
		0.130907				0.124836				0.123349
		0.126911				0.121609				0.120951
		0.123366				0.128987				0.130273
		0.125396				0.133451				0.123554
		0.130355				0.12458				0.12264
		0.130841				0.12498				0.126218
		0.129016				0.123143				0.127215
		0.126684				0.129568				0.128075
		0.123227				0.127556				0.121302
		0.129781				0.12876				0.128962
		0.130354				0.124301				0.121989
		0.129127				0.126359				0.125915
		0.128952				0.128214				0.120063
		0.127969				0.127598				0.12395
		0.134033				0.12753				0.12621
		0.126172				0.127939				0.128001
		0.132242				0.129636				0.134607
		0.129614				0.125958				0.130217
		0.132246				0.121244				0.127744
		0.131507				0.130121				0.125327
		0.128317				0.128557				0.131139
		0.130207				0.125757				0.128685
		0.1346				0.125445				0.127927
		0.130113				0.125103				0.122603
		0.130802				0.128015				0.124433
		0.130571				0.127864				0.13053
		0.128684				0.12622				0.12665
		0.131738				0.130489				0.118771
		0.120663				0.128675				0.130304
		0.127369				0.122754				0.125647
		0.128196				0.121078				0.129183
		0.130216				0.12476				0.126428
		0.132082				0.134598				0.126446
		0.130056				0.129218				0.123598
		0.138445				0.128998				0.127005
		0.125731				0.127435				0.131089
		0.124814				0.124391				0.124655
		0.137122				0.126863				0.127935
		0.12486				0.122795				0.130059
		0.12538				0.125134				0.124641
		0.124532				0.130453				0.129768
		0.126907				0.126836				0.126988
		0.127357				0.132055				0.125625
		0.127745				0.132605				0.12699
		0.131415				0.131598				0.125991
		0.134236				0.122611				0.128017
		0.130722				0.131147				0.13251
		0.143736				0.137893				0.133934
		0.144722				0.133848				0.128836
		0.146698				0.133854				0.127545
		0.145037				0.130338				0.126516
		0.130953				0.12357				0.125105
		0.131225				0.13044				0.132684
		0.132797				0.12876				0.127739
		0.133128				0.125748				0.127922
		0.128275				0.129712				0.131815
		0.128758				0.126762				0.131661
		0.12971				0.129675				0.127015
		0.134401				0.132861				0.138158
		0.134825				0.129578				0.129885
		0.130621				0.132491				0.126797
		0.131269				0.128513				0.127091
		0.132008				0.130396				0.124949
		0.1424				0.12679				0.132419
		0.140557				0.132047				0.133359
		0.144495				0.123756				0.130784
		0.138239				0.129932				0.130095
		0.139181				0.133358				0.136533
		0.139649				0.140135				0.127798
		0.137295				0.134073				0.134151
		0.13984				0.139563				0.126778
		0.132086				0.122989				0.132274
		0.127881				0.133259				0.131739
		0.132235				0.122678				0.128118
		0.131108				0.133151				0.133416
		0.135004				0.136678				0.135339
		0.12433				0.12265				0.13523
		0.138901				0.13588				0.131736
		0.128247				0.126956				0.123711
		0.136241				0.13018				0.126428
		0.13711				0.130757				0.134439
		0.137942				0.133052				0.125709
		0.140859				0.12424				0.131202
		0.133136				0.128712				0.133823
		0.134917				0.129676				0.130395
		0.133623				0.1369				0.126272
		0.140652				0.131083				0.125381
		0.127159				0.134224				0.134088
		0.133566				0.127347				0.128324
		0.132749				0.130606				0.129893
		0.133868				0.129374				0.125709
		0.128424				0.129536				0.130147
		0.123219				0.129729				0.132275
		0.130211				0.129044				0.124294
		0.131147				0.12905				0.133866
		0.132442				0.132862				0.127725
		0.137138				0.125302				0.131194
		0.128763				0.131373				0.129719
		0.131497				0.128044				0.128537
		0.135168				0.128047				0.128915
		0.128675				0.128565				0.133402
		0.135759				0.126297				0.130969
		0.126468				0.128572				0.133109
		0.13007				0.124359				0.12895
		0.124039				0.132186				0.132218
		0.131646				0.125181				0.129743
		0.129611				0.133196				0.132524
		0.124191				0.130915				0.133242
		0.138384				0.127662				0.130338
		0.131828				0.131899				0.1322
		0.139749				0.12836				0.129698
		0.125309				0.134021				0.130992
		0.128115				0.129397				0.131614
		0.128368				0.134938				0.130111
		0.129629				0.129378				0.127835
		0.131285				0.12253				0.131363
		0.123898				0.131534				0.127021
		0.128782				0.126014				0.128983
		0.123968				0.128218				0.129255
		0.123911				0.126001				0.130698
		0.135294				0.129314				0.12442
		0.13089				0.131578				0.129633
		0.13191				0.129711				0.126843
		0.131911				0.123051				0.129701
		0.124859				0.127257				0.13023
		0.134119				0.126237				0.132433
		0.126772				0.132701				0.127815
		0.131393				0.130134				0.132876
		0.128616				0.122914				0.131531
		0.129562				0.131976				0.129322
		0.132587				0.128767				0.123952
		0.134613				0.132805				0.132856
		0.133695				0.128877				0.131456
		0.132303				0.131343				0.125847
		0.132145				0.130022				0.131031
		0.134673				0.127425				0.129611
		0.133215				0.129109				0.132984
		0.132921				0.133845				0.130385
		0.12824				0.127407				0.132062
		0.128421				0.125106				0.130577
		0.138204				0.123592				0.130392
		0.134937				0.124957				0.132632
		0.133382				0.122832				0.131845
		0.136013				0.122327				0.12829
		0.127009				0.128139				0.137566
		0.128494				0.123169				0.127331
		0.130771				0.125363				0.135535
		0.132041				0.126576				0.132302
		0.133363				0.129822				0.128931
		0.130668				0.129434				0.126921
		0.129722				0.130394				0.133867
		0.130243				0.129437				0.132099
		0.127588				0.123671				0.13031
		0.136884				0.134466				0.132979
		0.131258				0.122425				0.128248
		0.128135				0.131619				0.131037
		0.12691				0.126659				0.130514
		0.12289				0.133202				0.124952
		0.129727				0.129599				0.134514
		0.132186				0.131234				0.129651
		0.133828				0.125311				0.130462
		0.132836				0.127971				0.123068
		0.13603				0.124092				0.128853
		0.149835				0.137861				0.140786
		0.150983				0.136198				0.130371
		0.148477				0.132794				0.135082
		0.147293				0.12662				0.133718
		0.127863				0.131811				0.126372
		0.131816				0.129495				0.129
		0.123762				0.1348				0.132493
		0.132166				0.130395				0.131488
		0.135524				0.127501				0.129144
		0.132883				0.132413				0.124218
		0.132969				0.125296				0.133907
		0.127146				0.138217				0.124162
		0.142434				0.132442				0.132694
		0.140832				0.127454				0.129745
		0.13953				0.134267				0.13328
		0.140364				0.127307				0.133161
		0.135005				0.130632				0.122499
		0.132466				0.138113				0.123151
		0.137785				0.130198				0.127576
		0.137093				0.138159				0.129356
		0.134415				0.123568				0.124056
		0.132656				0.125186				0.131173
		0.134982				0.126584				0.128098
		0.134287				0.127036				0.12672
		0.135812				0.12687				0.126965
		0.128881				0.122765				0.126049
		0.128046				0.132493				0.129819
		0.127905				0.131372				0.124254
		0.134425				0.126944				0.124487
		0.134837				0.130706				0.124576
		0.136762				0.131648				0.130966
		0.134009				0.123598				0.133086
		0.136019				0.125998				0.126268
		0.140109				0.126803				0.128369
		0.132813				0.133877				0.129264
		0.140641				0.133037				0.125427
		0.127228				0.128801				0.122227
		0.13516				0.12127				0.124273
		0.127016				0.125863				0.130245
		0.12914				0.127021				0.126859
		0.134522				0.129127				0.123281
		0.129439				0.125725				0.123316
		0.12394				0.127681				0.124025
		0.132079				0.128179				0.126512
		0.13049				0.128488				0.129228
		0.132759				0.120023				0.127011
		0.125963				0.130284				0.132292
		0.128666				0.125848				0.130322
		0.13419				0.124999				0.130049
		0.12619				0.129156				0.130862
		0.126165				0.121814				0.124578
		0.125145				0.127617				0.128666
		0.128268				0.122397				0.127976
		0.130866				0.129065				0.126648
		0.127374				0.125011				0.127819
		0.130939				0.129048				0.131974
		0.124273				0.129299				0.129126
		0.13473				0.133645				0.128791
		0.129613				0.13107				0.134142
		0.129988				0.128986				0.127837
		0.129369				0.130485				0.128206
		0.129646				0.128016				0.125718
		0.122032				0.130092				0.125353
		0.127483				0.1247				0.131422
		0.124826				0.118272				0.123552
		0.130002				0.123415				0.12862
		0.123016				0.118963				0.124097
		0.124279				0.127335				0.12802
		0.12747				0.125845				0.127524
		0.131256				0.129934				0.127007
		0.128231				0.129568				0.126616
		0.13428				0.127788				0.126772
		0.130541				0.124662				0.125861
		0.127553				0.124077				0.125095
		0.130411				0.122785				0.135211
		0.132801				0.129454				0.128041
		0.12708				0.130389				0.130346
		0.132728				0.126738				0.125323
		0.129303				0.130146				0.132605
		0.13231				0.124634				0.129204
		0.129916				0.126729				0.127588
		0.133358				0.125566				0.124148
		0.131083				0.127291				0.129632
		0.139315				0.126906				0.126297
		0.13901				0.124503				0.120546
		0.13243				0.121654				0.134515
		0.132678				0.127847				0.124387
		0.132234				0.122863				0.130671
		0.13185				0.126973				0.125705
		0.128849				0.127566				0.123162
		0.132152				0.127356				0.125596
		0.13035				0.12483				0.128752
		0.130012				0.125361				0.12308
		0.132091				0.126189				0.127927
		0.134474				0.121963				0.130157
		0.128022				0.128005				0.129572
		0.131318				0.127517				0.128151
		0.134854				0.123747				0.128755
		0.131757				0.127142				0.132818
		0.132236				0.129167				0.129486
		0.131594				0.126201				0.130753
		0.128003				0.128024				0.130662
		0.133336				0.125416				0.134257
		0.125888				0.123329				0.128277
		0.13117				0.132386				0.127735
		0.127365				0.125063				0.126859
		0.130172				0.130315				0.127733
		0.124364				0.131458				0.132924
		0.131732				0.12865				0.123363
		0.134671				0.128044				0.124815
		0.123988				0.129175				0.12802
		0.135571				0.122877				0.125984
		0.148509				0.128711				0.128803
		0.144487				0.130908				0.133101
		0.150723				0.136434				0.129092
		0.146801				0.134002				0.135749
		0.130044				0.132905				0.12916
		0.130066				0.138475				0.126755
		0.133543				0.127487				0.13685
		0.137198				0.130081				0.132159
		0.138266				0.131375				0.126174
		0.135648				0.129265				0.13007
		0.140128				0.132041				0.131692
		0.136944				0.128639				0.135999
		0.137216				0.134152				0.127298
		0.134302				0.13374				0.12046
		0.141727				0.132065				0.128566
		0.139466				0.136723				0.126806
		0.128966				0.126988				0.128523
		0.126924				0.130408				0.1315
		0.137305				0.123903				0.133295
		0.129021				0.133785				0.133836
		0.128251				0.131743				0.134079
		0.128078				0.126608				0.123477
		0.13292				0.132112				0.135144
		0.131496				0.127167				0.135094
		0.134629				0.130975				0.121131
		0.129826				0.128423				0.13282
		0.137158				0.125416				0.128482
		0.137839				0.129293				0.131862
		0.125096				0.134559				0.127504
		0.135903				0.131198				0.126371
		0.132446				0.1293				0.126722
		0.14361				0.131224				0.133837
		0.122917				0.127244				0.126815
		0.130356				0.12931				0.124256
		0.132974				0.125665				0.133255
		0.13942				0.127488				0.132486
		0.131281				0.125636				0.129051
		0.123968				0.12514				0.12645
		0.135426				0.128828				0.130799
		0.128335				0.12809				0.129967
		0.130878				0.13409				0.126559
		0.12697				0.128621				0.129845
		0.132853				0.126819				0.132
		0.140232				0.125875				0.128175
		0.129197				0.127411				0.125265
		0.12719				0.129881				0.131602
		0.131038				0.12316				0.124706
		0.127238				0.12967				0.129413
		0.125959				0.124885				0.12825
		0.126052				0.130598				0.128938
		0.130443				0.123832				0.126767
		0.129633				0.125356				0.135048
		0.127344				0.135588				0.133867
		0.134772				0.127539				0.128306
		0.135622				0.133781				0.131887
		0.140746				0.126631				0.130542
		0.128361				0.127117				0.123615
		0.125443				0.123869				0.123747
		0.134998				0.130549				0.131213
		0.134706				0.126682				0.129302
		0.126028				0.126292				0.127027
		0.12486				0.127246				0.129497
		0.134736				0.124245				0.130823
		0.130795				0.126376				0.129513
		0.124444				0.128573				0.127926
		0.130519				0.127922				0.122878
		0.13502				0.127169				0.128823
		0.141237				0.125955				0.129806
		0.129013				0.130771				0.12034
		0.12562				0.131421				0.129407
		0.135905				0.131317				0.131303
		0.134767				0.130834				0.12741
		0.129646				0.128295				0.130797
		0.125495				0.131665				0.120934
		0.133533				0.127048				0.136882
		0.136578				0.124377				0.126085
		0.124221				0.132067				0.127333
		0.132286				0.128075				0.136801
		0.128744				0.131377				0.131181
		0.139753				0.123472				0.132358
		0.128001				0.131833				0.129653
		0.13215				0.135146				0.128356
		0.132029				0.131138				0.130958
		0.137462				0.126774				0.134095
		0.13243				0.125119				0.124807
		0.131655				0.129581				0.126438
		0.132448				0.123851				0.133071
		0.135105				0.128309				0.133923
		0.131378				0.126743				0.127489
		0.122554				0.130358				0.126506
		0.140399				0.125496				0.127636
		0.130883				0.124795				0.128889
		0.130474				0.13344				0.126106
		0.131028				0.129032				0.12789
		0.140426				0.129177				0.132743
		0.136003				0.129657				0.131336
		0.129003				0.130313				0.132209
		0.125871				0.133707				0.125062
		0.135504				0.130935				0.13439
		0.130853				0.127991				0.132556
		0.128562				0.132743				0.126432
		0.129113				0.130291				0.126289
		0.132774				0.130787				0.132579
		0.134301				0.128915				0.132778
		0.126039				0.125604				0.123931
		0.128126				0.12934				0.126972
		0.13355				0.126894				0.13245
		0.136317				0.118376				0.136674
		0.144962				0.136371				0.133945
		0.144837				0.128559				0.131627
		0.156709				0.135193				0.13595
		0.152889				0.128474				0.132022
		0.141942				0.127529				0.128299
		0.144694				0.129924				0.121504
		0.139639				0.133395				0.125584
		0.140921				0.133374				0.124579
		0.137655				0.134633				0.1291
		0.137026				0.135666				0.124416
		0.131663				0.142158				0.127912
		0.136373				0.134184				0.131385
		0.130866				0.123883				0.128829
		0.127921				0.127884				0.128167
		0.132098				0.128046				0.125294
		0.127328				0.135688				0.13027
		0.130102				0.138387				0.134896
		0.129206				0.125713				0.13143
		0.130207				0.141277				0.128137
		0.127386				0.129245				0.129936
		0.13645				0.127915				0.12911
		0.135411				0.128812				0.133301
		0.136669				0.134814				0.122828
		0.139651				0.132302				0.126886
		0.134352				0.13396				0.129239
		0.141143				0.124754				0.122346
		0.136113				0.140437				0.12371
		0.140029				0.130837				0.121678
		0.129835				0.125292				0.130393
		0.133536				0.127234				0.129415
		0.129874				0.128693				0.124765
		0.13342				0.126197				0.125981
		0.134772				0.125551				0.122506
		0.130923				0.128796				0.127293
		0.129793				0.128883				0.125255
		0.133757				0.13004				0.125357
		0.136095				0.128429				0.127726
		0.137402				0.128446				0.132937
		0.133371				0.130328				0.12577
		0.133785				0.132737				0.126892
		0.13665				0.124736				0.130516
		0.129776				0.128362				0.131854
		0.132742				0.130156				0.125876
		0.13134				0.133065				0.128001
		0.128471				0.12851				0.129837
		0.130063				0.128433				0.134833
		0.128331				0.130324				0.125598
		0.134699				0.133202				0.13329
		0.128027				0.127788				0.127459
		0.133211				0.125745				0.12794
		0.133108				0.130073				0.12973
		0.136257				0.133306				0.125012
		0.127545				0.130566				0.126412
		0.130924				0.12562				0.123866
		0.128952				0.132834				0.12302
		0.128446				0.13158				0.122701
		0.13205				0.119903				0.126905
		0.134426				0.125481				0.127314
		0.12646				0.126473				0.127316
		0.131355				0.131254				0.131692
		0.131188				0.126979				0.128059
		0.135986				0.126614				0.129112
		0.131869				0.132165				0.126035
		0.138051				0.126159				0.124408
		0.133068				0.127978				0.126143
		0.132303				0.125981				0.126919
		0.135137				0.130248				0.124729
		0.132339				0.138289				0.126225
		0.130029				0.131598				0.129754
		0.136884				0.133175				0.127874
		0.130365				0.135349				0.129335
		0.133995				0.134241				0.122873
		0.134864				0.127651				0.129616
		0.137045				0.125551				0.132615
		0.133543				0.129507				0.124183
		0.137021				0.128659				0.127486
		0.130038				0.132766				0.128456
		0.131502				0.131107				0.129884
		0.13591				0.13426				0.12365
		0.134442				0.130687				0.1226
		0.133243				0.127073				0.128502
		0.12626				0.122433				0.129116
		0.131751				0.13334				0.131204
		0.130743				0.131141				0.126762
		0.136373				0.123435				0.130121
		0.127381				0.127199				0.131667
		0.133104				0.131965				0.123078
		0.130277				0.133218				0.12886
		0.130155				0.127639				0.127603
		0.132375				0.126855				0.131412
		0.130403				0.130237				0.129656
		0.136307				0.129859				0.128429
		0.13487				0.12566				0.128786
		0.131538				0.123863				0.129715
		0.134875				0.130832				0.1252
		0.130019				0.130027				0.124514
		0.129838				0.127963				0.128097
		0.129155				0.127114				0.130695
		0.134528				0.13395				0.12812
		0.125552				0.13549				0.126528
		0.133324				0.1253				0.124662
		0.135001				0.118787				0.122757
		0.132702				0.129718				0.126682
		0.135921				0.131413				0.126112
		0.152783				0.134486				0.137341
		0.147063				0.128829				0.134517
		0.152647				0.137886				0.132279
		0.147431				0.133627				0.135128
		0.147377				0.135246				0.131498
		0.146403				0.139424				0.131938
		0.149161				0.12767				0.128094
		0.140465				0.131723				0.127356
		0.136774				0.128092				0.128904
		0.13174				0.132761				0.13662
		0.139434				0.122588				0.129477
		0.13611				0.12698				0.127557
		0.134592				0.13389				0.127863
		0.13968				0.132061				0.127917
		0.133129				0.130922				0.128144
		0.138501				0.123479				0.129635
		0.142109				0.132755				0.127844
		0.149601				0.131006				0.130244
		0.145139				0.134717				0.12371
		0.142013				0.13326				0.133646
		0.145728				0.136724				0.124443
		0.152865				0.132611				0.128293
		0.134962				0.135827				0.125909
		0.141917				0.127257				0.131296
		0.139357				0.134091				0.13656
		0.139226				0.132742				0.126083
		0.135361				0.129851				0.131589
		0.138212				0.13282				0.127879
		0.139704				0.132051				0.127663
		0.138366				0.132386				0.129853
		0.138344				0.130276				0.132419
		0.13301				0.125714				0.120931
		0.139618				0.131388				0.131884
		0.140327				0.130166				0.126993
		0.138447				0.125016				0.129156
		0.138523				0.125222				0.126097
		0.143401				0.127492				0.126528
		0.134596				0.131399				0.129189
		0.143219				0.125824				0.131411
		0.133318				0.132886				0.133759
		0.139015				0.130921				0.130712
		0.135797				0.133511				0.136481
		0.138855				0.123004				0.126461
		0.13385				0.128965				0.136579
		0.142133				0.131787				0.128719
		0.144061				0.129434				0.130178
		0.143309				0.128895				0.131003
		0.138398				0.131529				0.131487
		0.137279				0.137518				0.133388
		0.134829				0.126175				0.126979
		0.13623				0.129932				0.124649
		0.138939				0.126689				0.124308
		0.138829				0.12598				0.123205
		0.139192				0.129462				0.12718
		0.136478				0.122291				0.122005
		0.132477				0.125636				0.124126
		0.135148				0.128583				0.128123
		0.142222				0.126611				0.129892
		0.135507				0.133656				0.122322
		0.137264				0.127788				0.126239
		0.139738				0.128508				0.130351
		0.136111				0.129715				0.127459
		0.132165				0.127612				0.124195
		0.139673				0.13114				0.12483
		0.13757				0.122549				0.128884
		0.144902				0.133106				0.125008
		0.135195				0.130719				0.125244
		0.135467				0.128886				0.124734
		0.139998				0.134577				0.126497
		0.14169				0.127099				0.134324
		0.136049				0.131653				0.129406
		0.138691				0.127123				0.132381
		0.137858				0.136616				0.130079
		0.137928				0.132649				0.124068
		0.137259				0.130057				0.128244
		0.139853				0.124956				0.128332
		0.138553				0.126175				0.124715
		0.137371				0.13141				0.129136
		0.136342				0.120871				0.125666
		0.136756				0.126653				0.132014
		0.142455				0.128598				0.128277
		0.135997				0.130193				0.128118
		0.145218				0.122617				0.125225
		0.138672				0.127762				0.131654
		0.142911				0.135049				0.127734
		0.143533				0.135797				0.128283
		0.141292				0.128862				0.124757
		0.137124				0.127402				0.130186
		0.139649				0.132116				0.131833
		0.134611				0.131242				0.131684
		0.14345				0.13007				0.132505
		0.13589				0.128001				0.131441
		0.140504				0.134679				0.131677
		0.136921				0.135776				0.129539
		0.137117				0.129163				0.126741
		0.134586				0.136398				0.133272
		0.142175				0.131296				0.128949
		0.144161				0.129541				0.130058
		0.137431				0.124611				0.125214
		0.140301				0.127303				0.129489
		0.157716				0.135353				0.135403
		0.152492				0.133371				0.132467
		0.151126				0.131183				0.128742
		0.148926				0.139528				0.127058
		0.135828				0.13259				0.125383
		0.136292				0.13767				0.133171
		0.132668				0.134872				0.127483
		0.134863				0.130444				0.130493
		0.142063				0.137912				0.130123
		0.125519				0.128721				0.131013
		0.138955				0.139562				0.131704
		0.132407				0.133502				0.124743
		0.143658				0.13318				0.123974
		0.142392				0.13552				0.13022
		0.143162				0.142048				0.123816
		0.140906				0.136296				0.135493
		0.142211				0.136614				0.129085
		0.143648				0.133856				0.125413
		0.140805				0.135303				0.118596
		0.14293				0.131972				0.125998
		0.140977				0.130026				0.133949
		0.140514				0.136614				0.127845
		0.134963				0.131781				0.127077
		0.134986				0.138543				0.126887
		0.134502				0.131147				0.126453
		0.141623				0.132869				0.129313
		0.137719				0.126715				0.12582
		0.136616				0.13734				0.122784
		0.142053				0.135185				0.129246
		0.141141				0.131147				0.125546
		0.140954				0.137829				0.125874
		0.138172				0.132047				0.123184
		0.138441				0.131115				0.128007
		0.132967				0.131129				0.130641
		0.141077				0.132147				0.123859
		0.129114				0.13016				0.133307
		0.140698				0.128724				0.128144
		0.135498				0.133513				0.130509
		0.133307				0.13337				0.125876
		0.132905				0.136995				0.130685
		0.134116				0.137372				0.13149
		0.138097				0.140105				0.126816
		0.138016				0.141034				0.121205
		0.14283				0.130832				0.124556
		0.131502				0.134418				0.12693
		0.135393				0.131907				0.125199
		0.133102				0.128531				0.125198
		0.131891				0.1379				0.13051
		0.133732				0.132082				0.131847
		0.132503				0.135815				0.128046
		0.131044				0.131708				0.126707
		0.131138				0.132698				0.125028
		0.130942				0.132554				0.124071
		0.137367				0.128395				0.124626
		0.136812				0.134042				0.124312
		0.137382				0.132999				0.12361
		0.138184				0.131335				0.132083
		0.135168				0.132555				0.129977
		0.131658				0.137808				0.129448
		0.134745				0.138497				0.125167
		0.132448				0.134504				0.129246
		0.141732				0.134014				0.128803
		0.133806				0.134396				0.124534
		0.138025				0.137061				0.12087
		0.1361				0.130418				0.123693
		0.138963				0.133837				0.131095
		0.133326				0.136693				0.122465
		0.136589				0.136203				0.1323
		0.138574				0.138989				0.125976
		0.137111				0.128464				0.132182
		0.134811				0.139528				0.117563
		0.137887				0.1369				0.12655
		0.133814				0.132129				0.125713
		0.139215				0.129641				0.12939
		0.132926				0.129918				0.124922
		0.136723				0.131301				0.126632
		0.13742				0.133175				0.129152
		0.132387				0.13528				0.127303
		0.132529				0.133051				0.125072
		0.13267				0.135674				0.12758
		0.140889				0.129603				0.129075
		0.139121				0.134233				0.129226
[truncated: 1,122 more rows]

## Sheet: Suppl. Fig. 7d
Suppl. Fig. 7d
dissimilarity of correlation matrices	original	phase scrambled	filter scrambled		dissimilarity of correlation matrices	original	phase scrambled	filter scrambled		dissimilarity of correlation matrices	original	phase scrambled	filter scrambled
1 Z2 sample / 20 Z1 samples per Z2 sample	0.132487	0.126879	0.128192		2 Z2 samples / 10 Z1 samples per Z2 sample	0.125894	0.127117	0.130097		4 Z2 samples / 5 Z1 samples per Z2 sample	0.120301	0.123935	0.125806
	0.13193	0.136163	0.128271			0.127173	0.132237	0.131616			0.125489	0.127103	0.119462
	0.126349	0.13398	0.123383			0.132735	0.126789	0.126284			0.12478	0.132056	0.128218
	0.13297	0.129385	0.126397			0.121536	0.125097	0.126705			0.125625	0.129352	0.130463
	0.133167	0.146286	0.125456			0.124642	0.145338	0.128061			0.130077	0.133252	0.13029
	0.131317	0.143936	0.128541			0.129932	0.142216	0.127974			0.12336	0.129738	0.136582
	0.124324	0.132879	0.123702			0.131094	0.13277	0.123353			0.125413	0.129537	0.123824
	0.127088	0.130743	0.132653			0.128888	0.131059	0.126239			0.128717	0.132743	0.123567
	0.12544	0.133991	0.124661			0.129455	0.127715	0.126836			0.123781	0.128435	0.124145
	0.132921	0.129689	0.122866			0.130518	0.126077	0.126052			0.127001	0.129671	0.127775
	0.135905	0.134478	0.127557			0.126032	0.132012	0.129523			0.123146	0.131996	0.128407
	0.140666	0.145572	0.125038			0.130881	0.13189	0.126855			0.132532	0.128523	0.125067
	0.130664	0.129554	0.126394			0.125866	0.132402	0.131819			0.122151	0.128835	0.120449
	0.126558	0.12839	0.127915			0.126375	0.128135	0.129622			0.127002	0.129005	0.126916
	0.129613	0.133007	0.129068			0.130336	0.132575	0.130664			0.128559	0.124786	0.121158
	0.126411	0.14235	0.126029			0.126714	0.130904	0.127207			0.119359	0.127175	0.128401
	0.126748	0.134341	0.128874			0.133665	0.129742	0.128609			0.126388	0.130662	0.123845
	0.137515	0.13145	0.123946			0.128419	0.12535	0.134246			0.12847	0.130298	0.125045
	0.135536	0.132687	0.129755			0.129277	0.1292	0.129252			0.121166	0.124518	0.12612
	0.12479	0.130927	0.130151			0.122428	0.129053	0.124197			0.122571	0.127087	0.126865
	0.126605	0.131753	0.129208			0.129429	0.131327	0.127047			0.125444	0.13356	0.130767
	0.126207	0.130503	0.133773			0.12441	0.125198	0.123916			0.126206	0.132451	0.126422
	0.127887	0.147013	0.128805			0.124817	0.144398	0.121372			0.122052	0.130552	0.132013
	0.125373	0.146409	0.128496			0.128428	0.136842	0.121162			0.121846	0.134266	0.131308
	0.12541	0.125497	0.128933			0.127094	0.130131	0.122182			0.123687	0.126388	0.125252
	0.125197	0.123896	0.134905			0.130076	0.133997	0.128286			0.127219	0.129121	0.125106
	0.124974	0.134561	0.12442			0.130212	0.129025	0.126779			0.118553	0.130697	0.131294
	0.126421	0.125269	0.128847			0.128549	0.128508	0.121849			0.123722	0.12976	0.126505
	0.127208	0.135589	0.133315			0.124834	0.128977	0.124867			0.120863	0.12856	0.124831
	0.136111	0.141131	0.128096			0.127464	0.134162	0.126203			0.13217	0.132126	0.127014
	0.12702	0.128733	0.127506			0.124944	0.130907	0.12797			0.118346	0.129708	0.12196
	0.122932	0.130058	0.130188			0.12906	0.125992	0.121348			0.122309	0.129202	0.129786
	0.131594	0.128986	0.128975			0.121829	0.130505	0.121632			0.125064	0.128336	0.119584
	0.131328	0.137962	0.130251			0.133888	0.133428	0.126365			0.121737	0.134242	0.124866
	0.127509	0.130237	0.128957			0.129806	0.130667	0.128178			0.12509	0.133268	0.129393
	0.127543	0.12767	0.126571			0.123205	0.126495	0.122837			0.128254	0.128951	0.126353
	0.133598	0.132215	0.133521			0.131986	0.128524	0.12866			0.122242	0.132642	0.12199
	0.127683	0.128848	0.130995			0.126143	0.125534	0.122696			0.124142	0.126405	0.125937
	0.131314	0.126217	0.132195			0.12648	0.124933	0.129298			0.126937	0.125894	0.122831
	0.125603	0.151211	0.130308			0.124268	0.144879	0.122596			0.125393	0.127953	0.128753
	0.128466	0.140399	0.132054			0.125035	0.133043	0.123535			0.126823	0.129166	0.134713
	0.126482	0.128695	0.132038			0.116806	0.124305	0.124943			0.122754	0.127323	0.12464
	0.126398	0.12649	0.133046			0.126744	0.124592	0.1268			0.126943	0.126674	0.124939
	0.125499	0.137155	0.131206			0.126444	0.125491	0.124499			0.125764	0.12458	0.122671
	0.127538	0.125872	0.132398			0.126096	0.130405	0.120975			0.126938	0.124284	0.129362
	0.132448	0.131308	0.130433			0.12603	0.128785	0.127003			0.127057	0.127468	0.123252
	0.131294	0.14068	0.134686			0.125963	0.132295	0.127249			0.128782	0.126516	0.124189
	0.131002	0.133634	0.128847			0.121932	0.127093	0.132053			0.120033	0.126948	0.124281
	0.128684	0.124527	0.134444			0.123974	0.129701	0.130856			0.128303	0.126066	0.123214
	0.129875	0.129605	0.131958			0.129306	0.129035	0.128874			0.121787	0.123491	0.123355
	0.133363	0.137519	0.132876			0.12481	0.129616	0.131281			0.128853	0.128546	0.126252
	0.12807	0.132614	0.129061			0.125089	0.131409	0.124226			0.134741	0.127464	0.122713
	0.130677	0.12623	0.126355			0.12254	0.118212	0.127728			0.13001	0.127683	0.124485
	0.128531	0.126744	0.135816			0.127542	0.132729	0.12985			0.129924	0.126318	0.123535
	0.123986	0.131905	0.122296			0.129551	0.127262	0.129324			0.126393	0.127426	0.131885
	0.12834	0.146068	0.123802			0.128099	0.146239	0.126138			0.127547	0.133129	0.129224
	0.128724	0.143881	0.126247			0.127579	0.137226	0.126413			0.126098	0.131305	0.131348
	0.128833	0.132418	0.124309			0.126317	0.125821	0.122478			0.126975	0.131078	0.129674
	0.126662	0.128467	0.129693			0.128156	0.128964	0.130727			0.129441	0.128434	0.125609
	0.128508	0.136014	0.122723			0.125864	0.13171	0.128099			0.125261	0.124947	0.127427
	0.128655	0.131645	0.125531			0.12902	0.129289	0.129879			0.130547	0.133019	0.130372
	0.12697	0.134033	0.129174			0.133231	0.128595	0.129146			0.132308	0.129949	0.124885
	0.139469	0.145194	0.130457			0.138111	0.134191	0.13099			0.134217	0.134823	0.124898
	0.128207	0.132535	0.129287			0.12558	0.129145	0.129328			0.125782	0.126758	0.121933
	0.126282	0.128866	0.130336			0.123615	0.130226	0.126781			0.125584	0.128328	0.120983
	0.126766	0.133288	0.124598			0.132345	0.129003	0.126486			0.12819	0.128289	0.129936
	0.131931	0.139518	0.121011			0.129097	0.128327	0.12954			0.130119	0.128136	0.128427
	0.130636	0.127079	0.124837			0.130455	0.126402	0.127632			0.138834	0.135633	0.12709
	0.134926	0.127941	0.123807			0.123766	0.125743	0.132214			0.13343	0.134533	0.126915
	0.131305	0.130004	0.132228			0.138039	0.129771	0.12777			0.133031	0.128499	0.124742
	0.128523	0.152997	0.124607			0.122991	0.142541	0.124592			0.129391	0.133447	0.12902
	0.130357	0.136036	0.134105			0.12579	0.132358	0.124612			0.129819	0.135632	0.13226
	0.125691	0.125258	0.123404			0.126629	0.12356	0.123281			0.126638	0.131754	0.130139
	0.133399	0.127939	0.133367			0.12657	0.125519	0.131446			0.124712	0.129589	0.129532
	0.12741	0.134673	0.125103			0.125789	0.123757	0.123545			0.130565	0.125297	0.123842
	0.126283	0.127755	0.128539			0.123115	0.129938	0.131502			0.128284	0.124567	0.126487
	0.133854	0.130413	0.129127			0.125953	0.128827	0.125513			0.133269	0.131101	0.122374
	0.138695	0.146718	0.13064			0.135579	0.125873	0.126354			0.138957	0.129718	0.125191
	0.133801	0.127369	0.126835			0.124127	0.124875	0.130659			0.125477	0.129679	0.12343
	0.129255	0.127921	0.128521			0.127508	0.12724	0.127718			0.128264	0.127996	0.12847
	0.127383	0.128318	0.124502			0.126487	0.122899	0.123954			0.127776	0.131316	0.12229
	0.126271	0.139884	0.118715			0.128287	0.122875	0.128222			0.12177	0.131539	0.128296
	0.128316	0.130766	0.127901			0.122814	0.131084	0.122116			0.127994	0.130672	0.127165
	0.132334	0.124817	0.126609			0.125111	0.126817	0.130156			0.127508	0.128907	0.125888
	0.136409	0.128151	0.133182			0.132024	0.125251	0.12886			0.129952	0.127744	0.123655
	0.132995	0.158048	0.128493			0.124993	0.152693	0.124957			0.125298	0.13474	0.130213
	0.129074	0.148271	0.127314			0.126633	0.14133	0.122285			0.12275	0.132058	0.126839
	0.128906	0.144148	0.129337			0.126475	0.146965	0.126254			0.124534	0.129795	0.129461
	0.124913	0.15104	0.127779			0.125769	0.142471	0.125945			0.124463	0.128096	0.126747
	0.13099	0.150837	0.123543			0.131069	0.14979	0.128144			0.127176	0.129808	0.130636
	0.128071	0.142674	0.12944			0.126601	0.148842	0.125527			0.124989	0.134315	0.127777
	0.138685	0.159264	0.128129			0.12846	0.144083	0.126957			0.134349	0.133566	0.129161
	0.134865	0.151346	0.126784			0.121348	0.146812	0.126673			0.121738	0.131638	0.121587
	0.127322	0.144772	0.129308			0.127986	0.143282	0.127703			0.125093	0.128768	0.125058
	0.12486	0.145564	0.125263			0.126038	0.146841	0.12414			0.127241	0.129844	0.125444
	0.134543	0.156188	0.12814			0.124458	0.144486	0.130445			0.128863	0.12804	0.126343
	0.130264	0.147597	0.127592			0.126624	0.148741	0.126139			0.130275	0.133855	0.132784
	0.132317	0.143841	0.121164			0.122541	0.140139	0.129724			0.131724	0.134379	0.131679
	0.135615	0.151627	0.127591			0.13103	0.145797	0.129138			0.132182	0.12843	0.125849
	0.129879	0.141201	0.127356			0.123871	0.135138	0.125344			0.126768	0.135791	0.13237
	0.129476	0.139573	0.128596			0.122319	0.136133	0.123311			0.126461	0.13291	0.136892
	0.126935	0.153982	0.129167			0.128711	0.142959	0.126686			0.122875	0.13301	0.130973
	0.129706	0.140243	0.131468			0.127521	0.137516	0.125325			0.134031	0.131359	0.129315
	0.13645	0.141412	0.131522			0.12929	0.140611	0.126348			0.127283	0.138493	0.131368
	0.138407	0.150954	0.125379			0.136379	0.133114	0.121596			0.131855	0.135621	0.129035
	0.133395	0.142778	0.127718			0.123776	0.13441	0.12539			0.12404	0.132232	0.127673
	0.128211	0.137029	0.131439			0.131105	0.1346	0.122514			0.122761	0.130218	0.133593
	0.13136	0.145625	0.124603			0.125342	0.138284	0.124507			0.126222	0.133338	0.128097
	0.132686	0.153638	0.126946			0.122712	0.138518	0.122479			0.127	0.131082	0.130042
	0.129307	0.144719	0.122276			0.122953	0.139098	0.124361			0.126005	0.13265	0.129453
	0.131252	0.140676	0.121499			0.121534	0.13173	0.124426			0.128906	0.136229	0.135214
	0.13451	0.147933	0.130115			0.128716	0.138161	0.128328			0.125798	0.130838	0.131506
	0.127276	0.123467	0.130726			0.127613	0.12715	0.126906			0.126207	0.126269	0.124935
	0.126234	0.136215	0.125747			0.124851	0.132466	0.117154			0.12675	0.125214	0.1284
	0.1266	0.12728	0.126964			0.127159	0.128521	0.124766			0.127255	0.126682	0.128294
	0.135172	0.133792	0.131159			0.130881	0.127942	0.118465			0.129422	0.129914	0.122411
	0.136479	0.146056	0.1325			0.130662	0.132635	0.122326			0.134378	0.131004	0.126471
	0.127452	0.131718	0.130912			0.126685	0.1256	0.123217			0.122323	0.124648	0.123404
	0.126716	0.12481	0.127409			0.124159	0.132703	0.123812			0.126585	0.128967	0.124925
	0.12458	0.13041	0.124209			0.123997	0.12605	0.119419			0.124986	0.129577	0.120207
	0.124025	0.139055	0.124295			0.125966	0.127272	0.128276			0.125403	0.133	0.125816
	0.126132	0.128163	0.125002			0.130949	0.132269	0.124498			0.126902	0.128291	0.125248
	0.135739	0.120166	0.125591			0.121582	0.126454	0.121633			0.127218	0.130625	0.127097
	0.13319	0.128738	0.128373			0.130075	0.127629	0.1238			0.126114	0.129567	0.126405
	0.129951	0.130943	0.127796			0.131046	0.126921	0.126976			0.126786	0.128676	0.125153
	0.129688	0.124797	0.124061			0.129633	0.128739	0.130981			0.130129	0.123949	0.130829
	0.127236	0.127537	0.134827			0.128785	0.131169	0.129055			0.12566	0.12829	0.126736
	0.137543	0.137065	0.13005			0.133633	0.132177	0.128738			0.131287	0.129438	0.124866
	0.131375	0.132334	0.131806			0.131131	0.12809	0.132616			0.125275	0.129239	0.120869
	0.124329	0.12325	0.134298			0.133102	0.1314	0.132439			0.126382	0.12267	0.124424
	0.125017	0.127524	0.128024			0.123688	0.129249	0.12791			0.130364	0.123114	0.122543
	0.131582	0.142446	0.123149			0.130071	0.127586	0.126759			0.132761	0.1278	0.128486
	0.128652	0.129907	0.126247			0.132108	0.130535	0.128984			0.128691	0.132306	0.12738
	0.129753	0.120963	0.128207			0.12487	0.128045	0.12939			0.121446	0.131117	0.129447
	0.136026	0.130952	0.131534			0.130018	0.128405	0.132698			0.127331	0.130723	0.125535
	0.123644	0.1269	0.123871			0.130539	0.128352	0.130409			0.129253	0.125704	0.12668
	0.131105	0.136952	0.130434			0.12677	0.135514	0.125989			0.126614	0.132386	0.125465
	0.130459	0.148435	0.127402			0.131665	0.129846	0.123872			0.130514	0.127989	0.125002
	0.124317	0.138177	0.121357			0.129216	0.12829	0.126678			0.120486	0.124516	0.125788
	0.121258	0.13009	0.125163			0.122025	0.127353	0.125044			0.125488	0.121929	0.127429
	0.12581	0.135881	0.125413			0.128864	0.129161	0.125792			0.129545	0.129183	0.119607
	0.123958	0.141267	0.117561			0.129209	0.137019	0.126846			0.124895	0.129524	0.124563
	0.122654	0.134879	0.125668			0.129487	0.130834	0.122659			0.127512	0.131672	0.12785
	0.13444	0.131208	0.123204			0.124258	0.123105	0.120187			0.128267	0.129931	0.128841
	0.135067	0.127625	0.129952			0.129762	0.130424	0.132446			0.125655	0.125595	0.124659
	0.132174	0.132842	0.131111			0.128665	0.131074	0.129197			0.125828	0.12998	0.124159
	0.137088	0.143703	0.130931			0.13495	0.132053	0.124449			0.133373	0.127565	0.128283
	0.127673	0.125606	0.128701			0.127349	0.128457	0.123138			0.122495	0.129371	0.123807
	0.13138	0.128758	0.127599			0.132257	0.13041	0.12955			0.125649	0.131747	0.126771
	0.133059	0.123678	0.122368			0.12855	0.129915	0.12612			0.131543	0.128116	0.119952
	0.126526	0.144509	0.121282			0.132338	0.129688	0.129883			0.126978	0.130223	0.132687
	0.124049	0.129101	0.122071			0.130651	0.123172	0.125797			0.131416	0.125123	0.126456
	0.136506	0.12469	0.126811			0.12921	0.132071	0.133231			0.131664	0.130336	0.130446
	0.13224	0.129804	0.123125			0.130656	0.127395	0.123873			0.129106	0.12022	0.129658
	0.139639	0.147066	0.12722			0.134119	0.133506	0.123476			0.134026	0.130742	0.12626
	0.129763	0.132424	0.126374			0.126449	0.133466	0.126839			0.123982	0.126996	0.121686
	0.128068	0.13309	0.127009			0.129136	0.135108	0.129517			0.126748	0.129079	0.129483
	0.13066	0.131794	0.129623			0.129399	0.130439	0.129097			0.130721	0.127616	0.123514
	0.137039	0.144606	0.12475			0.130146	0.139276	0.127891			0.128832	0.130931	0.127483
	0.129791	0.133733	0.130589			0.128247	0.130588	0.130876			0.123067	0.133654	0.126266
	0.136697	0.128716	0.12705			0.129529	0.130932	0.126396			0.131887	0.127591	0.125553
	0.136596	0.134478	0.129911			0.134836	0.134651	0.129763			0.127873	0.127946	0.127347
	0.13628	0.139943	0.123685			0.132627	0.130546	0.131695			0.127714	0.130635	0.1233
	0.136798	0.139955	0.126812			0.131332	0.12845	0.123289			0.129711	0.127594	0.125952
	0.137473	0.141239	0.124947			0.133624	0.138279	0.124073			0.133322	0.132074	0.12006
	0.141371	0.153211	0.126324			0.135996	0.137305	0.125398			0.129743	0.129148	0.127324
	0.139662	0.148037	0.128065			0.131333	0.136423	0.127429			0.137757	0.1332	0.128049
	0.140656	0.142065	0.12629			0.126671	0.125421	0.126932			0.12962	0.13104	0.129973
	0.141198	0.145505	0.124611			0.134249	0.131542	0.126998			0.135025	0.128327	0.122888
	0.130741	0.129115	0.12661			0.119975	0.126255	0.129908			0.122692	0.126348	0.120151
	0.133726	0.130309	0.124574			0.129183	0.134354	0.131353			0.123377	0.129115	0.124406
	0.129978	0.148296	0.124869			0.125531	0.12945	0.129297			0.121651	0.1294	0.12803
	0.12602	0.132704	0.12288			0.127282	0.138977	0.12837			0.129455	0.129545	0.123288
	0.130799	0.128466	0.125056			0.125679	0.126709	0.133311			0.124537	0.129342	0.12368
	0.133839	0.132083	0.127324			0.129873	0.13321	0.125372			0.127806	0.128348	0.1236
	0.124237	0.125862	0.125651			0.132945	0.13356	0.123381			0.124313	0.120056	0.127476
	0.130048	0.135098	0.128288			0.1315	0.137311	0.128416			0.128868	0.12835	0.13311
	0.124949	0.126332	0.125849			0.127697	0.134676	0.131628			0.13107	0.130338	0.125118
	0.129199	0.120941	0.126195			0.123697	0.126877	0.130641			0.130583	0.126889	0.124664
	0.137238	0.128745	0.132354			0.124218	0.127443	0.130951			0.126958	0.121754	0.127666
	0.128396	0.139851	0.12383			0.132644	0.130282	0.126145			0.125891	0.128851	0.123644
	0.129262	0.134371	0.12649			0.130148	0.130855	0.127799			0.134427	0.129567	0.124939
	0.131271	0.126202	0.123795			0.12421	0.126347	0.124006			0.130332	0.130379	0.118173
	0.131388	0.12851	0.131125			0.133312	0.132887	0.132078			0.124481	0.123427	0.12519
	0.124657	0.140879	0.124358			0.130597	0.136762	0.122971			0.129826	0.13012	0.122416
	0.127303	0.138544	0.122023			0.131061	0.124724	0.126767			0.127513	0.131152	0.131463
	0.136031	0.140073	0.128021			0.131243	0.130845	0.129123			0.123793	0.122995	0.127241
	0.132082	0.128923	0.124768			0.127796	0.128615	0.127657			0.127783	0.131902	0.126743
	0.135181	0.130939	0.131197			0.131131	0.134862	0.125285			0.129324	0.127887	0.129181
	0.133656	0.125266	0.128201			0.128492	0.128018	0.130419			0.124525	0.125682	0.12703
